# Supplementary material for: Regulation of mammalian cellular metabolism by endogenous cyanide production
Source: Nat Metab. 2025 Mar 3;7(3):531–55. doi: 10.1038/s42255-025-01225-w (PMC11946912; doi:10.1038/s42255-025-01225-w)
Supplement: Supplementary file 3 — Upregulated genes of the glycolytic pathway, oxidative phosphorylation pathway, fatty acid metabolism and oxidative stress pathway detected by RNA-seq analysis in HepG2 cells in response to incubation with 10 mM glycine for 24 h. This table displays results from RNA-seq analysis of the glycolytic pathway, oxidative phosphorylation pathway, fatty acid metabolism and oxidative stress pathway after a 24-h glycine treatment, including the ranking of genes based on their enrichment within the pathway. Shown for each gene are the Rank in Gene List (relative position based on enrichment), Rank Metric Score (indicating the strength and direction of association with glycine treatment), Running Enrichment Score (ES) (reflecting cumulative enrichment at each gene rank) and Core Enrichment status (genes contributing most significantly to the pathway enrichment). The increased enrichment scores highlight the activation of glycolytic genes after glycine treatment, reflecting metabolic adaptation in response to glycine exposure. Data are based on three independent replicates. [file 42255_2025_1225_MOESM3_ESM.xlsx]

## Sheet: Glycolysis
NAME	SYMBOL	TITLE	RANK IN GENE LIST	RANK METRIC SCORE	RUNNING ES	CORE ENRICHMENT
row_0	CHST4	carbohydrate sulfotransferase 4 [Source:HGNC Symbol;Acc:HGNC:1972]	250	Infinity	-0.00611938	Yes
row_1	ME1	malic enzyme 1 [Source:HGNC Symbol;Acc:HGNC:6983]	324	Infinity	-0.00787076	Yes
row_2	CXCR4	C-X-C motif chemokine receptor 4 [Source:HGNC Symbol;Acc:HGNC:2561]	2337	3.59606	-0.0395023	Yes
row_3	LCT	lactase [Source:HGNC Symbol;Acc:HGNC:6530]	2919	2.21795	-0.0427256	Yes
row_4	DCN	decorin [Source:HGNC Symbol;Acc:HGNC:2705]	3590	1.76	-0.0504402	Yes
row_5	TKTL1	transketolase like 1 [Source:HGNC Symbol;Acc:HGNC:11835]	3610	1.75281	-0.0421254	Yes
row_6	VCAN	versican [Source:HGNC Symbol;Acc:HGNC:2464]	3645	1.74092	-0.0342404	Yes
row_7	IGFBP3	insulin like growth factor binding protein 3 [Source:HGNC Symbol;Acc:HGNC:5472]	3720	1.70529	-0.0275211	Yes
row_8	PFKP	phosphofructokinase, platelet [Source:HGNC Symbol;Acc:HGNC:8878]	3727	1.70309	-0.0191347	Yes
row_9	CHST2	carbohydrate sulfotransferase 2 [Source:HGNC Symbol;Acc:HGNC:1970]	3832	1.65778	-0.0133937	Yes
row_10	HMMR	hyaluronan mediated motility receptor [Source:HGNC Symbol;Acc:HGNC:5012]	4336	1.48177	-0.0183813	Yes
row_11	SDC3	syndecan 3 [Source:HGNC Symbol;Acc:HGNC:10660]	4430	1.46364	-0.0133418	Yes
row_12	TFF3	trefoil factor 3 [Source:HGNC Symbol;Acc:HGNC:11757]	4441	1.46139	-0.00626529	Yes
row_13	ISG20	interferon stimulated exonuclease gene 20 [Source:HGNC Symbol;Acc:HGNC:6130]	4850	1.3735	-0.00945103	Yes
row_14	HK2	hexokinase 2 [Source:HGNC Symbol;Acc:HGNC:4923]	5260	1.30643	-0.0129975	Yes
row_15	DPYSL4	dihydropyrimidinase like 4 [Source:HGNC Symbol;Acc:HGNC:3016]	5307	1.2998	-0.00761919	Yes
row_16	ENO2	enolase 2 [Source:HGNC Symbol;Acc:HGNC:3353]	5434	1.28078	-0.00431041	Yes
row_17	IER3	immediate early response 3 [Source:HGNC Symbol;Acc:HGNC:5392]	5441	1.27987	0.0019552	Yes
row_18	PFKFB1	6-phosphofructo-2-kinase/fructose-2,6-biphosphatase 1 [Source:HGNC Symbol;Acc:HGNC:8872]	5610	1.26042	0.0041255	Yes
row_19	ECD	ecdysoneless cell cycle regulator [Source:HGNC Symbol;Acc:HGNC:17029]	5723	1.25039	0.0076275	Yes
row_20	STMN1	stathmin 1 [Source:HGNC Symbol;Acc:HGNC:6510]	5803	1.24374	0.0119105	Yes
row_21	B3GNT3	UDP-GlcNAc:betaGal beta-1,3-N-acetylglucosaminyltransferase 3 [Source:HGNC Symbol;Acc:HGNC:13528]	5859	1.23943	0.0167643	Yes
row_22	B3GAT1	beta-1,3-glucuronyltransferase 1 [Source:HGNC Symbol;Acc:HGNC:921]	5950	1.23106	0.0207123	Yes
row_23	B3GAT3	beta-1,3-glucuronyltransferase 3 [Source:HGNC Symbol;Acc:HGNC:923]	6020	1.2254	0.0251502	Yes
row_24	POLR3K	RNA polymerase III subunit K [Source:HGNC Symbol;Acc:HGNC:14121]	6066	1.22128	0.0301598	Yes
row_25	ADORA2B	adenosine A2b receptor [Source:HGNC Symbol;Acc:HGNC:264]	6208	1.2101	0.0327442	Yes
row_26	ELF3	E74 like ETS transcription factor 3 [Source:HGNC Symbol;Acc:HGNC:3318]	6248	1.20692	0.0378299	Yes
row_27	QSOX1	quiescin sulfhydryl oxidase 1 [Source:HGNC Symbol;Acc:HGNC:9756]	6249	1.20689	0.0438778	Yes
row_28	GOT1	glutamic-oxaloacetic transaminase 1 [Source:HGNC Symbol;Acc:HGNC:4432]	6260	1.2063	0.049676	Yes
row_29	PKP2	plakophilin 2 [Source:HGNC Symbol;Acc:HGNC:9024]	6278	1.20501	0.055295	Yes
row_30	G6PD	glucose-6-phosphate dehydrogenase [Source:HGNC Symbol;Acc:HGNC:4057]	6586	1.18517	0.053658	Yes
row_31	KIF20A	kinesin family member 20A [Source:HGNC Symbol;Acc:HGNC:9787]	6781	1.17651	0.0547662	Yes
row_32	GFUS	GDP-L-fucose synthase [Source:HGNC Symbol;Acc:HGNC:12390]	6870	1.17176	0.0584664	Yes
row_33	HS2ST1	heparan sulfate 2-O-sulfotransferase 1 [Source:HGNC Symbol;Acc:HGNC:5193]	6951	1.1677	0.0623438	Yes
row_34	CDK1	cyclin dependent kinase 1 [Source:HGNC Symbol;Acc:HGNC:1722]	7047	1.16438	0.0658343	Yes
row_35	RARS1	arginyl-tRNA synthetase 1 [Source:HGNC Symbol;Acc:HGNC:9870]	7174	1.15742	0.0685249	Yes
row_36	BIK	BCL2 interacting killer [Source:HGNC Symbol;Acc:HGNC:1051]	7265	1.15434	0.0720885	Yes
row_37	MPI	mannose phosphate isomerase [Source:HGNC Symbol;Acc:HGNC:7216]	7267	1.15432	0.0778483	Yes
row_38	CLN6	CLN6 transmembrane ER protein [Source:HGNC Symbol;Acc:HGNC:2077]	7325	1.15199	0.0822145	Yes
row_39	ANGPTL4	angiopoietin like 4 [Source:HGNC Symbol;Acc:HGNC:16039]	7340	1.15155	0.0876396	Yes
row_40	COL5A1	collagen type V alpha 1 chain [Source:HGNC Symbol;Acc:HGNC:2209]	7373	1.14969	0.0926113	Yes
row_41	NASP	nuclear autoantigenic sperm protein [Source:HGNC Symbol;Acc:HGNC:7644]	7444	1.1468	0.0966306	Yes
row_42	DEPDC1	DEP domain containing 1 [Source:HGNC Symbol;Acc:HGNC:22949]	7504	1.14434	0.100909	Yes
row_43	ENO1	enolase 1 [Source:HGNC Symbol;Acc:HGNC:3350]	7617	1.13961	0.103856	Yes
row_44	GALE	UDP-galactose-4-epimerase [Source:HGNC Symbol;Acc:HGNC:4116]	7746	1.13322	0.106376	Yes
row_45	MED24	mediator complex subunit 24 [Source:HGNC Symbol;Acc:HGNC:22963]	7844	1.12894	0.10964	Yes
row_46	PRPS1	phosphoribosyl pyrophosphate synthetase 1 [Source:HGNC Symbol;Acc:HGNC:9462]	7891	1.12751	0.114154	Yes
row_47	CENPA	centromere protein A [Source:HGNC Symbol;Acc:HGNC:1851]	7919	1.12656	0.119134	Yes
row_48	MET	MET proto-oncogene, receptor tyrosine kinase [Source:HGNC Symbol;Acc:HGNC:7029]	8084	1.12091	0.120703	Yes
row_49	FKBP4	FKBP prolyl isomerase 4 [Source:HGNC Symbol;Acc:HGNC:3720]	8311	1.11361	0.120707	Yes
row_50	ME2	malic enzyme 2 [Source:HGNC Symbol;Acc:HGNC:6984]	8442	1.10935	0.123058	Yes
row_51	MDH2	malate dehydrogenase 2 [Source:HGNC Symbol;Acc:HGNC:6971]	8453	1.10878	0.128367	Yes
row_52	GPC1	glypican 1 [Source:HGNC Symbol;Acc:HGNC:4449]	8472	1.10798	0.133475	Yes
row_53	NDUFV3	NADH:ubiquinone oxidoreductase subunit V3 [Source:HGNC Symbol;Acc:HGNC:7719]	8553	1.10519	0.137039	Yes
row_54	NOL3	nucleolar protein 3 [Source:HGNC Symbol;Acc:HGNC:7869]	8698	1.10063	0.139001	Yes
row_55	HOMER1	homer scaffold protein 1 [Source:HGNC Symbol;Acc:HGNC:17512]	8786	1.09762	0.142355	Yes
row_56	CACNA1H	calcium voltage-gated channel subunit alpha1 H [Source:HGNC Symbol;Acc:HGNC:1395]	8853	1.09572	0.146217	Yes
row_57	GNPDA1	glucosamine-6-phosphate deaminase 1 [Source:HGNC Symbol;Acc:HGNC:4417]	8896	1.0945	0.150665	Yes
row_58	MIOX	myo-inositol oxygenase [Source:HGNC Symbol;Acc:HGNC:14522]	8920	1.09388	0.155579	Yes
row_59	SLC25A10	solute carrier family 25 member 10 [Source:HGNC Symbol;Acc:HGNC:10980]	8978	1.09226	0.159646	Yes
row_60	PGAM1	phosphoglycerate mutase 1 [Source:HGNC Symbol;Acc:HGNC:8888]	9048	1.09051	0.163408	Yes
row_61	SDC1	syndecan 1 [Source:HGNC Symbol;Acc:HGNC:10658]	9087	1.08973	0.167931	Yes
row_62	CD44	CD44 molecule (Indian blood group) [Source:HGNC Symbol;Acc:HGNC:1681]	9096	1.08951	0.173193	Yes
row_63	AKR1A1	aldo-keto reductase family 1 member A1 [Source:HGNC Symbol;Acc:HGNC:380]	9240	1.08581	0.175106	Yes
row_64	GMPPB	GDP-mannose pyrophosphorylase B [Source:HGNC Symbol;Acc:HGNC:22932]	9313	1.08367	0.178759	Yes
row_65	TPI1	triosephosphate isomerase 1 [Source:HGNC Symbol;Acc:HGNC:12009]	9537	1.07801	0.178658	Yes
row_66	PDK3	pyruvate dehydrogenase kinase 3 [Source:HGNC Symbol;Acc:HGNC:8811]	9560	1.07752	0.183515	Yes
row_67	TGFBI	transforming growth factor beta induced [Source:HGNC Symbol;Acc:HGNC:11771]	9566	1.07741	0.18879	Yes
row_68	RRAGD	Ras related GTP binding D [Source:HGNC Symbol;Acc:HGNC:19903]	9603	1.07646	0.193296	Yes
row_69	AURKA	aurora kinase A [Source:HGNC Symbol;Acc:HGNC:11393]	9608	1.07643	0.198592	Yes
row_70	PLOD1	procollagen-lysine,2-oxoglutarate 5-dioxygenase 1 [Source:HGNC Symbol;Acc:HGNC:9081]	9673	1.07498	0.202399	Yes
row_71	PPIA	peptidylprolyl isomerase A [Source:HGNC Symbol;Acc:HGNC:9253]	9684	1.07476	0.207538	Yes
row_72	KIF2A	kinesin family member 2A [Source:HGNC Symbol;Acc:HGNC:6318]	9704	1.07446	0.212454	Yes
row_73	BPNT1	3'(2'), 5'-bisphosphate nucleotidase 1 [Source:HGNC Symbol;Acc:HGNC:1096]	9861	1.07095	0.213971	Yes
row_74	CASP6	caspase 6 [Source:HGNC Symbol;Acc:HGNC:1507]	9938	1.06879	0.217451	Yes
row_75	IRS2	insulin receptor substrate 2 [Source:HGNC Symbol;Acc:HGNC:6126]	9994	1.06744	0.221443	Yes
row_76	CLDN9	claudin 9 [Source:HGNC Symbol;Acc:HGNC:2051]	9999	1.06734	0.226693	Yes
row_77	DLD	dihydrolipoamide dehydrogenase [Source:HGNC Symbol;Acc:HGNC:2898]	10050	1.0661	0.230802	Yes
row_78	FUT8	fucosyltransferase 8 [Source:HGNC Symbol;Acc:HGNC:4019]	10119	1.06452	0.234458	Yes
row_79	SLC16A3	solute carrier family 16 member 3 [Source:HGNC Symbol;Acc:HGNC:10924]	10144	1.06396	0.239197	Yes
row_80	GOT2	glutamic-oxaloacetic transaminase 2 [Source:HGNC Symbol;Acc:HGNC:4433]	10150	1.06375	0.244405	Yes
row_81	SDHC	succinate dehydrogenase complex subunit C [Source:HGNC Symbol;Acc:HGNC:10682]	10326	1.05948	0.245395	Yes
row_82	SLC25A13	solute carrier family 25 member 13 [Source:HGNC Symbol;Acc:HGNC:10983]	10488	1.05522	0.24671	Yes
row_83	PGK1	phosphoglycerate kinase 1 [Source:HGNC Symbol;Acc:HGNC:8896]	10632	1.05143	0.24845	Yes
row_84	PGM2	phosphoglucomutase 2 [Source:HGNC Symbol;Acc:HGNC:8906]	11007	1.04312	0.244448	Yes
row_85	PPP2CB	protein phosphatase 2 catalytic subunit beta [Source:HGNC Symbol;Acc:HGNC:9300]	11070	1.04175	0.248138	Yes
row_86	MIF	macrophage migration inhibitory factor [Source:HGNC Symbol;Acc:HGNC:7097]	11108	1.04095	0.252441	Yes
row_87	HAX1	HCLS1 associated protein X-1 [Source:HGNC Symbol;Acc:HGNC:16915]	11139	1.04023	0.256914	Yes
row_88	GYS1	glycogen synthase 1 [Source:HGNC Symbol;Acc:HGNC:4706]	11176	1.03947	0.261234	Yes
row_89	TALDO1	transaldolase 1 [Source:HGNC Symbol;Acc:HGNC:11559]	11367	1.03507	0.261732	Yes
row_90	SRD5A3	steroid 5 alpha-reductase 3 [Source:HGNC Symbol;Acc:HGNC:25812]	11545	1.03124	0.262532	Yes
row_91	AGRN	agrin [Source:HGNC Symbol;Acc:HGNC:329]	11651	1.02895	0.265097	Yes
row_92	MXI1	MAX interactor 1, dimerization protein [Source:HGNC Symbol;Acc:HGNC:7534]	11655	1.02885	0.270179	Yes
row_93	GUSB	glucuronidase beta [Source:HGNC Symbol;Acc:HGNC:4696]	11826	1.02526	0.271121	Yes
row_94	ANKZF1	ankyrin repeat and zinc finger peptidyl tRNA hydrolase 1 [Source:HGNC Symbol;Acc:HGNC:25527]	11830	1.02515	0.276185	Yes
row_95	HSPA5	heat shock protein family A (Hsp70) member 5 [Source:HGNC Symbol;Acc:HGNC:5238]	11867	1.02423	0.280429	Yes
row_96	ALDH7A1	aldehyde dehydrogenase 7 family member A1 [Source:HGNC Symbol;Acc:HGNC:877]	11969	1.0221	0.283058	Yes
row_97	IL13RA1	interleukin 13 receptor subunit alpha 1 [Source:HGNC Symbol;Acc:HGNC:5974]	12354	1.01292	0.278658	Yes
row_98	ERO1A	endoplasmic reticulum oxidoreductase 1 alpha [Source:HGNC Symbol;Acc:HGNC:13280]	12378	1.01236	0.283163	Yes
row_99	PYGB	glycogen phosphorylase B [Source:HGNC Symbol;Acc:HGNC:9723]	12397	1.01202	0.28779	Yes
row_100	ALDOA	aldolase, fructose-bisphosphate A [Source:HGNC Symbol;Acc:HGNC:414]	12833	1.0027	0.28208	Yes
row_101	B4GALT2	beta-1,4-galactosyltransferase 2 [Source:HGNC Symbol;Acc:HGNC:925]	12972	1.00036	0.283688	Yes
row_102	AGL	amylo-alpha-1, 6-glucosidase, 4-alpha-glucanotransferase [Source:HGNC Symbol;Acc:HGNC:321]	13054	0.998865	0.286694	Yes
row_103	PSMC4	proteasome 26S subunit, ATPase 4 [Source:HGNC Symbol;Acc:HGNC:9551]	13142	0.997137	0.289544	Yes
row_104	EGLN3	egl-9 family hypoxia inducible factor 3 [Source:HGNC Symbol;Acc:HGNC:14661]	13171	0.996573	0.293847	Yes
row_105	GALK2	galactokinase 2 [Source:HGNC Symbol;Acc:HGNC:4119]	13191	0.996227	0.298371	Yes
row_106	B4GALT1	beta-1,4-galactosyltransferase 1 [Source:HGNC Symbol;Acc:HGNC:924]	13214	0.99572	0.302817	Yes
row_107	B4GALT7	beta-1,4-galactosyltransferase 7 [Source:HGNC Symbol;Acc:HGNC:930]	13299	0.993962	0.305725	Yes
row_108	PYGL	glycogen phosphorylase L [Source:HGNC Symbol;Acc:HGNC:9725]	13644	0.986993	0.302182	Yes
row_109	GNE	glucosamine (UDP-N-acetyl)-2-epimerase/N-acetylmannosamine kinase [Source:HGNC Symbol;Acc:HGNC:23657]	13693	0.985796	0.305938	Yes
row_110	ARPP19	cAMP regulated phosphoprotein 19 [Source:HGNC Symbol;Acc:HGNC:16967]	13720	0.98502	0.310232	Yes
row_111	RPE	ribulose-5-phosphate-3-epimerase [Source:HGNC Symbol;Acc:HGNC:10293]	13897	0.98162	0.310808	Yes
row_112	EGFR	epidermal growth factor receptor [Source:HGNC Symbol;Acc:HGNC:3236]	13905	0.981485	0.315553	Yes
row_113	B3GALT6	beta-1,3-galactosyltransferase 6 [Source:HGNC Symbol;Acc:HGNC:17978]	13929	0.980858	0.319901	Yes
row_114	NSDHL	NAD(P) dependent steroid dehydrogenase-like [Source:HGNC Symbol;Acc:HGNC:13398]	14087	0.976965	0.320922	Yes
row_115	ALG1	ALG1 chitobiosyldiphosphodolichol beta-mannosyltransferase [Source:HGNC Symbol;Acc:HGNC:18294]	14149	0.975552	0.324306	Yes
row_116	CTH	cystathionine gamma-lyase [Source:HGNC Symbol;Acc:HGNC:2501]	14231	0.973856	0.327187	Yes
row_117	DSC2	desmocollin 2 [Source:HGNC Symbol;Acc:HGNC:3036]	14304	0.971972	0.330281	Yes
row_118	SLC35A3	solute carrier family 35 member A3 [Source:HGNC Symbol;Acc:HGNC:11023]	14456	0.968238	0.331407	Yes
row_119	EXT1	exostosin glycosyltransferase 1 [Source:HGNC Symbol;Acc:HGNC:3512]	14526	0.966644	0.334548	Yes
row_120	ZNF292	zinc finger protein 292 [Source:HGNC Symbol;Acc:HGNC:18410]	14536	0.966442	0.339169	Yes
row_121	PHKA2	phosphorylase kinase regulatory subunit alpha 2 [Source:HGNC Symbol;Acc:HGNC:8926]	14717	0.96211	0.339548	Yes
row_122	GLRX	glutaredoxin [Source:HGNC Symbol;Acc:HGNC:4330]	14890	0.957499	0.340102	Yes
row_123	TPBG	trophoblast glycoprotein [Source:HGNC Symbol;Acc:HGNC:12004]	14909	0.957111	0.344454	Yes
row_124	UGP2	UDP-glucose pyrophosphorylase 2 [Source:HGNC Symbol;Acc:HGNC:12527]	14988	0.955615	0.347318	Yes
row_125	EXT2	exostosin glycosyltransferase 2 [Source:HGNC Symbol;Acc:HGNC:3513]	15017	0.955013	0.351412	Yes
row_126	NT5E	5'-nucleotidase ecto [Source:HGNC Symbol;Acc:HGNC:8021]	15090	0.953437	0.354413	Yes
row_127	STC2	stanniocalcin 2 [Source:HGNC Symbol;Acc:HGNC:11374]	15094	0.953356	0.359117	Yes
row_128	MDH1	malate dehydrogenase 1 [Source:HGNC Symbol;Acc:HGNC:6970]	15344	0.947558	0.35772	Yes
row_129	CHPF	chondroitin polymerizing factor [Source:HGNC Symbol;Acc:HGNC:24291]	15355	0.947387	0.362221	Yes
row_130	CHST12	carbohydrate sulfotransferase 12 [Source:HGNC Symbol;Acc:HGNC:17423]	15375	0.94682	0.366497	Yes
row_131	ALDH9A1	aldehyde dehydrogenase 9 family member A1 [Source:HGNC Symbol;Acc:HGNC:412]	15447	0.944918	0.36948	Yes
row_132	ANG	angiogenin [Source:HGNC Symbol;Acc:HGNC:483]	15486	0.943922	0.373272	Yes
row_133	LDHA	lactate dehydrogenase A [Source:HGNC Symbol;Acc:HGNC:6535]	15552	0.942216	0.37639	Yes
row_134	DDIT4	DNA damage inducible transcript 4 [Source:HGNC Symbol;Acc:HGNC:24944]	15581	0.941465	0.380417	Yes
row_135	EFNA3	ephrin A3 [Source:HGNC Symbol;Acc:HGNC:3223]	15767	0.937309	0.380548	Yes
row_136	PAM	peptidylglycine alpha-amidating monooxygenase [Source:HGNC Symbol;Acc:HGNC:8596]	15791	0.936657	0.384674	Yes
row_137	COG2	component of oligomeric golgi complex 2 [Source:HGNC Symbol;Acc:HGNC:6546]	15792	0.936653	0.389368	Yes
row_138	PMM2	phosphomannomutase 2 [Source:HGNC Symbol;Acc:HGNC:9115]	15843	0.935357	0.392822	Yes
row_139	SLC37A4	solute carrier family 37 member 4 [Source:HGNC Symbol;Acc:HGNC:4061]	16166	0.926632	0.389519	Yes
row_140	SOD1	superoxide dismutase 1 [Source:HGNC Symbol;Acc:HGNC:11179]	16301	0.922722	0.390836	Yes
row_141	CHST6	carbohydrate sulfotransferase 6 [Source:HGNC Symbol;Acc:HGNC:6938]	16315	0.92216	0.395136	Yes
row_142	PGLS	6-phosphogluconolactonase [Source:HGNC Symbol;Acc:HGNC:8903]	16364	0.92108	0.398567	Yes
row_143	GMPPA	GDP-mannose pyrophosphorylase A [Source:HGNC Symbol;Acc:HGNC:22923]	16507	0.916518	0.399656	Yes
row_144	COPB2	COPI coat complex subunit beta 2 [Source:HGNC Symbol;Acc:HGNC:2232]	16548	0.915571	0.403257	Yes
row_145	HDLBP	high density lipoprotein binding protein [Source:HGNC Symbol;Acc:HGNC:4857]	16589	0.914552	0.406853	Yes
row_146	XYLT2	xylosyltransferase 2 [Source:HGNC Symbol;Acc:HGNC:15517]	16798	0.908073	0.40627	Yes
row_147	PAXIP1	PAX interacting protein 1 [Source:HGNC Symbol;Acc:HGNC:8624]	16845	0.906904	0.40968	Yes
row_148	TPST1	tyrosylprotein sulfotransferase 1 [Source:HGNC Symbol;Acc:HGNC:12020]	16923	0.904296	0.412311	Yes
row_149	AK3	adenylate kinase 3 [Source:HGNC Symbol;Acc:HGNC:17376]	17082	0.898956	0.412917	Yes
row_150	SAP30	Sin3A associated protein 30 [Source:HGNC Symbol;Acc:HGNC:10532]	17133	0.897169	0.416179	Yes
row_151	PKM	pyruvate kinase M1/2 [Source:HGNC Symbol;Acc:HGNC:9021]	17136	0.89692	0.420624	Yes
row_152	CYB5A	cytochrome b5 type A [Source:HGNC Symbol;Acc:HGNC:2570]	17166	0.895884	0.424398	Yes
row_153	LDHC	lactate dehydrogenase C [Source:HGNC Symbol;Acc:HGNC:6544]	17419	0.886957	0.422624	Yes
row_154	VLDLR	very low density lipoprotein receptor [Source:HGNC Symbol;Acc:HGNC:12698]	17509	0.884878	0.424862	Yes
row_155	TXN	thioredoxin [Source:HGNC Symbol;Acc:HGNC:12435]	17667	0.879036	0.425392	Yes
row_156	CHPF2	chondroitin polymerizing factor 2 [Source:HGNC Symbol;Acc:HGNC:29270]	17728	0.877997	0.428311	Yes
row_157	MERTK	MER proto-oncogene, tyrosine kinase [Source:HGNC Symbol;Acc:HGNC:7027]	17853	0.873759	0.42963	Yes
row_158	RBCK1	RANBP2-type and C3HC4-type zinc finger containing 1 [Source:HGNC Symbol;Acc:HGNC:15864]	17959	0.868536	0.431391	Yes
row_159	GCLC	glutamate-cysteine ligase catalytic subunit [Source:HGNC Symbol;Acc:HGNC:4311]	17980	0.867383	0.435244	Yes
row_160	NANP	N-acetylneuraminic acid phosphatase [Source:HGNC Symbol;Acc:HGNC:16140]	18068	0.864287	0.437428	Yes
row_161	CLDN3	claudin 3 [Source:HGNC Symbol;Acc:HGNC:2045]	18085	0.863616	0.441361	Yes
row_162	CAPN5	calpain 5 [Source:HGNC Symbol;Acc:HGNC:1482]	18319	0.85297	0.439885	Yes
row_163	SOX9	SRY-box transcription factor 9 [Source:HGNC Symbol;Acc:HGNC:11204]	18516	0.842804	0.439272	Yes
row_164	VEGFA	vascular endothelial growth factor A [Source:HGNC Symbol;Acc:HGNC:12680]	18551	0.840897	0.442647	Yes
row_165	SDC2	syndecan 2 [Source:HGNC Symbol;Acc:HGNC:10659]	18585	0.838908	0.446036	Yes
row_166	P4HA1	prolyl 4-hydroxylase subunit alpha 1 [Source:HGNC Symbol;Acc:HGNC:8546]	18628	0.837618	0.449197	Yes
row_167	GLCE	glucuronic acid epimerase [Source:HGNC Symbol;Acc:HGNC:17855]	18654	0.836215	0.452771	Yes
row_168	GFPT1	glutamine--fructose-6-phosphate transaminase 1 [Source:HGNC Symbol;Acc:HGNC:4241]	18663	0.835418	0.45676	Yes
row_169	STC1	stanniocalcin 1 [Source:HGNC Symbol;Acc:HGNC:11373]	18759	0.830645	0.458578	Yes
row_170	PC	pyruvate carboxylase [Source:HGNC Symbol;Acc:HGNC:8636]	18830	0.829191	0.461006	Yes
row_171	GPC3	glypican 3 [Source:HGNC Symbol;Acc:HGNC:4451]	18855	0.827805	0.464562	Yes
row_172	TGFA	transforming growth factor alpha [Source:HGNC Symbol;Acc:HGNC:11765]	18964	0.821387	0.466013	Yes
row_173	SPAG4	sperm associated antigen 4 [Source:HGNC Symbol;Acc:HGNC:11214]	19108	0.813177	0.466559	Yes
row_174	GALK1	galactokinase 1 [Source:HGNC Symbol;Acc:HGNC:4118]	19151	0.811022	0.469586	Yes
row_175	KDELR3	KDEL endoplasmic reticulum protein retention receptor 3 [Source:HGNC Symbol;Acc:HGNC:6306]	19176	0.809537	0.473051	Yes
row_176	HS6ST2	heparan sulfate 6-O-sulfotransferase 2 [Source:HGNC Symbol;Acc:HGNC:19133]	19315	0.799242	0.47365	Yes
row_177	B4GALT4	beta-1,4-galactosyltransferase 4 [Source:HGNC Symbol;Acc:HGNC:927]	19318	0.799199	0.477606	Yes
row_178	LHPP	phospholysine phosphohistidine inorganic pyrophosphate phosphatase [Source:HGNC Symbol;Acc:HGNC:30042]	19375	0.79414	0.480204	Yes
row_179	GPC4	glypican 4 [Source:HGNC Symbol;Acc:HGNC:4452]	19419	0.790331	0.483103	Yes
row_180	FAM162A	family with sequence similarity 162 member A [Source:HGNC Symbol;Acc:HGNC:17865]	19563	0.780211	0.483484	Yes
row_181	IDUA	alpha-L-iduronidase [Source:HGNC Symbol;Acc:HGNC:5391]	19822	0.759562	0.480923	Yes
row_182	P4HA2	prolyl 4-hydroxylase subunit alpha 2 [Source:HGNC Symbol;Acc:HGNC:8547]	19845	0.757018	0.484174	Yes
row_183	IDH1	isocitrate dehydrogenase (NADP(+)) 1 [Source:HGNC Symbol;Acc:HGNC:5382]	19880	0.752512	0.487106	Yes
row_184	GAL3ST1	galactose-3-O-sulfotransferase 1 [Source:HGNC Symbol;Acc:HGNC:24240]	19968	0.742882	0.488681	Yes
row_185	ALDOB	aldolase, fructose-bisphosphate B [Source:HGNC Symbol;Acc:HGNC:417]	20235	0.717943	0.485715	No
row_186	ARTN	artemin [Source:HGNC Symbol;Acc:HGNC:727]	20390	0.702118	0.485433	No
row_187	AK4	adenylate kinase 4 [Source:HGNC Symbol;Acc:HGNC:363]	20470	0.694052	0.486961	No
row_188	FBP2	fructose-bisphosphatase 2 [Source:HGNC Symbol;Acc:HGNC:3607]	20694	0.666074	0.484796	No
row_189	CITED2	Cbp/p300 interacting transactivator with Glu/Asp rich carboxy-terminal domain 2 [Source:HGNC Symbol;Acc:HGNC:1987]	20768	0.655083	0.486277	No
row_190	ABCB6	ATP binding cassette subfamily B member 6 (Langereis blood group) [Source:HGNC Symbol;Acc:HGNC:47]	21029	0.61559	0.482946	No
row_191	PLOD2	procollagen-lysine,2-oxoglutarate 5-dioxygenase 2 [Source:HGNC Symbol;Acc:HGNC:9082]	22462	0.353386	0.449378	No
row_192	CHST1	carbohydrate sulfotransferase 1 [Source:HGNC Symbol;Acc:HGNC:1969]	22940	0.163462	0.438426	No
row_193	GAPDHS	glyceraldehyde-3-phosphate dehydrogenase, spermatogenic [Source:HGNC Symbol;Acc:HGNC:24864]	23094	0	0.43465	No
row_194	PPFIA4	PTPRF interacting protein alpha 4 [Source:HGNC Symbol;Acc:HGNC:9248]	23811	0	0.41698	No
row_195	LHX9	LIM homeobox 9 [Source:HGNC Symbol;Acc:HGNC:14222]	24073	0	0.41054	No
row_196	GPR87	G protein-coupled receptor 87 [Source:HGNC Symbol;Acc:HGNC:4538]	26128	NaN	0.359901	No
row_197	NDST3	N-deacetylase and N-sulfotransferase 3 [Source:HGNC Symbol;Acc:HGNC:7682]	29576	NaN	0.274886	No
row_198	PGAM2	phosphoglycerate mutase 2 [Source:HGNC Symbol;Acc:HGNC:8889]	34199	NaN	0.160875	No
row_199	GYS2	glycogen synthase 2 [Source:HGNC Symbol;Acc:HGNC:4707]	34580	NaN	0.151547	No

## Sheet: Oxidative_Phosphorylation
NAME	SYMBOL	TITLE	RANK IN GENE LIST	RANK METRIC SCORE	RUNNING ES	CORE ENRICHMENT
row_0	SLC25A12	solute carrier family 25 member 12 [Source:HGNC Symbol;Acc:HGNC:10982]	4229	1.50958	-0.0968001	Yes
row_1	PDP1	pyruvate dehydrogenase phosphatase catalytic subunit 1 [Source:HGNC Symbol;Acc:HGNC:9279]	5079	1.33271	-0.111075	Yes
row_2	ATP5MC1	ATP synthase membrane subunit c locus 1 [Source:HGNC Symbol;Acc:HGNC:841]	5487	1.274	-0.114736	Yes
row_3	TIMM10	translocase of inner mitochondrial membrane 10 [Source:HGNC Symbol;Acc:HGNC:11814]	6345	1.19995	-0.129873	Yes
row_4	MRPL35	mitochondrial ribosomal protein L35 [Source:HGNC Symbol;Acc:HGNC:14489]	6807	1.17491	-0.135363	Yes
row_5	PMPCA	peptidase, mitochondrial processing subunit alpha [Source:HGNC Symbol;Acc:HGNC:18667]	6962	1.16709	-0.133317	Yes
row_6	MFN2	mitofusin 2 [Source:HGNC Symbol;Acc:HGNC:16877]	7069	1.16346	-0.130104	Yes
row_7	NDUFB3	NADH:ubiquinone oxidoreductase subunit B3 [Source:HGNC Symbol;Acc:HGNC:7698]	7070	1.16342	-0.124275	Yes
row_8	HSD17B10	hydroxysteroid 17-beta dehydrogenase 10 [Source:HGNC Symbol;Acc:HGNC:4800]	7278	1.15392	-0.123602	Yes
row_9	ATP5F1D	ATP synthase F1 subunit delta [Source:HGNC Symbol;Acc:HGNC:837]	7301	1.15305	-0.118368	Yes
row_10	ATP5PD	ATP synthase peripheral stalk subunit d [Source:HGNC Symbol;Acc:HGNC:845]	7424	1.14772	-0.115629	Yes
row_11	SLC25A4	solute carrier family 25 member 4 [Source:HGNC Symbol;Acc:HGNC:10990]	7454	1.14654	-0.1106	Yes
row_12	CYCS	cytochrome c, somatic [Source:HGNC Symbol;Acc:HGNC:19986]	7586	1.14093	-0.108117	Yes
row_13	PDK4	pyruvate dehydrogenase kinase 4 [Source:HGNC Symbol;Acc:HGNC:8812]	7692	1.13605	-0.105016	Yes
row_14	IMMT	inner membrane mitochondrial protein [Source:HGNC Symbol;Acc:HGNC:6047]	7973	1.12476	-0.106291	Yes
row_15	ATP5MC2	ATP synthase membrane subunit c locus 2 [Source:HGNC Symbol;Acc:HGNC:842]	8005	1.12348	-0.101428	Yes
row_16	COX8A	cytochrome c oxidase subunit 8A [Source:HGNC Symbol;Acc:HGNC:2294]	8025	1.1229	-0.0962708	Yes
row_17	NDUFA6	NADH:ubiquinone oxidoreductase subunit A6 [Source:HGNC Symbol;Acc:HGNC:7690]	8056	1.12165	-0.0913917	Yes
row_18	SLC25A11	solute carrier family 25 member 11 [Source:HGNC Symbol;Acc:HGNC:10981]	8181	1.11783	-0.0888514	Yes
row_19	DLAT	dihydrolipoamide S-acetyltransferase [Source:HGNC Symbol;Acc:HGNC:2896]	8307	1.11377	-0.0863562	Yes
row_20	TIMM50	translocase of inner mitochondrial membrane 50 [Source:HGNC Symbol;Acc:HGNC:23656]	8395	1.11081	-0.082938	Yes
row_21	NDUFB1	NADH:ubiquinone oxidoreductase subunit B1 [Source:HGNC Symbol;Acc:HGNC:7695]	8430	1.10972	-0.0782173	Yes
row_22	MDH2	malate dehydrogenase 2 [Source:HGNC Symbol;Acc:HGNC:6971]	8453	1.10878	-0.0732052	Yes
row_23	PHB2	prohibitin 2 [Source:HGNC Symbol;Acc:HGNC:30306]	8501	1.107	-0.068819	Yes
row_24	OGDH	oxoglutarate dehydrogenase [Source:HGNC Symbol;Acc:HGNC:8124]	8587	1.10427	-0.0653842	Yes
row_25	VDAC2	voltage dependent anion channel 2 [Source:HGNC Symbol;Acc:HGNC:12672]	8626	1.10291	-0.0607964	Yes
row_26	NDUFB5	NADH:ubiquinone oxidoreductase subunit B5 [Source:HGNC Symbol;Acc:HGNC:7700]	8838	1.09619	-0.0605115	Yes
row_27	ATP6V1D	ATPase H+ transporting V1 subunit D [Source:HGNC Symbol;Acc:HGNC:13527]	8894	1.09452	-0.0563853	Yes
row_28	SLC25A5	solute carrier family 25 member 5 [Source:HGNC Symbol;Acc:HGNC:10991]	9231	1.08596	-0.0592364	Yes
row_29	NDUFA4	NDUFA4 mitochondrial complex associated [Source:HGNC Symbol;Acc:HGNC:7687]	9257	1.08538	-0.0544156	Yes
row_30	OPA1	OPA1 mitochondrial dynamin like GTPase [Source:HGNC Symbol;Acc:HGNC:8140]	9356	1.08271	-0.0514096	Yes
row_31	FXN	frataxin [Source:HGNC Symbol;Acc:HGNC:3951]	9365	1.08237	-0.0461843	Yes
row_32	ACADVL	acyl-CoA dehydrogenase very long chain [Source:HGNC Symbol;Acc:HGNC:92]	9501	1.07871	-0.0441115	Yes
row_33	IDH3A	isocitrate dehydrogenase (NAD(+)) 3 catalytic subunit alpha [Source:HGNC Symbol;Acc:HGNC:5384]	9526	1.07822	-0.0393018	Yes
row_34	HCCS	holocytochrome c synthase [Source:HGNC Symbol;Acc:HGNC:4837]	9583	1.07704	-0.0352878	Yes
row_35	MRPS12	mitochondrial ribosomal protein S12 [Source:HGNC Symbol;Acc:HGNC:10380]	9699	1.07451	-0.0327424	Yes
row_36	COX15	cytochrome c oxidase assembly homolog COX15 [Source:HGNC Symbol;Acc:HGNC:2263]	9706	1.07443	-0.0275076	Yes
row_37	NDUFS2	NADH:ubiquinone oxidoreductase core subunit S2 [Source:HGNC Symbol;Acc:HGNC:7708]	9739	1.07382	-0.0229174	Yes
row_38	DLST	dihydrolipoamide S-succinyltransferase [Source:HGNC Symbol;Acc:HGNC:2911]	9747	1.07362	-0.0177113	Yes
row_39	HSPA9	heat shock protein family A (Hsp70) member 9 [Source:HGNC Symbol;Acc:HGNC:5244]	9806	1.07219	-0.013771	Yes
row_40	TIMM8B	translocase of inner mitochondrial membrane 8 homolog B [Source:HGNC Symbol;Acc:HGNC:11818]	9826	1.07169	-0.0088707	Yes
row_41	NDUFA5	NADH:ubiquinone oxidoreductase subunit A5 [Source:HGNC Symbol;Acc:HGNC:7688]	9836	1.07147	-0.00372469	Yes
row_42	NDUFA7	NADH:ubiquinone oxidoreductase subunit A7 [Source:HGNC Symbol;Acc:HGNC:7691]	9862	1.07093	0.00102375	Yes
row_43	COX7B	cytochrome c oxidase subunit 7B [Source:HGNC Symbol;Acc:HGNC:2291]	9879	1.07056	0.00599241	Yes
row_44	ATP6V1E1	ATPase H+ transporting V1 subunit E1 [Source:HGNC Symbol;Acc:HGNC:857]	9941	1.06875	0.00984149	Yes
row_45	ACO2	aconitase 2 [Source:HGNC Symbol;Acc:HGNC:118]	9949	1.06866	0.0150227	Yes
row_46	MRPS30	mitochondrial ribosomal protein S30 [Source:HGNC Symbol;Acc:HGNC:8769]	9955	1.06852	0.0202526	Yes
row_47	DLD	dihydrolipoamide dehydrogenase [Source:HGNC Symbol;Acc:HGNC:2898]	10050	1.0661	0.0232741	Yes
row_48	ATP5PB	ATP synthase peripheral stalk-membrane subunit b [Source:HGNC Symbol;Acc:HGNC:840]	10065	1.06583	0.0282684	Yes
row_49	UQCR11	ubiquinol-cytochrome c reductase, complex III subunit XI [Source:HGNC Symbol;Acc:HGNC:30862]	10072	1.06576	0.0334598	Yes
row_50	GOT2	glutamic-oxaloacetic transaminase 2 [Source:HGNC Symbol;Acc:HGNC:4433]	10150	1.06375	0.036889	Yes
row_51	UQCR10	ubiquinol-cytochrome c reductase, complex III subunit X [Source:HGNC Symbol;Acc:HGNC:30863]	10220	1.06211	0.0405074	Yes
row_52	CS	citrate synthase [Source:HGNC Symbol;Acc:HGNC:2422]	10257	1.06122	0.0449357	Yes
row_53	MRPL11	mitochondrial ribosomal protein L11 [Source:HGNC Symbol;Acc:HGNC:14042]	10262	1.06101	0.0501527	Yes
row_54	SDHC	succinate dehydrogenase complex subunit C [Source:HGNC Symbol;Acc:HGNC:10682]	10326	1.05948	0.053906	Yes
row_55	IDH3G	isocitrate dehydrogenase (NAD(+)) 3 non-catalytic subunit gamma [Source:HGNC Symbol;Acc:HGNC:5386]	10393	1.05768	0.0575762	Yes
row_56	CYC1	cytochrome c1 [Source:HGNC Symbol;Acc:HGNC:2579]	10498	1.05493	0.0602949	Yes
row_57	NDUFS8	NADH:ubiquinone oxidoreductase core subunit S8 [Source:HGNC Symbol;Acc:HGNC:7715]	10522	1.05418	0.0650088	Yes
row_58	LRPPRC	leucine rich pentatricopeptide repeat containing [Source:HGNC Symbol;Acc:HGNC:15714]	10548	1.05358	0.0696703	Yes
row_59	COX7A2	cytochrome c oxidase subunit 7A2 [Source:HGNC Symbol;Acc:HGNC:2288]	10554	1.05339	0.0748244	Yes
row_60	ACADM	acyl-CoA dehydrogenase medium chain [Source:HGNC Symbol;Acc:HGNC:89]	10634	1.05139	0.0781423	Yes
row_61	UQCRQ	ubiquinol-cytochrome c reductase complex III subunit VII [Source:HGNC Symbol;Acc:HGNC:29594]	10707	1.0499	0.0816255	Yes
row_62	MRPS11	mitochondrial ribosomal protein S11 [Source:HGNC Symbol;Acc:HGNC:14050]	10824	1.04707	0.0840087	Yes
row_63	ATP6V1G1	ATPase H+ transporting V1 subunit G1 [Source:HGNC Symbol;Acc:HGNC:864]	10837	1.04684	0.0889572	Yes
row_64	NDUFV1	NADH:ubiquinone oxidoreductase core subunit V1 [Source:HGNC Symbol;Acc:HGNC:7716]	10932	1.045	0.091873	Yes
row_65	ATP5F1E	ATP synthase F1 subunit epsilon [Source:HGNC Symbol;Acc:HGNC:838]	11080	1.04152	0.0934634	Yes
row_66	TOMM22	translocase of outer mitochondrial membrane 22 [Source:HGNC Symbol;Acc:HGNC:18002]	11309	1.03644	0.0930293	Yes
row_67	BCKDHA	branched chain keto acid dehydrogenase E1 subunit alpha [Source:HGNC Symbol;Acc:HGNC:986]	11397	1.03427	0.096064	Yes
row_68	IDH3B	isocitrate dehydrogenase (NAD(+)) 3 non-catalytic subunit beta [Source:HGNC Symbol;Acc:HGNC:5385]	11400	1.03422	0.101196	Yes
row_69	OXA1L	OXA1L mitochondrial inner membrane protein [Source:HGNC Symbol;Acc:HGNC:8526]	11453	1.03297	0.105088	Yes
row_70	ATP5MF	ATP synthase membrane subunit f [Source:HGNC Symbol;Acc:HGNC:848]	11468	1.03274	0.109917	Yes
row_71	MRPS22	mitochondrial ribosomal protein S22 [Source:HGNC Symbol;Acc:HGNC:14508]	11504	1.03201	0.114223	Yes
row_72	TIMM9	translocase of inner mitochondrial membrane 9 [Source:HGNC Symbol;Acc:HGNC:11819]	11509	1.03187	0.119294	Yes
row_73	TOMM70	translocase of outer mitochondrial membrane 70 [Source:HGNC Symbol;Acc:HGNC:11985]	11562	1.03088	0.123176	Yes
row_74	RHOT2	ras homolog family member T2 [Source:HGNC Symbol;Acc:HGNC:21169]	11619	1.02965	0.126952	Yes
row_75	NDUFB4	NADH:ubiquinone oxidoreductase subunit B4 [Source:HGNC Symbol;Acc:HGNC:7699]	11652	1.02894	0.131318	Yes
row_76	NDUFAB1	NADH:ubiquinone oxidoreductase subunit AB1 [Source:HGNC Symbol;Acc:HGNC:7694]	11669	1.02855	0.136076	Yes
row_77	ATP5MG	ATP synthase membrane subunit g [Source:HGNC Symbol;Acc:HGNC:14247]	11698	1.02781	0.140534	Yes
row_78	SDHD	succinate dehydrogenase complex subunit D [Source:HGNC Symbol;Acc:HGNC:10683]	11722	1.02727	0.145113	Yes
row_79	TIMM17A	translocase of inner mitochondrial membrane 17A [Source:HGNC Symbol;Acc:HGNC:17315]	11758	1.02662	0.149393	Yes
row_80	NDUFV2	NADH:ubiquinone oxidoreductase core subunit V2 [Source:HGNC Symbol;Acc:HGNC:7717]	11968	1.02213	0.149356	Yes
row_81	ATP6V0C	ATPase H+ transporting V0 subunit c [Source:HGNC Symbol;Acc:HGNC:855]	12043	1.02001	0.15264	Yes
row_82	NDUFB6	NADH:ubiquinone oxidoreductase subunit B6 [Source:HGNC Symbol;Acc:HGNC:7701]	12122	1.01853	0.155818	Yes
row_83	ATP6V1F	ATPase H+ transporting V1 subunit F [Source:HGNC Symbol;Acc:HGNC:16832]	12123	1.01852	0.160921	Yes
row_84	ECHS1	enoyl-CoA hydratase, short chain 1 [Source:HGNC Symbol;Acc:HGNC:3151]	12136	1.01826	0.165726	Yes
row_85	ATP5F1B	ATP synthase F1 subunit beta [Source:HGNC Symbol;Acc:HGNC:830]	12139	1.01808	0.170778	Yes
row_86	ECI1	enoyl-CoA delta isomerase 1 [Source:HGNC Symbol;Acc:HGNC:2703]	12253	1.0152	0.173075	Yes
row_87	COX5A	cytochrome c oxidase subunit 5A [Source:HGNC Symbol;Acc:HGNC:2267]	12339	1.01338	0.176055	Yes
row_88	RETSAT	retinol saturase [Source:HGNC Symbol;Acc:HGNC:25991]	12368	1.01264	0.180437	Yes
row_89	NDUFS1	NADH:ubiquinone oxidoreductase core subunit S1 [Source:HGNC Symbol;Acc:HGNC:7707]	12416	1.0116	0.184345	Yes
row_90	TCIRG1	T cell immune regulator 1, ATPase H+ transporting V0 subunit a3 [Source:HGNC Symbol;Acc:HGNC:11647]	12436	1.01125	0.188943	Yes
row_91	NDUFS3	NADH:ubiquinone oxidoreductase core subunit S3 [Source:HGNC Symbol;Acc:HGNC:7710]	12491	1.01022	0.192671	Yes
row_92	GPI	glucose-6-phosphate isomerase [Source:HGNC Symbol;Acc:HGNC:4458]	12518	1.00965	0.197088	Yes
row_93	ATP6V1C1	ATPase H+ transporting V1 subunit C1 [Source:HGNC Symbol;Acc:HGNC:856]	12597	1.00812	0.200214	Yes
row_94	MRPL15	mitochondrial ribosomal protein L15 [Source:HGNC Symbol;Acc:HGNC:14054]	12638	1.00737	0.204274	Yes
row_95	COX7A2L	cytochrome c oxidase subunit 7A2 like [Source:HGNC Symbol;Acc:HGNC:2289]	12640	1.00726	0.209295	Yes
row_96	ATP5PO	ATP synthase peripheral stalk subunit OSCP [Source:HGNC Symbol;Acc:HGNC:850]	12673	1.00653	0.213548	Yes
row_97	ATP5F1C	ATP synthase F1 subunit gamma [Source:HGNC Symbol;Acc:HGNC:833]	12735	1.0049	0.217078	Yes
row_98	NDUFB2	NADH:ubiquinone oxidoreductase subunit B2 [Source:HGNC Symbol;Acc:HGNC:7697]	12754	1.00441	0.221666	Yes
row_99	CYB5R3	cytochrome b5 reductase 3 [Source:HGNC Symbol;Acc:HGNC:2873]	12777	1.00391	0.226152	Yes
row_100	MTX2	metaxin 2 [Source:HGNC Symbol;Acc:HGNC:7506]	12784	1.00374	0.231033	Yes
row_101	NDUFS6	NADH:ubiquinone oxidoreductase subunit S6 [Source:HGNC Symbol;Acc:HGNC:7713]	12801	1.00349	0.235666	Yes
row_102	ATP5MC3	ATP synthase membrane subunit c locus 3 [Source:HGNC Symbol;Acc:HGNC:843]	12853	1.0024	0.239429	Yes
row_103	FH	fumarate hydratase [Source:HGNC Symbol;Acc:HGNC:3700]	12856	1.00233	0.244401	Yes
row_104	NDUFA3	NADH:ubiquinone oxidoreductase subunit A3 [Source:HGNC Symbol;Acc:HGNC:7686]	12887	1.00169	0.24868	Yes
row_105	NDUFA9	NADH:ubiquinone oxidoreductase subunit A9 [Source:HGNC Symbol;Acc:HGNC:7693]	12924	1.00119	0.252807	Yes
row_106	COX6B1	cytochrome c oxidase subunit 6B1 [Source:HGNC Symbol;Acc:HGNC:2280]	13011	0.999705	0.255693	Yes
row_107	NDUFA8	NADH:ubiquinone oxidoreductase subunit A8 [Source:HGNC Symbol;Acc:HGNC:7692]	13028	0.999327	0.260305	Yes
row_108	MRPS15	mitochondrial ribosomal protein S15 [Source:HGNC Symbol;Acc:HGNC:14504]	13052	0.998876	0.264742	Yes
row_109	COX7C	cytochrome c oxidase subunit 7C [Source:HGNC Symbol;Acc:HGNC:2292]	13151	0.997047	0.267319	Yes
row_110	CPT1A	carnitine palmitoyltransferase 1A [Source:HGNC Symbol;Acc:HGNC:2328]	13195	0.996065	0.271248	Yes
row_111	COX10	cytochrome c oxidase assembly factor heme A:farnesyltransferase COX10 [Source:HGNC Symbol;Acc:HGNC:2260]	13363	0.992674	0.2721	Yes
row_112	DECR1	2,4-dienoyl-CoA reductase 1 [Source:HGNC Symbol;Acc:HGNC:2753]	13390	0.991974	0.276428	Yes
row_113	COX6A1	cytochrome c oxidase subunit 6A1 [Source:HGNC Symbol;Acc:HGNC:2277]	13396	0.991915	0.281274	Yes
row_114	ISCA1	iron-sulfur cluster assembly 1 [Source:HGNC Symbol;Acc:HGNC:28660]	13401	0.991839	0.286145	Yes
row_115	PDHA1	pyruvate dehydrogenase E1 subunit alpha 1 [Source:HGNC Symbol;Acc:HGNC:8806]	13449	0.990913	0.289949	Yes
row_116	FDX1	ferredoxin 1 [Source:HGNC Symbol;Acc:HGNC:3638]	13601	0.987797	0.291172	Yes
row_117	HADHB	hydroxyacyl-CoA dehydrogenase trifunctional multienzyme complex subunit beta [Source:HGNC Symbol;Acc:HGNC:4803]	13623	0.987488	0.295601	Yes
row_118	VDAC1	voltage dependent anion channel 1 [Source:HGNC Symbol;Acc:HGNC:12669]	13814	0.983317	0.295839	Yes
row_119	SUPV3L1	Suv3 like RNA helicase [Source:HGNC Symbol;Acc:HGNC:11471]	13834	0.982862	0.300294	Yes
row_120	BAX	BCL2 associated X, apoptosis regulator [Source:HGNC Symbol;Acc:HGNC:959]	13959	0.979908	0.302143	Yes
row_121	AFG3L2	AFG3 like matrix AAA peptidase subunit 2 [Source:HGNC Symbol;Acc:HGNC:315]	13961	0.979807	0.307027	Yes
row_122	ATP5ME	ATP synthase membrane subunit e [Source:HGNC Symbol;Acc:HGNC:846]	13984	0.97927	0.31139	Yes
row_123	GPX4	glutathione peroxidase 4 [Source:HGNC Symbol;Acc:HGNC:4556]	14011	0.978727	0.315652	Yes
row_124	SLC25A6	solute carrier family 25 member 6 [Source:HGNC Symbol;Acc:HGNC:10992]	14026	0.978472	0.320209	Yes
row_125	NDUFS7	NADH:ubiquinone oxidoreductase core subunit S7 [Source:HGNC Symbol;Acc:HGNC:7714]	14047	0.978012	0.324615	Yes
row_126	SLC25A3	solute carrier family 25 member 3 [Source:HGNC Symbol;Acc:HGNC:10989]	14068	0.977401	0.329018	Yes
row_127	TIMM13	translocase of inner mitochondrial membrane 13 [Source:HGNC Symbol;Acc:HGNC:11816]	14102	0.976564	0.333097	Yes
row_128	NDUFB8	NADH:ubiquinone oxidoreductase subunit B8 [Source:HGNC Symbol;Acc:HGNC:7703]	14204	0.97437	0.335486	Yes
row_129	ISCU	iron-sulfur cluster assembly enzyme [Source:HGNC Symbol;Acc:HGNC:29882]	14242	0.973353	0.339449	Yes
row_130	POR	cytochrome p450 oxidoreductase [Source:HGNC Symbol;Acc:HGNC:9208]	14282	0.972392	0.343359	Yes
row_131	SURF1	SURF1 cytochrome c oxidase assembly factor [Source:HGNC Symbol;Acc:HGNC:11474]	14362	0.970412	0.346271	Yes
row_132	COX4I1	cytochrome c oxidase subunit 4I1 [Source:HGNC Symbol;Acc:HGNC:2265]	14393	0.969672	0.350388	Yes
row_133	COX5B	cytochrome c oxidase subunit 5B [Source:HGNC Symbol;Acc:HGNC:2269]	14425	0.968852	0.354477	Yes
row_134	ECH1	enoyl-CoA hydratase 1 [Source:HGNC Symbol;Acc:HGNC:3149]	14435	0.968667	0.359108	Yes
row_135	NDUFA2	NADH:ubiquinone oxidoreductase subunit A2 [Source:HGNC Symbol;Acc:HGNC:7685]	14588	0.964984	0.360192	Yes
row_136	PRDX3	peroxiredoxin 3 [Source:HGNC Symbol;Acc:HGNC:9354]	14650	0.963645	0.363514	Yes
row_137	SUCLG1	succinate-CoA ligase GDP/ADP-forming subunit alpha [Source:HGNC Symbol;Acc:HGNC:11449]	14728	0.961912	0.366433	Yes
row_138	UQCRC1	ubiquinol-cytochrome c reductase core protein 1 [Source:HGNC Symbol;Acc:HGNC:12585]	14737	0.961633	0.371054	Yes
row_139	NDUFA1	NADH:ubiquinone oxidoreductase subunit A1 [Source:HGNC Symbol;Acc:HGNC:7683]	14969	0.95592	0.370142	Yes
row_140	NDUFB7	NADH:ubiquinone oxidoreductase subunit B7 [Source:HGNC Symbol;Acc:HGNC:7702]	15104	0.953052	0.37161	Yes
row_141	HADHA	hydroxyacyl-CoA dehydrogenase trifunctional multienzyme complex subunit alpha [Source:HGNC Symbol;Acc:HGNC:4801]	15126	0.952664	0.375865	Yes
row_142	ETFDH	electron transfer flavoprotein dehydrogenase [Source:HGNC Symbol;Acc:HGNC:3483]	15202	0.950587	0.378777	Yes
row_143	MDH1	malate dehydrogenase 1 [Source:HGNC Symbol;Acc:HGNC:6970]	15344	0.947558	0.380044	Yes
row_144	MGST3	microsomal glutathione S-transferase 3 [Source:HGNC Symbol;Acc:HGNC:7064]	15362	0.947113	0.38437	Yes
row_145	ETFB	electron transfer flavoprotein subunit beta [Source:HGNC Symbol;Acc:HGNC:3482]	15389	0.946286	0.388469	Yes
row_146	ATP5F1A	ATP synthase F1 subunit alpha [Source:HGNC Symbol;Acc:HGNC:823]	15461	0.944515	0.391449	Yes
row_147	SUCLA2	succinate-CoA ligase ADP-forming subunit beta [Source:HGNC Symbol;Acc:HGNC:11448]	15464	0.944484	0.396131	Yes
row_148	ACAT1	acetyl-CoA acetyltransferase 1 [Source:HGNC Symbol;Acc:HGNC:93]	15469	0.94436	0.400764	Yes
row_149	LDHA	lactate dehydrogenase A [Source:HGNC Symbol;Acc:HGNC:6535]	15552	0.942216	0.403461	Yes
row_150	ATP6V0B	ATPase H+ transporting V0 subunit b [Source:HGNC Symbol;Acc:HGNC:861]	15573	0.941742	0.407685	Yes
row_151	MAOB	monoamine oxidase B [Source:HGNC Symbol;Acc:HGNC:6834]	15646	0.940178	0.410619	Yes
row_152	MRPL34	mitochondrial ribosomal protein L34 [Source:HGNC Symbol;Acc:HGNC:14488]	15651	0.940125	0.41523	Yes
row_153	MTRR	5-methyltetrahydrofolate-homocysteine methyltransferase reductase [Source:HGNC Symbol;Acc:HGNC:7473]	15673	0.939397	0.419418	Yes
row_154	MPC1	mitochondrial pyruvate carrier 1 [Source:HGNC Symbol;Acc:HGNC:21606]	15677	0.939304	0.42405	Yes
row_155	ALAS1	5'-aminolevulinate synthase 1 [Source:HGNC Symbol;Acc:HGNC:396]	15703	0.938727	0.428136	Yes
row_156	ATP5PF	ATP synthase peripheral stalk subunit F6 [Source:HGNC Symbol;Acc:HGNC:847]	15760	0.93748	0.431451	Yes
row_157	SDHB	succinate dehydrogenase complex iron sulfur subunit B [Source:HGNC Symbol;Acc:HGNC:10681]	15883	0.934289	0.433121	Yes
row_158	UQCRFS1	ubiquinol-cytochrome c reductase, Rieske iron-sulfur polypeptide 1 [Source:HGNC Symbol;Acc:HGNC:12587]	15891	0.933984	0.437628	Yes
row_159	PDHX	pyruvate dehydrogenase complex component X [Source:HGNC Symbol;Acc:HGNC:21350]	16015	0.930344	0.439253	Yes
row_160	ATP6AP1	ATPase H+ transporting accessory protein 1 [Source:HGNC Symbol;Acc:HGNC:868]	16042	0.929758	0.44327	Yes
row_161	ATP6V1H	ATPase H+ transporting V1 subunit H [Source:HGNC Symbol;Acc:HGNC:18303]	16162	0.92672	0.444976	Yes
row_162	COX17	cytochrome c oxidase copper chaperone COX17 [Source:HGNC Symbol;Acc:HGNC:2264]	16185	0.926199	0.449074	Yes
row_163	ABCB7	ATP binding cassette subfamily B member 7 [Source:HGNC Symbol;Acc:HGNC:48]	16244	0.924602	0.452274	Yes
row_164	UQCRC2	ubiquinol-cytochrome c reductase core protein 2 [Source:HGNC Symbol;Acc:HGNC:12586]	16394	0.920091	0.453207	Yes
row_165	RHOT1	ras homolog family member T1 [Source:HGNC Symbol;Acc:HGNC:21168]	16395	0.920063	0.457817	Yes
row_166	HTRA2	HtrA serine peptidase 2 [Source:HGNC Symbol;Acc:HGNC:14348]	16560	0.915297	0.458355	Yes
row_167	NNT	nicotinamide nucleotide transhydrogenase [Source:HGNC Symbol;Acc:HGNC:7863]	16750	0.909428	0.458247	Yes
row_168	ACAA2	acetyl-CoA acyltransferase 2 [Source:HGNC Symbol;Acc:HGNC:83]	16810	0.907788	0.461339	Yes
row_169	UQCRH	ubiquinol-cytochrome c reductase hinge protein [Source:HGNC Symbol;Acc:HGNC:12590]	16881	0.90578	0.46415	Yes
row_170	NQO2	N-ribosyldihydronicotinamide:quinone reductase 2 [Source:HGNC Symbol;Acc:HGNC:7856]	16977	0.902504	0.466327	Yes
row_171	IDH2	isocitrate dehydrogenase (NADP(+)) 2 [Source:HGNC Symbol;Acc:HGNC:5383]	17099	0.898234	0.467841	Yes
row_172	SDHA	succinate dehydrogenase complex flavoprotein subunit A [Source:HGNC Symbol;Acc:HGNC:10680]	17160	0.896222	0.47085	Yes
row_173	CYB5A	cytochrome b5 type A [Source:HGNC Symbol;Acc:HGNC:2570]	17166	0.895884	0.475215	Yes
row_174	CASP7	caspase 7 [Source:HGNC Symbol;Acc:HGNC:1508]	17214	0.89439	0.478536	Yes
row_175	UQCRB	ubiquinol-cytochrome c reductase binding protein [Source:HGNC Symbol;Acc:HGNC:12582]	17276	0.891946	0.4815	Yes
row_176	COX11	cytochrome c oxidase copper chaperone COX11 [Source:HGNC Symbol;Acc:HGNC:2261]	17349	0.889314	0.484178	Yes
row_177	NDUFS4	NADH:ubiquinone oxidoreductase subunit S4 [Source:HGNC Symbol;Acc:HGNC:7711]	17547	0.88365	0.483744	Yes
row_178	PHYH	phytanoyl-CoA 2-hydroxylase [Source:HGNC Symbol;Acc:HGNC:8940]	17585	0.88208	0.48725	Yes
row_179	ALDH6A1	aldehyde dehydrogenase 6 family member A1 [Source:HGNC Symbol;Acc:HGNC:7179]	17591	0.88187	0.491545	Yes
row_180	VDAC3	voltage dependent anion channel 3 [Source:HGNC Symbol;Acc:HGNC:12674]	17676	0.878825	0.493875	Yes
row_181	COX6C	cytochrome c oxidase subunit 6C [Source:HGNC Symbol;Acc:HGNC:2285]	17679	0.878773	0.498228	Yes
row_182	NDUFC1	NADH:ubiquinone oxidoreductase subunit C1 [Source:HGNC Symbol;Acc:HGNC:7705]	17860	0.873532	0.498163	Yes
row_183	PDHB	pyruvate dehydrogenase E1 subunit beta [Source:HGNC Symbol;Acc:HGNC:8808]	17952	0.868774	0.500269	Yes
row_184	ATP6V0E1	ATPase H+ transporting V0 subunit e1 [Source:HGNC Symbol;Acc:HGNC:863]	17965	0.86825	0.504323	Yes
row_185	OAT	ornithine aminotransferase [Source:HGNC Symbol;Acc:HGNC:8091]	18038	0.865673	0.506883	Yes
row_186	ACAA1	acetyl-CoA acyltransferase 1 [Source:HGNC Symbol;Acc:HGNC:82]	18082	0.863714	0.51015	Yes
row_187	MTRF1	mitochondrial translation release factor 1 [Source:HGNC Symbol;Acc:HGNC:7469]	18098	0.862993	0.514103	Yes
row_188	GRPEL1	GrpE like 1, mitochondrial [Source:HGNC Symbol;Acc:HGNC:19696]	18336	0.852352	0.512525	Yes
row_189	GLUD1	glutamate dehydrogenase 1 [Source:HGNC Symbol;Acc:HGNC:4335]	18399	0.849137	0.515249	Yes
row_190	ETFA	electron transfer flavoprotein subunit alpha [Source:HGNC Symbol;Acc:HGNC:3481]	18421	0.84826	0.51898	Yes
row_191	NDUFC2	NADH:ubiquinone oxidoreductase subunit C2 [Source:HGNC Symbol;Acc:HGNC:7706]	18922	0.82452	0.510772	No
row_192	IDH1	isocitrate dehydrogenase (NADP(+)) 1 [Source:HGNC Symbol;Acc:HGNC:5382]	19880	0.752512	0.490925	No
row_193	SLC25A20	solute carrier family 25 member 20 [Source:HGNC Symbol;Acc:HGNC:1421]	20100	0.730189	0.489179	No
row_194	AIFM1	apoptosis inducing factor mitochondria associated 1 [Source:HGNC Symbol;Acc:HGNC:8768]	20175	0.72424	0.490982	No
row_195	ACADSB	acyl-CoA dehydrogenase short/branched chain [Source:HGNC Symbol;Acc:HGNC:91]	20202	0.720776	0.493951	No
row_196	LDHB	lactate dehydrogenase B [Source:HGNC Symbol;Acc:HGNC:6541]	20299	0.713433	0.495156	No
row_197	BDH2	3-hydroxybutyrate dehydrogenase 2 [Source:HGNC Symbol;Acc:HGNC:32389]	20320	0.710757	0.498224	No
row_198	ATP1B1	ATPase Na+/K+ transporting subunit beta 1 [Source:HGNC Symbol;Acc:HGNC:804]	20719	0.663181	0.491724	No
row_199	POLR2F	RNA polymerase II, I and III subunit F [Source:HGNC Symbol;Acc:HGNC:9193]	22413	0.371115	0.451804	No

## Sheet: Fatty_Acid_Metabolism
NAME	SYMBOL	TITLE	RANK IN GENE LIST	RANK METRIC SCORE	RUNNING ES	CORE ENRICHMENT
row_0	CA6	carbonic anhydrase 6 [Source:HGNC Symbol;Acc:HGNC:1380]	18	Infinity	-0.000376671	Yes
row_1	ME1	malic enzyme 1 [Source:HGNC Symbol;Acc:HGNC:6983]	324	Infinity	-0.00782858	Yes
row_2	LTC4S	leukotriene C4 synthase [Source:HGNC Symbol;Acc:HGNC:6719]	373	Infinity	-0.00894482	Yes
row_3	ACADL	acyl-CoA dehydrogenase long chain [Source:HGNC Symbol;Acc:HGNC:88]	822	Infinity	-0.019922	Yes
row_4	CBR3	carbonyl reductase 3 [Source:HGNC Symbol;Acc:HGNC:1549]	913	Infinity	-0.0220737	Yes
row_5	CYP4A11	cytochrome P450 family 4 subfamily A member 11 [Source:HGNC Symbol;Acc:HGNC:2642]	1412	Infinity	-0.0342835	Yes
row_6	BMPR1B	bone morphogenetic protein receptor type 1B [Source:HGNC Symbol;Acc:HGNC:1077]	1973	Infinity	-0.0480218	Yes
row_7	RDH16	retinol dehydrogenase 16 [Source:HGNC Symbol;Acc:HGNC:29674]	2907	2.2348	-0.0560333	Yes
row_8	CIDEA	cell death inducing DFFA like effector a [Source:HGNC Symbol;Acc:HGNC:1976]	3063	2.08077	-0.0458983	Yes
row_9	CA2	carbonic anhydrase 2 [Source:HGNC Symbol;Acc:HGNC:1373]	3191	2.00882	-0.0355557	Yes
row_10	VNN1	vanin 1 [Source:HGNC Symbol;Acc:HGNC:12705]	3203	1.99933	-0.022417	Yes
row_11	ALDH3A1	aldehyde dehydrogenase 3 family member A1 [Source:HGNC Symbol;Acc:HGNC:405]	3365	1.87507	-0.0138096	Yes
row_12	CD1D	CD1d molecule [Source:HGNC Symbol;Acc:HGNC:1637]	3536	1.77336	-0.00610621	Yes
row_13	GPD2	glycerol-3-phosphate dehydrogenase 2 [Source:HGNC Symbol;Acc:HGNC:4456]	3828	1.65972	-0.00214801	Yes
row_14	HAO2	hydroxyacid oxidase 2 [Source:HGNC Symbol;Acc:HGNC:4810]	4057	1.57417	0.00278949	Yes
row_15	LGALS1	galectin 1 [Source:HGNC Symbol;Acc:HGNC:6561]	4176	1.526	0.0101157	Yes
row_16	TDO2	tryptophan 2,3-dioxygenase [Source:HGNC Symbol;Acc:HGNC:11708]	4338	1.48087	0.0160791	Yes
row_17	ODC1	ornithine decarboxylase 1 [Source:HGNC Symbol;Acc:HGNC:8109]	4364	1.47564	0.0253602	Yes
row_18	ACSL5	acyl-CoA synthetase long chain family member 5 [Source:HGNC Symbol;Acc:HGNC:16526]	4601	1.42089	0.0290723	Yes
row_19	ACSL4	acyl-CoA synthetase long chain family member 4 [Source:HGNC Symbol;Acc:HGNC:3571]	4901	1.36385	0.0308488	Yes
row_20	FMO1	flavin containing dimethylaniline monoxygenase 1 [Source:HGNC Symbol;Acc:HGNC:3769]	5046	1.33762	0.0362705	Yes
row_21	CYP1A1	cytochrome P450 family 1 subfamily A member 1 [Source:HGNC Symbol;Acc:HGNC:2595]	5203	1.31355	0.0412349	Yes
row_22	MAOA	monoamine oxidase A [Source:HGNC Symbol;Acc:HGNC:6833]	5382	1.28699	0.0454789	Yes
row_23	ENO2	enolase 2 [Source:HGNC Symbol;Acc:HGNC:3353]	5434	1.28078	0.052812	Yes
row_24	CD36	CD36 molecule [Source:HGNC Symbol;Acc:HGNC:1663]	5453	1.27874	0.060945	Yes
row_25	IL4I1	interleukin 4 induced 1 [Source:HGNC Symbol;Acc:HGNC:19094]	7257	1.15459	0.0242407	Yes
row_26	HSD17B10	hydroxysteroid 17-beta dehydrogenase 10 [Source:HGNC Symbol;Acc:HGNC:4800]	7278	1.15392	0.0314872	Yes
row_27	SUCLG2	succinate-CoA ligase GDP-forming subunit beta [Source:HGNC Symbol;Acc:HGNC:11450]	7514	1.14404	0.0333672	Yes
row_28	NCAPH2	non-SMC condensin II complex subunit H2 [Source:HGNC Symbol;Acc:HGNC:25071]	7678	1.13658	0.0369721	Yes
row_29	AADAT	aminoadipate aminotransferase [Source:HGNC Symbol;Acc:HGNC:17929]	7772	1.13215	0.042273	Yes
row_30	ADSL	adenylosuccinate lyase [Source:HGNC Symbol;Acc:HGNC:291]	7839	1.12925	0.04822	Yes
row_31	SMS	spermine synthase [Source:HGNC Symbol;Acc:HGNC:11123]	7896	1.12732	0.0544005	Yes
row_32	ELOVL5	ELOVL fatty acid elongase 5 [Source:HGNC Symbol;Acc:HGNC:21308]	7924	1.12644	0.0612902	Yes
row_33	BPHL	biphenyl hydrolase like [Source:HGNC Symbol;Acc:HGNC:1094]	8072	1.1212	0.0651864	Yes
row_34	UROS	uroporphyrinogen III synthase [Source:HGNC Symbol;Acc:HGNC:12592]	8079	1.12104	0.0725575	Yes
row_35	GCDH	glutaryl-CoA dehydrogenase [Source:HGNC Symbol;Acc:HGNC:4189]	8124	1.11938	0.0789807	Yes
row_36	GSTZ1	glutathione S-transferase zeta 1 [Source:HGNC Symbol;Acc:HGNC:4643]	8351	1.11206	0.080868	Yes
row_37	MDH2	malate dehydrogenase 2 [Source:HGNC Symbol;Acc:HGNC:6971]	8453	1.10878	0.0858149	Yes
row_38	FASN	fatty acid synthase [Source:HGNC Symbol;Acc:HGNC:3594]	8467	1.10805	0.0929263	Yes
row_39	H2AZ1	H2A.Z variant histone 1 [Source:HGNC Symbol;Acc:HGNC:4741]	8660	1.10175	0.0955826	Yes
row_40	APEX1	apurinic/apyrimidinic endodeoxyribonuclease 1 [Source:HGNC Symbol;Acc:HGNC:587]	9277	1.08474	0.0876723	Yes
row_41	NTHL1	nth like DNA glycosylase 1 [Source:HGNC Symbol;Acc:HGNC:8028]	9347	1.08295	0.0932348	Yes
row_42	ACOT8	acyl-CoA thioesterase 8 [Source:HGNC Symbol;Acc:HGNC:15919]	9378	1.08209	0.099753	Yes
row_43	ACADVL	acyl-CoA dehydrogenase very long chain [Source:HGNC Symbol;Acc:HGNC:92]	9501	1.07871	0.103981	Yes
row_44	HCCS	holocytochrome c synthase [Source:HGNC Symbol;Acc:HGNC:4837]	9583	1.07704	0.109208	Yes
row_45	CPT2	carnitine palmitoyltransferase 2 [Source:HGNC Symbol;Acc:HGNC:2330]	9597	1.07664	0.116108	Yes
row_46	DLST	dihydrolipoamide S-succinyltransferase [Source:HGNC Symbol;Acc:HGNC:2911]	9747	1.07362	0.119636	Yes
row_47	BLVRA	biliverdin reductase A [Source:HGNC Symbol;Acc:HGNC:1062]	9771	1.07314	0.126267	Yes
row_48	ACO2	aconitase 2 [Source:HGNC Symbol;Acc:HGNC:118]	9949	1.06866	0.129071	Yes
row_49	DLD	dihydrolipoamide dehydrogenase [Source:HGNC Symbol;Acc:HGNC:2898]	10050	1.0661	0.133756	Yes
row_50	HMGCL	3-hydroxy-3-methylglutaryl-CoA lyase [Source:HGNC Symbol;Acc:HGNC:5005]	10154	1.06368	0.138351	Yes
row_51	SDHC	succinate dehydrogenase complex subunit C [Source:HGNC Symbol;Acc:HGNC:10682]	10326	1.05948	0.141242	Yes
row_52	UROD	uroporphyrinogen decarboxylase [Source:HGNC Symbol;Acc:HGNC:12591]	10391	1.0577	0.146758	Yes
row_53	IDH3G	isocitrate dehydrogenase (NAD(+)) 3 non-catalytic subunit gamma [Source:HGNC Symbol;Acc:HGNC:5386]	10393	1.05768	0.153828	Yes
row_54	METAP1	methionyl aminopeptidase 1 [Source:HGNC Symbol;Acc:HGNC:15789]	10406	1.05743	0.160624	Yes
row_55	EHHADH	enoyl-CoA hydratase and 3-hydroxyacyl CoA dehydrogenase [Source:HGNC Symbol;Acc:HGNC:3247]	10609	1.05196	0.1627	Yes
row_56	ACADM	acyl-CoA dehydrogenase medium chain [Source:HGNC Symbol;Acc:HGNC:89]	10634	1.05139	0.16916	Yes
row_57	S100A10	S100 calcium binding protein A10 [Source:HGNC Symbol;Acc:HGNC:10487]	10701	1.04999	0.174576	Yes
row_58	YWHAH	tyrosine 3-monooxygenase/tryptophan 5-monooxygenase activation protein eta [Source:HGNC Symbol;Acc:HGNC:12853]	10925	1.04509	0.176088	Yes
row_59	MIF	macrophage migration inhibitory factor [Source:HGNC Symbol;Acc:HGNC:7097]	11108	1.04095	0.178583	Yes
row_60	RDH11	retinol dehydrogenase 11 [Source:HGNC Symbol;Acc:HGNC:17964]	11303	1.03654	0.180753	Yes
row_61	IDH3B	isocitrate dehydrogenase (NAD(+)) 3 non-catalytic subunit beta [Source:HGNC Symbol;Acc:HGNC:5385]	11400	1.03422	0.185323	Yes
row_62	PCBD1	pterin-4 alpha-carbinolamine dehydratase 1 [Source:HGNC Symbol;Acc:HGNC:8646]	11418	1.03385	0.191838	Yes
row_63	SDHD	succinate dehydrogenase complex subunit D [Source:HGNC Symbol;Acc:HGNC:10683]	11722	1.02727	0.191258	Yes
row_64	ECHS1	enoyl-CoA hydratase, short chain 1 [Source:HGNC Symbol;Acc:HGNC:3151]	12136	1.01826	0.187907	Yes
row_65	GPD1	glycerol-3-phosphate dehydrogenase 1 [Source:HGNC Symbol;Acc:HGNC:4455]	12140	1.01807	0.194661	Yes
row_66	ECI1	enoyl-CoA delta isomerase 1 [Source:HGNC Symbol;Acc:HGNC:2703]	12253	1.0152	0.198709	Yes
row_67	MIX23	mitochondrial matrix import factor 23 [Source:HGNC Symbol;Acc:HGNC:31136]	12256	1.01508	0.205468	Yes
row_68	CRYZ	crystallin zeta [Source:HGNC Symbol;Acc:HGNC:2419]	12305	1.01399	0.211086	Yes
row_69	HSP90AA1	heat shock protein 90 alpha family class A member 1 [Source:HGNC Symbol;Acc:HGNC:5253]	12331	1.01347	0.217267	Yes
row_70	RETSAT	retinol saturase [Source:HGNC Symbol;Acc:HGNC:25991]	12368	1.01264	0.223171	Yes
row_71	ACOX1	acyl-CoA oxidase 1 [Source:HGNC Symbol;Acc:HGNC:119]	12394	1.0121	0.229343	Yes
row_72	KMT5A	lysine methyltransferase 5A [Source:HGNC Symbol;Acc:HGNC:29489]	12794	1.0036	0.226238	Yes
row_73	ALDOA	aldolase, fructose-bisphosphate A [Source:HGNC Symbol;Acc:HGNC:414]	12833	1.0027	0.232027	Yes
row_74	D2HGDH	D-2-hydroxyglutarate dehydrogenase [Source:HGNC Symbol;Acc:HGNC:28358]	12845	1.00252	0.23848	Yes
row_75	FH	fumarate hydratase [Source:HGNC Symbol;Acc:HGNC:3700]	12856	1.00233	0.244956	Yes
row_76	HSPH1	heat shock protein family H (Hsp110) member 1 [Source:HGNC Symbol;Acc:HGNC:16969]	13148	0.997057	0.24447	Yes
row_77	CPT1A	carnitine palmitoyltransferase 1A [Source:HGNC Symbol;Acc:HGNC:2328]	13195	0.996065	0.250016	Yes
row_78	BCKDHB	branched chain keto acid dehydrogenase E1 subunit beta [Source:HGNC Symbol;Acc:HGNC:987]	13280	0.994298	0.254615	Yes
row_79	DHCR24	24-dehydrocholesterol reductase [Source:HGNC Symbol;Acc:HGNC:2859]	13376	0.992323	0.258928	Yes
row_80	DECR1	2,4-dienoyl-CoA reductase 1 [Source:HGNC Symbol;Acc:HGNC:2753]	13390	0.991974	0.265261	Yes
row_81	PDHA1	pyruvate dehydrogenase E1 subunit alpha 1 [Source:HGNC Symbol;Acc:HGNC:8806]	13449	0.990913	0.270477	Yes
row_82	GRHPR	glyoxylate and hydroxypyruvate reductase [Source:HGNC Symbol;Acc:HGNC:4570]	13592	0.987963	0.273603	Yes
row_83	HADHB	hydroxyacyl-CoA dehydrogenase trifunctional multienzyme complex subunit beta [Source:HGNC Symbol;Acc:HGNC:4803]	13623	0.987488	0.279487	Yes
row_84	RAP1GDS1	Rap1 GTPase-GDP dissociation stimulator 1 [Source:HGNC Symbol;Acc:HGNC:9859]	13746	0.984553	0.283083	Yes
row_85	IDI1	isopentenyl-diphosphate delta isomerase 1 [Source:HGNC Symbol;Acc:HGNC:5387]	13801	0.983529	0.288348	Yes
row_86	NSDHL	NAD(P) dependent steroid dehydrogenase-like [Source:HGNC Symbol;Acc:HGNC:13398]	14087	0.976965	0.287875	Yes
row_87	HSDL2	hydroxysteroid dehydrogenase like 2 [Source:HGNC Symbol;Acc:HGNC:18572]	14247	0.973233	0.290483	Yes
row_88	TP53INP2	tumor protein p53 inducible nuclear protein 2 [Source:HGNC Symbol;Acc:HGNC:16104]	14280	0.972401	0.296216	Yes
row_89	ERP29	endoplasmic reticulum protein 29 [Source:HGNC Symbol;Acc:HGNC:13799]	14312	0.971847	0.30197	Yes
row_90	NBN	nibrin [Source:HGNC Symbol;Acc:HGNC:7652]	14324	0.971411	0.308215	Yes
row_91	ECH1	enoyl-CoA hydratase 1 [Source:HGNC Symbol;Acc:HGNC:3149]	14435	0.968667	0.312	Yes
row_92	CEL	carboxyl ester lipase [Source:HGNC Symbol;Acc:HGNC:1848]	14449	0.968304	0.318174	Yes
row_93	HSD17B4	hydroxysteroid 17-beta dehydrogenase 4 [Source:HGNC Symbol;Acc:HGNC:5213]	14722	0.961986	0.317921	Yes
row_94	SUCLG1	succinate-CoA ligase GDP/ADP-forming subunit alpha [Source:HGNC Symbol;Acc:HGNC:11449]	14728	0.961912	0.324249	Yes
row_95	ECI2	enoyl-CoA delta isomerase 2 [Source:HGNC Symbol;Acc:HGNC:14601]	14789	0.960252	0.329211	Yes
row_96	HADH	hydroxyacyl-CoA dehydrogenase [Source:HGNC Symbol;Acc:HGNC:4799]	15003	0.955294	0.330367	Yes
row_97	GABARAPL1	GABA type A receptor associated protein like 1 [Source:HGNC Symbol;Acc:HGNC:4068]	15176	0.951243	0.332507	Yes
row_98	ETFDH	electron transfer flavoprotein dehydrogenase [Source:HGNC Symbol;Acc:HGNC:3483]	15202	0.950587	0.338266	Yes
row_99	OSTC	oligosaccharyltransferase complex non-catalytic subunit [Source:HGNC Symbol;Acc:HGNC:24448]	15221	0.950177	0.344196	Yes
row_100	SERINC1	serine incorporator 1 [Source:HGNC Symbol;Acc:HGNC:13464]	15251	0.949658	0.34985	Yes
row_101	ACADS	acyl-CoA dehydrogenase short chain [Source:HGNC Symbol;Acc:HGNC:90]	15314	0.948334	0.354682	Yes
row_102	MDH1	malate dehydrogenase 1 [Source:HGNC Symbol;Acc:HGNC:6970]	15344	0.947558	0.360323	Yes
row_103	HIBCH	3-hydroxyisobutyryl-CoA hydrolase [Source:HGNC Symbol;Acc:HGNC:4908]	15415	0.945682	0.36494	Yes
row_104	ALDH9A1	aldehyde dehydrogenase 9 family member A1 [Source:HGNC Symbol;Acc:HGNC:412]	15447	0.944918	0.370514	Yes
row_105	PRDX6	peroxiredoxin 6 [Source:HGNC Symbol;Acc:HGNC:16753]	15448	0.944891	0.376851	Yes
row_106	SUCLA2	succinate-CoA ligase ADP-forming subunit beta [Source:HGNC Symbol;Acc:HGNC:11448]	15464	0.944484	0.382816	Yes
row_107	ALDH3A2	aldehyde dehydrogenase 3 family member A2 [Source:HGNC Symbol;Acc:HGNC:403]	15478	0.944208	0.388829	Yes
row_108	ADIPOR2	adiponectin receptor 2 [Source:HGNC Symbol;Acc:HGNC:24041]	15532	0.942597	0.393844	Yes
row_109	LDHA	lactate dehydrogenase A [Source:HGNC Symbol;Acc:HGNC:6535]	15552	0.942216	0.399695	Yes
row_110	CBR1	carbonyl reductase 1 [Source:HGNC Symbol;Acc:HGNC:1548]	15595	0.941232	0.404973	Yes
row_111	AOC3	amine oxidase copper containing 3 [Source:HGNC Symbol;Acc:HGNC:550]	16089	0.92848	0.399047	Yes
row_112	PSME1	proteasome activator subunit 1 [Source:HGNC Symbol;Acc:HGNC:9568]	16107	0.927963	0.404852	Yes
row_113	UBE2L6	ubiquitin conjugating enzyme E2 L6 [Source:HGNC Symbol;Acc:HGNC:12490]	16248	0.924482	0.407601	Yes
row_114	ACSL1	acyl-CoA synthetase long chain family member 1 [Source:HGNC Symbol;Acc:HGNC:3569]	16674	0.911964	0.403241	Yes
row_115	ACAA2	acetyl-CoA acyltransferase 2 [Source:HGNC Symbol;Acc:HGNC:83]	16810	0.907788	0.406001	Yes
row_116	CPOX	coproporphyrinogen oxidase [Source:HGNC Symbol;Acc:HGNC:2321]	17014	0.90139	0.407043	Yes
row_117	ACOT2	acyl-CoA thioesterase 2 [Source:HGNC Symbol;Acc:HGNC:18431]	17061	0.899765	0.411943	Yes
row_118	SDHA	succinate dehydrogenase complex flavoprotein subunit A [Source:HGNC Symbol;Acc:HGNC:10680]	17160	0.896222	0.415539	Yes
row_119	MLYCD	malonyl-CoA decarboxylase [Source:HGNC Symbol;Acc:HGNC:7150]	17266	0.892397	0.418936	Yes
row_120	AUH	AU RNA binding methylglutaconyl-CoA hydratase [Source:HGNC Symbol;Acc:HGNC:890]	17569	0.882812	0.417412	Yes
row_121	SLC22A5	solute carrier family 22 member 5 [Source:HGNC Symbol;Acc:HGNC:10969]	17666	0.87914	0.420942	Yes
row_122	HSD17B7	hydroxysteroid 17-beta dehydrogenase 7 [Source:HGNC Symbol;Acc:HGNC:5215]	17876	0.872798	0.421643	Yes
row_123	PDHB	pyruvate dehydrogenase E1 subunit beta [Source:HGNC Symbol;Acc:HGNC:8808]	17952	0.868774	0.425621	Yes
row_124	ACAA1	acetyl-CoA acyltransferase 1 [Source:HGNC Symbol;Acc:HGNC:82]	18082	0.863714	0.428234	Yes
row_125	CA4	carbonic anhydrase 4 [Source:HGNC Symbol;Acc:HGNC:1375]	18109	0.862464	0.433378	Yes
row_126	HSD17B11	hydroxysteroid 17-beta dehydrogenase 11 [Source:HGNC Symbol;Acc:HGNC:22960]	18290	0.853762	0.434667	Yes
row_127	PTS	6-pyruvoyltetrahydropterin synthase [Source:HGNC Symbol;Acc:HGNC:9689]	18430	0.847441	0.436924	Yes
row_128	CRAT	carnitine O-acetyltransferase [Source:HGNC Symbol;Acc:HGNC:2342]	18541	0.841664	0.439858	Yes
row_129	PTPRG	protein tyrosine phosphatase receptor type G [Source:HGNC Symbol;Acc:HGNC:9671]	18627	0.837622	0.44338	Yes
row_130	HPGD	15-hydroxyprostaglandin dehydrogenase [Source:HGNC Symbol;Acc:HGNC:5154]	18639	0.836921	0.448722	Yes
row_131	HMGCS1	3-hydroxy-3-methylglutaryl-CoA synthase 1 [Source:HGNC Symbol;Acc:HGNC:5007]	18752	0.830768	0.451533	Yes
row_132	ACAT2	acetyl-CoA acetyltransferase 2 [Source:HGNC Symbol;Acc:HGNC:94]	18861	0.82725	0.45442	Yes
row_133	ALAD	aminolevulinate dehydratase [Source:HGNC Symbol;Acc:HGNC:395]	19123	0.812364	0.453434	Yes
row_134	FABP2	fatty acid binding protein 2 [Source:HGNC Symbol;Acc:HGNC:3556]	19564	0.780197	0.44782	Yes
row_135	ALDH1A1	aldehyde dehydrogenase 1 family member A1 [Source:HGNC Symbol;Acc:HGNC:402]	19626	0.775212	0.451515	Yes
row_136	PPARA	peroxisome proliferator activated receptor alpha [Source:HGNC Symbol;Acc:HGNC:9232]	19838	0.757478	0.451394	Yes
row_137	IDH1	isocitrate dehydrogenase (NADP(+)) 1 [Source:HGNC Symbol;Acc:HGNC:5382]	19880	0.752512	0.455431	Yes
row_138	AQP7	aquaporin 7 [Source:HGNC Symbol;Acc:HGNC:640]	19934	0.747213	0.459136	Yes
row_139	UGDH	UDP-glucose 6-dehydrogenase [Source:HGNC Symbol;Acc:HGNC:12525]	20156	0.72571	0.458555	Yes
row_140	FABP1	fatty acid binding protein 1 [Source:HGNC Symbol;Acc:HGNC:3555]	20178	0.724171	0.462895	Yes
row_141	GLUL	glutamate-ammonia ligase [Source:HGNC Symbol;Acc:HGNC:4341]	20264	0.716112	0.465602	Yes
row_142	ENO3	enolase 3 [Source:HGNC Symbol;Acc:HGNC:3354]	20578	0.682667	0.462465	Yes
row_143	REEP6	receptor accessory protein 6 [Source:HGNC Symbol;Acc:HGNC:30078]	20784	0.652678	0.461789	Yes
row_144	EPHX1	epoxide hydrolase 1 [Source:HGNC Symbol;Acc:HGNC:3401]	20843	0.643681	0.464676	Yes
row_145	MCEE	methylmalonyl-CoA epimerase [Source:HGNC Symbol;Acc:HGNC:16732]	20965	0.626558	0.465896	Yes
row_146	ADH1C	alcohol dehydrogenase 1C (class I), gamma polypeptide [Source:HGNC Symbol;Acc:HGNC:251]	21177	0.596525	0.464695	Yes
row_147	ACSS1	acyl-CoA synthetase short chain family member 1 [Source:HGNC Symbol;Acc:HGNC:16091]	21354	0.587279	0.464295	Yes
row_148	ACSM3	acyl-CoA synthetase medium chain family member 3 [Source:HGNC Symbol;Acc:HGNC:10522]	21364	0.584469	0.467993	Yes
row_149	MGLL	monoglyceride lipase [Source:HGNC Symbol;Acc:HGNC:17038]	21434	0.57868	0.470174	Yes
row_150	G0S2	G0/G1 switch 2 [Source:HGNC Symbol;Acc:HGNC:30229]	22434	0.363817	0.447986	No
row_151	HMGCS2	3-hydroxy-3-methylglutaryl-CoA synthase 2 [Source:HGNC Symbol;Acc:HGNC:5008]	22479	0.346575	0.449226	No
row_152	GAPDHS	glyceraldehyde-3-phosphate dehydrogenase, spermatogenic [Source:HGNC Symbol;Acc:HGNC:24864]	23094	0	0.434089	No
row_153	XIST	X inactive specific transcript [Source:HGNC Symbol;Acc:HGNC:12810]	26309	NaN	0.354924	No
row_154	GAD2	glutamate decarboxylase 2 [Source:HGNC Symbol;Acc:HGNC:4093]	28661	NaN	0.297033	No
row_155	INMT	indolethylamine N-methyltransferase [Source:HGNC Symbol;Acc:HGNC:6069]	30601	NaN	0.249299	No
row_156	ADH7	alcohol dehydrogenase 7 (class IV), mu or sigma polypeptide [Source:HGNC Symbol;Acc:HGNC:256]	33955	NaN	0.166707	No
row_157	CYP4A22	cytochrome P450 family 4 subfamily A member 22 [Source:HGNC Symbol;Acc:HGNC:20575]	35855	NaN	0.119959	No

## Sheet: Reactive_Oxygen_Species
NAME	SYMBOL	TITLE	RANK IN GENE LIST	RANK METRIC SCORE	RUNNING ES	CORE ENRICHMENT
row_0	LSP1	lymphocyte specific protein 1 [Source:HGNC Symbol;Acc:HGNC:6707]	3648	1.73895	-0.0541682	Yes
row_1	PFKP	phosphofructokinase, platelet [Source:HGNC Symbol;Acc:HGNC:8878]	3727	1.70309	-0.0212979	Yes
row_2	MPO	myeloperoxidase [Source:HGNC Symbol;Acc:HGNC:7218]	4416	1.46739	-0.00823934	Yes
row_3	IPCEF1	interaction protein for cytohesin exchange factors 1 [Source:HGNC Symbol;Acc:HGNC:21204]	5016	1.34361	0.00447897	Yes
row_4	G6PD	glucose-6-phosphate dehydrogenase [Source:HGNC Symbol;Acc:HGNC:4057]	6586	1.18517	-0.00988722	Yes
row_5	ERCC2	ERCC excision repair 2, TFIIH core complex helicase subunit [Source:HGNC Symbol;Acc:HGNC:3434]	6922	1.16877	0.00575025	Yes
row_6	JUNB	JunB proto-oncogene, AP-1 transcription factor subunit [Source:HGNC Symbol;Acc:HGNC:6205]	7459	1.14638	0.0159887	Yes
row_7	PRNP	prion protein [Source:HGNC Symbol;Acc:HGNC:9449]	7516	1.14399	0.0379794	Yes
row_8	NDUFA6	NADH:ubiquinone oxidoreductase subunit A6 [Source:HGNC Symbol;Acc:HGNC:7690]	8056	1.12165	0.047639	Yes
row_9	ABCC1	ATP binding cassette subfamily C member 1 [Source:HGNC Symbol;Acc:HGNC:51]	8593	1.10411	0.057014	Yes
row_10	GPX3	glutathione peroxidase 3 [Source:HGNC Symbol;Acc:HGNC:4555]	9497	1.07875	0.056848	Yes
row_11	NDUFS2	NADH:ubiquinone oxidoreductase core subunit S2 [Source:HGNC Symbol;Acc:HGNC:7708]	9739	1.07382	0.0728572	Yes
row_12	STK25	serine/threonine kinase 25 [Source:HGNC Symbol;Acc:HGNC:11404]	11194	1.03899	0.0583323	Yes
row_13	PTPA	protein phosphatase 2 phosphatase activator [Source:HGNC Symbol;Acc:HGNC:9308]	11385	1.03457	0.0747935	Yes
row_14	OXSR1	oxidative stress responsive kinase 1 [Source:HGNC Symbol;Acc:HGNC:8508]	11501	1.03206	0.0930474	Yes
row_15	NDUFB4	NADH:ubiquinone oxidoreductase subunit B4 [Source:HGNC Symbol;Acc:HGNC:7699]	11652	1.02894	0.110377	Yes
row_16	PDLIM1	PDZ and LIM domain 1 [Source:HGNC Symbol;Acc:HGNC:2067]	11674	1.02847	0.130869	Yes
row_17	EGLN2	egl-9 family hypoxia inducible factor 2 [Source:HGNC Symbol;Acc:HGNC:14660]	12262	1.0149	0.137168	Yes
row_18	MGST1	microsomal glutathione S-transferase 1 [Source:HGNC Symbol;Acc:HGNC:7061]	13101	0.99789	0.136948	Yes
row_19	PRDX2	peroxiredoxin 2 [Source:HGNC Symbol;Acc:HGNC:9353]	13346	0.992925	0.151231	Yes
row_20	FES	FES proto-oncogene, tyrosine kinase [Source:HGNC Symbol;Acc:HGNC:3657]	13883	0.98186	0.158109	Yes
row_21	GPX4	glutathione peroxidase 4 [Source:HGNC Symbol;Acc:HGNC:4556]	14011	0.978727	0.174978	Yes
row_22	SCAF4	SR-related CTD associated factor 4 [Source:HGNC Symbol;Acc:HGNC:19304]	14185	0.974706	0.190635	Yes
row_23	MBP	myelin basic protein [Source:HGNC Symbol;Acc:HGNC:6925]	14264	0.972783	0.208588	Yes
row_24	HMOX2	heme oxygenase 2 [Source:HGNC Symbol;Acc:HGNC:5014]	14351	0.970782	0.226303	Yes
row_25	HHEX	hematopoietically expressed homeobox [Source:HGNC Symbol;Acc:HGNC:4901]	14569	0.965487	0.240689	Yes
row_26	CDKN2D	cyclin dependent kinase inhibitor 2D [Source:HGNC Symbol;Acc:HGNC:1790]	14674	0.963239	0.257808	Yes
row_27	GLRX	glutaredoxin [Source:HGNC Symbol;Acc:HGNC:4330]	14890	0.957499	0.27208	Yes
row_28	TXNRD1	thioredoxin reductase 1 [Source:HGNC Symbol;Acc:HGNC:12437]	15248	0.949693	0.282702	Yes
row_29	FTL	ferritin light chain [Source:HGNC Symbol;Acc:HGNC:3999]	15280	0.949146	0.301327	Yes
row_30	SBNO2	strawberry notch homolog 2 [Source:HGNC Symbol;Acc:HGNC:29158]	15281	0.949129	0.320715	Yes
row_31	PRDX4	peroxiredoxin 4 [Source:HGNC Symbol;Acc:HGNC:17169]	15359	0.947247	0.33817	Yes
row_32	LAMTOR5	late endosomal/lysosomal adaptor, MAPK and MTOR activator 5 [Source:HGNC Symbol;Acc:HGNC:17955]	15445	0.944983	0.355383	Yes
row_33	PRDX6	peroxiredoxin 6 [Source:HGNC Symbol;Acc:HGNC:16753]	15448	0.944891	0.374635	Yes
row_34	SOD1	superoxide dismutase 1 [Source:HGNC Symbol;Acc:HGNC:11179]	16301	0.922722	0.372536	Yes
row_35	ATOX1	antioxidant 1 copper chaperone [Source:HGNC Symbol;Acc:HGNC:798]	16373	0.920671	0.389596	Yes
row_36	SRXN1	sulfiredoxin 1 [Source:HGNC Symbol;Acc:HGNC:16132]	16612	0.913633	0.402407	Yes
row_37	TXNRD2	thioredoxin reductase 2 [Source:HGNC Symbol;Acc:HGNC:18155]	16701	0.911116	0.418854	Yes
row_38	GCLM	glutamate-cysteine ligase modifier subunit [Source:HGNC Symbol;Acc:HGNC:4312]	17056	0.899954	0.428533	Yes
row_39	TXN	thioredoxin [Source:HGNC Symbol;Acc:HGNC:12435]	17667	0.879036	0.431492	Yes
row_40	SELENOS	selenoprotein S [Source:HGNC Symbol;Acc:HGNC:30396]	17817	0.875253	0.445707	Yes
row_41	GCLC	glutamate-cysteine ligase catalytic subunit [Source:HGNC Symbol;Acc:HGNC:4311]	17980	0.867383	0.459441	Yes
row_42	GLRX2	glutaredoxin 2 [Source:HGNC Symbol;Acc:HGNC:16065]	18395	0.849352	0.466612	Yes
row_43	MSRA	methionine sulfoxide reductase A [Source:HGNC Symbol;Acc:HGNC:7377]	18488	0.8441	0.481592	Yes
row_44	NQO1	NAD(P)H quinone dehydrogenase 1 [Source:HGNC Symbol;Acc:HGNC:2874]	19181	0.809461	0.481113	Yes
row_45	CAT	catalase [Source:HGNC Symbol;Acc:HGNC:1516]	19232	0.804925	0.496326	Yes
row_46	PRDX1	peroxiredoxin 1 [Source:HGNC Symbol;Acc:HGNC:9352]	19349	0.796799	0.509749	Yes
row_47	GSR	glutathione-disulfide reductase [Source:HGNC Symbol;Acc:HGNC:4623]	19733	0.767259	0.516005	Yes
