# Supplementary material for: Regulation of mammalian cellular metabolism by endogenous cyanide production
Source: Nat Metab. 2025 Mar 3;7(3):531–55. doi: 10.1038/s42255-025-01225-w (PMC11946912; doi:10.1038/s42255-025-01225-w)
Supplement: Supplementary file 4 — Upregulated and downregulated genes detected by RNA-seq analysis after TST silencing in HepG2 cells. [file 42255_2025_1225_MOESM4_ESM.xlsx]

## Sheet: Description
Supplementary Table 2. Up- and down regulated genes detected by RNAseq analysis after TST silencing or TST overexpression in HepG2 cells.

## Sheet: shTST vs Ctrl
Up- and down regulated genes detected by RNAseq analysis after TST silencing in HepG2 cells.
	logFC	AveExpr	t	P.Value	adj.P.Val	B
ASNS	-0.705911	6.05802	-12.1486	4.83072e-12	6.09395e-08	17.5737
LRP10	-0.599869	6.2199	-11.5114	1.02562e-11	6.4691e-08	16.8472
FST	-0.556005	6.44936	-11.0846	2.3359e-11	9.82247e-08	16.0551
SLC37A2	-0.957134	3.47912	-10.6352	5.68563e-11	1.63005e-07	14.5914
CIRBP	0.482154	7.26631	10.5716	6.46077e-11	1.63005e-07	15.0639
ISM1	0.997485	3.18856	10.4422	8.39381e-11	1.7648e-07	14.1012
SLC7A11	-0.814843	4.56017	-10.2687	2.81544e-10	5.07383e-07	13.5273
MARS	-0.438073	7.41784	-9.73778	3.6173e-10	5.50698e-07	13.3625
SLC6A14	-0.707105	4.09328	-9.69881	3.92888e-10	5.50698e-07	13.1104
TMC6	-0.670383	5.91291	-10.4228	4.51787e-10	5.6993e-07	13.2311
COTL1	-0.516989	5.9116	-9.21235	1.12069e-09	1.20161e-06	12.2662
NPC1	-0.495969	6.06584	-9.20332	1.14303e-09	1.20161e-06	12.2456
FGB	0.446249	7.26978	9.15558	1.26905e-09	1.22562e-06	12.1213
TST	-0.510325	5.37887	-9.124	1.36018e-09	1.22562e-06	12.0742
INPP1	-0.684487	3.8604	-9.05766	1.57411e-09	1.32383e-06	11.7663
GOT1	-0.406352	7.20217	-9.0038	1.77309e-09	1.39797e-06	11.7915
WFS1	-0.47461	7.72795	-9.19785	2.13058e-09	1.58102e-06	11.6458
FUS	0.393355	10.3627	8.67777	3.67466e-09	2.57533e-06	11.0335
RHOBTB1	0.446423	5.61516	8.4713	5.87221e-09	3.81381e-06	10.6465
MDM2	0.375679	6.7022	8.43917	6.31987e-09	3.81381e-06	10.5435
CACNA2D4	-0.513008	4.82937	-8.43717	6.3488e-09	3.81381e-06	10.5679
SLC1A5	-0.37805	8.44116	-8.34427	7.8574e-09	4.5055e-06	10.2916
DCDC2	0.441153	5.63678	8.30067	8.68778e-09	4.76506e-06	10.2621
SLCO4A1	-0.498245	5.09274	-8.09987	1.38428e-08	7.27615e-06	9.81624
CPE	0.424048	7.80198	8.26683	1.52218e-08	7.68091e-06	9.68509
CDCA7	0.439742	5.91956	8.04223	1.5839e-08	7.68494e-06	9.66264
CEMIP	-0.584885	5.51828	-8.51594	1.74753e-08	8.16485e-06	9.66409
TAF15	0.334847	8.68104	7.92541	2.08394e-08	9.38889e-06	9.31638
NOMO2	-0.372851	6.99297	-7.90492	2.18709e-08	9.51384e-06	9.30373
CLIC1	-0.363257	8.826	-7.88032	2.31786e-08	9.74661e-06	9.20886
HMGCS1	0.370325	7.83844	7.8329	2.59294e-08	1.05516e-05	9.11117
ATG9A	-0.344325	7.03415	-7.79094	2.86417e-08	1.12911e-05	9.03435
PLXNA2	-0.581118	4.8205	-7.85488	3.82192e-08	1.39441e-05	8.86114
FAM109A	-0.418219	6.3662	-7.69612	3.83092e-08	1.39441e-05	8.77853
HNRNPDL	0.351213	8.01606	7.66473	3.86876e-08	1.39441e-05	8.709
ATP13A2	-0.372561	6.41323	-7.63941	4.11032e-08	1.44032e-05	8.7006
AL355075.4	6.94748	0.131296	17.3814	4.23879e-08	1.4452e-05	3.72004
TOX3	0.474326	4.6835	7.61056	4.40437e-08	1.46214e-05	8.69422
PLXND1	-0.418758	7.11645	-7.79443	4.95999e-08	1.5901e-05	8.53865
HOXD1	-0.662119	3.31237	-7.54785	5.12013e-08	1.5901e-05	8.42073
COASY	-0.349429	7.7808	-7.53863	5.23506e-08	1.5901e-05	8.41316
AC145207.5	0.84875	2.70263	7.53397	5.29402e-08	1.5901e-05	8.20698
AMPD2	-0.390081	5.9634	-7.49978	5.74862e-08	1.68648e-05	8.39064
HKDC1	-0.420652	5.30418	-7.45565	6.39495e-08	1.79866e-05	8.3174
SH2D5	-0.790176	2.9386	-7.43869	6.66274e-08	1.79866e-05	8.07197
PNPLA6	-0.432665	5.70839	-7.43699	6.6901e-08	1.79866e-05	8.25438
KMT2E	0.425373	5.1106	7.43166	6.77692e-08	1.79866e-05	8.26708
AKR1C1	-0.478258	9.70199	-8.18636	6.8439e-08	1.79866e-05	8.29082
OSMR	-0.411397	5.69197	-7.38904	7.51422e-08	1.93453e-05	8.14073
VASP	-0.343697	6.87706	-7.37224	7.82691e-08	1.97473e-05	8.0415
AGFG2	-0.321034	7.12904	-7.31865	8.91603e-08	2.13922e-05	7.90222
GRAMD1B	1.60455	-0.336106	7.31696	8.95273e-08	2.13922e-05	5.49754
FCGBP	-0.472454	4.7741	-7.31337	9.03131e-08	2.13922e-05	7.99767
CUL7	-0.325763	6.74997	-7.30704	9.1716e-08	2.13922e-05	7.88938
HAGLR	-0.339179	6.10028	-7.30016	9.32678e-08	2.13922e-05	7.90517
TRIB3	-0.326286	7.47002	-7.24995	1.05424e-07	2.37487e-05	7.72424
FSCN1	0.327439	8.38375	7.23374	1.09683e-07	2.42746e-05	7.6639
SLC4A2	-0.388894	7.76137	-7.43815	1.12816e-07	2.45376e-05	7.70286
ABCB1	-0.393079	5.56998	-7.18679	1.23043e-07	2.59965e-05	7.66202
VMA21	0.497182	4.72992	7.1848	1.23646e-07	2.59965e-05	7.69315
GCN1	-0.339168	8.03626	-7.17536	1.26538e-07	2.61685e-05	7.52801
CDH1	0.493903	4.22142	7.16836	1.28731e-07	2.61926e-05	7.65696
PLCXD1	-0.342491	7.12316	-7.15342	1.33539e-07	2.67396e-05	7.50084
PCNA	0.325006	8.59629	7.14218	1.37278e-07	2.70587e-05	7.43705
RSRC2	0.444501	5.33917	7.1232	1.43832e-07	2.79144e-05	7.52015
DNMT3B	0.444255	5.08047	7.11233	1.47728e-07	2.82362e-05	7.50707
POU2F1	0.393644	5.30876	7.10376	1.50875e-07	2.84074e-05	7.47481
MYADM	-0.326362	7.43173	-7.095	1.54165e-07	2.85998e-05	7.34715
NEDD9	-0.353711	6.3803	-7.08626	1.57521e-07	2.87989e-05	7.37131
MTHFD2	-0.324337	6.94387	-7.0747	1.62071e-07	2.8979e-05	7.31549
GPRC5C	-0.365685	6.54069	-7.07213	1.631e-07	2.8979e-05	7.32836
SMARCE1	0.342831	6.41655	7.05673	1.69416e-07	2.96831e-05	7.2958
TGFBR3	-0.581414	6.24712	-8.27997	1.83302e-07	3.16762e-05	7.4903
TTR	-0.330747	6.42993	-6.98132	2.04122e-07	3.45523e-05	7.11163
VARS	-0.336551	8.6231	-6.97567	2.06997e-07	3.45523e-05	7.02726
SMTN	-0.382161	5.61313	-6.9734	2.08163e-07	3.45523e-05	7.14213
ENPP1	-0.311638	6.33096	-6.92279	2.36004e-07	3.86648e-05	6.97331
EML4	-0.302012	9.07752	-6.89292	2.54187e-07	4.11099e-05	6.81652
ARRB1	-0.437624	5.84416	-7.06157	2.65323e-07	4.23676e-05	6.93476
BTG2	0.575983	3.90941	6.84872	2.83749e-07	4.43682e-05	6.89367
BHLHE40	-0.599427	4.43059	-7.1582	2.84885e-07	4.43682e-05	6.95137
SUSD2	-0.40889	5.48257	-6.8399	2.90053e-07	4.46223e-05	6.82433
SCAP	-0.316191	7.17451	-6.82632	3.00042e-07	4.56028e-05	6.69371
S100A16	-0.328472	6.13898	-6.81362	3.09703e-07	4.65107e-05	6.71597
SRARP	-0.504127	4.01961	-6.80685	3.14986e-07	4.67477e-05	6.79618
HMGN2	0.329236	8.17591	6.79494	3.37673e-07	4.90966e-05	6.551
TMEM198	-0.444087	5.74567	-6.98851	3.38597e-07	4.90966e-05	6.70771
FGL1	0.343458	7.76578	6.83879	3.4462e-07	4.94021e-05	6.555
CSNK1A1	-0.321738	6.22321	-6.73472	3.77251e-07	5.34722e-05	6.51543
UPF3B	0.58462	3.44868	6.73	3.81734e-07	5.35064e-05	6.58462
HEPACAM	-0.441498	4.57254	-6.72144	3.90015e-07	5.37095e-05	6.5845
SOAT2	-0.427313	5.37412	-6.73971	3.91698e-07	5.37095e-05	6.54156
PPP6R2	-0.333006	6.0135	-6.71135	4.00001e-07	5.42582e-05	6.47118
UHRF1	0.471085	7.17467	7.58428	4.10682e-07	5.43218e-05	6.60338
SKA2	0.320517	5.90978	6.69868	4.12916e-07	5.43218e-05	6.4452
BRIP1	0.470968	4.51097	6.69655	4.15136e-07	5.43218e-05	6.52533
SHMT2	-0.282922	8.47908	-6.6941	4.17695e-07	5.43218e-05	6.32937
TM4SF1	-0.288142	8.0982	-6.6781	4.34817e-07	5.59716e-05	6.29645
CALR	0.332007	10.7946	6.66449	4.49935e-07	5.73327e-05	6.22867
UBASH3B	-0.548215	4.76708	-6.97827	4.65965e-07	5.87815e-05	6.47615
AP2A1	-0.298701	7.32307	-6.63834	4.80515e-07	5.97948e-05	6.2196
TTC39B	-0.544316	3.4367	-6.6359	4.83478e-07	5.97948e-05	6.35898
PHGDH	-0.27909	8.12809	-6.63065	4.89905e-07	6.00015e-05	6.17694
TRNP1	-0.397181	6.81496	-6.95134	4.98992e-07	6.05268e-05	6.29527
MASP1	-0.607993	3.42867	-6.60782	5.18894e-07	6.23414e-05	6.29134
MGME1	0.301408	6.3037	6.58015	5.56386e-07	6.62152e-05	6.12412
SHB	-0.403514	4.92706	-6.56052	5.8463e-07	6.77386e-05	6.1732
HNRNPH1	0.325682	8.27922	6.59809	5.86129e-07	6.77386e-05	6.00663
ITIH2	0.327196	10.8462	6.55608	5.91231e-07	6.77386e-05	5.9556
NFKB2	-0.404912	4.91633	-6.5545	5.93583e-07	6.77386e-05	6.15904
SLC43A2	-0.406002	5.59177	-6.58597	5.96035e-07	6.77386e-05	6.11727
NFE2	0.632986	3.29848	6.52848	6.33917e-07	7.14006e-05	6.09521
SLC27A4	-0.311745	6.05915	-6.52059	6.4669e-07	7.21947e-05	5.99312
RBPMS	-0.412664	5.98322	-6.71974	6.61675e-07	7.32195e-05	6.03409
KITLG	0.731377	2.29296	6.50439	6.73743e-07	7.39067e-05	5.80879
HP1BP3	0.305897	6.48957	6.49669	6.87005e-07	7.47118e-05	5.90374
MIXL1	-0.451508	6.1878	-7.00046	6.95298e-07	7.49674e-05	6.04963
PITPNM1	-0.407327	5.75741	-6.60363	7.13707e-07	7.63001e-05	5.95233
MT1X	0.438033	5.82893	6.78003	7.35001e-07	7.77172e-05	5.96627
ZNF853	-0.472277	4.07173	-6.46774	7.39283e-07	7.77172e-05	5.98025
ATG2A	-0.358636	5.47137	-6.46335	7.47556e-07	7.79373e-05	5.8941
TP53INP2	-0.301882	6.57499	-6.44403	7.851e-07	8.11806e-05	5.76763
ARPP19	0.288721	6.78115	6.43164	8.10169e-07	8.30917e-05	5.72375
KIAA0100	-0.286983	7.51963	-6.42581	8.22255e-07	8.36512e-05	5.67822
GINS1	0.37833	5.75393	6.434	8.34451e-07	8.42128e-05	5.76638
POLRMT	-0.297619	7.24054	-6.39323	8.93217e-07	8.93946e-05	5.60639
ADM2	-0.511164	3.6204	-6.39027	8.9997e-07	8.93946e-05	5.78703
NECTIN4	0.603294	2.98287	6.37224	9.422e-07	9.28582e-05	5.6878
ZCCHC2	0.301023	6.5487	6.36161	9.68035e-07	9.46648e-05	5.56024
GARS	-0.28223	7.48493	-6.3417	1.01839e-06	9.8185e-05	5.46662
SNHG16	0.366974	7.33592	6.6335	1.02619e-06	9.8185e-05	5.55307
MYO18A	-0.319382	6.89022	-6.33007	1.04903e-06	9.8185e-05	5.46283
TGFB1	-0.315357	7.31572	-6.34291	1.05082e-06	9.8185e-05	5.44617
NASP	0.322125	8.06877	6.41107	1.05262e-06	9.8185e-05	5.44227
MARCKS	0.271255	7.03203	6.32583	1.06042e-06	9.8185e-05	5.44403
MGAT5	-0.305809	7.09477	-6.32054	1.07483e-06	9.8185e-05	5.42879
IGF2R	-0.277884	8.38684	-6.31868	1.07995e-06	9.8185e-05	5.38448
SULF2	0.292297	7.19834	6.3179	1.0821e-06	9.8185e-05	5.41662
AC005077.4	-0.550695	4.22974	-6.46609	1.09069e-06	9.8185e-05	5.63799
RAB17	-0.479283	4.47651	-6.32856	1.09317e-06	9.8185e-05	5.59426
GLT8D1	0.332987	5.58098	6.31238	1.09743e-06	9.8185e-05	5.50588
C15ORF39	-0.296362	7.03562	-6.29482	1.14771e-06	0.000101727	5.3663
ST3GAL2	-0.282753	6.50741	-6.29297	1.15315e-06	0.000101727	5.39054
C5ORF51	0.458345	4.33316	6.28521	1.17623e-06	0.000103043	5.52515
FKBP3	0.281478	6.79809	6.2766	1.20238e-06	0.000104607	5.33103
YARS	-0.285983	7.66479	-6.26858	1.22727e-06	0.000106041	5.27505
PHLDA2	-0.899149	2.59336	-6.5504	1.24083e-06	0.000106483	5.35686
HPCAL1	-0.344962	6.07631	-6.26026	1.25365e-06	0.000106856	5.33782
MEMO1	-0.421283	4.1848	-6.1953	1.48038e-06	0.000125336	5.31058
ASF1B	0.363734	6.1317	6.26871	1.61693e-06	0.000135984	5.11406
MAN2A2	-0.396365	5.18502	-6.15761	1.6306e-06	0.000136225	5.15156
PC	-0.286507	6.60104	-6.15187	1.65482e-06	0.000137339	5.02681
HMGB1	0.283246	8.86943	6.13609	1.72323e-06	0.000142082	4.91134
AXL	-0.546716	3.42571	-6.10812	1.85162e-06	0.000151677	5.09877
CTSV	0.606602	2.73696	6.0818	1.9813e-06	0.000161253	4.96718
FBXW2	0.3089	5.68208	6.06286	2.08034e-06	0.000168227	4.86761
PCK2	-0.264521	8.35034	-6.05728	2.11043e-06	0.000169256	4.71825
GPT2	-0.258935	8.6273	-6.05554	2.11989e-06	0.000169256	4.70893
CCDC170	0.684239	3.35272	6.30477	2.18955e-06	0.000173718	4.98663
ACTN1	-0.27222	9.08766	-6.035	2.23513e-06	0.000175685	4.6495
SLC12A7	-0.374978	5.4765	-6.04652	2.24442e-06	0.000175685	4.81718
ESYT1	-0.265568	7.19129	-6.03137	2.25612e-06	0.000175685	4.6879
ACSL3	-0.304692	8.28869	-6.08576	2.27811e-06	0.000176309	4.66348
TSPAN14	-0.27865	7.22887	-6.02216	2.31034e-06	0.000177713	4.66272
CARD10	-0.321226	6.11849	-6.01274	2.36715e-06	0.000180979	4.70629
AJM1	-0.625835	3.13485	-6.00837	2.39402e-06	0.000181931	4.83923
TRPV2	-0.512323	4.43773	-6.19383	2.44705e-06	0.000184848	4.86449
HMGB2	0.318751	7.84566	6.12989	2.47827e-06	0.000185573	4.61601
PIGO	-0.340781	5.08346	-5.99375	2.48607e-06	0.000185573	4.74686
IRAK1	-0.254413	8.28424	-5.99079	2.50512e-06	0.000185894	4.549
PRPF38B	0.385931	5.71473	6.11931	2.53617e-06	0.000187098	4.71214
CLIP2	-0.338304	6.17462	-6.0101	2.57948e-06	0.000189148	4.62739
CNNM1	-0.47481	3.95866	-5.97563	2.60511e-06	0.000189148	4.77625
HSP90B1	0.33925	9.4323	6.2296	2.60893e-06	0.000189148	4.57747
LRP5	-0.308114	8.38829	-6.05702	2.73948e-06	0.000197026	4.49316
LZTR1	-0.334166	5.34813	-5.95485	2.74883e-06	0.000197026	4.62509
CLCN7	-0.303819	6.61906	-5.94973	2.78544e-06	0.000198521	4.50987
SLC39A14	-0.254944	8.938	-5.94738	2.80245e-06	0.000198612	4.42646
CSTF3	0.323156	5.62783	5.9301	2.93052e-06	0.000206528	4.53498
TTLL12	-0.25109	7.18228	-5.92709	2.95339e-06	0.000206983	4.42095
AL161891.1	0.889421	1.48838	5.91967	3.01066e-06	0.000209831	4.186
SARS	-0.24755	7.39054	-5.91477	3.04907e-06	0.00021134	4.38037
IL6R	-0.415957	4.50069	-5.90358	3.13865e-06	0.000216361	4.56702
SLC12A4	-0.32057	6.3649	-5.91196	3.18936e-06	0.00021753	4.39817
RPA2	0.351472	5.20308	5.89656	3.19628e-06	0.00021753	4.48836
UNC13D	-0.313482	6.02207	-5.89522	3.20735e-06	0.00021753	4.4139
RPS6KA4	-0.323389	5.74286	-5.88956	3.25472e-06	0.000219563	4.42342
HMGB3	0.289238	6.72737	5.88734	3.27354e-06	0.000219658	4.34187
GTF3C1	-0.251146	7.92051	-5.87453	3.38393e-06	0.000225864	4.25887
HMGN2P5	0.683825	2.28048	5.86334	3.48353e-06	0.000231288	4.36051
MED4	0.333848	5.1271	5.85932	3.52009e-06	0.000232492	4.40076
SH3TC1	-0.39669	4.50878	-5.85522	3.5577e-06	0.000233752	4.44484
TACC1	-0.489742	5.62801	-6.50577	3.60516e-06	0.000235594	4.52881
GMNN	0.257214	6.65628	5.84819	3.62309e-06	0.000235594	4.24571
ST6GALNAC4	-0.330303	5.79455	-5.83797	3.72042e-06	0.000240683	4.28724
SELENOP	-0.256534	8.45544	-5.83381	3.76083e-06	0.000242055	4.14169
DHRS2	0.268858	11.4405	5.81947	3.90344e-06	0.000249755	4.0691
PAH	0.25542	7.44987	5.81784	3.92005e-06	0.000249755	4.12792
ETV4	-0.242751	8.92574	-5.81069	3.99346e-06	0.000253153	4.07437
FLNA	-0.348377	9.92859	-6.14303	4.05134e-06	0.000254073	4.16518
ATF7IP2	0.533403	4.13324	6.01267	4.0669e-06	0.000254073	4.39552
TGS1	0.328167	4.81866	5.80353	4.0684e-06	0.000254073	4.2871
STMN1	0.295032	7.88763	5.85421	4.23804e-06	0.000263178	4.05978
ZYX	-0.350786	7.8556	-6.16763	4.25591e-06	0.000263178	4.16449
CCNL2	0.4175	4.20247	5.77502	4.38119e-06	0.000269603	4.26327
IPO13	-0.338266	4.69682	-5.77131	4.42372e-06	0.000270899	4.21789
PLA2G2A	0.741547	2.30939	5.76688	4.47488e-06	0.000272709	4.14395
FBXW5	-0.281745	7.19988	-5.76362	4.51297e-06	0.000273245	3.99964
HSPG2	-0.394133	7.15994	-6.35024	4.527e-06	0.000273245	4.19308
CYP1A1	-1.50989	2.03043	-7.09249	4.57326e-06	0.000274639	3.92652
SBF1	-0.276742	7.78828	-5.756	4.6033e-06	0.000274639	3.95725
PINK1	-0.409096	3.97144	-5.75499	4.61541e-06	0.000274639	4.22779
SLC6A9	-0.357128	4.54428	-5.74768	4.70401e-06	0.000278597	4.17101
ANP32E	0.288048	6.85188	5.74125	4.78343e-06	0.000280912	3.95885
VARS2	-0.256701	7.21379	-5.74091	4.78763e-06	0.000280912	3.9403
MGAT4B	-0.260652	7.5817	-5.7344	4.86951e-06	0.000284393	3.90842
TNFRSF1A	-0.250758	6.72729	-5.72965	4.93004e-06	0.000286601	3.93741
LGALS3	-0.352236	5.10865	-5.72538	4.9851e-06	0.000288473	4.06408
ABCC2	-0.303316	6.56302	-5.73315	5.0341e-06	0.000289885	3.93182
MSMO1	0.355045	6.9733	6.06012	5.05547e-06	0.000289885	4.01539
VAV3	0.548814	3.39408	5.7129	5.15555e-06	0.000294276	4.13558
PYGB	-0.27009	8.20457	-5.70888	5.20402e-06	0.000294276	3.82412
SNHG1	0.383718	4.55737	5.7085	5.20919e-06	0.000294276	4.06924
RGS3	-0.367442	5.29786	-5.72075	5.22535e-06	0.000294276	4.00451
SQSTM1	-0.386883	7.73906	-6.32396	5.32301e-06	0.000297377	4.02512
ATP6V0A1	-0.315163	5.40093	-5.69987	5.32757e-06	0.000297377	3.97061
RALGAPA2	-0.380367	4.69353	-5.68811	5.49337e-06	0.000305281	4.00783
SHC1	-0.302475	7.67917	-5.80011	5.54908e-06	0.000307025	3.81813
ABAT	0.234748	7.22211	5.68195	5.5823e-06	0.000307514	3.78686
CDKN3	0.316445	5.47764	5.66907	5.7728e-06	0.000315661	3.88239
ELK3	-0.566005	3.51392	-5.74717	5.78024e-06	0.000315661	4.04675
NPAS1	-0.664506	2.27178	-5.66313	5.86298e-06	0.000317151	3.88789
PLEKHB2	-0.259055	6.7685	-5.66254	5.87202e-06	0.000317151	3.76181
PDGFRB	-0.398989	4.27462	-5.66183	5.88294e-06	0.000317151	3.97568
ABCD1	-0.334596	6.78912	-5.86682	6.09849e-06	0.000327372	3.80203
MSH6	0.244862	7.07976	5.64273	6.18334e-06	0.000330521	3.69233
KCNJ10	-0.558103	3.91632	-5.85795	6.2636e-06	0.000333398	3.998
MXD4	-0.263359	6.52833	-5.63564	6.29892e-06	0.000333869	3.70811
TFRC	-0.228388	8.03305	-5.62871	6.41389e-06	0.000338541	3.62072
VPS51	-0.257383	7.08195	-5.62442	6.48612e-06	0.000339759	3.64576
HMGN1	0.258469	7.60098	5.62414	6.49083e-06	0.000339759	3.62189
RIMKLA	-0.595901	2.36844	-5.61657	6.62047e-06	0.000345113	3.80272
EVA1B	-0.568851	2.55092	-5.6086	6.75964e-06	0.000350917	3.81774
HERC1	-0.397763	4.60018	-5.60035	6.90679e-06	0.000357087	3.7938
CHPF	-0.372632	8.44026	-6.17102	6.96709e-06	0.000358734	3.73095
NBAS	-0.296655	5.5	-5.5937	7.02788e-06	0.000360393	3.68893
PPIG	0.298374	7.43484	5.69669	7.1264e-06	0.000363322	3.57644
LDLRAD1	0.727147	1.79315	5.5872	7.14829e-06	0.000363322	3.58857
NINL	0.318127	5.3169	5.58596	7.17141e-06	0.000363322	3.68541
SKP2	0.287974	6.29209	5.58151	7.25527e-06	0.000366101	3.58447
CCNJ	0.330615	4.96225	5.57693	7.34274e-06	0.000369038	3.69774
MYO15B	-0.445774	4.07615	-5.57226	7.43293e-06	0.000372089	3.76472
CDKN1A	0.31706	6.2205	5.61407	7.50368e-06	0.000374146	3.57385
ZSWIM5	-0.36416	4.61561	-5.55262	7.82452e-06	0.000388071	3.67106
LMNB1	0.262737	7.55216	5.55095	7.85892e-06	0.000388071	3.43406
TSC22D4	-0.392002	4.49094	-5.55015	7.87525e-06	0.000388071	3.67623
SLC52A2	-0.337245	6.23574	-5.68583	8.07644e-06	0.000396437	3.53848
CCDC144NL-AS1	0.378123	4.26993	5.53828	8.12368e-06	0.000397112	3.66271
SERPINA4	0.404087	4.67727	5.55113	8.18395e-06	0.000397112	3.62505
PPM1D	0.333535	5.11514	5.53542	8.18462e-06	0.000397112	3.5764
TCAF1	0.256959	6.22027	5.53024	8.29632e-06	0.000400989	3.45782
GGCT	0.302803	5.13427	5.52508	8.40923e-06	0.000403064	3.54789
TBL3	-0.26576	6.04735	-5.52473	8.41679e-06	0.000403064	3.45973
PITPNM2	-0.35283	4.77566	-5.5239	8.43511e-06	0.000403064	3.58287
FUT6	-0.405415	4.01473	-5.51293	8.68091e-06	0.000413244	3.61968
ATP13A1	-0.276259	6.83206	-5.50898	8.77113e-06	0.000415969	3.36099
H2AFY2	0.241962	6.52069	5.50091	8.95832e-06	0.000423255	3.35917
PIEZO1	-0.270469	7.66143	-5.50428	9.12547e-06	0.000429544	3.28677
POLH	0.373996	4.22278	5.48341	9.37866e-06	0.000439681	3.52787
NOS3	-0.600448	4.57207	-6.22364	9.41054e-06	0.000439681	3.71003
CASP2	0.342456	4.63058	5.47297	9.63866e-06	0.000448678	3.46511
SIRPA	-0.410319	3.79045	-5.47081	9.69328e-06	0.000449562	3.52759
TUBB2A	-0.321834	4.74082	-5.46113	9.94233e-06	0.000459423	3.42608
TESC	-0.281486	6.48498	-5.4566	1.00613e-05	0.000463222	3.24855
WNK4	-0.43229	4.72765	-5.59011	1.02198e-05	0.000464763	3.44843
LMF2	-0.254919	7.01758	-5.45026	1.02299e-05	0.000464763	3.19803
LZTS2	0.234576	6.94499	5.44956	1.02486e-05	0.000464763	3.19921
SLC7A1	-0.258047	7.26994	-5.44928	1.02561e-05	0.000464763	3.18283
DLEU2	0.523997	2.95209	5.44772	1.02982e-05	0.000464763	3.47722
AL590666.2	-0.59241	3.1919	-5.51823	1.03158e-05	0.000464763	3.49904
CEBPB	-0.298642	6.31197	-5.45745	1.03586e-05	0.000465029	3.23779
FAM161A	0.651982	2.40309	5.44086	1.04851e-05	0.000469043	3.40371
RNPEPL1	-0.281307	6.73403	-5.44026	1.05844e-05	0.000471808	3.18249
NPIPA1	0.807377	1.60073	5.43523	1.06409e-05	0.000472657	3.18317
HEXIM1	0.22366	7.38364	5.43133	1.07503e-05	0.000475841	3.13041
CXADR	0.327562	5.54871	5.42755	1.08576e-05	0.000478911	3.25503
TLN1	-0.245249	8.67551	-5.42474	1.0938e-05	0.000480775	3.07768
BAG6	-0.243888	9.2822	-5.42262	1.09989e-05	0.000481776	3.06299
GRK2	-0.25445	6.52471	-5.41392	1.12527e-05	0.000491188	3.13494
ATP6V0D1	-0.246705	6.70193	-5.4077	1.1438e-05	0.000497554	3.10654
PLLP	-0.241674	6.67262	-5.40614	1.14848e-05	0.000497871	3.10442
CAD	-0.255889	6.6025	-5.4015	1.16256e-05	0.00050225	3.09724
GBA2	-0.296497	5.15922	-5.38669	1.20863e-05	0.000520369	3.1925
PPP6R1	-0.240893	7.40048	-5.38495	1.21415e-05	0.000520971	3.0099
POLR2J	0.259417	6.23542	5.38199	1.22365e-05	0.000521846	3.07321
ATP6AP2	0.298814	5.25429	5.38173	1.22447e-05	0.000521846	3.16779
KNG1	0.633851	2.43868	5.36853	1.26767e-05	0.00053844	3.23887
PPME1	-0.267494	5.76847	-5.36091	1.29329e-05	0.000546094	3.06286
DHRS4-AS1	0.291319	5.36087	5.3606	1.29435e-05	0.000546094	3.10217
SLC16A6	-0.572478	3.93721	-5.68167	1.32111e-05	0.000555528	3.31972
STK10	-0.360005	4.45428	-5.35117	1.32679e-05	0.00055606	3.17418
PRKAR1A	-0.267297	7.66142	-5.36644	1.34374e-05	0.000561299	2.90751
EWSR1	0.214664	8.19894	5.34108	1.36246e-05	0.000567242	2.86899
PLEKHM2	-0.258953	6.29919	-5.33864	1.37119e-05	0.000568936	2.95725
PTPN23	-0.286172	6.72248	-5.37482	1.37555e-05	0.000568936	2.93813
ODAM	0.40536	4.22237	5.33404	1.3879e-05	0.000572168	3.1501
CHORDC1	-0.348015	5.12537	-5.33232	1.39417e-05	0.000572881	3.05691
ZCCHC24	-0.364444	4.06195	-5.32777	1.41094e-05	0.000577889	3.14965
NCL	0.234666	11.0947	5.32403	1.42486e-05	0.000581704	2.78477
BOP1	-0.245821	7.57194	-5.31516	1.45849e-05	0.000593512	2.82146
CAPN1	-0.244962	7.56993	-5.31252	1.46864e-05	0.000593724	2.81467
TMEM181	-0.279624	5.98446	-5.31245	1.46894e-05	0.000593724	2.91696
DEPP1	-1.12879	3.80108	-7.4359	1.47313e-05	0.000593724	3.50091
PTPRH	-0.434696	3.605	-5.30826	1.48519e-05	0.000595028	3.13107
MT2A	-0.257952	8.15599	-5.31687	1.4858e-05	0.000595028	2.78828
CTDSPL	-0.24834	5.91742	-5.30512	1.49752e-05	0.000597823	2.9041
ERMP1	-0.255708	6.4875	-5.29263	1.54752e-05	0.000615833	2.82315
FLYWCH1	-0.337345	5.21071	-5.28882	1.56309e-05	0.000620074	2.93596
TMEM37	-0.298332	5.36254	-5.2847	1.58012e-05	0.000624864	2.90871
SPC24	0.314797	4.98273	5.28235	1.5899e-05	0.000626768	2.94173
HTATSF1	0.265716	5.65298	5.28043	1.59796e-05	0.000627981	2.86483
HNRNPA0	0.22039	8.77654	5.27863	1.60556e-05	0.00062901	2.69535
PREB	-0.224923	7.45899	-5.26805	1.65087e-05	0.000642333	2.70333
AARS	-0.214296	8.62313	-5.26715	1.6548e-05	0.000642333	2.66818
GDI1	-0.332091	5.30717	-5.26714	1.65484e-05	0.000642333	2.86964
DDR1	-0.348123	5.5721	-5.35656	1.69164e-05	0.000654604	2.85779
ADGRG6	-0.399122	6.49628	-5.85208	1.75597e-05	0.000677417	2.9223
ZNF430	0.57082	2.3709	5.23161	1.81702e-05	0.000698834	2.906
COLGALT2	-0.391503	3.91231	-5.2297	1.82621e-05	0.000700233	2.91434
LLGL2	-0.23144	6.48243	-5.22816	1.83363e-05	0.000700921	2.65607
RNH1	-0.243013	7.02413	-5.22535	1.84724e-05	0.000700921	2.61333
HSPE1	0.224024	8.90922	5.22523	1.84781e-05	0.000700921	2.55402
LIN52	0.347294	4.29982	5.22399	1.85384e-05	0.000700921	2.86365
SLC26A6	-0.272791	5.23461	-5.2236	1.85579e-05	0.000700921	2.76501
TEP1	-0.438323	4.04451	-5.22809	1.88661e-05	0.000710437	2.87634
LPIN2	-0.348809	5.71688	-5.37261	1.90658e-05	0.000714949	2.74964
SPON2	-0.291584	5.28902	-5.21267	1.90993e-05	0.000714949	2.73109
SLBP	0.245146	6.45358	5.20827	1.93221e-05	0.000721148	2.60536
ITPR1	-0.493602	3.63189	-5.22999	2.00336e-05	0.000745497	2.85694
GADD45A	0.323123	5.1407	5.1895	2.03013e-05	0.000753238	2.68584
DYNLL2	0.207636	8.28595	5.1855	2.05166e-05	0.000758996	2.46167
SH3D21	-0.568221	2.38513	-5.18417	2.05887e-05	0.000759435	2.79092
SERPINA7	0.299308	6.43704	5.27498	2.065e-05	0.000759473	2.57896
LRP1	-0.260206	8.96104	-5.21152	2.08231e-05	0.000763616	2.4486
CCDC18	0.507322	3.10961	5.17291	2.12085e-05	0.000774309	2.80871
MAGOH	0.23785	6.34342	5.17239	2.12375e-05	0.000774309	2.52091
RABEP2	-0.302137	5.14349	-5.16827	2.14695e-05	0.000779581	2.63289
ATP1A1	-0.223689	10.3946	-5.16763	2.15057e-05	0.000779581	2.38393
C1ORF131	0.292123	4.94419	5.16558	2.16222e-05	0.00078156	2.64623
POLR2D	0.220932	6.74086	5.15977	2.19555e-05	0.000791338	2.45887
GPAT3	-0.486453	3.19717	-5.15649	2.21462e-05	0.000795938	2.76771
FABP5	0.262554	5.58793	5.15212	2.24028e-05	0.000802872	2.54011
ALDH7A1	0.215235	7.24551	5.14043	2.31041e-05	0.000824222	2.37995
CEACAM1	-0.279423	5.55995	-5.14002	2.31292e-05	0.000824222	2.51392
DIP2B	-0.257319	6.43242	-5.13864	2.32132e-05	0.000824887	2.42762
FLII	-0.214653	7.94804	-5.13734	2.32932e-05	0.000825403	2.34522
CTC1	-0.412649	4.02975	-5.13374	2.35151e-05	0.000830932	2.66249
SEC16A	-0.260183	7.13141	-5.13941	2.38038e-05	0.000837069	2.36157
NOP56	0.24397	8.59143	5.12837	2.385e-05	0.000837069	2.3067
SNHG5	0.254189	7.06251	5.12775	2.38894e-05	0.000837069	2.35632
ARHGAP11B	0.85841	1.48549	5.126	2.39995e-05	0.000837069	2.45974
KDM5C	-0.239097	6.7241	-5.12567	2.40205e-05	0.000837069	2.37253
MICAL1	-0.457418	3.95969	-5.18169	2.43978e-05	0.000844894	2.65505
RMI2	0.283642	6.41209	5.15291	2.4463e-05	0.000844894	2.39059
PPP4R2	0.246703	6.00665	5.11812	2.45039e-05	0.000844894	2.40969
MAPK12	-0.310384	4.65704	-5.11798	2.4513e-05	0.000844894	2.55822
AMDHD2	-0.337425	4.71686	-5.11427	2.4754e-05	0.000850877	2.54233
HNRNPA1	0.232955	11.3057	5.1125	2.48697e-05	0.00085253	2.23075
MAB21L3	-1.24584	1.00369	-5.37863	2.55825e-05	0.000874587	2.18664
ING5	0.246484	6.27399	5.09737	2.58823e-05	0.000882446	2.33187
POLE3	0.215905	6.60473	5.09119	2.6307e-05	0.000894509	2.28996
THBS1	0.372542	7.44541	5.7325	2.67726e-05	0.000907496	2.47725
SEC24D	-0.286755	5.78627	-5.08369	2.68328e-05	0.000907496	2.34438
ICAM1	-0.308108	6.05205	-5.16231	2.74455e-05	0.000925734	2.33252
NECAB3	-0.272019	5.68938	-5.06477	2.82061e-05	0.000948817	2.30551
KAT14	0.346147	4.16326	5.06378	2.82802e-05	0.000948817	2.47002
TYRO3	-0.29317	6.08711	-5.09517	2.84168e-05	0.000950871	2.27263
NACA	0.217919	8.28039	5.05273	2.91169e-05	0.000970061	2.11553
MCM10	0.28031	5.50212	5.05238	2.91441e-05	0.000970061	2.29183
ZNF628	-0.418364	4.31087	-5.10997	2.97618e-05	0.000988015	2.43298
UAP1L1	-0.279353	5.14675	-5.0403	3.00879e-05	0.000996216	2.30302
OARD1	0.325105	4.79603	5.03915	3.01797e-05	0.000996642	2.33861
B3GNTL1	-0.513992	2.76788	-5.03442	3.05582e-05	0.0010065	2.46464
APBA3	-0.453981	3.62523	-5.0305	3.08763e-05	0.00101434	2.43546
HELZ2	-0.546762	4.62809	-5.65592	3.16092e-05	0.00103571	2.53382
HDAC7	-0.330565	4.99844	-5.01873	3.18509e-05	0.00104093	2.26511
TTYH3	-0.235209	8.70794	-5.01522	3.21473e-05	0.0010479	2.00957
NUCKS1	0.245418	8.54939	5.01918	3.26391e-05	0.00106119	2.00161
GSN	0.334007	5.3865	5.07177	3.2913e-05	0.00106734	2.21309
FAM111B	0.326204	4.68235	5.00431	3.30863e-05	0.00107021	2.26238
ACAT1	0.249388	6.14698	5.00103	3.33739e-05	0.00107676	2.09301
HELLS	0.273095	5.53156	4.99981	3.34821e-05	0.00107749	2.15266
TMEM8A	-0.256127	7.32827	-5.02999	3.36163e-05	0.00107875	2.02074
GLRX	-0.274463	5.92292	-4.99744	3.36921e-05	0.00107875	2.10699
NUPR1	0.309581	4.63731	4.99647	3.37788e-05	0.00107878	2.2474
DDX6	0.243049	7.15371	4.99241	3.41428e-05	0.00108631	1.99906
MET	-0.275275	5.52916	-4.99192	3.41866e-05	0.00108631	2.13462
BAG4	0.267091	5.51407	4.98972	3.43856e-05	0.00108864	2.12858
ADH4	0.352315	5.87493	5.25062	3.44326e-05	0.00108864	2.19603
AC093297.2	0.810613	1.25966	4.98507	3.48106e-05	0.00109784	2.0798
SCYL1	-0.224129	6.70673	-4.9834	3.4965e-05	0.00109996	2.00361
AKAP12	-0.548401	6.39968	-6.42878	3.53827e-05	0.00111033	2.50956
SERPINE1	-0.888796	6.14816	-7.90817	3.56745e-05	0.00111671	2.81444
NSRP1	0.281906	4.98068	4.97171	3.60606e-05	0.0011231	2.1439
HTT	-0.243132	6.8888	-4.97148	3.60832e-05	0.0011231	1.9607
SFPQ	0.200996	8.69601	4.97082	3.61459e-05	0.0011231	1.89375
GNMT	0.533701	2.56287	4.96495	3.67107e-05	0.00113785	2.28863
PLXNA1	-0.261649	6.4233	-4.96328	3.68732e-05	0.00114009	1.97282
TOM1	-0.219422	6.49913	-4.9603	3.71637e-05	0.00114626	1.95879
RPL36A	0.326429	6.39046	5.2143	3.74708e-05	0.00115291	2.06682
KIF20A	0.254995	6.03616	4.95626	3.75627e-05	0.00115293	1.98722
MKKS	0.228597	6.09571	4.9531	3.78772e-05	0.00115793	1.97341
PDRG1	0.32028	4.72932	4.95278	3.79092e-05	0.00115793	2.12493
RIN1	-0.376715	3.93647	-4.95155	3.80328e-05	0.0011589	2.21034
SKIV2L	-0.214641	6.63762	-4.94737	3.84549e-05	0.00116579	1.91475
EGFR	-0.538291	3.82771	-5.21555	3.84965e-05	0.00116579	2.30087
TBC1D10B	-0.235185	7.05995	-4.94657	3.85363e-05	0.00116579	1.88567
PSMD2	-0.217858	8.61514	-4.9433	3.88704e-05	0.00117309	1.82358
ATP11A	-0.279783	6.47482	-5.0036	3.91669e-05	0.00117726	1.93732
AL391121.1	-0.401022	4.28094	-4.97092	3.91954e-05	0.00117726	2.15816
RBL1	0.29724	5.26529	4.93662	3.95628e-05	0.00118298	2.02011
HSPA8	-0.31879	9.63335	-5.29345	3.95732e-05	0.00118298	1.94395
AP2A2	-0.239603	6.48304	-4.93381	3.98577e-05	0.00118652	1.89135
ITIH5	0.351709	4.52743	4.9336	3.98798e-05	0.00118652	2.09927
RNF123	-0.270816	5.37753	-4.93183	4.00667e-05	0.00118927	1.99665
CDK18	-0.344776	4.64415	-4.92964	4.02991e-05	0.00119337	2.07797
FBXW7	0.433826	3.16409	4.91067	4.23695e-05	0.00125174	2.16064
TMEM104	-0.27873	5.56876	-4.90886	4.25732e-05	0.001253	1.91552
DDOST	0.262065	8.00454	5.00571	4.2731e-05	0.001253	1.78811
MKLN1-AS	-0.723744	1.25578	-4.90737	4.27412e-05	0.001253	1.90203
WARS	-0.208822	7.02147	-4.90676	4.28097e-05	0.001253	1.78414
NAP1L4	0.219082	7.39098	4.90533	4.2972e-05	0.00125484	1.76078
RBM8A	0.215661	6.75088	4.90255	4.32886e-05	0.0012587	1.78917
ZDHHC9	-0.249408	5.96109	-4.90242	4.33037e-05	0.0012587	1.85673
CDC6	0.237732	6.85493	4.89538	4.41172e-05	0.00127894	1.76368
IGSF8	-0.2877	5.31351	-4.89464	4.42027e-05	0.00127894	1.90835
RPS6KL1	-0.419581	3.21256	-4.88971	4.47822e-05	0.00129274	2.10793
GINS2	0.226373	6.43672	4.88478	4.53702e-05	0.00130672	1.76624
RPH3AL	-0.36632	4.02127	-4.87404	4.66752e-05	0.00134125	2.00572
DHX16	-0.229361	6.17191	-4.87294	4.68116e-05	0.00134211	1.75986
PTPN3	-0.365466	4.08878	-4.86975	4.72083e-05	0.00135041	1.98773
RPTOR	-0.242912	7.29057	-4.87463	4.74797e-05	0.00135295	1.6712
SEM1	0.258618	6.53731	4.87586	4.75728e-05	0.00135295	1.71591
LYAR	0.227901	6.94334	4.86647	4.76187e-05	0.00135295	1.68304
WDR81	-0.247459	6.02895	-4.86475	4.78355e-05	0.00135606	1.75234
TXNIP	0.333903	4.54884	4.85816	4.86763e-05	0.0013768	1.90392
SCNN1A	-0.362119	4.45586	-4.84969	4.97781e-05	0.00140466	1.89586
FURIN	-0.263258	8.02466	-4.96874	5.01132e-05	0.00140466	1.64209
FBLIM1	-0.419981	5.71897	-5.40715	5.01572e-05	0.00140466	1.96346
AHSA2P	0.869294	1.60921	4.93777	5.0197e-05	0.00140466	1.8793
CLSPN	0.269792	5.7325	4.84578	5.02953e-05	0.00140466	1.73206
PLXNB2	-0.22103	8.51967	-4.84449	5.0467e-05	0.00140466	1.56766
INTS1	-0.301025	7.68201	-5.13127	5.04927e-05	0.00140466	1.71755
PLIN3	-0.221837	7.38918	-4.84384	5.05531e-05	0.00140466	1.60141
FHL3	-0.424051	4.06249	-4.90212	5.06636e-05	0.00140466	1.94623
CAMK2N1	-0.208921	8.2162	-4.83964	5.11171e-05	0.0014116	1.56164
NEK3	-0.283494	4.76948	-4.83949	5.11378e-05	0.0014116	1.83174
TMUB2	-0.299636	4.90236	-4.83791	5.13524e-05	0.00141263	1.81176
MCM4	0.203798	8.08098	4.83568	5.16561e-05	0.00141263	1.55439
PRR7	-0.363361	4.04018	-4.83554	5.16746e-05	0.00141263	1.90623
H2AFV	0.221759	7.41332	4.83547	5.16841e-05	0.00141263	1.57784
RNF146	0.339614	4.02273	4.8351	5.17348e-05	0.00141263	1.90443
AP002360.1	0.553624	2.17647	4.82779	5.27432e-05	0.00143698	1.92869
AC027307.3	1.06531	-0.389472	4.82665	5.29032e-05	0.00143698	1.13899
GBF1	-0.216117	6.90925	-4.82609	5.2981e-05	0.00143698	1.58105
DMTN	-0.238059	6.85151	-4.82537	5.30823e-05	0.00143698	1.58298
TRABD	-0.251024	5.75688	-4.82215	5.35363e-05	0.00144432	1.67025
TMPRSS6	0.368538	3.74169	4.82182	5.35822e-05	0.00144432	1.89906
RPL22L1	0.410647	4.30975	4.90668	5.43266e-05	0.00145952	1.86197
LSM14B	0.224285	6.79345	4.81625	5.43778e-05	0.00145952	1.56193
CLPTM1	-0.218905	7.53733	-4.81506	5.45491e-05	0.00146101	1.51999
SERINC2	-0.258542	5.6131	-4.81372	5.47416e-05	0.00146306	1.66455
GSPT1	-0.207632	8.5174	-4.81083	5.51613e-05	0.00147116	1.47995
LYZ	-0.210962	10.6006	-4.80898	5.54326e-05	0.00147528	1.44508
DHX37	-0.219258	6.64729	-4.79923	5.68796e-05	0.0015106	1.529
NOL6	-0.227217	6.39949	-4.79276	5.78599e-05	0.00153144	1.53175
ADGRG5	1.05043	0.0779177	4.7914	5.80692e-05	0.00153144	1.20735
GMCL1	-0.284872	4.86719	-4.79097	5.81347e-05	0.00153144	1.69539
RAP1GAP	-0.296318	5.38569	-4.79087	5.815e-05	0.00153144	1.63224
MYO1G	-0.716262	2.13959	-4.84763	5.83988e-05	0.00153327	1.83923
AC002454.1	1.05976	-0.151269	4.78884	5.84625e-05	0.00153327	1.13796
GRAMD1A	-0.353259	5.63175	-5.02176	5.89158e-05	0.00153881	1.69327
NPTXR	0.282698	5.08698	4.78591	5.89175e-05	0.00153881	1.6533
ALDOA	-0.27779	11.1697	-4.92867	5.92736e-05	0.00154491	1.441
DUSP10	0.827954	1.0393	4.7819	5.95453e-05	0.00154879	1.56822
MAP2K2	-0.217323	7.74218	-4.77512	6.06223e-05	0.00157356	1.40802
MIS18A	0.248265	5.89368	4.77068	6.13372e-05	0.00158885	1.52056
OPN1SW	0.751427	0.985789	4.76317	6.25674e-05	0.00161739	1.51287
SRSF2	0.258661	7.1418	4.83691	6.27273e-05	0.00161821	1.4355
WDR75	0.256668	5.28702	4.76005	6.30857e-05	0.00162413	1.56232
SLC35C1	-0.291679	5.42341	-4.75827	6.33827e-05	0.00162846	1.54361
RCN2	0.270973	5.70267	4.75194	6.44523e-05	0.00165257	1.4927
ANXA4	0.286799	8.1135	4.99695	6.47584e-05	0.00165705	1.44385
RAB13	0.276325	5.78741	4.75	6.51497e-05	0.00166288	1.47388
GSTA1	0.345269	5.29366	4.88951	6.52497e-05	0.00166288	1.59105
ATP8B2	-0.232722	6.25876	-4.74481	6.56784e-05	0.00167043	1.41967
CCAR1	0.236479	6.95617	4.74374	6.58644e-05	0.00167179	1.36313
TNFAIP8L3	0.389526	3.61476	4.74216	6.61402e-05	0.00167375	1.71068
FARSA	-0.201388	7.51264	-4.74178	6.62068e-05	0.00167375	1.33024
RANGAP1	-0.186775	8.20403	-4.7401	6.6501e-05	0.0016766	1.30256
AKR1B10	-0.816032	6.51221	-7.41612	6.65857e-05	0.0016766	2.18752
HEXA	0.291233	5.3178	4.73421	6.75439e-05	0.00169734	1.49208
HMOX1	0.259155	6.07199	4.73252	6.78469e-05	0.0016985	1.40386
ZNF121	0.399669	4.16956	4.78259	6.79591e-05	0.0016985	1.64745
SFXN2	0.315651	4.52394	4.7317	6.79939e-05	0.0016985	1.58381
MUS81	-0.35685	3.73725	-4.72362	6.94623e-05	0.00173175	1.65482
ABCC1	-0.274407	7.26335	-4.88406	6.99064e-05	0.00173651	1.36442
STX5	-0.240835	5.71451	-4.72109	6.99283e-05	0.00173651	1.41353
GRPEL2	0.464042	3.26938	4.72004	7.01224e-05	0.00173791	1.68296
CTNS	-0.288558	4.63449	-4.71834	7.04372e-05	0.00173827	1.53817
TUBGCP6	-0.38004	3.9283	-4.71761	7.0574e-05	0.00173827	1.62021
FNBP4	0.319876	4.70356	4.71626	7.08261e-05	0.00173827	1.52222
AP1M2	0.312009	5.75818	4.84267	7.08299e-05	0.00173827	1.45167
SRSF5	0.230162	7.48178	4.71589	7.08961e-05	0.00173827	1.26363
USP49	0.504483	2.4145	4.71507	7.10486e-05	0.00173827	1.68124
TRRAP	-0.226227	6.57386	-4.71479	7.11015e-05	0.00173827	1.3154
NR5A1	-0.193019	7.07861	-4.71308	7.14237e-05	0.00174221	1.27701
BRAT1	-0.299757	5.08921	-4.71247	7.1539e-05	0.00174221	1.46657
EXO1	0.345573	4.51836	4.70926	7.21493e-05	0.00175369	1.52733
DNAJC9	0.229122	5.82975	4.70809	7.23723e-05	0.00175572	1.36538
IFRD2	-0.199863	7.03052	-4.70278	7.33943e-05	0.0017771	1.2531
MBTPS2	-0.298754	4.47	-4.70134	7.36754e-05	0.00178049	1.51514
BDH1	-0.307744	4.1283	-4.69988	7.39596e-05	0.00178394	1.55223
FBRSL1	-0.269294	6.94831	-4.81988	7.44609e-05	0.00179169	1.3019
EVPL	-0.253604	6.13813	-4.69655	7.46136e-05	0.00179169	1.30598
TARS	-0.211158	7.02154	-4.69607	7.47069e-05	0.00179169	1.23626
MYO7A	-0.342422	3.8574	-4.69327	7.52628e-05	0.00179837	1.56598
TIMP1	-0.485825	5.74181	-5.60249	7.52706e-05	0.00179837	1.6953
APOL2	-0.285839	5.18012	-4.69119	7.56769e-05	0.00180466	1.40052
DEK	0.215965	8.2753	4.68937	7.6043e-05	0.00180997	1.16849
VPS18	-0.246795	5.68548	-4.68661	7.66001e-05	0.00181979	1.32782
ZNF326	0.240893	5.55794	4.68108	7.7727e-05	0.00184309	1.32627
MADD	-0.297602	5.16479	-4.67748	7.84701e-05	0.00185722	1.36712
MED16	-0.295337	6.62685	-4.87813	7.8962e-05	0.00186204	1.30289
SH3BGRL3	-0.304329	5.88987	-4.80339	7.89688e-05	0.00186204	1.33511
PSPC1	0.223923	6.61753	4.67013	8.00087e-05	0.00188304	1.19496
RFC2	0.22786	5.89884	4.66689	8.06973e-05	0.00189571	1.25152
RASL10B	-0.283878	5.36026	-4.66367	8.13859e-05	0.00190833	1.30743
PLA2G15	-0.289133	4.79264	-4.66274	8.15876e-05	0.00190951	1.37615
C5	0.226448	6.68685	4.66188	8.17725e-05	0.00190957	1.16846
NUTF2	0.185089	7.52273	4.66099	8.19654e-05	0.00190957	1.11916
TRMT1	-0.237202	5.72063	-4.6593	8.23328e-05	0.00190957	1.25323
MMS19	-0.218826	6.0448	-4.65924	8.23441e-05	0.00190957	1.21835
ABR	-0.283254	5.64794	-4.66939	8.2347e-05	0.00190957	1.26652
FEN1	0.201614	7.10154	4.65689	8.28571e-05	0.00191787	1.12906
ZFAS1	0.27291	5.12958	4.65193	8.39504e-05	0.00193962	1.30357
ABHD2	-0.308491	5.46311	-4.71209	8.42077e-05	0.00194115	1.29027
MAPK8IP3	0.488181	3.044	4.65025	8.4324e-05	0.00194115	1.52335
HNRNPH3	0.205711	7.56048	4.64826	8.47693e-05	0.00194746	1.0845
FOXA2	-0.252793	6.37167	-4.65567	8.4907e-05	0.00194746	1.16192
TRAF7	-0.212053	7.08282	-4.64527	8.54425e-05	0.00195297	1.10072
PDLIM5	-0.284406	6.11965	-4.73404	8.54589e-05	0.00195297	1.217
RPL22	0.213402	8.62953	4.64342	8.58592e-05	0.00195297	1.04172
ITGA2	-0.617086	5.13789	-5.85387	8.59173e-05	0.00195297	1.71903
TGFB1I1	-0.596929	2.24955	-4.64271	8.60216e-05	0.00195297	1.49596
PPP2R2C	-0.780316	1.7596	-4.69638	8.6076e-05	0.00195297	1.44119
PIN4	0.287068	4.91671	4.64042	8.65438e-05	0.00195915	1.30103
TBL1XR1	0.312051	4.90627	4.63967	8.67159e-05	0.00195915	1.30049
GK	-0.223417	6.00313	-4.63879	8.69161e-05	0.00195915	1.16971
DNAJC5	-0.192394	7.6696	-4.63856	8.697e-05	0.00195915	1.05546
PDLIM1	0.189868	8.90141	4.63705	8.7318e-05	0.00196136	1.02039
GOLGA2P5	0.988678	0.604859	4.63678	8.73788e-05	0.00196136	1.11072
ATG4D	-0.355687	4.15134	-4.62505	9.01307e-05	0.00201954	1.3604
SAFB	0.188712	7.82797	4.6195	9.14614e-05	0.00204414	0.999605
AL365181.3	-0.316637	5.27529	-4.67815	9.15527e-05	0.00204414	1.23082
RNF213	-0.240741	6.054	-4.61525	9.24954e-05	0.00206154	1.10378
SNRPF	0.247224	6.22588	4.61409	9.27783e-05	0.0020642	1.08263
CEP104	-0.22998	5.59668	-4.61231	9.32148e-05	0.00207025	1.14629
NCLN	-0.225062	7.53956	-4.60512	9.5004e-05	0.00210395	0.974006
ZNF358	-0.259668	5.1869	-4.60487	9.50657e-05	0.00210395	1.17753
DMKN	0.301142	4.56552	4.6039	9.53103e-05	0.00210567	1.25245
ATP5PF	0.231236	6.17588	4.60227	9.57204e-05	0.00211104	1.05671
DEF8	-0.215921	6.43157	-4.60074	9.61097e-05	0.00211462	1.03125
NPRL3	-0.2448	6.13496	-4.60031	9.62183e-05	0.00211462	1.05725
GBP2	-0.427143	2.75363	-4.58878	9.91953e-05	0.00217626	1.38285
HNRNPD	0.199031	9.5764	4.58707	9.96423e-05	0.00218227	0.880326
DDX39B	0.316123	4.56059	4.5852	0.000100135	0.00218597	1.20548
GFOD1	0.306058	4.39429	4.58512	0.000100158	0.00218597	1.22634
TRPC4AP	-0.184528	7.76469	-4.58179	0.000101041	0.00219393	0.904461
RAB43	-0.384054	3.58826	-4.58151	0.000101118	0.00219393	1.31332
PHYHIPL	0.223531	6.44516	4.58149	0.000101124	0.00219393	0.978923
MIIP	-0.303862	5.01073	-4.58092	0.000101274	0.00219393	1.13897
PLD1	-0.286282	5.3557	-4.58048	0.000101392	0.00219393	1.09396
PGC	0.286613	7.84994	4.85385	0.000101894	0.00220102	1.02366
TOMM5	0.21642	6.74939	4.57644	0.000102482	0.00220794	0.942501
RPAP1	-0.242661	5.88625	-4.57613	0.000102565	0.00220794	1.02031
DOCK4	-0.516549	4.01295	-4.91906	0.000104773	0.00225165	1.37176
FAT1	-0.284503	8.08274	-4.83879	0.000105115	0.00225514	0.985618
SLF2	0.265498	5.44231	4.56503	0.000105616	0.00225961	1.04124
CCDC142	0.369693	3.45648	4.5648	0.000105681	0.00225961	1.28168
SIPA1	-0.338149	4.93012	-4.62553	0.000107405	0.00229258	1.12338
RPL11	0.22406	9.04813	4.56006	0.000109186	0.00232665	0.802027
FGA	0.221887	9.578	4.55156	0.00010944	0.00232814	0.788032
LIN7C	0.342398	3.76919	4.5423	0.000112149	0.00238175	1.1932
COPS9	0.277624	5.01353	4.54024	0.000112762	0.00239073	1.03183
MICALL2	-0.54792	2.49163	-4.53615	0.000113986	0.00241099	1.2549
SAT1	-0.192172	7.40442	-4.53535	0.000114227	0.00241099	0.798927
RELB	-0.409329	2.94666	-4.53514	0.00011429	0.00241099	1.24645
TIMM8A	0.299372	4.43128	4.53245	0.000115106	0.00242414	1.08764
JHDM1D-AS1	-0.318511	4.18257	-4.53156	0.000115375	0.00242576	1.11949
MTOR	-0.230806	6.76629	-4.52802	0.00011646	0.0024445	0.817171
DYNC1H1	-0.206168	8.67638	-4.52704	0.00011676	0.00244672	0.738668
CCNJL	-0.446984	3.62466	-4.58864	0.000117812	0.00246467	1.19177
LMNA	-0.201274	9.06993	-4.52207	0.000118303	0.00246717	0.719053
CDC25A	0.251542	5.88774	4.52173	0.00011841	0.00246717	0.877955
AL035071.1	0.456219	2.74495	4.52138	0.000118518	0.00246717	1.21893
SLC5A11	-0.728785	1.39314	-4.52052	0.000118789	0.00246874	1.08822
EEF2	-0.211328	12.088	-4.51456	0.000120672	0.00249842	0.665861
GINS3	0.306408	4.42553	4.51326	0.000121086	0.00249842	1.03966
C17ORF62	-0.241854	5.4686	-4.5126	0.000121298	0.00249842	0.905167
EPCAM	0.248336	6.68916	4.56159	0.000121406	0.00249842	0.805467
TRAPPC12	-0.268133	6.01497	-4.5564	0.000121693	0.00249842	0.862007
FBXO44	-0.294506	4.43405	-4.51108	0.000121787	0.00249842	1.0353
NRARP	0.569921	2.03911	4.51108	0.000121787	0.00249842	1.17195
MFSD12	-0.27217	5.48714	-4.51103	0.000121802	0.00249842	0.899106
VEZF1	-0.278229	5.0184	-4.50816	0.000122727	0.00250795	0.951303
HEG1	-0.308261	5.35709	-4.5735	0.000122856	0.00250795	0.938643
PDLIM7	-0.307819	6.14006	-4.7187	0.000122882	0.00250795	0.918953
CPB2	0.272779	5.71756	4.52445	0.000123061	0.00250795	0.867894
TBCA	0.229967	7.02497	4.51192	0.000123917	0.00252132	0.742163
SUPT6H	-0.203609	8.10761	-4.50089	0.000125105	0.00254139	0.683553
PROS1	0.234101	5.60232	4.49999	0.000125404	0.00254336	0.854497
BCAT1	-0.241937	6.14994	-4.49791	0.000126094	0.00255325	0.791298
GCKR	-0.691616	1.92409	-4.51185	0.000126688	0.00256117	1.12422
DPP3	-0.188842	6.90879	-4.49235	0.000127958	0.00258271	0.715022
GLOD4	0.212731	6.51638	4.48704	0.000129764	0.00261342	0.72891
REPIN1	-0.203459	8.02807	-4.48666	0.000129894	0.00261342	0.649003
SLC16A3	-0.199542	9.99892	-4.48489	0.000130502	0.00262148	0.609169
RHPN2	-0.242248	5.23827	-4.48404	0.000130795	0.00262215	0.860773
AP1B1	-0.193383	7.13185	-4.48359	0.000130952	0.00262215	0.678864
DNM2	-0.204246	7.76476	-4.48064	0.000131972	0.00262916	0.642256
C1ORF122	-0.310315	5.03005	-4.5045	0.000132019	0.00262916	0.890939
FKBP1B	0.332406	4.0967	4.48012	0.000132155	0.00262916	0.997562
GMDS	-0.216393	7.7771	-4.47991	0.000132228	0.00262916	0.639931
BCL2L1	-0.196498	8.54157	-4.47958	0.000132344	0.00262916	0.618168
SEC24C	-0.250468	6.34895	-4.50217	0.000132999	0.00263802	0.732975
PAQR3	-0.362081	3.52035	-4.47118	0.000135311	0.00267966	1.04451
MAP2K3	-0.214151	6.83777	-4.46955	0.000135894	0.002687	0.660917
LRRC8A	-0.31984	5.80922	-4.67191	0.000137085	0.00270631	0.844918
TXNL4B	0.395216	3.74789	4.46865	0.000138263	0.00272343	0.999182
LRWD1	-0.257254	4.80872	-4.46245	0.000138463	0.00272343	0.861942
VLDLR	-0.456767	2.84302	-4.46207	0.0001386	0.00272343	1.07271
METTL7B	-0.291922	4.53233	-4.45995	0.000139381	0.00273451	0.892551
AHNAK	-0.245664	7.33127	-4.55022	0.000140339	0.00273693	0.647864
MAP2K1	-0.250061	5.42305	-4.45716	0.000140408	0.00273693	0.768532
SERPINF1	0.277473	8.51026	4.71401	0.000140548	0.00273693	0.686899
C6ORF106	-0.186594	7.78379	-4.45626	0.000140744	0.00273693	0.578357
SCARF2	-0.372029	4.85285	-4.63549	0.000140749	0.00273693	0.923852
NDUFB1	0.342228	3.84252	4.45609	0.000140806	0.00273693	0.968158
PDIA3	0.232439	8.93205	4.51	0.000141177	0.00273992	0.575917
NGEF	-0.27653	5.04117	-4.45235	0.000142203	0.00275558	0.805556
CRY1	-0.414608	3.47838	-4.44948	0.000143283	0.00277226	0.995336
JUND	-0.232046	7.25183	-4.48383	0.00014397	0.00278115	0.598262
DCAF16	0.257805	5.11037	4.44689	0.000144265	0.00278115	0.780274
GRK5	-0.300774	4.8943	-4.44652	0.000144404	0.00278115	0.810319
EXOSC9	0.24673	5.35592	4.44054	0.000146701	0.00281811	0.732364
CARS	-0.232362	5.37045	-4.44036	0.00014677	0.00281811	0.731924
XPO6	-0.201621	7.24921	-4.43871	0.00014741	0.00282611	0.556481
MED12	-0.243858	5.93827	-4.43464	0.000149001	0.00285228	0.650045
CLUH	-0.192703	8.75296	-4.43365	0.000149392	0.00285373	0.495217
RPL23	0.208686	9.28945	4.4333	0.000149529	0.00285373	0.485525
DALRD3	-0.282012	4.48849	-4.43201	0.000150038	0.00285911	0.827342
SAFB2	0.199308	6.7156	4.42984	0.000150902	0.00286772	0.565832
ADAM9	-0.221605	6.26629	-4.42973	0.000150945	0.00286772	0.604256
PKN1	-0.19414	8.16206	-4.42624	0.000152339	0.00288293	0.488764
EPHX1	-0.194631	7.56775	-4.42616	0.000152371	0.00288293	0.509058
CTU2	-0.263391	5.11639	-4.42601	0.000152431	0.00288293	0.72825
C3ORF70	0.480196	2.28117	4.42183	0.00015412	0.00291051	0.977686
FAM43B	-0.343722	3.76593	-4.41801	0.000155683	0.00293564	0.884554
TRIP12	-0.208844	7.30286	-4.4166	0.000156261	0.00294213	0.496656
PTDSS2	-0.231064	5.84629	-4.41451	0.000157124	0.00295397	0.608363
HECTD4	-0.386372	4.2104	-4.48619	0.00015823	0.00297035	0.847526
LARGE1	-0.289179	4.72207	-4.41038	0.000158845	0.00297729	0.741127
SLC1A4	-0.207822	7.18452	-4.40984	0.000159072	0.00297729	0.485404
OIP5-AS1	0.23429	6.81825	4.43133	0.000159853	0.00298292	0.514366
B4GALNT1	-0.572735	3.14296	-4.61634	0.000159975	0.00298292	0.999749
AGGF1	0.268741	4.67993	4.40744	0.000160082	0.00298292	0.737001
PKLR	-0.254303	4.99532	-4.40591	0.000160731	0.00299059	0.692839
PPP1R13L	-0.406056	3.52429	-4.40453	0.000161314	0.00299701	0.878676
BEX3	0.268262	5.17186	4.40285	0.00016203	0.00300589	0.659612
KLF9	-0.550745	2.97142	-4.518	0.000162844	0.00301656	0.960349
EHBP1L1	-0.259402	5.13653	-4.39981	0.000163335	0.00302121	0.65853
STK40	-0.199281	7.05557	-4.39921	0.000163591	0.00302153	0.465302
SLC39A4	-0.261161	7.41215	-4.57128	0.000164085	0.003022	0.531664
FYN	-0.278147	4.87289	-4.39804	0.000164096	0.003022	0.689357
AC015813.1	0.632425	1.65058	4.39716	0.000164477	0.0030246	0.863454
SNHG19	0.383443	3.3353	4.39403	0.000165842	0.00304526	0.868876
VAT1	-0.181	8.82856	-4.38945	0.000167858	0.00307552	0.379511
PDIA4	0.411554	8.79701	5.3839	0.000167977	0.00307552	0.815867
PNRC1	-0.378916	4.41469	-4.4993	0.000169132	0.00309218	0.774896
TCEAL4	0.249252	5.1066	4.38536	0.000169674	0.00309626	0.623497
CORO1B	-0.216308	6.67199	-4.38448	0.000170068	0.00309626	0.453317
SRP9	0.205409	6.82276	4.38397	0.000170297	0.00309626	0.439985
SLC29A3	-0.253014	5.58365	-4.38388	0.000170337	0.00309626	0.560744
ARGLU1	0.273276	4.64954	4.38219	0.000171099	0.00309809	0.676929
SKA3	0.296741	4.40611	4.38207	0.000171153	0.00309809	0.709375
HS3ST3B1	-0.212311	6.03294	-4.38202	0.000171175	0.00309809	0.504493
ACSL1	0.225134	5.95704	4.38055	0.00017184	0.00310567	0.507163
SERINC5	0.231067	5.75826	4.37943	0.000172347	0.00311039	0.526406
SEMA4F	-0.294477	4.30688	-4.37884	0.000172618	0.00311082	0.716794
PITHD1	0.278155	4.82268	4.37812	0.000172942	0.00311221	0.643162
TNFRSF19	0.213582	6.27691	4.37319	0.000175204	0.00314843	0.456184
MKLN1	-0.283467	4.62795	-4.37001	0.000176678	0.0031704	0.651193
ZNF217	0.204392	6.33784	4.36828	0.000177485	0.00318036	0.438009
CCNE1	0.234153	5.30725	4.36084	0.000181001	0.00323876	0.534548
TUBGCP4	-0.235096	5.17141	-4.35646	0.000183097	0.00327163	0.543081
EHD1	-0.191702	7.01543	-4.35423	0.000184177	0.00328627	0.351734
FLNB	-0.232281	9.06348	-4.41965	0.000186091	0.00331573	0.311281
UNC45A	-0.198798	6.67267	-4.3474	0.000187521	0.00333361	0.357674
CYB5A	0.211255	6.95106	4.34719	0.000187623	0.00333361	0.336763
CRMP1	0.825533	1.04666	4.34071	0.000190856	0.00338476	0.623279
CFI	0.2168	6.79476	4.34034	0.000191039	0.00338476	0.329552
PCYT1A	-0.212919	5.9766	-4.339	0.000191716	0.00338883	0.39998
TADA2A	0.334008	3.54952	4.33882	0.000191805	0.00338883	0.709208
RHBDF2	-0.344454	4.77652	-4.43704	0.000193265	0.00340985	0.594055
MMGT1	-0.297429	4.01303	-4.33019	0.000196215	0.00345706	0.633015
HPX	0.303511	4.66766	4.32666	0.000198046	0.00348445	0.533505
ZNF343	0.318227	3.96258	4.32496	0.000198937	0.00349526	0.623926
LMCD1	-0.437416	2.63836	-4.32244	0.000200259	0.00351177	0.741536
ZNF449	0.926753	0.0673289	4.3215	0.000200755	0.00351177	0.289163
SET	0.190682	9.34805	4.32108	0.000200976	0.00351177	0.194611
FNIP2	-0.329119	4.21989	-4.32106	0.000200991	0.00351177	0.58298
ETV5	-0.215421	6.37706	-4.31764	0.000202804	0.00353571	0.305689
CYP2W1	-0.218519	6.90184	-4.31742	0.000202921	0.00353571	0.264374
PEG10	0.190791	11.9262	4.31613	0.000203616	0.00354292	0.152846
ORM1	0.200206	7.46515	4.31468	0.000204391	0.00354753	0.225293
ZNF385B	0.567638	1.69796	4.31459	0.000204443	0.00354753	0.682714
EPS8L3	-0.305577	4.44754	-4.3131	0.000205244	0.00355653	0.53174
OTUD3	0.524701	2.1624	4.311	0.000206384	0.00357137	0.711793
GABPB1-AS1	0.386822	3.3844	4.30889	0.000207532	0.00358632	0.653205
NPIPB4	0.564762	2.49858	4.35002	0.000207909	0.00358793	0.723981
KHNYN	-0.215577	6.67398	-4.30743	0.00020833	0.00359028	0.254856
COL16A1	0.478407	2.73424	4.30553	0.000209373	0.00360333	0.696368
SRRM1	0.227761	6.23283	4.30428	0.000210062	0.00360662	0.283365
LRFN3	-0.316244	3.91988	-4.30415	0.000210136	0.00360662	0.580101
RORC	0.375718	3.38492	4.30297	0.000210788	0.0036129	0.638487
CAMTA2	-0.261613	5.0911	-4.30138	0.000211673	0.00362314	0.413558
HS1BP3	-0.206419	5.76407	-4.30071	0.00021205	0.00362467	0.325654
SUMO2	-0.196386	8.63472	-4.29854	0.000213259	0.00363835	0.148462
MRAS	0.246016	4.76561	4.29773	0.000213715	0.00363835	0.446626
TIE1	-0.786816	1.69721	-4.40744	0.000213854	0.00363835	0.661674
PLPPR2	-0.458896	3.3811	-4.36439	0.000214004	0.00363835	0.656624
C11ORF95	0.320114	4.32762	4.29661	0.000214348	0.00363929	0.50406
NCR3LG1	-0.367671	4.28597	-4.36176	0.000215328	0.00364794	0.540207
MRFAP1L1	0.207833	5.86577	4.29453	0.000215524	0.00364794	0.296483
SNRPE	0.220898	6.28054	4.29418	0.000215724	0.00364794	0.252849
TSC2	-0.214598	5.90219	-4.29266	0.000216587	0.00365763	0.289366
ARAF	-0.239154	5.6113	-4.2911	0.000217475	0.00366325	0.319753
CSK	-0.18731	7.21589	-4.29106	0.000217501	0.00366325	0.177478
PGM1	-0.194998	7.28794	-4.28959	0.000218344	0.00366654	0.169946
PLK2	0.368939	3.4404	4.28886	0.000218765	0.00366654	0.597551
MYO1C	-0.186549	7.48931	-4.28872	0.00021884	0.00366654	0.157974
ZBED3	0.246096	5.10628	4.28869	0.000218859	0.00366654	0.377058
CADM1	0.192475	6.67939	4.28809	0.000219207	0.00366718	0.203579
LSM14A	0.202169	7.33488	4.28762	0.000219479	0.00366718	0.161817
TIMELESS	0.20188	6.45937	4.28635	0.000220214	0.00367461	0.216805
UQCRB	0.225411	6.62661	4.2915	0.000221008	0.00367867	0.20316
SPOPL	0.286377	4.7557	4.28445	0.000221317	0.00367867	0.414343
ZNF721	0.453081	2.5333	4.28442	0.000221333	0.00367867	0.652212
IGFBP6	-0.412813	3.11159	-4.28387	0.000221654	0.00367917	0.620514
CCND3	-0.272768	4.53073	-4.28264	0.000222373	0.00368153	0.443053
RPUSD3	-0.229982	5.2111	-4.28262	0.00022238	0.00368153	0.349511
ZNF334	0.802983	0.765387	4.28161	0.000222973	0.00368225	0.427995
SERPING1	0.331936	3.41419	4.2814	0.000223098	0.00368225	0.58183
TMA7	0.299568	6.58614	4.57157	0.000223299	0.00368225	0.339954
GCNT3	-0.402024	4.06987	-4.38875	0.000223948	0.00368813	0.550877
CAP1	-0.174763	8.08259	-4.27849	0.000224813	0.00369225	0.109624
LETM1	-0.194533	6.85995	-4.27792	0.000225148	0.00369225	0.165515
BTBD11	-0.323552	3.65757	-4.27783	0.000225202	0.00369225	0.547294
DDX42	0.182613	7.70811	4.27755	0.000225369	0.00369225	0.119475
LUC7L3	0.27305	6.55862	4.45225	0.000225676	0.00369248	0.275694
YTHDC1	0.197055	6.12628	4.27565	0.000226497	0.00370112	0.220401
HNRNPA1P16	0.929379	-0.208835	4.27346	0.000227807	0.0037177	0.133724
LZTS3	-0.227665	5.56098	-4.27196	0.000228704	0.00372752	0.277053
INPPL1	-0.250328	5.65205	-4.2696	0.000230132	0.00374596	0.259866
RGP1	-0.233832	5.52048	-4.26849	0.0002308	0.00375199	0.273292
SLC9A1	-0.286337	4.60072	-4.26759	0.000231347	0.00375604	0.395443
SESN1	0.328436	4.11629	4.26676	0.000231858	0.00375949	0.457511
NQO1	-0.182028	9.43492	-4.26362	0.000233778	0.00378108	0.0452688
RRP12	-0.204994	6.79358	-4.26305	0.000234125	0.00378108	0.131976
TFAP4	0.266247	5.107	4.26299	0.000234163	0.00378108	0.311579
AKT1S1	-0.196525	6.95552	-4.2625	0.000234465	0.00378108	0.119536
CNTNAP1	-0.352881	3.48976	-4.26204	0.000234751	0.00378108	0.528239
KLHDC7A	0.353091	3.2079	4.26166	0.000234987	0.00378108	0.554573
MERTK	0.259122	5.05703	4.26026	0.000235853	0.00379018	0.311446
TFDP2	0.246357	5.11805	4.25844	0.000236981	0.00380346	0.298489
PAQR7	-0.268094	4.98222	-4.25774	0.00023742	0.00380566	0.317437
SPATA2L	-0.2494	5.00954	-4.25663	0.000238115	0.00381195	0.310772
KIF13B	-0.241194	5.5409	-4.25539	0.00023889	0.00381773	0.237324
USP1	0.203164	6.22111	4.25509	0.000239081	0.00381773	0.158353
ZNRF2	-0.363529	3.32032	-4.25257	0.000240671	0.00383826	0.523407
CDHR2	-0.213439	5.81757	-4.25178	0.00024117	0.00384136	0.194358
MGEA5	0.262317	5.25997	4.24951	0.000242614	0.00385948	0.25677
PWAR6	0.611264	1.71158	4.24864	0.000243166	0.00386204	0.534076
ASB2	-0.737322	1.44089	-4.25328	0.000243386	0.00386204	0.493515
DUS3L	-0.254118	5.45695	-4.24649	0.000244546	0.00387402	0.225427
ING3	0.428025	2.82373	4.24519	0.000245381	0.00387402	0.54549
RTF1	0.228716	6.44876	4.25126	0.000245574	0.00387402	0.114857
FBXL8	-0.522169	2.20087	-4.24471	0.00024569	0.00387402	0.556631
FKBP9	0.224048	5.99564	4.2444	0.000245891	0.00387402	0.153961
FAM198B	0.234835	5.67592	4.24426	0.000245984	0.00387402	0.190175
WIPI1	-0.287615	5.2526	-4.28383	0.000246389	0.00387556	0.266051
ZNF771	-0.292828	4.18661	-4.24247	0.000247144	0.00388259	0.389446
CLN6	0.196824	6.42398	4.24015	0.000248656	0.00390148	0.10138
SSTR5	-0.33397	4.05054	-4.23891	0.000249468	0.00390723	0.399517
PHLDB1	-0.282667	4.61329	-4.23864	0.000249642	0.00390723	0.320461
SORL1	-0.223676	5.82555	-4.23553	0.000251689	0.0039344	0.152036
NACC2	-0.234319	6.2644	-4.24282	0.000252129	0.00393554	0.108363
RBP5	0.3063	4.00553	4.23448	0.000252386	0.00393554	0.391403
UBE2V2	0.242701	5.20986	4.23187	0.000254123	0.00395773	0.218591
RNF149	0.215103	5.67616	4.2312	0.00025457	0.0039598	0.156805
PJA2	-0.236126	5.41549	-4.22733	0.000257174	0.00399532	0.181808
EPOP	-0.190063	8.44083	-4.22687	0.000257487	0.00399532	-0.03203
MIB2	-0.244704	5.51963	-4.22477	0.000258906	0.0040124	0.162039
BEX1	0.292307	4.63077	4.22201	0.000260794	0.0040367	0.273654
RPS15A	0.226027	9.32607	4.28449	0.000261906	0.00404651	-0.0290265
AC138028.2	-0.935633	-0.139206	-4.22015	0.000262069	0.00404651	0.0645755
NR1H4	0.23122	5.41013	4.2186	0.000263138	0.00405805	0.158289
PANK4	-0.292712	4.36602	-4.21543	0.000265337	0.00408697	0.296547
ZNF195	0.34383	3.71738	4.21253	0.000267366	0.0041132	0.374781
MSH2	0.228141	5.7679	4.21034	0.000268909	0.0041319	0.0926276
OGDH	-0.201986	6.60153	-4.20732	0.000271051	0.00415975	0.00370013
KRT18	-0.187743	10.1126	-4.2064	0.000271705	0.00416472	-0.111524
PDAP1	0.190826	7.86397	4.20364	0.000273682	0.00418993	-0.076179
C4BPA	0.329287	4.26461	4.20487	0.00027481	0.0042021	0.276122
AKR1D1	0.302245	4.06169	4.20083	0.000275709	0.00421074	0.299558
PTTG1	0.223406	5.6313	4.20015	0.000276202	0.00421316	0.0831555
CERS6	-0.300468	4.42333	-4.19964	0.000276571	0.0042137	0.248792
AGPS	-0.191007	7.16186	-4.19848	0.000277415	0.00422146	-0.0571581
TKT	-0.172462	9.08264	-4.19602	0.000279214	0.00424371	-0.123102
PACS1	-0.218466	6.369	-4.19547	0.000279614	0.00424468	-0.00663264
JADE2	-0.245408	5.18637	-4.19396	0.000280724	0.00425393	0.127447
UBL5	0.259469	6.13004	4.28129	0.000281342	0.00425393	0.0563598
TCIRG1	-0.232218	5.29598	-4.19294	0.000281477	0.00425393	0.110105
LSM12	0.200709	5.80481	4.19281	0.000281572	0.00425393	0.0435933
UHRF1BP1	-0.221483	6.07797	-4.19035	0.000283399	0.0042753	0.00876423
EPPK1	-0.267368	5.14466	-4.18999	0.000283665	0.0042753	0.123257
ARHGEF3	0.2118	5.76959	4.18902	0.000284392	0.00428115	0.0380475
HMGN3	0.256605	5.70054	4.20694	0.000286904	0.00431382	0.0492741
IARS	-0.175006	7.46532	-4.18359	0.000288474	0.00433226	-0.1109
MICALL1	-0.214512	5.87796	-4.18033	0.000290949	0.00436423	0.00510363
KIAA1586	0.353799	3.43059	4.17961	0.000291499	0.00436729	0.328562
GMIP	-0.394721	3.29051	-4.17778	0.000292901	0.0043831	0.342943
RARRES2	0.295307	7.06896	4.52512	0.00029443	0.00440076	0.0706189
BST2	0.191881	6.18709	4.17445	0.000295476	0.00441116	-0.0444806
BAZ1A	0.199639	6.45422	4.17306	0.000296555	0.00442204	-0.072854
UGT2B10	0.26971	6.0366	4.28151	0.000297787	0.004432	0.022539
PDE7A	0.334583	3.5214	4.1713	0.000297926	0.004432	0.297103
IDI1	0.203521	6.48321	4.16947	0.000299357	0.00444805	-0.0844918
DLG3	0.288825	4.49532	4.1686	0.000300047	0.00445305	0.158049
AC125257.1	0.435894	2.90261	4.16776	0.000300709	0.00445763	0.35242
LGALS2	0.330061	3.91588	4.16654	0.00030167	0.00446387	0.233844
TNRC6A	0.248284	5.49228	4.16633	0.000301838	0.00446387	0.0147377
SNRPD1	0.210596	6.38296	4.16479	0.000303054	0.00447661	-0.0876445
KEAP1	-0.194622	6.8563	-4.16426	0.000303478	0.00447763	-0.125528
RGL2	-0.287565	4.75453	-4.16035	0.000306611	0.00451857	0.102906
ANP32A	0.17492	8.66206	4.15634	0.000309849	0.00455694	-0.217615
SSC4D	0.23098	5.66909	4.15623	0.000309937	0.00455694	-0.0332947
VGF	-0.523906	3.14758	-4.31763	0.000310787	0.00455934	0.371155
MRM2	0.206326	5.71882	4.15466	0.000311214	0.00455934	-0.0434008
H3F3A	0.20513	7.0255	4.15433	0.000311484	0.00455934	-0.162906
ATP2B2	-0.341796	3.52618	-4.15426	0.000311546	0.00455934	0.257265
FASN	-0.207772	11.2772	-4.15326	0.000312364	0.00456601	-0.261239
CYGB	0.250215	5.26145	4.15226	0.000313178	0.00457116	0.0094918
DCBLD2	-0.216849	6.26775	-4.15194	0.000313441	0.00457116	-0.108262
BAZ2A	-0.207708	6.89455	-4.14887	0.000315978	0.00460285	-0.167423
NDRG1	-0.414665	4.88468	-4.52791	0.000317956	0.00462632	0.235705
OPLAH	-0.228011	5.90533	-4.14367	0.000320312	0.00465522	-0.0912129
CKS1B	0.192781	6.72889	4.14257	0.000321239	0.00466333	-0.172853
ALB	0.391454	12.6998	4.85386	0.000323298	0.0046847	0.0500535
RCN3	0.943617	0.85883	4.22833	0.000323454	0.0046847	0.159805
RBM19	-0.195704	6.31272	-4.13535	0.000327379	0.00473611	-0.154989
RPS24	0.216948	8.64123	4.18475	0.000329681	0.00475965	-0.24837
ESF1	0.216385	6.71674	4.13843	0.000329835	0.00475965	-0.194326
NARS	-0.171075	7.52396	-4.13214	0.000330138	0.00475965	-0.245236
B3GNT3	-0.426122	2.94708	-4.13135	0.000330824	0.00476302	0.262796
LPAR6	-0.535391	2.32368	-4.131	0.000331127	0.00476302	0.291087
MAST2	-0.216364	6.45445	-4.12736	0.000334301	0.0048032	-0.188113
DIAPH1	-0.178945	8.0215	-4.12652	0.000335038	0.00480831	-0.278397
BRIX1	0.20959	5.48174	4.12589	0.000335591	0.00481077	-0.0866093
PTBP2	0.857549	0.680166	4.12469	0.000336648	0.00482045	0.0776339
CYP51A1	-0.250715	5.32571	-4.12321	0.000337956	0.0048337	-0.0705952
CEP63	0.309639	4.36859	4.11917	0.000341554	0.00487962	0.051944
PCBP4	-0.189836	6.32995	-4.11791	0.000342681	0.00489018	-0.201069
PRRC2A	-0.198807	8.94779	-4.11695	0.000343542	0.00489693	-0.323428
SMCO4	0.25114	4.57113	4.11303	0.000347089	0.00493534	0.00741872
MAP4K4	0.179206	10.0683	4.11292	0.000347196	0.00493534	-0.350642
SETD5	0.223178	5.7852	4.11211	0.000347926	0.00493534	-0.159431
PSME2	0.18027	8.28238	4.1118	0.000348215	0.00493534	-0.323575
INHBE	-0.297567	4.34657	-4.11175	0.000348257	0.00493534	0.0390631
COX6C	0.28401	4.59079	4.11128	0.000348685	0.00493534	0.000247953
PLEKHG5	-0.328323	3.35437	-4.11094	0.000349	0.00493534	0.171071
BRD2	0.204516	6.89123	4.11054	0.000349366	0.00493534	-0.266089
UBALD2	-0.420286	5.34536	-4.66029	0.000351859	0.00496498	0.156554
FHL2	-0.390473	3.29542	-4.10595	0.000353584	0.00498375	0.166294
IFNGR1	0.240685	5.87094	4.11466	0.000355018	0.00499839	-0.183315
CHTOP	0.198791	5.94657	4.10332	0.000356032	0.00500656	-0.200317
SUFU	-0.278597	4.37057	-4.10276	0.00035655	0.00500656	0.0129257
NR0B2	-0.307402	5.14459	-4.19988	0.00035691	0.00500656	-0.0461381
SPDL1	0.242279	4.61595	4.10208	0.000357186	0.00500656	-0.0264984
WBP2	-0.19231	7.20934	-4.10129	0.000357923	0.00501132	-0.308302
MTFR2	0.355607	3.39486	4.0989	0.000360177	0.00503524	0.134168
FGFR1	-0.175402	7.65764	-4.09846	0.000360593	0.00503524	-0.336987
TBC1D16	-0.195393	6.88063	-4.09821	0.000360829	0.00503524	-0.295812
ZDHHC23	-0.401871	3.24442	-4.09558	0.000363319	0.00506439	0.146625
LINC01963	0.477773	3.4091	4.25032	0.000365159	0.00508442	0.190693
HIST1H1C	0.389742	3.46926	4.09869	0.000365875	0.00508707	0.113043
PDCD5	0.199124	6.22061	4.09256	0.000366204	0.00508707	-0.256425
SH3BP1	-0.231606	5.52189	-4.0919	0.000366831	0.00508707	-0.175948
MDC1	-0.207555	6.18076	-4.09136	0.000367355	0.00508707	-0.254019
ATP10A	-0.727378	1.11447	-4.09135	0.000367366	0.00508707	0.0948284
ADCY9	-0.212903	6.75663	-4.09649	0.000367979	0.00508998	-0.302675
FNDC4	-0.290835	3.77953	-4.09008	0.000368584	0.00509237	0.0651257
CCDC138	0.285522	3.90234	4.08969	0.00036896	0.00509237	0.0443896
IMMP2L	0.543106	1.81355	4.08858	0.00037004	0.0051017	0.178392
TMEM63A	-0.214046	5.38492	-4.08755	0.000371032	0.00510979	-0.169106
TAP1	-0.204346	5.73669	-4.08681	0.000371753	0.00511233	-0.216109
CABIN1	-0.195297	7.16119	-4.08653	0.000372027	0.00511233	-0.343202
CTNNB1	-0.172626	8.95868	-4.08454	0.000373966	0.00512315	-0.406443
MTSS1L	-0.211259	7.19214	-4.10366	0.000374028	0.00512315	-0.339138
LRRC61	-0.20994	5.93196	-4.08448	0.000374032	0.00512315	-0.244905
PLAC8	-0.515385	2.25314	-4.08349	0.000374999	0.00512661	0.179737
C20ORF24	-0.183213	7.11076	-4.08293	0.000375543	0.00512661	-0.349523
RGS19	-0.305994	4.28458	-4.08277	0.000375704	0.00512661	-0.0244889
MYSM1	0.572845	1.89828	4.08245	0.000376019	0.00512661	0.169093
CHPF2	-0.239495	5.41666	-4.08215	0.000376317	0.00512661	-0.186816
ARMC6	-0.206301	5.81568	-4.07933	0.000379103	0.00514702	-0.244535
EFNA4	0.367825	3.51387	4.07902	0.000379406	0.00514702	0.0705072
MAML2	-0.482865	3.38436	-4.2342	0.000379432	0.00514702	0.160568
LAMTOR4	0.244911	4.89328	4.07898	0.000379447	0.00514702	-0.124442
CLK1	0.368146	3.27674	4.07486	0.00038356	0.00519721	0.0893227
TDG	0.343372	3.35673	4.0736	0.000384825	0.00520876	0.076664
C18ORF25	0.348264	3.26407	4.07175	0.00038669	0.0052284	0.0830705
ZFYVE26	-0.234502	5.20522	-4.06894	0.00038955	0.00526143	-0.19167
SPNS1	-0.320803	3.75256	-4.06801	0.000390494	0.00526854	0.0146003
SNRPD3	0.192276	7.00722	4.06719	0.000391337	0.00527426	-0.384093
DCUN1D4	0.285568	4.42053	4.06506	0.000393522	0.00529805	-0.0910824
BCL7A	0.233753	4.83591	4.06444	0.000394156	0.00530094	-0.152829
CORO2B	-0.671666	1.54646	-4.06317	0.000395466	0.00531289	0.0954578
PDCD11	-0.197009	7.117	-4.06051	0.000398228	0.0053443	-0.406933
KDM4A	-0.262846	4.8365	-4.05748	0.000401401	0.00538117	-0.168184
ARID4B	0.296996	4.68195	4.06663	0.000402241	0.00538513	-0.144609
SHPRH	-0.458009	2.32367	-4.05638	0.000402551	0.00538513	0.11564
SQOR	-0.334934	3.68407	-4.0547	0.000404328	0.00540318	-0.00907898
CPSF6	0.170088	6.83318	4.05334	0.000405763	0.00541661	-0.407749
ROR1	-0.577752	1.50476	-4.05256	0.000406589	0.0054219	0.0678947
WNK2	-0.196044	7.03252	-4.05214	0.000407038	0.00542216	-0.423056
CRACR2B	-0.249565	4.45013	-4.05031	0.000408989	0.0054424	-0.130094
USP19	-0.188875	6.02303	-4.04929	0.000410085	0.00544436	-0.34436
ITGAE	0.344529	3.5136	4.04913	0.000410256	0.00544436	-0.00311648
SNN	0.263618	4.58875	4.04845	0.000410989	0.00544436	-0.15717
ANO7	-0.271395	4.41829	-4.04802	0.000411445	0.00544436	-0.131015
NDUFA2	0.23546	5.63546	4.04796	0.000411509	0.00544436	-0.303706
SMC3	0.19616	6.33231	4.04776	0.000411725	0.00544436	-0.380943
ILVBL	-0.198332	6.5068	-4.04689	0.00041266	0.005451	-0.397534
ARHGEF1	-0.203247	6.18418	-4.04617	0.000413444	0.00545509	-0.369108
GYS1	-0.213482	5.86223	-4.04559	0.000414063	0.00545509	-0.335382
ZNF230	0.692537	1.0281	4.04541	0.000414267	0.00545509	-0.0138687
GTPBP1	-0.209625	5.99532	-4.04341	0.000416432	0.00547788	-0.356082
TPRN	-0.25594	5.50554	-4.06105	0.000417264	0.0054831	-0.287823
IDH3A	-0.225847	5.12413	-4.03939	0.000420836	0.00551963	-0.254949
SYVN1	-0.246402	5.93039	-4.08106	0.000420918	0.00551963	-0.335275
SLC7A2	-0.237976	5.75212	-4.04287	0.000421816	0.00552566	-0.337592
KDM3A	-0.269967	4.83602	-4.03524	0.000425418	0.00556632	-0.22389
KDM4B	-0.241199	4.92822	-4.0349	0.000425802	0.00556632	-0.238289
S100P	-0.22538	6.16133	-4.03723	0.000429419	0.00560503	-0.40019
NCOA4	-0.174369	8.80473	-4.03145	0.000429652	0.00560503	-0.539096
CDKN2B	-0.506096	2.13336	-4.03013	0.000431137	0.00561859	0.0548014
ELMOD3	-0.428751	2.53972	-4.02857	0.000432893	0.00563565	0.0431729
SLC2A6	-0.229794	5.09295	-4.02412	0.000437957	0.00569156	-0.288944
CHD2	0.210874	5.57046	4.024	0.00043809	0.00569156	-0.356027
NPDC1	-0.402143	2.99126	-4.0236	0.00043855	0.00569168	-0.00179095
MTHFD1L	-0.18261	6.48158	-4.02292	0.000439328	0.00569591	-0.456267
EXOC7	-0.184816	6.77821	-4.02246	0.000439855	0.00569689	-0.481258
ATP2A1	0.836751	0.348906	4.02142	0.000441053	0.00569759	-0.217925
PGF	-0.27354	4.727	-4.02134	0.000441144	0.00569759	-0.242848
RPS27L	0.24063	6.1159	4.06909	0.000441356	0.00569759	-0.399581
CASP3	0.19979	6.08792	4.02076	0.000441822	0.00569759	-0.425022
LGALS8	-0.246854	5.3649	-4.02046	0.000442167	0.00569759	-0.335601
PRPF8	-0.171682	8.99222	-4.01669	0.000446532	0.00574796	-0.579921
TMEM87B	-0.259393	4.33506	-4.01501	0.000448497	0.00575857	-0.201335
LDLR	-0.234597	7.11369	-4.12683	0.00044921	0.00575857	-0.459491
PYGO1	0.88226	-0.0104649	4.01402	0.00044966	0.00575857	-0.324836
UTRN	-0.216067	6.72065	-4.03381	0.000449761	0.00575857	-0.486831
DTL	0.228524	5.88054	4.01387	0.000449837	0.00575857	-0.419577
TMEM74B	-0.567098	1.70373	-4.01365	0.000450095	0.00575857	-0.00109104
MAFF	-0.464606	3.23656	-4.10439	0.000451604	0.00577102	-0.0124131
PIK3CB	-0.27496	4.82227	-4.01205	0.000451983	0.00577102	-0.280093
HGD	-0.178688	6.61002	-4.00987	0.000454553	0.00579796	-0.500168
PHF8	-0.222869	5.27371	-4.00734	0.000457575	0.00583062	-0.356435
HNRNPK	0.166175	9.8806	4.00553	0.000459742	0.00584789	-0.621921
PPARD	-0.227986	5.29759	-4.00543	0.000459858	0.00584789	-0.364435
LONP1	-0.169134	7.8719	-4.00017	0.000466214	0.00592275	-0.595435
RANBP1	0.183821	7.99031	3.99814	0.000468688	0.00594561	-0.605048
CTSC	0.21162	6.62816	4.00437	0.000468956	0.00594561	-0.529205
PLPP1	0.299144	3.85563	3.99638	0.000470846	0.00596357	-0.180214
ENY2	0.189311	6.28213	3.99432	0.000473385	0.00598972	-0.511636
CBX3	0.165046	7.72611	3.99068	0.000477901	0.00604081	-0.614572
DENND1A	-0.203692	5.84586	-3.98901	0.000479985	0.00606108	-0.476612
SLC5A6	-0.164843	8.05755	-3.98816	0.000481051	0.00606297	-0.632076
CEP170B	-0.216019	5.92079	-3.98812	0.000481097	0.00606297	-0.487542
TRMT2A	-0.216847	5.24519	-3.98609	0.00048366	0.00608919	-0.405948
MBNL2	-0.389989	3.73851	-4.04748	0.000485035	0.00609472	-0.156407
HEY1	-0.682265	1.65043	-4.01912	0.000485065	0.00609472	-0.0603706
NPIPB3	0.676845	1.2293	3.98113	0.000489947	0.00614434	-0.121172
TNS2	-0.319696	4.90277	-4.09401	0.00049018	0.00614434	-0.307617
NUDT15	0.230154	5.38991	3.98072	0.000490476	0.00614434	-0.441173
COL9A3	0.212872	6.6734	3.99583	0.000491784	0.00615462	-0.573215
DVL1	-0.184973	7.06163	-3.97802	0.000493935	0.00617541	-0.613083
PHF1	-0.278307	4.67894	-3.97719	0.000495008	0.00617896	-0.346281
HECTD3	-0.202506	5.48768	-3.97704	0.000495198	0.00617896	-0.461798
TBC1D9B	-0.189115	6.75379	-3.97655	0.00049584	0.00618085	-0.595768
C17ORF67	-0.651323	1.19635	-3.97616	0.000496339	0.00618096	-0.14009
TCERG1	0.191073	6.00608	3.97522	0.000497556	0.00618458	-0.531372
PDXP	-0.330992	4.31043	-4.01502	0.000497878	0.00618458	-0.275065
MINDY1	-0.327052	3.33928	-3.9748	0.0004981	0.00618458	-0.159911
GRINA	-0.167603	7.05038	-3.97421	0.00049887	0.00618568	-0.622113
METTL7A	0.212659	6.28852	3.97398	0.000499169	0.00618568	-0.563696
PCNP	0.16795	6.97496	3.97331	0.000500044	0.00619044	-0.620381
TECPR1	-0.244883	5.14301	-3.97031	0.000503966	0.00623287	-0.430983
TRIAP1	0.236472	6.02689	4.004	0.000506955	0.0062637	-0.530876
CPD	-0.196318	6.80392	-3.96614	0.000509478	0.0062858	-0.625838
ACSL5	-0.185239	5.99914	-3.96574	0.000510002	0.0062858	-0.553024
CKM	0.699388	0.810738	3.96536	0.000510509	0.0062858	-0.22406
RIPOR1	-0.350238	3.01394	-3.96519	0.000510737	0.0062858	-0.145569
AC138969.2	0.756542	1.11216	3.96629	0.000516391	0.00634919	-0.181367
SLC38A3	-0.181339	6.80651	-3.95981	0.000517949	0.00636215	-0.642089
VIPAS39	-0.311447	3.71537	-3.95922	0.000518744	0.00636572	-0.248688
HSF1	-0.184971	7.06552	-3.95881	0.000519298	0.00636632	-0.661969
HM13	-0.1614	8.14276	-3.95763	0.000520896	0.00637971	-0.711995
CCPG1	-0.555618	2.2766	-3.98363	0.000523389	0.00639961	-0.10813
ANKRD52	-0.188644	6.41767	-3.95546	0.000523846	0.00639961	-0.621234
SKA1	0.265449	4.21336	3.95532	0.000524043	0.00639961	-0.334154
DPH2	-0.210758	5.84452	-3.95311	0.000527059	0.00643023	-0.566899
LARP7	0.246784	5.37266	3.95277	0.00052778	0.0064328	-0.50942
FMNL2	-0.299268	5.70228	-4.14295	0.000530663	0.00646169	-0.448203
USP11	-0.176729	7.36448	-3.94609	0.000536788	0.00652997	-0.710855
EPAS1	-0.191307	7.74952	-3.94496	0.000538378	0.00654301	-0.730786
APLP2	0.176409	9.32801	3.94364	0.00054022	0.006559	-0.7708
SPTSSA	0.183856	7.43201	3.94294	0.000541212	0.006559	-0.722749
ZNF787	-0.175212	7.28859	-3.94291	0.000541254	0.006559	-0.714972
HDAC6	-0.191935	6.0635	-3.94225	0.000542185	0.00656398	-0.619307
ATP5F1E	0.256011	6.42523	4.08772	0.000544093	0.00658076	-0.575594
SNORD104	0.726901	0.712778	3.9401	0.000545232	0.00658667	-0.296318
CMIP	-0.19306	8.03064	-3.94491	0.000545856	0.00658667	-0.750929
MANBAL	0.181511	6.39057	3.93945	0.000546148	0.00658667	-0.660419
IQCC	0.666426	1.20834	3.93797	0.000548255	0.00659876	-0.217669
NR1H3	-0.22633	4.95157	-3.93773	0.000548607	0.00659876	-0.48532
MRPL9	-0.186977	6.19489	-3.93765	0.00054872	0.00659876	-0.644725
S100PBP	0.324516	3.38647	3.93618	0.000550825	0.00661777	-0.263045
KHDC4	-0.410901	3.01448	-3.93518	0.00055225	0.00662232	-0.217323
PSME1	0.179756	7.89302	3.93518	0.000552254	0.00662232	-0.761396
MAPK6	-0.190001	7.05728	-3.93282	0.000555659	0.00665682	-0.727144
NBPF14	0.79195	0.667911	3.93109	0.00055816	0.00668044	-0.324668
TRIM8	-0.233595	6.92502	-4.04009	0.000558775	0.00668146	-0.659771
WDFY2	-0.215676	5.66495	-3.92976	0.000560102	0.00669099	-0.603599
TCEA3	0.244907	6.5297	4.05241	0.000561314	0.00669912	-0.627562
MON1B	-0.183808	5.89675	-3.92606	0.000565517	0.00674177	-0.641385
RBCK1	-0.176949	7.63591	-3.92576	0.000565956	0.00674177	-0.774766
SNTB1	-0.171137	7.47748	-3.92392	0.000568679	0.0067623	-0.77241
ERH	0.173463	8.42076	3.92387	0.000568752	0.0067623	-0.804612
POLD3	0.278194	4.01868	3.92085	0.000573241	0.00680926	-0.390569
ESAM	-0.676635	2.95279	-4.37362	0.000574452	0.00681723	-0.0631808
PABPN1	0.19267	7.92084	3.92449	0.000575537	0.00682368	-0.799337
PARD3	-0.194979	6.1176	-3.91859	0.000576619	0.00683009	-0.684674
MAZ	-0.165672	7.75275	-3.91652	0.000579725	0.00686044	-0.802877
AMFR	-0.166265	7.19575	-3.91554	0.000581201	0.00686637	-0.779072
NGDN	0.172589	6.52278	3.91547	0.000581315	0.00686637	-0.732601
KRT10	0.210363	5.34892	3.91151	0.000587336	0.00693101	-0.609313
PCLAF	0.295576	5.13665	4.0072	0.000591284	0.00697108	-0.530391
KIZ	0.223972	5.30241	3.90743	0.000593592	0.00699175	-0.613101
RMND1	0.227334	5.33741	3.90568	0.000596303	0.00701069	-0.622314
MSL3	-0.439834	2.51691	-3.90536	0.000596793	0.00701069	-0.246716
SLC23A2	-0.19629	6.78511	-3.90521	0.000597029	0.00701069	-0.778294
HLA-C	0.197867	7.5939	3.92203	0.000597423	0.00701069	-0.815746
SLC43A1	-0.164415	6.93417	-3.90448	0.000598171	0.00701295	-0.79082
REEP6	0.206889	6.8164	3.91935	0.000601173	0.0070416	-0.778178
NOA1	-0.218787	5.09887	-3.90101	0.000603591	0.00706336	-0.59846
PPP1R12C	-0.26245	5.09791	-3.90653	0.000605777	0.00708237	-0.597356
GPAM	0.222359	5.81683	3.89787	0.000608527	0.00710794	-0.704301
COA5	0.26655	4.30031	3.89394	0.000614777	0.0071743	-0.499272
CAPN10	-0.252129	4.55205	-3.89291	0.00061642	0.00718535	-0.537461
MAT2A	0.218409	6.39997	3.92145	0.000616864	0.00718535	-0.761954
ADAMTSL2	-0.299833	4.40998	-3.89717	0.00061774	0.00718892	-0.514735
TOP2A	0.182479	8.97469	3.89125	0.000619087	0.00719796	-0.897641
URB1	-0.226486	5.82927	-3.89432	0.000620527	0.0072074	-0.720422
TNFAIP1	-0.19735	5.4543	-3.89004	0.000621042	0.0072074	-0.675718
PUS7	0.246571	4.82076	3.88942	0.000622032	0.00721226	-0.588593
RHOT1	-0.272407	3.96011	-3.88854	0.000623454	0.0072221	-0.458747
ALDH1A1	0.192374	9.32616	3.89294	0.000624557	0.00722637	-0.908716
HSPH1	-0.215287	6.87713	-3.93262	0.000624967	0.00722637	-0.802064
CELSR2	-0.218249	5.12315	-3.88649	0.000626791	0.00724081	-0.638225
LCN15	-0.543807	1.97624	-3.88603	0.000627544	0.00724287	-0.278906
SLC13A5	-0.171392	7.72264	-3.88518	0.000628934	0.00725229	-0.880785
CBX1	0.175013	7.24126	3.88396	0.000630916	0.0072685	-0.86187
AQP3	-0.599158	1.7873	-3.88208	0.000634018	0.00729757	-0.293061
COL2A1	-0.301457	4.17937	-3.88155	0.000634882	0.00730085	-0.508579
HADH	0.187196	5.90445	3.88028	0.000636982	0.00731325	-0.758783
VRK1	0.232829	4.74075	3.8802	0.000637119	0.00731325	-0.599614
SMURF2P1	-0.46797	2.02027	-3.87981	0.000637762	0.00731397	-0.292606
TEAD4	-0.16426	6.7571	-3.87818	0.000640471	0.00733202	-0.844402
PRPS2	0.229491	4.96631	3.87816	0.000640499	0.00733202	-0.638182
TMEM14A	0.229366	4.86673	3.87675	0.00064284	0.00734602	-0.626977
BRD7	0.163918	7.45982	3.87647	0.000643321	0.00734602	-0.891848
DCTN1	-0.155782	8.06494	-3.87638	0.000643469	0.00734602	-0.915085
ERBIN	0.247391	4.83756	3.87288	0.000649333	0.00740627	-0.632249
MYO5B	-0.216001	5.66725	-3.87152	0.000651641	0.00742588	-0.74999
PTPA	-0.156567	7.78725	-3.86884	0.000656184	0.0074709	-0.924529
ACP2	-0.20165	5.36607	-3.86817	0.000657329	0.00747719	-0.718331
WDR62	-0.240182	5.15112	-3.86744	0.000658577	0.00748036	-0.689564
PLOD2	-0.19705	6.13314	-3.86684	0.000659604	0.00748036	-0.816273
ZNF8	0.522699	1.83141	3.86679	0.000659685	0.00748036	-0.325091
EGLN1	-0.228301	5.79544	-3.87162	0.000659979	0.00748036	-0.775189
AC133065.3	0.87014	0.237751	3.86556	0.000661795	0.00748681	-0.556804
TIPIN	0.296168	3.80453	3.86529	0.000662253	0.00748681	-0.495253
C1R	0.540576	1.99629	3.86525	0.000662329	0.00748681	-0.325935
ZNF106	-0.20724	5.81421	-3.86095	0.000669766	0.00756409	-0.794849
POLR3E	-0.187663	6.97497	-3.85974	0.000671866	0.00758102	-0.906075
RHOB	-0.202785	8.80294	-3.9013	0.000675961	0.00761764	-0.952943
AC104958.2	-0.238568	4.70963	-3.85719	0.000676318	0.00761764	-0.649903
SLC34A3	-0.431601	2.45718	-3.85086	0.000687523	0.00773694	-0.371272
HNRNPR	0.161063	7.76675	3.85023	0.000688649	0.0077413	-0.971063
ERP29	0.174004	7.46825	3.84995	0.000689138	0.0077413	-0.958976
DAG1	0.179247	7.98303	3.84834	0.000692018	0.00775986	-0.983483
PHKA1	-0.359102	3.18185	-3.84834	0.000692021	0.00775986	-0.446197
ZBTB12	0.256101	4.30715	3.84728	0.000693925	0.00777107	-0.615591
CCDC34	0.228914	6.03598	3.88027	0.000694252	0.00777107	-0.8368
BIRC5	0.176201	7.95018	3.84599	0.000696253	0.00778656	-0.988326
NIP7	0.162332	6.97843	3.84549	0.000697165	0.00778984	-0.942979
DENND4B	-0.224906	5.64245	-3.84453	0.000698889	0.0078022	-0.814213
HIVEP2	-0.432563	2.85254	-3.84334	0.000706312	0.00787246	-0.426088
PPM1F	-0.220127	5.29983	-3.84028	0.000706643	0.00787246	-0.778481
PPP1R8	0.192578	5.71525	3.84005	0.000707055	0.00787246	-0.836681
PRKAR2A	-0.176591	6.64587	-3.83834	0.000710201	0.00789453	-0.935728
HPF1	0.348699	3.38029	3.83829	0.000710288	0.00789453	-0.499932
PPP4R3A	0.196059	5.65055	3.83517	0.00071606	0.00795167	-0.840608
HUWE1	-0.181667	8.28222	-3.82897	0.000727651	0.00807327	-1.04034
UPF2	0.228766	5.22374	3.82766	0.000730137	0.00809374	-0.80115
ZDHHC18	-0.2356	5.20986	-3.82726	0.000730893	0.00809501	-0.798084
OBSL1	-0.182001	8.1406	-3.82689	0.000731583	0.00809555	-1.04177
RBM25	0.234545	7.34216	3.96648	0.000745163	0.00823859	-0.940344
ADCK2	-0.235854	4.53628	-3.81806	0.000748505	0.0082683	-0.72047
APOB	-0.18476	12.8641	-3.81663	0.00075129	0.0082918	-1.12614
NFIA	0.296307	3.87722	3.81244	0.000759483	0.00837489	-0.635546
TOR4A	-0.188733	6.37286	-3.80997	0.000764346	0.00841626	-0.982797
YBX3	-0.164171	7.25142	-3.80986	0.000764569	0.00841626	-1.04805
KIF18B	0.297532	4.88699	3.88725	0.00077015	0.00847031	-0.756389
ZHX3	-0.242297	4.64234	-3.80487	0.000774517	0.00851091	-0.769292
RFLNB	-0.244943	4.42621	-3.80389	0.000776477	0.00852503	-0.738495
NTN4	0.301132	3.63905	3.80146	0.00078138	0.0085714	-0.626445
FRY	-0.412944	2.92799	-3.80066	0.000783	0.0085817	-0.530293
WDR1	-0.154302	8.82898	-3.80009	0.000784141	0.0085867	-1.12439
TOMM7	0.263832	4.70237	3.79976	0.000784817	0.0085867	-0.793208
SEC61A1	-0.151752	9.2168	-3.7988	0.00078677	0.00860061	-1.13422
PHC2	-0.157114	6.93183	-3.79695	0.000790541	0.00863435	-1.06079
HAUS8	0.271809	4.04175	3.79612	0.000792239	0.00864331	-0.700679
LSM6	0.229809	5.07862	3.79557	0.000793372	0.00864331	-0.859931
SLC35D1	0.20524	5.49095	3.79555	0.000793417	0.00864331	-0.918238
CES1	0.182588	6.92662	3.79362	0.000797384	0.00867903	-1.06954
DHX36	0.214208	5.19711	3.79321	0.00079823	0.00868075	-0.88296
ECE2	-0.24456	4.4618	-3.7916	0.000801554	0.00870939	-0.774207
DMWD	-0.226711	4.94439	-3.78965	0.00080562	0.00874603	-0.852671
HNRNPH2	0.191925	6.12386	3.7893	0.000806342	0.00874635	-1.01078
SREBF1	0.211065	7.25571	3.85849	0.000810238	0.0087734	-1.06115
LSM7	0.200701	6.12959	3.78714	0.00081085	0.0087734	-1.01678
STK24	-0.162633	6.83139	-3.78647	0.000812272	0.0087734	-1.07994
MCM3AP	-0.194766	6.12978	-3.78633	0.000812548	0.0087734	-1.01736
NCDN	-0.247022	4.75135	-3.78631	0.00081261	0.0087734	-0.831757
FNDC3B	-0.187737	7.11057	-3.78588	0.000813505	0.0087734	-1.09988
BRCA2	0.317404	3.73528	3.78539	0.000814535	0.0087734	-0.679871
ABCC5	-0.28507	4.10061	-3.78531	0.000814697	0.0087734	-0.733385
LSM5	0.244496	4.89767	3.78508	0.000815184	0.0087734	-0.859047
TMEM259	-0.184045	7.02269	-3.78479	0.000815791	0.0087734	-1.09706
GTPBP3	0.214245	5.3918	3.78255	0.000820528	0.00881683	-0.93691
TRPV4	-0.524083	2.47116	-3.83448	0.000821359	0.00881825	-0.509155
LPCAT2	0.281265	3.93923	3.77783	0.000830613	0.00891002	-0.72962
ZNF780B	0.52794	1.95118	3.7761	0.000834329	0.00894228	-0.529193
BICC1	0.465512	2.0477	3.77517	0.000836335	0.00895617	-0.532183
HSPA5	0.164754	10.2154	3.77377	0.000839377	0.00897454	-1.2118
NCKAP5L	-0.273959	5.50345	-3.88567	0.000839473	0.00897454	-0.905063
ALDH4A1	-0.179347	6.98112	-3.77322	0.000840554	0.00897848	-1.12332
FOXO1	-0.306507	4.69806	-3.8508	0.000842002	0.00898207	-0.81149
UBE2C	0.193791	5.9659	3.77241	0.000842314	0.00898207	-1.03546
AGPAT1	-0.166566	6.74966	-3.7716	0.000844083	0.00899333	-1.11092
B4GALT3	-0.196871	5.49107	-3.76932	0.000849067	0.00903323	-0.981669
Z83851.2	0.752997	0.70313	3.76924	0.000849259	0.00903323	-0.651961
TFDP1	0.162998	7.09774	3.76768	0.000852684	0.00906201	-1.14536
PPIA	0.185876	9.39289	3.77039	0.000856999	0.0091002	-1.21691
NUFIP1	0.259013	4.37564	3.76098	0.000867556	0.00920456	-0.838529
SPRY1	-0.254684	4.591	-3.75864	0.000872824	0.00925267	-0.875253
ZCCHC14	0.180532	6.03983	3.75831	0.000873562	0.00925272	-1.07886
RPL39	0.187704	7.25109	3.76063	0.00087651	0.00927616	-1.17854
LRRC41	-0.187901	6.28252	-3.75462	0.000881933	0.00932572	-1.11213
MDK	0.215718	8.06293	3.86719	0.00088579	0.00935866	-1.15434
ZWINT	0.161562	6.76026	3.75201	0.000887895	0.00937305	-1.16157
NRP1	0.262604	4.72962	3.74897	0.000894875	0.00943884	-0.922661
ITPR3	-0.285618	6.17982	-4.00688	0.000897213	0.00945559	-0.965009
ITGB5	-0.168458	7.41788	-3.74501	0.000904062	0.00950684	-1.21884
NCOA3	0.180502	6.82269	3.74496	0.000904179	0.00950684	-1.18376
PKM	-0.165733	10.3072	-3.7449	0.000904337	0.00950684	-1.28522
USP2	0.249331	4.26813	3.74365	0.000907252	0.00952905	-0.864352
CDK5RAP3	0.199008	5.79887	3.74335	0.00090796	0.00952905	-1.08793
CCDC12	0.184537	6.22169	3.74289	0.00090903	0.00953234	-1.13661
ZSWIM8	-0.226564	5.40056	-3.74131	0.000912747	0.00956337	-1.03842
GSTO1	-0.16756	7.53839	-3.73928	0.000917536	0.00960558	-1.23888
RBM24	-0.59251	1.34104	-3.73525	0.000927107	0.00969693	-0.645296
PLEKHA6	-0.230447	5.15842	-3.73496	0.0009278	0.00969693	-1.01952
RNGTT	-0.258953	4.03751	-3.73412	0.000929827	0.00971007	-0.84895
MYEOV	-0.703896	0.734417	-3.73242	0.000933902	0.00974456	-0.726487
RAD23B	0.158667	8.47082	3.72874	0.000942811	0.00982205	-1.29592
NOS1AP	-0.378317	3.05739	-3.72871	0.000942886	0.00982205	-0.717141
SLC6A12	0.329588	3.22029	3.7267	0.000947779	0.00986488	-0.746742
C19ORF24	-0.30237	5.14817	-3.8627	0.000950962	0.00988985	-0.959379
PHACTR2	0.214359	5.04879	3.72397	0.000954481	0.00991827	-1.03262
GPI	-0.172646	9.38717	-3.72352	0.000955574	0.00992146	-1.32519
MYC	-0.168086	7.27315	-3.72292	0.000957047	0.00992857	-1.2664
ARHGEF16	-0.245908	4.62357	-3.72012	0.000963979	0.00999227	-0.975003
ARL8A	-0.370353	3.51661	-3.75014	0.000964895	0.00999355	-0.785582
H1F0	0.163419	9.67274	3.71674	0.000972419	0.0100632	-1.34648
CLDN4	-0.244536	6.27173	-3.83462	0.000981248	0.0101463	-1.13877
RTKN	-0.161554	7.36936	-3.7119	0.000984612	0.0101727	-1.29894
BTF3L4	0.207765	5.37169	3.71156	0.000985477	0.0101733	-1.10993
MAP3K6	-0.399546	2.82563	-3.71075	0.000987536	0.0101862	-0.731975
RBMX	0.159319	8.26579	3.71011	0.000989159	0.0101946	-1.3376
TMSB4X	0.3707	2.70591	3.70967	0.000990284	0.0101979	-0.724695
MINK1	-0.18768	6.66698	-3.70873	0.000992698	0.0102144	-1.26095
FILIP1L	-0.369468	4.26821	-3.86598	0.00099412	0.0102207	-0.857912
RNPC3	0.475203	1.88374	3.70614	0.000999341	0.010266	-0.687277
ANTXR1	0.188828	5.65131	3.7055	0.00100099	0.0102746	-1.16301
RAB10	-0.177362	7.24202	-3.70474	0.00100294	0.0102862	-1.30992
DHFR	0.202202	6.5147	3.71884	0.00100496	0.0102986	-1.25158
DKK1	0.352405	7.77533	4.40753	0.00101126	0.0103548	-0.954442
COQ8A	-0.160124	6.8795	-3.70049	0.00101397	0.0103741	-1.29762
CCDC77	0.37507	2.6953	3.70015	0.00101486	0.0103748	-0.746032
MISP3	-0.331835	3.55217	-3.69827	0.00101978	0.0104037	-0.859746
AHNAK2	-0.613216	1.74505	-3.72546	0.0010201	0.0104037	-0.696669
CENPK	0.283071	3.82234	3.69812	0.00102016	0.0104037	-0.905289
SNX33	-0.200946	5.23183	-3.69664	0.00102406	0.0104324	-1.125
DDI2	0.200828	5.85487	3.69643	0.00102463	0.0104324	-1.21107
AC011043.1	0.354201	2.86668	3.69573	0.00102647	0.0104426	-0.77519
FADS1	0.173732	8.05158	3.69456	0.00102955	0.0104603	-1.37033
RASGRF2	-0.26008	5.78646	-3.81367	0.00102986	0.0104603	-1.13213
METTL3	-0.190896	5.723	-3.69395	0.00103118	0.0104653	-1.19905
MANBA	-0.219565	4.64046	-3.69179	0.00103693	0.0105152	-1.04734
APOA4	0.519821	1.72067	3.6912	0.0010385	0.0105227	-0.722061
ZNF580	-0.247626	4.65777	-3.6894	0.00104333	0.0105631	-1.05561
VSNL1	0.181151	6.22211	3.68785	0.0010475	0.0105968	-1.27326
PFAS	-0.161482	7.03003	-3.68691	0.00105001	0.0106137	-1.3415
THOC7	0.21796	4.90952	3.68654	0.00105103	0.0106154	-1.10376
MAP4K2	-0.271487	3.82083	-3.68553	0.00105377	0.0106346	-0.932731
WWP2	-0.167276	6.84166	-3.68326	0.00105993	0.0106801	-1.33765
MAP2K5	-0.278294	3.77085	-3.68325	0.00105996	0.0106801	-0.930132
CCDC85C	-0.169628	6.44549	-3.68199	0.0010634	0.0107062	-1.30823
CEBPA-AS1	0.305267	3.77419	3.67968	0.00106972	0.0107612	-0.942302
RAD21	0.158333	7.50495	3.67891	0.00107186	0.0107741	-1.38808
COL4A6	0.389474	3.04289	3.68058	0.00107406	0.0107876	-0.837248
RAPGEFL1	0.419251	2.12999	3.67767	0.00107526	0.0107911	-0.757028
CALM2	0.173027	8.92091	3.67464	0.00108367	0.0108597	-1.4393
AK4	0.159533	7.04091	3.67433	0.00108455	0.0108597	-1.37416
IKBKG	-0.304802	3.42075	-3.67428	0.00108468	0.0108597	-0.898092
MED15	-0.196931	6.52254	-3.67867	0.0010876	0.0108713	-1.33322
PIGS	-0.173417	6.04674	-3.6732	0.0010877	0.0108713	-1.28937
MUL1	-0.178782	5.85029	-3.67294	0.00108843	0.0108713	-1.26694
ALG3	-0.16969	6.5491	-3.67227	0.0010903	0.0108815	-1.34155
GGCX	-0.154175	6.89124	-3.67183	0.00109154	0.0108832	-1.36959
TMEM185B	-0.247609	4.12025	-3.67159	0.0010922	0.0108832	-1.01428
CRIP2	-0.189611	6.17632	-3.67088	0.00109421	0.0108892	-1.30905
INIP	0.252815	4.33884	3.67071	0.00109468	0.0108892	-1.05357
RC3H1	0.305023	4.15017	3.68499	0.00109539	0.0108892	-1.01553
CANT1	-0.169557	6.87998	-3.66772	0.00110313	0.0109575	-1.37889
SARDH	-0.17852	6.79285	-3.66653	0.00110649	0.0109822	-1.37543
LARP4B	0.195531	5.71939	3.66431	0.00111282	0.0110363	-1.27355
HMGA1	-0.165939	10.0409	-3.66344	0.00111531	0.0110523	-1.48444
PPFIBP2	-0.303783	3.45669	-3.66241	0.00111827	0.0110685	-0.931697
LTN1	-0.304185	3.78415	-3.66226	0.00111869	0.0110685	-0.98268
KRTCAP2	0.310255	3.71004	3.66009	0.00112494	0.0111145	-0.979496
ORM2	0.195675	6.66036	3.67201	0.00112511	0.0111145	-1.37444
TTC6	0.418703	2.52223	3.65869	0.00112901	0.0111443	-0.826125
SEC14L1	-0.181254	6.82832	-3.65783	0.0011315	0.0111602	-1.39963
SNRNP40	0.188302	5.94038	3.65619	0.00113626	0.0111984	-1.32058
TNFRSF14	-0.315331	3.26948	-3.65447	0.0011413	0.0112393	-0.923178
RNF31	-0.19265	6.2795	-3.65329	0.00114476	0.0112645	-1.3631
FAAP100	-0.216729	6.17161	-3.69002	0.00114645	0.0112724	-1.3293
POLD4	-0.376037	2.77321	-3.65179	0.00114918	0.0112905	-0.865024
EIF3G	-0.151875	7.79214	-3.65088	0.00115188	0.0113081	-1.46933
FN3KRP	0.168561	6.57189	3.65019	0.0011539	0.0113149	-1.39917
LMNB2	0.148816	8.68373	3.64976	0.00115519	0.0113149	-1.49666
FUNDC1	0.281336	3.66587	3.64947	0.00115603	0.0113149	-0.99818
UBALD1	-0.191626	6.06111	-3.64934	0.00115641	0.0113149	-1.34976
AC026271.3	0.675554	0.689483	3.64907	0.00115722	0.0113149	-0.900191
ARRDC4	0.578363	1.49052	3.64883	0.00115795	0.0113149	-0.822892
ZNF563	0.39027	2.8625	3.64792	0.00116064	0.0113324	-0.887272
CLEC16A	-0.223109	5.79913	-3.67143	0.00116633	0.0113792	-1.31053
RFWD3	0.160254	6.6887	3.6454	0.00116817	0.0113868	-1.42066
PET100	0.2878	4.12993	3.64492	0.00116961	0.0113868	-1.08306
ATG14	0.360008	3.12059	3.64485	0.00116982	0.0113868	-0.927815
KANK2	0.207337	5.55351	3.64415	0.00117194	0.0113987	-1.30131
NECTIN2	-0.151916	7.7139	-3.64323	0.00117471	0.0114167	-1.48515
CASC3	-0.192022	6.79524	-3.6518	0.00117636	0.0114211	-1.42862
FAM20A	-0.32725	3.30135	-3.64243	0.0011771	0.0114211	-0.956351
RPL34	0.213303	7.258	3.74333	0.00117787	0.0114211	-1.40184
CD9	0.393672	2.42375	3.64175	0.00117917	0.0114249	-0.857216
ZFX	0.318662	3.71174	3.64129	0.00118056	0.0114266	-1.02491
SFT2D2	0.277486	4.98541	3.71238	0.00118116	0.0114266	-1.18275
PPIAP22	0.309798	5.38048	3.8664	0.00118303	0.011436	-1.15041
NPSR1-AS1	0.473276	1.88304	3.63947	0.0011861	0.0114497	-0.837079
RABL2B	0.282666	3.86618	3.63941	0.00118627	0.0114497	-1.05418
VWCE	-0.206431	6.5902	-3.67469	0.00119401	0.0115137	-1.40786
SRSF6	0.172415	7.72074	3.63664	0.00119473	0.0115137	-1.50221
SEMA3F	-0.209798	5.68483	-3.6363	0.00119577	0.011515	-1.33613
CYP3A5	-0.744593	0.932532	-3.64488	0.00119729	0.0115208	-0.897138
CCDC22	-0.219437	4.64965	-3.63454	0.00120116	0.0115493	-1.18874
POLR1B	0.179565	6.06516	3.63378	0.0012035	0.011563	-1.39002
SLC30A3	0.505737	1.89686	3.63338	0.00120474	0.0115661	-0.850888
PDS5B	0.229219	4.99676	3.63191	0.0012093	0.011601	-1.25096
PI4KA	-0.174741	6.29371	-3.63118	0.00121158	0.0116133	-1.4192
SLC38A1	-0.185942	7.27355	-3.64482	0.00121243	0.0116133	-1.4855
PNPT1	0.194245	5.59677	3.62916	0.00121786	0.0116565	-1.34396
IGF2	0.232286	12.1601	3.74662	0.00122333	0.0117	-1.51809
EHD4	-0.219696	4.77951	-3.62633	0.00122672	0.0117235	-1.22915
RCC2	0.1584	6.9534	3.62462	0.0012321	0.0117661	-1.49141
SLC2A1	-0.62905	9.68333	-5.21665	0.00123373	0.0117727	-0.81635
SELENOH	0.280509	3.76344	3.62343	0.00123587	0.0117842	-1.07623
WDR24	-0.38133	2.72279	-3.62222	0.00123971	0.0118119	-0.928642
WDR77	-0.176225	6.17267	-3.62181	0.00124102	0.0118154	-1.42982
SMCHD1	-0.213118	5.34581	-3.62063	0.00124476	0.0118421	-1.32814
GPX1P1	0.262866	3.86804	3.61979	0.00124743	0.0118586	-1.1018
KLHL14	-0.215385	5.03497	-3.6192	0.00124934	0.0118678	-1.28588
NOMO3	-0.295193	3.6567	-3.61843	0.00125181	0.0118773	-1.06814
PSIP1	0.20188	6.17319	3.62327	0.00125223	0.0118773	-1.4366
MST1P2	0.69903	2.32787	3.92983	0.00125388	0.0118841	-0.774454
DLGAP4	-0.177828	6.96619	-3.61699	0.00125642	0.0118946	-1.51027
RPL27A	0.170547	9.14815	3.61685	0.00125688	0.0118946	-1.58634
KIFC3	-0.185411	6.00623	-3.61588	0.00126	0.0119153	-1.42594
GPS1	-0.151187	7.98384	-3.61495	0.00126302	0.0119293	-1.56511
FABP2	0.797045	-0.0395078	3.61467	0.00126391	0.0119293	-1.09936
MORF4L2	0.151074	7.82216	3.61454	0.00126433	0.0119293	-1.5608
SNRPG	0.194162	6.65396	3.62608	0.00127146	0.0119876	-1.4904
DKC1	0.152379	7.46908	3.61158	0.00127396	0.0120023	-1.55301
CCP110	0.241285	3.98566	3.61099	0.00127587	0.0120113	-1.14202
SLC9A3R2	-0.18648	6.19706	-3.60812	0.00128529	0.0120909	-1.46601
FOXQ1	0.176229	8.33223	3.61033	0.00129176	0.0121428	-1.59419
TSR2	0.185008	5.9559	3.60552	0.00129389	0.0121537	-1.44714
CTSD	-0.181844	7.74564	-3.61904	0.00129503	0.0121537	-1.57117
AFP	0.48731	11.2359	4.73447	0.00129582	0.0121537	-1.05211
ADRM1	-0.164136	8.25125	-3.60389	0.00129929	0.0121773	-1.6003
LIN28B	-0.183923	6.10236	-3.6033	0.00130124	0.0121864	-1.46776
CCDC137	0.166758	6.33155	3.601	0.00130893	0.0122493	-1.4985
CYP19A1	-0.345777	2.66221	-3.60036	0.00131107	0.0122516	-0.973308
HSBP1	0.163303	7.00569	3.60035	0.00131111	0.0122516	-1.55471
NSMF	-0.172002	7.54875	-3.59744	0.00132089	0.0123339	-1.59104
WAC-AS1	0.260291	3.91413	3.59498	0.00132923	0.0124025	-1.16894
TMEM184B	-0.174165	6.22067	-3.59418	0.00133195	0.0124149	-1.50286
RPL36AL	0.161508	7.41322	3.59392	0.00133286	0.0124149	-1.59384
GTPBP4	0.166493	6.34294	3.59373	0.00133351	0.0124149	-1.51749
UNC13B	-0.210283	5.60385	-3.59274	0.00133689	0.0124372	-1.43234
PNPLA2	-0.204477	7.01443	-3.6582	0.0013416	0.0124718	-1.53272
ZNF528	0.532706	1.22059	3.59059	0.00134426	0.0124873	-0.963974
GSTA4	0.233048	4.14242	3.58918	0.0013491	0.0125231	-1.21996
AC092368.3	-0.592301	1.21016	-3.58858	0.00135119	0.0125332	-0.970718
ARCN1	-0.150296	7.4414	-3.58782	0.0013538	0.0125483	-1.6097
PTPRF	-0.151966	8.72282	-3.58499	0.00136362	0.0126245	-1.65734
NORAD	0.178283	7.98947	3.59445	0.00136402	0.0126245	-1.63344
SLC38A7	-0.225444	5.41341	-3.58854	0.00136556	0.0126294	-1.42351
TPST2	-0.22499	4.37777	-3.58413	0.00136665	0.0126302	-1.26786
MED9	0.236277	4.18373	3.58141	0.00137617	0.012709	-1.24535
RBBP4	0.157259	7.39549	3.58099	0.00137764	0.0127132	-1.62477
ACO2	-0.16183	6.58544	-3.57855	0.00138625	0.0127833	-1.57578
AC022400.7	0.47464	1.69254	3.57765	0.00138946	0.0128035	-0.974017
IRF3	-0.172908	5.91782	-3.57661	0.00139316	0.012823	-1.5121
SASS6	0.336018	3.20273	3.57648	0.00139361	0.012823	-1.10148
SLC25A4	-0.185106	5.62006	-3.57519	0.00139821	0.0128535	-1.47764
RFX7	0.233107	4.9539	3.57492	0.00139918	0.0128535	-1.38341
CNOT6	0.196701	4.95563	3.57468	0.00140005	0.0128535	-1.38431
GATD1	-0.18072	6.13063	-3.57425	0.00140159	0.0128535	-1.54212
ETNK2	0.199094	5.31377	3.57413	0.00140201	0.0128535	-1.43911
CCDC58	0.178673	6.06109	3.57213	0.00140919	0.0129099	-1.54104
FUBP1	0.165802	6.78187	3.57134	0.00141203	0.0129265	-1.61033
DGKZ	-0.16015	6.59621	-3.56846	0.00142245	0.0130125	-1.6015
ARMC8	0.227625	4.34659	3.56768	0.00142528	0.013029	-1.30482
LRIG2	0.432635	2.35442	3.56654	0.00142945	0.0130576	-1.02443
ZFYVE21	0.207931	4.91378	3.56574	0.00143237	0.0130748	-1.39956
TLCD1	0.252368	4.29638	3.56511	0.00143467	0.0130863	-1.30293
PAXBP1	0.251801	4.07378	3.56381	0.00143944	0.0131203	-1.26988
RNF145	0.25936	4.40628	3.56333	0.00144121	0.013127	-1.32498
CITED4	-0.259847	4.78648	-3.57635	0.00144656	0.0131662	-1.37734
AC009533.1	0.618026	1.35124	3.56144	0.00144816	0.0131713	-1.0188
EIF4EBP1	-0.175456	6.98758	-3.56009	0.00145319	0.0132075	-1.65166
SEMA4G	-0.149459	7.44582	-3.5576	0.00146245	0.0132745	-1.68423
PKDCC	0.238845	4.73048	3.55752	0.00146275	0.0132745	-1.3908
ANAPC16	0.172187	5.87153	3.55717	0.00146403	0.0132745	-1.55554
NADK2	0.228753	5.39649	3.57017	0.00146477	0.0132745	-1.48423
LIMK1	-0.176199	6.29094	-3.55254	0.00148146	0.0134082	-1.61206
CHST7	-0.298989	3.19044	-3.55248	0.00148165	0.0134082	-1.15345
HAX1	-0.170544	6.06482	-3.5511	0.00148687	0.0134458	-1.59158
GPR137	-0.229614	4.97071	-3.55026	0.00149007	0.013465	-1.44374
EZR	0.15493	8.0983	3.54983	0.00149172	0.0134704	-1.72943
PRKCA	-0.166584	6.38651	-3.54918	0.0014942	0.0134831	-1.62984
ARFGEF2	-0.16716	6.47436	-3.54865	0.0014962	0.0134899	-1.6393
EPB41L2	-0.162326	7.0073	-3.54842	0.00149709	0.0134899	-1.68165
NAALADL1	0.28293	3.53666	3.54693	0.00150277	0.0135314	-1.22302
GTF2A1	0.230605	4.91662	3.54571	0.00150745	0.0135639	-1.44859
MND1	0.29075	3.63077	3.54468	0.00151142	0.0135802	-1.24341
HERC2P2	0.839234	-0.0800369	3.54468	0.00151142	0.0135802	-1.23567
PRRC2C	0.151767	8.0588	3.54333	0.00151665	0.0136054	-1.74417
NOMO1	-0.144277	8.421	-3.54317	0.00151726	0.0136054	-1.75387
SGK2	-0.248193	4.51847	-3.54312	0.00151747	0.0136054	-1.38944
EHD3	-0.746636	-0.11693	-3.54204	0.00152163	0.0136265	-1.24261
ATP11B	-0.315797	3.60775	-3.54195	0.00152198	0.0136265	-1.24287
CNP	0.149229	8.29005	3.54124	0.00152473	0.0136415	-1.75569
CLTC	-0.156984	9.07104	-3.54068	0.00152692	0.0136488	-1.7726
HIBADH	0.220085	5.49033	3.54518	0.00152771	0.0136488	-1.54318
PPP2R3B	-0.244222	4.31865	-3.53932	0.00153221	0.0136752	-1.36622
RPS25	0.194644	8.70347	3.6049	0.0015344	0.0136752	-1.72647
TYMSOS	0.317193	4.25718	3.60762	0.00153455	0.0136752	-1.31763
PRRC2B	-0.176291	7.21187	-3.53958	0.00153512	0.0136752	-1.71769
C16ORF58	-0.205144	5.40951	-3.53819	0.00153663	0.0136752	-1.53852
SLC35E1	-0.195332	6.0924	-3.53805	0.00153718	0.0136752	-1.62642
AC107027.3	0.720004	0.580825	3.53729	0.00154018	0.0136923	-1.14324
LITAF	0.160187	8.5148	3.53668	0.00154256	0.0137038	-1.77202
NEDD8	0.18105	7.46037	3.55253	0.00154458	0.0137121	-1.72697
CCDC25	0.214528	5.37139	3.5347	0.00155035	0.0137536	-1.54345
HIP1R	-0.212174	5.14643	-3.53228	0.00155997	0.0138292	-1.51439
TAF8	0.237028	4.11469	3.53192	0.00156138	0.0138315	-1.35325
RHOT2	-0.16311	6.5865	-3.53166	0.00156241	0.0138315	-1.69076
CEBPZ	0.158293	6.19348	3.52878	0.00157392	0.0139236	-1.66142
C19ORF48	0.170995	6.58857	3.52784	0.00157769	0.0139431	-1.70131
HLA-B	0.242151	4.85261	3.52768	0.00157834	0.0139431	-1.48233
MBOAT7	-0.169753	6.564	-3.5257	0.00158633	0.0140039	-1.70337
TMEM44-AS1	0.584926	1.13848	3.52478	0.00159003	0.0140142	-1.10948
AC005261.1	0.30984	3.3968	3.52471	0.0015903	0.0140142	-1.25346
MEIS1	0.490731	1.7346	3.52459	0.00159083	0.0140142	-1.09098
HNRNPAB	0.143601	8.74412	3.52265	0.00159868	0.0140735	-1.81104
SNAI1	-0.522553	1.63753	-3.52164	0.00160279	0.0140975	-1.09748
ADCY6	-0.250294	4.37837	-3.52102	0.00160533	0.0140975	-1.42008
CLTB	-0.189204	5.96969	-3.52048	0.00160753	0.0140975	-1.65525
RAVER1	-0.194484	7.10141	-3.56691	0.00160754	0.0140975	-1.72477
GNL3	0.167258	6.68109	3.52039	0.00160791	0.0140975	-1.72722
RABL6	-0.165721	8.79901	-3.52034	0.00160812	0.0140975	-1.81762
KATNB1	-0.167163	6.29456	-3.5198	0.00161031	0.014107	-1.69247
WDR45	-0.246471	4.16577	-3.51837	0.00161621	0.0141488	-1.3915
RPL29	0.144496	9.83619	3.51714	0.00162125	0.0141777	-1.84232
UBE4B	-0.163035	6.38068	-3.51678	0.00162273	0.0141777	-1.70844
RPS17	0.175092	9.20704	3.52357	0.00162305	0.0141777	-1.82897
ATP5MPL	0.216983	5.0642	3.51648	0.00162401	0.0141777	-1.54223
BSDC1	-0.276547	4.87486	-3.58025	0.00162922	0.0142135	-1.47173
LINC01311	0.669938	0.639858	3.51469	0.0016314	0.0142226	-1.18063
SLC25A35	-0.440524	2.07729	-3.51275	0.00163946	0.014283	-1.12656
CPEB4	-0.414426	3.47381	-3.63442	0.00164568	0.0143273	-1.22257
SGSM2	-0.200439	5.10495	-3.51014	0.00165039	0.0143584	-1.56185
RPL7	0.154527	9.81336	3.50962	0.00165257	0.0143675	-1.86039
CEP135	0.336562	3.20501	3.50915	0.00165456	0.0143749	-1.26058
RPL26	0.16977	7.79101	3.50798	0.00165947	0.0144076	-1.82141
TRAM2	-0.164186	7.81985	-3.50753	0.00166138	0.0144142	-1.82314
EEPD1	-0.384771	4.3165	-3.74655	0.00166551	0.0144402	-1.3004
FAM111A	0.355177	2.78255	3.50499	0.00167215	0.0144877	-1.21119
ABCC10	-0.191348	5.29361	-3.50422	0.00167541	0.0144965	-1.60436
SOX18	-0.257249	5.22358	-3.56872	0.00167546	0.0144965	-1.55138
NCK1-AS1	0.707697	0.580938	3.50333	0.0016792	0.014519	-1.21127
TBX3	-0.190552	6.27882	-3.50356	0.00168791	0.0145827	-1.73429
RAD51	0.196959	5.0225	3.50107	0.00168889	0.0145827	-1.57313
NDUFA12	0.175345	5.83957	3.49932	0.00169643	0.0146378	-1.69265
LOXL4	-0.256664	5.33981	-3.57947	0.00169803	0.0146416	-1.57096
SYMPK	-0.147205	7.12816	-3.49525	0.00171405	0.0147696	-1.81941
HNRNPL	0.156512	8.5481	3.49439	0.00171781	0.0147864	-1.87624
SUMO3	0.152788	7.0883	3.49427	0.00171834	0.0147864	-1.81998
FAAP24	0.287816	3.63206	3.49331	0.00172253	0.0148042	-1.36572
PHF23	0.166387	5.72827	3.49301	0.00172384	0.0148042	-1.69386
OCLN	0.259743	4.0636	3.49274	0.00172504	0.0148042	-1.43857
OXR1	0.274782	3.72801	3.49272	0.0017251	0.0148042	-1.38291
TMEM68	0.341611	2.99937	3.49068	0.00173409	0.014862	-1.27366
COX7B	0.256768	4.37752	3.49065	0.0017342	0.014862	-1.49528
INF2	-0.184983	6.4257	-3.48996	0.00173724	0.014878	-1.77787
CUEDC1	-0.284839	3.65813	-3.48866	0.00174302	0.0149138	-1.37775
MPV17L	0.178508	6.63706	3.48796	0.00174611	0.0149138	-1.8027
NUTM2D	0.535459	1.37699	3.48745	0.00174838	0.0149138	-1.17643
GNA12	-0.165336	6.7785	-3.4873	0.00174903	0.0149138	-1.81466
UCA1	-0.663861	0.676444	-3.48714	0.00174976	0.0149138	-1.23446
NDUFA1	0.23751	5.04582	3.49487	0.0017499	0.0149138	-1.60529
MYO5C	0.236688	5.24682	3.51237	0.00175163	0.0149138	-1.6247
CENPU	0.268342	4.45687	3.49459	0.00175277	0.0149138	-1.51304
PCDHGB4	-0.443349	2.48894	-3.49099	0.00175394	0.0149138	-1.21526
DPP9	-0.155279	7.03669	-3.48604	0.00175465	0.0149138	-1.83605
MPZL2	-0.271743	4.07341	-3.48592	0.00175515	0.0149138	-1.45357
NBR1	-0.153746	6.54534	-3.48554	0.00175688	0.0149138	-1.79979
GMPPA	-0.162011	6.93422	-3.48514	0.00175865	0.0149138	-1.83132
SLC30A10	0.296355	3.80573	3.48505	0.00175907	0.0149138	-1.41399
ARMC5	-0.285014	5.19499	-3.61824	0.00175915	0.0149138	-1.54982
ADAP1	-0.243181	4.95817	-3.494	0.00176589	0.0149609	-1.59631
ZNF286A	0.320708	2.96098	3.48325	0.00176709	0.014961	-1.28564
RALB	-0.181894	5.88358	-3.48252	0.0017704	0.014979	-1.73726
ZNF92	0.330113	3.27657	3.4815	0.00177499	0.0150077	-1.33646
ABCC6	-0.150393	6.53553	-3.47768	0.00179226	0.0151436	-1.81806
MAP1S	-0.244566	5.8515	-3.58389	0.00179407	0.0151487	-1.67511
FAM43A	-0.32695	2.86879	-3.47475	0.00180562	0.0152361	-1.28966
WDR43	0.163708	7.21992	3.47329	0.00181234	0.0152826	-1.87894
ARFGAP1	-0.166947	7.30917	-3.47188	0.00181883	0.015327	-1.88667
NEK2	0.209196	4.76833	3.47045	0.00182545	0.0153726	-1.60703
RNF216	-0.178213	6.09876	-3.46752	0.00183905	0.0154768	-1.79889
SCRIB	-0.15849	7.28648	-3.467	0.00184149	0.0154869	-1.89735
RALGAPA1	-0.194505	5.71702	-3.46645	0.00184404	0.015498	-1.75499
DCAF1	0.208667	5.20658	3.46606	0.00184587	0.0155031	-1.68558
LTV1	0.170511	5.80426	3.46495	0.00185107	0.0155364	-1.7716
AHSG	-0.166285	11.0744	-3.46409	0.00185512	0.01556	-1.98785
TMEM127	-0.174994	6.11529	-3.46348	0.001858	0.0155738	-1.81052
METAP2	0.157533	7.5366	3.46304	0.00186009	0.0155781	-1.92017
RPS18	0.193265	9.66564	3.52532	0.00186098	0.0155781	-1.92944
ANKZF1	-0.26003	4.08775	-3.46237	0.00186324	0.0155867	-1.51212
NIPA2	-0.176315	5.94937	-3.4618	0.00186594	0.0155989	-1.79556
TNIP1	-0.154553	6.56046	-3.46125	0.00186852	0.0156102	-1.86009
UPP1	-0.36395	3.14132	-3.46437	0.00187606	0.0156628	-1.36047
PPP2R5D	-0.153383	7.12067	-3.45898	0.0018793	0.0156795	-1.90724
MRPL16	0.22778	4.8674	3.45812	0.00188341	0.0157034	-1.65244
KIN	0.261816	4.03915	3.45745	0.00188662	0.0157198	-1.51867
CPVL	0.180792	6.09186	3.45619	0.00189265	0.015759	-1.82692
ADCK1	-0.338231	2.68165	-3.45583	0.00189438	0.015759	-1.30942
LSM4	0.173636	7.03429	3.4558	0.00189508	0.015759	-1.91038
DESI1	-0.193671	5.52711	-3.45282	0.00190885	0.0158631	-1.76218
SLC27A2	-0.216966	4.47291	-3.45232	0.00191127	0.0158639	-1.60056
FAM133B	0.245669	5.56369	3.5401	0.00191147	0.0158639	-1.7121
MAP3K10	-0.304205	3.26718	-3.45202	0.00191273	0.015864	-1.40104
KIAA1549	-0.277029	3.58833	-3.45161	0.00191475	0.0158703	-1.45414
TXNDC5	-0.168929	6.5524	-3.45099	0.00191773	0.0158788	-1.8842
RNF187	-0.159532	7.11846	-3.45088	0.0019183	0.0158788	-1.92676
ZNF830	0.247841	4.12408	3.44885	0.00192816	0.01595	-1.55338
AKT1	-0.143107	7.76911	-3.44602	0.00194204	0.0160543	-1.97108
ZNHIT2	-0.289428	3.33781	-3.44553	0.00194442	0.0160549	-1.42748
RPL35A	0.169412	8.33	3.45014	0.00194466	0.0160549	-1.98722
MMP11	0.370821	2.38335	3.44426	0.00195069	0.0160941	-1.30564
MESD	0.144942	7.04841	3.44213	0.00196124	0.0161706	-1.94425
GTPBP2	-0.209455	4.81	-3.44086	0.00196754	0.016212	-1.68273
C6ORF47	0.266663	4.24449	3.4403	0.00197037	0.0162247	-1.59375
EAPP	0.1773	5.66062	3.43887	0.00197749	0.0162706	-1.81597
TMEM214	-0.149444	7.86552	-3.43863	0.00197869	0.0162706	-1.9927
ZNF385C	0.315118	3.0084	3.43841	0.00197981	0.0162706	-1.3966
IGFBP1	-1.08515	6.32204	-5.06711	0.00198204	0.0162783	-1.09655
CELSR1	0.51886	1.40529	3.43724	0.00198568	0.0162976	-1.28314
SLC22A3	-0.224656	4.55109	-3.43697	0.00198702	0.016298	-1.64996
SLC36A1	-0.275732	3.93383	-3.43593	0.00199228	0.0163304	-1.54905
IWS1	0.159586	6.34906	3.43527	0.00199559	0.0163456	-1.90452
COL4A5	0.239201	4.24618	3.43505	0.00199671	0.0163456	-1.60656
LMNTD2	-0.704611	0.291703	-3.43474	0.00199829	0.0163479	-1.39304
UBC	-0.137746	9.57621	-3.43391	0.00200247	0.0163567	-2.04133
GEMIN6	0.238774	4.55141	3.43385	0.00200276	0.0163567	-1.65978
ERO1A	0.169011	5.79378	3.43354	0.00200434	0.0163567	-1.84622
NOP58	0.152035	7.32394	3.4335	0.00200455	0.0163567	-1.98132
ZNF664	0.150709	6.61561	3.43288	0.00200767	0.0163714	-1.93458
PTP4A1	0.141096	8.63746	3.43263	0.00200895	0.0163714	-2.02842
SMIM19	0.335287	2.96113	3.43044	0.00202011	0.0164517	-1.40823
FBXL17	-0.296429	3.35187	-3.43005	0.00202211	0.0164574	-1.46596
CUL9	-0.305701	3.94814	-3.45091	0.00203889	0.0165743	-1.55742
RENBP	-0.595599	1.16881	-3.42674	0.00203911	0.0165743	-1.31527
ZMPSTE24	-0.156141	6.07152	-3.42607	0.00204258	0.0165918	-1.89627
SRC	-0.165607	7.19493	-3.42291	0.00205897	0.0167067	-1.99914
PLCD3	-0.22875	6.2105	-3.52507	0.00205936	0.0167067	-1.84971
FOXA1	0.169408	7.28238	3.42266	0.00206087	0.0167082	-2.00555
RAD23A	-0.158791	7.50215	-3.41955	0.0020765	0.0168146	-2.02354
CYFIP1	-0.1717	6.81919	-3.41952	0.00207666	0.0168146	-1.98224
BCR	-0.144725	6.99611	-3.41877	0.00208062	0.0168358	-1.99673
LUZP1	-0.19583	5.29447	-3.41363	0.00210781	0.0170449	-1.82305
APOM	-0.188288	6.63498	-3.43659	0.00211262	0.0170728	-1.96719
HK2	-0.16902	7.1476	-3.41131	0.00212016	0.0171228	-2.02433
SNHG14	0.235661	4.83918	3.40889	0.00213381	0.017222	-1.76619
AKR1C2	-0.177995	8.73244	-3.43958	0.00213551	0.0172247	-2.06688
NDUFA5	0.176238	5.6212	3.40717	0.00214245	0.0172697	-1.887
DHX34	-0.217147	5.29093	-3.40767	0.00214999	0.0173193	-1.83986
EHMT2	-0.169942	7.40653	-3.40626	0.00216688	0.0174443	-2.05709
JPT1	0.154946	7.21888	3.40118	0.00217511	0.0174994	-2.05372
ARG2	-0.293198	3.97995	-3.41025	0.00218407	0.0175599	-1.63589
AK3	0.182123	6.85349	3.41953	0.00218541	0.0175599	-2.02034
ZNF682	0.758845	0.120078	3.39877	0.00218837	0.0175724	-1.48556
EIF2AK1	0.146867	7.90428	3.39728	0.00219657	0.017621	-2.09468
PLIN2	-0.154042	7.11942	-3.39717	0.00219722	0.017621	-2.05686
CNNM4	-0.266399	4.10274	-3.39626	0.00220227	0.0176503	-1.67164
KAZN	-0.233776	5.55222	-3.45529	0.00220402	0.0176532	-1.86188
ZNF445	0.23967	4.32183	3.39561	0.00220587	0.0176558	-1.7129
PXN	-0.182958	6.24346	-3.39538	0.00220715	0.0176558	-1.98879
RECQL5	-0.225449	4.50974	-3.3949	0.00220982	0.017666	-1.74355
TESK1	-0.253131	4.11734	-3.39404	0.00221463	0.017684	-1.67959
ASAP2	-0.329029	4.20293	-3.49397	0.00221488	0.017684	-1.62952
PPM1A	0.216481	4.517	3.39352	0.00221751	0.0176938	-1.75028
HNRNPUL2	0.159292	6.11098	3.39257	0.00222286	0.0177252	-1.98265
SUMO1	0.146125	7.19069	3.39183	0.00222697	0.0177468	-2.07463
GLDC	0.146264	7.39196	3.39087	0.00223237	0.0177787	-2.08798
CLUHP3	0.488457	2.1597	3.40921	0.00224214	0.0178452	-1.39965
SSB	0.14646	7.78225	3.38856	0.00224543	0.0178601	-2.11115
RNPS1	0.145318	7.50772	3.38791	0.00224911	0.0178781	-2.1008
TXNL4A	0.165342	6.73933	3.3874	0.002252	0.0178898	-2.05453
ORC6	0.293015	4.449	3.45286	0.00226278	0.0179641	-1.71381
C8ORF82	-0.161268	6.00194	-3.38221	0.00228167	0.0181027	-1.99376
ADH5	0.15404	8.1128	3.38189	0.00228351	0.0181059	-2.13866
TSPAN4	-0.176263	5.84862	-3.38128	0.002287	0.0181157	-1.97727
SNAPC3	-0.221636	4.2486	-3.38117	0.00228761	0.0181157	-1.73264
DGUOK	0.165789	5.95809	3.37918	0.00229915	0.0181956	-1.99728
AKIRIN2	0.150396	6.25049	3.37683	0.0023128	0.0182922	-2.03552
CCNB1	0.136417	7.72729	3.37552	0.00232042	0.0183409	-2.14037
POP7	0.149309	6.57345	3.37415	0.00232842	0.0183755	-2.07264
NR4A1	-0.560938	2.92521	-3.65927	0.00232853	0.0183755	-1.37502
RFC4	0.211637	4.97093	3.37403	0.00232917	0.0183755	-1.87019
FBXO21	0.185554	5.14147	3.37321	0.00233395	0.0183961	-1.89863
TMEM170A	0.237794	4.02456	3.37309	0.00233469	0.0183961	-1.7161
GCLM	-0.198999	5.01097	-3.37259	0.00233761	0.0184071	-1.87805
APEH	-0.139372	7.58032	-3.37235	0.00233901	0.0184071	-2.1412
TYK2	-0.171201	6.16383	-3.37198	0.00234123	0.0184131	-2.03663
ARPIN	0.258127	3.89819	3.37122	0.00234569	0.0184277	-1.69887
ILK	-0.213648	4.74435	-3.37116	0.00234601	0.0184277	-1.83865
ACBD4	-0.22424	4.42887	-3.36996	0.00235316	0.0184724	-1.78933
ANGEL1	-0.227945	4.43822	-3.36913	0.00235807	0.0184994	-1.79281
SLC26A1	-0.211154	5.99212	-3.41604	0.00236248	0.0185225	-1.99224
TPM4	0.14174	8.51318	3.36783	0.00236575	0.0185366	-2.18252
FKBP4	-0.147254	7.38724	-3.36713	0.00236993	0.0185474	-2.14442
AKAP5	0.55364	0.931823	3.36711	0.00237007	0.0185474	-1.45176
NDEL1	-0.188427	5.47857	-3.36667	0.00237271	0.0185565	-1.96242
IL17RA	-0.221155	4.16441	-3.36586	0.00237756	0.018583	-1.75449
C1ORF35	0.222656	4.92989	3.36468	0.00238458	0.0186257	-1.88591
FREM1	-0.269601	3.86756	-3.36445	0.00238598	0.0186257	-1.70659
SCAMP4	-0.164921	6.73739	-3.36214	0.0023999	0.0187228	-2.11416
MOB1A	0.141372	6.73272	3.36167	0.00240273	0.0187333	-2.11588
SEC23B	-0.159765	7.01615	-3.36097	0.00240696	0.0187547	-2.13734
TUBGCP2	-0.144443	6.54311	-3.36047	0.00241002	0.0187669	-2.10196
DIS3L2	-0.181215	5.47325	-3.35962	0.00241514	0.0187952	-1.97854
MT-TQ	-1.07078	1.41859	-3.84182	0.0024184	0.018809	-1.3
ITGA6	-0.179484	6.72414	-3.36932	0.00242517	0.01885	-2.11496
NT5C3A	0.233986	4.05939	3.35746	0.00242832	0.0188569	-1.75886
PI4KB	-0.198074	4.90149	-3.35717	0.00243008	0.0188569	-1.89735
SURF6	0.162606	5.71874	3.35699	0.00243117	0.0188569	-2.02041
LINC01881	0.739405	0.24276	3.35661	0.00243352	0.0188569	-1.54729
CHAF1B	0.17899	5.5973	3.35661	0.00243353	0.0188569	-2.00493
PRKCZ	-0.181808	5.92389	-3.35586	0.00243808	0.0188749	-2.04755
DNAAF5	-0.175373	6.22005	-3.35574	0.00243885	0.0188749	-2.08161
NUDT22	-0.23505	4.15885	-3.35516	0.00244239	0.0188907	-1.77855
RPS3A	0.178444	9.15407	3.38852	0.00245345	0.0189646	-2.20423
SLC35E2B	-0.173367	5.26737	-3.35227	0.00246017	0.0189733	-1.96594
ABCB8	-0.208196	4.89609	-3.35192	0.00246236	0.0189733	-1.90887
SNRPGP10	0.299744	3.77175	3.35795	0.00246252	0.0189733	-1.71856
APMAP	0.145801	8.00331	3.35177	0.00246326	0.0189733	-2.20775
UPF3A	0.186233	6.49892	3.37267	0.00246348	0.0189733	-2.10502
DNTTIP2	0.156868	6.00218	3.35172	0.0024636	0.0189733	-2.06826
POLG	-0.180441	5.4512	-3.35116	0.00246708	0.0189885	-1.99559
OGT	0.219089	4.4393	3.35019	0.00247309	0.0190232	-1.84019
FAM136A	0.142778	6.942	3.3499	0.00247489	0.0190254	-2.15969
STRA6	0.646567	0.693129	3.3495	0.00247735	0.0190328	-1.50721
PTPRK	-0.152648	6.94392	-3.3487	0.00248234	0.0190595	-2.16194
TMCC1	-0.266595	4.20912	-3.34976	0.00248706	0.019082	-1.80276
FGD5-AS1	0.146608	6.4586	3.34775	0.0024883	0.019082	-2.12569
PDHX	-0.173354	5.73505	-3.34691	0.00249358	0.0191109	-2.04505
HSD3B7	-0.207339	4.87861	-3.3461	0.00249863	0.019138	-1.91988
ZNF44	0.312656	2.74764	3.34509	0.00250499	0.0191746	-1.57418
ISX	-0.690478	0.524048	-3.34475	0.00250714	0.0191746	-1.53667
PIAS1	0.216367	4.75311	3.34461	0.00250798	0.0191746	-1.90512
SLC31A1	-0.141972	7.37307	-3.34347	0.00251517	0.0192069	-2.20055
OGG1	-0.182294	5.18533	-3.34346	0.00251525	0.0192069	-1.97453
ANKRD65	0.211031	4.48421	3.34274	0.00251983	0.0192303	-1.8653
DCAF11	-0.132639	8.25467	-3.3421	0.00252387	0.0192495	-2.23812
SNRPN	-0.17879	6.4913	-3.34461	0.00252959	0.0192778	-2.14079
RTN2	-0.258204	3.70635	-3.34103	0.00253064	0.0192778	-1.73363
MREG	0.200254	4.74366	3.34074	0.00253248	0.0192802	-1.91277
PEX11A	0.385281	2.59482	3.34013	0.00253639	0.0192983	-1.56505
GGT6	0.591033	0.832881	3.3396	0.00253978	0.0193125	-1.51503
ANTXR2	-0.270842	3.84273	-3.33919	0.00254235	0.0193125	-1.7615
RPL3P4	0.460419	1.68233	3.33911	0.00254285	0.0193125	-1.49462
SPRYD3	-0.214663	5.01425	-3.33813	0.00254912	0.0193474	-1.96033
CDCA3	0.181965	5.04412	3.33792	0.00255051	0.0193474	-1.96763
C1ORF174	0.202615	4.76458	3.33743	0.00255366	0.0193522	-1.92404
WDFY3	-0.244393	4.20716	-3.33734	0.00255422	0.0193522	-1.82893
NBPF20	0.748961	0.487024	3.33864	0.00256295	0.0194068	-1.55522
GAS5	0.273854	4.20887	3.34703	0.00256466	0.019408	-1.82787
TMEM256	0.241146	4.51183	3.33539	0.00256674	0.0194121	-1.88725
CRLF1	-0.182618	8.09462	-3.39093	0.0025733	0.0194501	-2.21166
MDM4	0.320566	2.8765	3.33402	0.00257556	0.0194555	-1.61767
FAM172A	0.372293	2.71199	3.33303	0.00258199	0.0194866	-1.5965
ZNF512	-0.239356	4.32595	-3.33268	0.00258429	0.0194866	-1.86012
PART1	-0.509894	1.65074	-3.33267	0.00258431	0.0194866	-1.50722
ZNF747	0.264427	3.82686	3.33163	0.0025911	0.0195261	-1.77954
POLR1A	-0.15292	7.76193	-3.33078	0.00259659	0.0195558	-2.24885
BPNT1	-0.233447	4.71307	-3.32894	0.00260859	0.0196345	-1.93341
CHDH	0.16306	7.11312	3.32746	0.00261832	0.019688	-2.22469
MAK16	0.241505	4.32245	3.32727	0.00261955	0.019688	-1.87461
AC119427.1	-0.435029	1.76924	-3.32715	0.00262039	0.019688	-1.52262
SHKBP1	-0.17928	6.02871	-3.32647	0.00262486	0.0196991	-2.13025
FAM160B2	-0.200851	4.83537	-3.3263	0.00262598	0.0196991	-1.95993
PDIA5	0.16953	5.78459	3.32615	0.00262692	0.0196991	-2.10266
ATG7	-0.258405	4.0422	-3.32597	0.00262815	0.0196991	-1.82691
SHARPIN	-0.172889	5.66229	-3.32566	0.00263015	0.0196991	-2.08605
CCDC115	0.207406	4.38227	3.3255	0.00263123	0.0196991	-1.88893
AP5Z1	-0.244587	4.43806	-3.32384	0.00264217	0.0197693	-1.89968
CWC22	0.183194	5.16972	3.32351	0.00264439	0.0197741	-2.02127
ECSIT	-0.171213	5.93506	-3.32294	0.00264817	0.0197907	-2.12761
HNRNPA3	0.142191	10.0165	3.32123	0.00265957	0.0198641	-2.31989
POLL	-0.207486	4.34604	-3.32044	0.00266483	0.0198916	-1.8926
MCRIP1	-0.159856	6.27356	-3.32004	0.0026675	0.0198998	-2.17264
CTU1	-0.310301	3.23924	-3.31865	0.00267682	0.0199513	-1.70619
AC009309.1	-0.615695	0.52424	-3.31847	0.00267798	0.0199513	-1.588
NBEAL2	-0.206745	5.17796	-3.31816	0.00268007	0.0199513	-2.03328
FAM120A	-0.143876	6.98047	-3.318	0.00268115	0.0199513	-2.23804
ARHGEF2	-0.304381	4.49028	-3.41648	0.00268231	0.0199513	-1.85634
RFNG	-0.177395	6.31489	-3.31756	0.0026841	0.0199528	-2.18265
AC093323.1	0.21988	4.42082	3.31694	0.00268831	0.0199723	-1.91559
HPR	0.26056	5.01886	3.39439	0.00269826	0.0200345	-1.96286
ALCAM	0.178937	5.49206	3.31406	0.0027078	0.0200867	-2.09156
POMGNT1	-0.161273	5.81529	-3.31396	0.00270848	0.0200867	-2.13418
SIRT5	0.219968	4.5943	3.31314	0.00271405	0.0201162	-1.9535
FAM185A	-0.423583	2.25073	-3.31222	0.00272028	0.0201505	-1.58674
KCNC3	-0.315142	2.89422	-3.31164	0.00272423	0.020168	-1.66835
RNF7	0.19647	5.47419	3.31027	0.00273361	0.0202255	-2.09798
SIK2	0.179314	5.59312	3.30981	0.00273675	0.0202369	-2.1159
EPB41	-0.187027	5.59493	-3.30894	0.00274275	0.0202694	-2.11648
FAM83G	-0.242524	5.5635	-3.39781	0.00277232	0.0204759	-2.05703
RAB42	-0.215984	4.60805	-3.30375	0.00277859	0.0204987	-1.97566
DVL3	-0.152057	6.90521	-3.3036	0.00277967	0.0204987	-2.26714
ARSA	-0.21385	4.69309	-3.30351	0.00278028	0.0204987	-1.99035
BTF3	0.149667	9.09879	3.3032	0.00278244	0.0205026	-2.34876
ACOT7	-0.161436	6.57734	-3.30295	0.00278415	0.0205033	-2.24243
TYMS	0.143295	7.62364	3.30173	0.0027927	0.0205542	-2.31301
PHLDA3	0.158358	6.63417	3.30117	0.0027966	0.02057	-2.25264
ST3GAL3	0.297165	3.12578	3.30075	0.00279956	0.02057	-1.73244
PIM3	-0.244586	5.71932	-3.41603	0.00279974	0.02057	-2.07236
NCOR2	-0.221148	7.75609	-3.48895	0.00280511	0.0205974	-2.1907
ADRA2C	0.1501	7.35944	3.29945	0.00280868	0.0205988	-2.30573
EIF1B	0.167063	5.47359	3.29941	0.00280893	0.0205988	-2.12366
MTA1	-0.153768	6.79959	-3.29923	0.00281019	0.0205988	-2.26969
FGFR4	-0.154463	9.05518	-3.29858	0.00281475	0.0206202	-2.35898
UFM1	0.211709	4.66803	3.29452	0.00284352	0.020819	-2.00959
ZNF641	-0.391314	2.20247	-3.29354	0.00285048	0.0208578	-1.62398
DAB2IP	-0.164284	7.10243	-3.29281	0.00285571	0.0208729	-2.30614
C1ORF109	0.281969	3.41851	3.29279	0.00285586	0.0208729	-1.79944
PCMTD2	0.219915	4.98775	3.29255	0.00285757	0.0208733	-2.06625
CARD11	-0.69917	0.708173	-3.29375	0.00286138	0.020889	-1.62249
LRRC37A4P	0.314955	2.91778	3.29102	0.0028685	0.0209289	-1.72194
UQCRQ	0.185751	5.73513	3.29059	0.00287157	0.0209329	-2.18079
ANKRD40	0.15499	6.28516	3.29048	0.00287237	0.0209329	-2.24551
ACTR1A	-0.14457	6.81353	-3.28864	0.00288561	0.0210173	-2.29605
PSAP	0.263443	8.26537	3.64845	0.00289099	0.0210443	-2.12677
NEAT1	0.573068	4.3761	4.016	0.00289645	0.0210633	-1.56528
ANKHD1-EIF4EBP3	0.406799	1.88663	3.28708	0.00289694	0.0210633	-1.61608
THUMPD3-AS1	0.278688	3.19385	3.28669	0.00289972	0.0210714	-1.77581
STARD9	0.452664	1.62409	3.28618	0.00290345	0.0210864	-1.60684
HMOX2	-0.154744	6.46468	-3.28511	0.00291123	0.0211307	-2.27478
CSNK1G2	-0.14428	6.94128	-3.28431	0.00291705	0.0211608	-2.31571
SAP18	0.137825	7.49197	3.28371	0.00292144	0.0211804	-2.34993
TMEM147-AS1	0.506499	1.72032	3.28324	0.00292483	0.0211928	-1.61621
TTC38	-0.141991	7.04127	-3.28281	0.00292798	0.0212035	-2.32607
EMSY	0.29071	3.36415	3.28101	0.0029412	0.0212841	-1.81732
HNRNPA2B1	0.134918	10.3319	3.28083	0.00294249	0.0212841	-2.42098
TMEM2	-0.173031	7.19356	-3.30209	0.00294444	0.021286	-2.32513
ZFP62	0.326472	3.01671	3.28022	0.00294696	0.0212921	-1.76194
SEC23IP	-0.155176	6.10627	-3.27838	0.0029606	0.0213784	-2.25387
UBA1	-0.138961	8.57914	-3.27598	0.00297836	0.021482	-2.40387
GLUD1	0.150504	9.83443	3.27598	0.00297836	0.021482	-2.42535
ZNF444	-0.186701	5.96373	-3.27821	0.00298062	0.0214839	-2.24151
RHNO1	0.173821	5.59954	3.27549	0.00298204	0.0214839	-2.1982
PSAT1	-0.145267	8.66221	-3.27491	0.00298633	0.0215026	-2.40814
BHLHA15	-0.351446	2.74181	-3.27426	0.00299115	0.0215213	-1.73087
NPC1L1	-0.172167	5.67637	-3.27411	0.00299233	0.0215213	-2.21039
NPLOC4	-0.142874	7.77013	-3.27268	0.00300302	0.0215858	-2.38802
ATPAF1	0.17559	5.7432	3.2714	0.00301259	0.0216423	-2.22734
EZH2	0.169039	5.52252	3.26964	0.00302592	0.0217256	-2.2012
PTCHD4	0.205063	4.60679	3.26849	0.00303457	0.0217753	-2.06062
RRM1	0.163922	6.83481	3.26751	0.00304202	0.0218164	-2.34874
MMP15	-0.15222	7.81755	-3.26713	0.00304487	0.0218245	-2.40307
CDK1	0.22376	5.27936	3.29443	0.00304894	0.0218357	-2.15288
TOM1L2	-0.234162	4.02952	-3.26647	0.0030499	0.0218357	-1.9642
GBE1	-0.230251	4.61985	-3.26455	0.00306458	0.0219284	-2.06969
SCAMP3	-0.152956	6.31088	-3.26372	0.00307088	0.0219609	-2.3105
ZNF782	0.452352	1.65741	3.2606	0.00309494	0.0221195	-1.66254
PDIA6	0.145095	8.83328	3.26034	0.0030969	0.0221195	-2.44627
GYG1	-0.193618	5.30282	-3.26012	0.0030986	0.0221195	-2.18961
WTAP	0.136778	6.90507	3.25993	0.00310006	0.0221195	-2.37183
ACAP3	-0.181544	5.65539	-3.25808	0.00311439	0.0221907	-2.24538
HGS	-0.184789	6.84685	-3.30123	0.00311482	0.0221907	-2.33964
CDK5	-0.231735	4.547	-3.25767	0.0031176	0.0221907	-2.07347
GTF3C3	-0.171578	5.26919	-3.25736	0.00312004	0.0221907	-2.19125
NBPF12	0.632247	0.62265	3.25695	0.00312318	0.0221907	-1.69757
DNAH17	-0.482592	1.60364	-3.25679	0.0031244	0.0221907	-1.66845
FAM212B	0.23049	3.98486	3.25674	0.00312481	0.0221907	-1.98173
GABRE	0.72852	1.11084	3.33528	0.00312504	0.0221907	-1.64011
PLEC	-0.395188	8.26508	-4.08561	0.00312587	0.0221907	-1.93929
SMIM29	-0.24824	3.92885	-3.25603	0.00313036	0.0222101	-1.97045
ARF6	0.14425	6.56526	3.25523	0.00313658	0.0222295	-2.35587
SNAP47	-0.211779	4.4234	-3.25522	0.00313666	0.0222295	-2.05863
MGAT4A	-0.176817	5.74557	-3.255	0.00313838	0.0222295	-2.26484
NFKB1	-0.165999	5.82696	-3.25473	0.00314049	0.0222319	-2.27614
STK26	-0.23914	5.07589	-3.29735	0.00314409	0.022238	-2.1377
TMEM106A	-0.220385	4.25558	-3.25418	0.00314487	0.022238	-2.03236
DLGAP1-AS1	-0.424772	2.04797	-3.25373	0.00314833	0.02225	-1.69831
MEST	0.188154	5.07322	3.25212	0.00316101	0.022327	-2.17503
NBPF1	-0.221726	4.30954	-3.25177	0.00316376	0.022334	-2.04717
LINC00339	0.267888	3.26164	3.25061	0.00317294	0.0223863	-1.8699
ZSWIM9	0.263892	3.69975	3.24882	0.00318716	0.022474	-1.94993
PARP4	-0.199044	5.93033	-3.27592	0.00318979	0.02248	-2.28372
MAFG	-0.273867	5.43146	-3.42043	0.00319175	0.0224813	-2.11719
ZDHHC14	-0.261976	3.83658	-3.24604	0.00320929	0.0225922	-1.97737
PRAP1	0.27181	3.98606	3.2472	0.00321975	0.0226532	-2.00812
LINC00680	0.38596	1.97143	3.24405	0.00322522	0.022679	-1.71525
LOXL2	-0.584107	1.22345	-3.24345	0.00323006	0.0227004	-1.69494
CARD9	-0.318231	3.35076	-3.23983	0.00327929	0.0230336	-1.91002
SLC7A5	-0.138987	10.1715	-3.23498	0.00329885	0.023158	-2.52776
CEP95	0.228831	4.14088	3.23388	0.00330786	0.0232084	-2.06206
SCAF4	0.16739	6.11825	3.23333	0.00331242	0.0232274	-2.36302
MPHOSPH10	0.157762	7.39205	3.23289	0.00331603	0.0232398	-2.46566
SIRT2	-0.180083	4.8919	-3.23208	0.00332276	0.0232741	-2.19129
AC007406.5	0.604365	1.19227	3.23469	0.00333367	0.0233375	-1.71967
VCL	-0.164046	6.34307	-3.22977	0.00334186	0.0233819	-2.39408
AC024896.1	0.278428	3.05653	3.2286	0.00335162	0.0234372	-1.88591
SRP14	0.15006	7.46721	3.22727	0.00336267	0.0234956	-2.48271
OTUD5	-0.15686	6.18326	-3.22715	0.00336369	0.0234956	-2.38356
ATG101	-0.188769	5.42683	-3.22662	0.00336819	0.023514	-2.28694
AGO2	-0.212947	5.50892	-3.25221	0.00338195	0.0235969	-2.28283
ACTR3B	0.276257	3.51823	3.22444	0.00338647	0.0236155	-1.97413
HIF1A	-0.161035	6.94284	-3.22409	0.00338943	0.023623	-2.45861
NARF	-0.18158	5.56508	-3.22357	0.0033938	0.0236314	-2.31402
RBM47	-0.343683	2.65	-3.22346	0.00339475	0.0236314	-1.83232
B3GNT2	-0.225569	4.57833	-3.22328	0.00339625	0.0236314	-2.15944
SLF1	0.364501	2.25802	3.22299	0.00339869	0.0236353	-1.78736
RTN4RL2	0.263777	3.91595	3.22197	0.00340734	0.0236824	-2.05014
BLOC1S2	0.178916	5.17029	3.22162	0.00341029	0.0236899	-2.26179
MINOS1	0.209011	4.53162	3.22086	0.00341671	0.0237214	-2.15944
AP5S1	-0.165549	5.66931	-3.21894	0.00343301	0.0238045	-2.33962
TMEM150B	-0.655749	0.348517	-3.21881	0.00343415	0.0238045	-1.80087
FAM135A	-0.221869	3.94263	-3.21859	0.00343608	0.0238045	-2.06014
FBXO2	-0.144459	7.65433	-3.21857	0.00343623	0.0238045	-2.5115
ARPC5	0.137747	6.90481	3.21696	0.00344998	0.0238867	-2.47353
THADA	-0.178671	5.00514	-3.21607	0.0034576	0.0239263	-2.24706
LRP3	-0.176379	7.42685	-3.26039	0.0034642	0.0239482	-2.47498
ARHGAP1	-0.161353	6.79068	-3.21523	0.00346484	0.0239482	-2.46822
ASAH2	-0.378029	2.39975	-3.21504	0.00346646	0.0239482	-1.81812
TINAGL1	0.25701	3.81563	3.2138	0.00347716	0.024009	-2.05127
PARP2	-0.172595	5.82985	-3.21298	0.00348429	0.024045	-2.37485
POLDIP3	-0.137981	7.04768	-3.20826	0.00352531	0.0243148	-2.50319
MAMSTR	0.291298	3.50953	3.20757	0.00353132	0.024328	-2.01123
UBR1	-0.269768	3.62179	-3.20744	0.00353254	0.024328	-2.02822
NAA16	0.314493	2.75047	3.20719	0.00353467	0.024328	-1.88622
DOCK6	-0.212863	5.00529	-3.20716	0.00353493	0.024328	-2.26755
ANKRD50	-0.29025	3.49321	-3.2066	0.00353988	0.0243487	-2.00728
BOD1L1	0.147315	6.19401	3.20596	0.00354548	0.024374	-2.43586
IGFBP4	-0.189248	6.5812	-3.25512	0.0035567	0.0244284	-2.4383
CCS	0.167596	5.42056	3.20462	0.00355727	0.0244284	-2.33942
GET4	-0.185699	5.01096	-3.20362	0.00356617	0.0244762	-2.27703
B4GALT5	0.174415	5.58836	3.20172	0.00358302	0.0245785	-2.37047
UBR4	-0.186181	6.71792	-3.25082	0.00358558	0.0245827	-2.45828
RPS6KA3	0.137572	8.88596	3.20016	0.00359688	0.0246457	-2.58982
AC012306.2	-0.298926	2.96684	-3.19996	0.00359868	0.0246457	-1.93272
OLFML3	0.318445	3.50263	3.22093	0.00360456	0.0246726	-2.0144
AC005224.4	-0.161494	6.01819	-3.19805	0.0036157	0.0247354	-2.43318
EIF2B4	-0.139722	6.69144	-3.19744	0.00362118	0.0247594	-2.5023
ANGPTL8	0.53776	2.51398	3.36517	0.00363417	0.0248348	-1.78221
AVPI1	-0.187804	5.38568	-3.19553	0.00363836	0.02485	-2.3538
RNF10	-0.137307	7.30219	-3.19469	0.00364599	0.0248886	-2.55053
EMP2	0.156198	5.93341	3.19391	0.00365306	0.0249209	-2.43417
KLC2	-0.176335	5.8692	-3.19373	0.00365467	0.0249209	-2.42503
PIK3CD	-0.198056	4.81215	-3.19195	0.00367085	0.0250177	-2.27176
SH3PXD2B	-0.255612	4.02937	-3.1915	0.00367494	0.0250321	-2.13766
SH3BP2	-0.2362	4.06928	-3.19117	0.00367793	0.0250389	-2.14573
PDCL	0.221536	4.20511	3.18952	0.00369299	0.0251278	-2.17602
HKR1	0.2514	3.66425	3.18885	0.00369916	0.0251563	-2.08166
RABGGTA	-0.162833	5.88057	-3.18794	0.00370752	0.0251968	-2.44016
CDK2	0.171343	5.58548	3.18776	0.00370911	0.0251968	-2.40275
TFE3	-0.17947	5.70604	-3.18577	0.00372747	0.025307	-2.42234
ST3GAL1	0.14955	6.11362	3.18546	0.00373033	0.025307	-2.47513
TCFL5	0.187853	5.13097	3.18514	0.0037333	0.025307	-2.341
SCAI	0.445112	1.86466	3.1851	0.00373368	0.025307	-1.83497
CCDC85B	-0.178819	6.49267	-3.20515	0.00373536	0.025307	-2.49891
CBX7	0.537872	1.14622	3.1842	0.00374196	0.0253381	-1.8177
INO80D	0.343957	3.23649	3.20992	0.00374656	0.0253556	-2.00054
PGPEP1	-0.158865	6.25566	-3.18273	0.00375562	0.0254033	-2.49581
CCT6P1	0.73595	-0.0927496	3.1818	0.00376427	0.0254416	-1.9173
POMT1	-0.200406	4.47283	-3.18153	0.00376679	0.0254416	-2.23874
L1CAM	-0.259153	3.84281	-3.18147	0.00376733	0.0254416	-2.1274
MTTP	-0.21563	5.09775	-3.18803	0.00377155	0.0254564	-2.3381
ECH1	0.167354	7.7313	3.20681	0.00377909	0.0254893	-2.58563
CYFIP2	-0.157974	6.22447	-3.18007	0.00378046	0.0254893	-2.49875
CPSF4	0.153391	5.87589	3.17934	0.0037873	0.0255183	-2.46117
MOGS	-0.137044	7.55282	-3.17917	0.00378887	0.0255183	-2.59982
GGT5	-0.441046	2.54433	-3.22883	0.00379082	0.0255183	-1.88619
ABALON	-0.237893	4.01318	-3.17825	0.00379748	0.025546	-2.16554
AC007383.2	-0.382701	2.18196	-3.17809	0.00379899	0.025546	-1.87531
RBM17	0.137179	6.57828	3.17755	0.00380405	0.0255664	-2.5402
TRIM2	-0.422516	1.75146	-3.17726	0.00380681	0.0255713	-1.84357
CYLD	-0.29305	3.2258	-3.17583	0.00382033	0.0256485	-2.03078
MSTO2P	0.672414	0.168883	3.17552	0.00382324	0.0256529	-1.90057
PAK2	-0.148872	6.88628	-3.17525	0.00382582	0.0256529	-2.56959
PDF	-0.230275	5.00277	-3.20114	0.0038271	0.0256529	-2.3227
NEK7	-0.313404	2.84501	-3.17435	0.00383432	0.0256775	-1.97111
WDTC1	-0.173512	5.14646	-3.1743	0.00383483	0.0256775	-2.367
AC008760.2	-0.386522	3.27853	-3.25981	0.00384059	0.0256947	-1.98763
KIF3B	-0.155806	6.37319	-3.1736	0.00384148	0.0256947	-2.52931
MED24	-0.137129	7.29002	-3.1729	0.00384805	0.025705	-2.60109
MRPL20	0.175649	6.01664	3.17283	0.0038488	0.025705	-2.49356
MYH16	-0.744767	0.131052	-3.17262	0.00385079	0.025705	-1.91298
VAC14	-0.163641	6.20653	-3.17258	0.00385116	0.025705	-2.51431
PRKRIP1	0.209762	4.56273	3.17129	0.00386345	0.0257734	-2.2799
HP	0.259436	7.18915	3.49651	0.00387362	0.0258276	-2.3749
ACD	-0.15162	6.13783	-3.16933	0.00388223	0.0258713	-2.51441
STX6	-0.189278	4.94066	-3.16872	0.00388806	0.0258964	-2.34699
AKAP13	-0.205186	5.05102	-3.16773	0.00389757	0.0259391	-2.36702
WBP4	0.223963	4.12865	3.16727	0.00390201	0.0259391	-2.21403
SLC20A1	-0.136059	6.95112	-3.16725	0.00390222	0.0259391	-2.59308
NFYB	0.22643	3.85338	3.16711	0.00390363	0.0259391	-2.16541
FAM241A	-0.255167	3.56471	-3.16699	0.00390474	0.0259391	-2.11083
BLM	0.255207	3.62437	3.16627	0.00391168	0.0259715	-2.1261
ZC3H8	0.35124	2.37749	3.16541	0.00392006	0.0260134	-1.92781
ZNF260	0.295896	3.2671	3.16377	0.0039359	0.0261048	-2.06845
CALM3	0.141637	9.45355	3.16134	0.00395962	0.0262483	-2.69072
TTYH1	0.229967	4.45136	3.16095	0.00396346	0.02626	-2.28477
FAM8A1	-0.146375	6.2859	-3.15962	0.00397648	0.0263324	-2.55314
RMND5B	-0.193469	4.86115	-3.15853	0.0039872	0.0263895	-2.35746
LBX2-AS1	0.160072	6.80385	3.15816	0.00399085	0.0263999	-2.6043
SMAD5	0.222019	5.28008	3.19609	0.00399922	0.0264332	-2.40036
TRIM59	0.571371	0.693967	3.15723	0.00400008	0.0264332	-1.88884
RPUSD1	-0.181744	5.52179	-3.15594	0.00401284	0.0265037	-2.46618
PIP4P1	0.160033	5.74206	3.15453	0.0040268	0.026582	-2.50185
RGL1	0.249224	3.99753	3.15402	0.00403189	0.0266016	-2.22119
SEC61B	0.167971	6.33023	3.15367	0.00403534	0.0266105	-2.57273
SPCS2	0.137435	7.23449	3.15221	0.00404998	0.0266931	-2.64702
RPS26	0.150761	7.42953	3.15134	0.00405865	0.0267362	-2.65958
AARS2	-0.182517	5.02986	-3.14927	0.00407947	0.0268593	-2.40666
MRM1	-0.249109	4.0324	-3.14868	0.00408538	0.0268842	-2.2366
TMEM120A	-0.154031	5.95683	-3.14776	0.00409468	0.0269273	-2.54362
MINDY3	-0.291189	3.25107	-3.14761	0.00409619	0.0269273	-2.09876
XRCC2	0.217856	4.04736	3.14705	0.0041018	0.026942	-2.24606
GLS	-0.214565	5.4519	-3.18419	0.0041042	0.026942	-2.44931
DNAJC15	0.205289	4.97657	3.14675	0.00410484	0.026942	-2.40566
NPHP1	0.704892	0.655576	3.16282	0.00410941	0.026958	-1.90708
C3	0.152079	11.2663	3.14481	0.00412458	0.0270434	-2.75365
LIG3	-0.157926	5.58775	-3.14451	0.0041276	0.0270492	-2.5024
C9ORF152	0.663129	0.277648	3.14426	0.00413019	0.0270521	-1.94771
FRMD3	-0.337055	3.29571	-3.16971	0.00413386	0.0270621	-2.09728
STRIP1	-0.195119	4.42285	-3.14204	0.00415283	0.0271721	-2.32142
MAP4K3	-0.209867	4.8501	-3.14143	0.00415905	0.0271988	-2.39523
C1S	0.236641	4.0696	3.14078	0.00416571	0.0272282	-2.26439
SLC22A31	-0.158484	6.80095	-3.13844	0.00418983	0.0273717	-2.64926
FAM3B	0.249621	4.24168	3.14069	0.00419658	0.0274016	-2.29958
SLC25A20	0.240032	3.75546	3.13747	0.00419992	0.0274092	-2.21549
MAGOHB	0.236631	4.05346	3.13668	0.00420806	0.0274481	-2.2709
ORAI1	-0.165907	5.48817	-3.13586	0.00421654	0.0274892	-2.50814
SAPCD2	-0.135832	7.46842	-3.13527	0.00422272	0.0275153	-2.69862
SIDT2	-0.160904	5.39104	-3.13367	0.00423942	0.0276099	-2.49894
CLK3	-0.206485	4.67035	-3.13322	0.00424408	0.027626	-2.38396
KCNF1	-0.67618	0.812628	-3.1493	0.00424678	0.0276293	-1.92568
YLPM1	-0.164677	6.97521	-3.14269	0.00425392	0.0276614	-2.66848
GPATCH1	0.222799	4.31575	3.13185	0.00425847	0.0276751	-2.32829
AP001527.2	-0.489771	1.03657	-3.13166	0.0042604	0.0276751	-1.92662
ZHX2	-0.187825	5.51581	-3.13055	0.00427215	0.0277292	-2.52437
TRIM25	-0.160667	6.94176	-3.13333	0.00427314	0.0277292	-2.67617
PTMA	0.190107	10.7691	3.21083	0.00427649	0.0277354	-2.72147
THAP4	-0.135364	7.12577	-3.12994	0.00427849	0.0277354	-2.69195
COQ8B	-0.235712	3.88188	-3.12741	0.00430529	0.0278948	-2.25831
MYO1E	-0.162176	5.72345	-3.12662	0.00431365	0.0279347	-2.56274
NAALAD2	0.379774	2.12452	3.12631	0.00431694	0.0279416	-1.98404
XRCC4	0.355262	2.70722	3.12547	0.0043259	0.0279852	-2.06167
RILP	-0.265904	3.39554	-3.12504	0.00433042	0.0280001	-2.17545
SLC6A2	0.566632	1.10571	3.12321	0.00435005	0.0280913	-1.9424
MYO9B	-0.215209	5.78858	-3.19352	0.0043503	0.0280913	-2.52661
ARHGDIA	-0.137361	9.18093	-3.1231	0.0043512	0.0280913	-2.77581
RPS7	0.171271	9.25888	3.16859	0.00435928	0.0281291	-2.74347
ZC3H13	0.157394	6.92591	3.1218	0.00436514	0.0281525	-2.69823
ARSI	0.184987	5.51887	3.12103	0.00437338	0.0281912	-2.54865
LINC01410	-0.471173	1.6003	-3.12078	0.00437611	0.0281944	-1.95523
FAM206A	0.232486	3.91873	3.12047	0.00437944	0.0282014	-2.28379
WDR45B	0.130393	6.94143	3.12023	0.00438206	0.028204	-2.70299
GHDC	-0.164024	5.60217	-3.11998	0.0043847	0.0282065	-2.56137
TANGO2	-0.218779	4.04861	-3.11938	0.00439123	0.0282265	-2.30705
GINS4	0.186902	5.09726	3.11906	0.00439462	0.0282265	-2.48908
EDC3	-0.166763	5.56593	-3.11874	0.0043981	0.0282265	-2.55909
EMC3-AS1	0.302297	3.01065	3.11844	0.00440139	0.0282265	-2.12637
ACSF3	-0.192919	4.88998	-3.11838	0.00440207	0.0282265	-2.45517
ATXN1	-0.213044	4.39392	-3.11826	0.00440333	0.0282265	-2.37098
SV2A	-0.268534	3.09937	-3.11812	0.00440487	0.0282265	-2.13906
CCNB2	0.181092	5.97959	3.12638	0.00440597	0.0282265	-2.61057
FZD9	-0.417661	1.98065	-3.11783	0.00440795	0.0282265	-1.98653
BCAR1	-0.370097	7.30191	-3.81848	0.00441216	0.0282391	-2.27782
LAIR1	0.705245	0.41507	3.11673	0.00441989	0.0282743	-1.9874
NREP	0.183402	5.21121	3.11561	0.00443214	0.0283383	-2.51497
EBAG9	0.205601	4.71568	3.11517	0.00443692	0.0283545	-2.43535
MT-TA	-0.609595	0.941283	-3.11345	0.00445569	0.02846	-1.96567
CAST	-0.134995	6.60783	-3.1131	0.00445957	0.0284704	-2.6925
ST20-AS1	-0.329467	2.87075	-3.11244	0.00446684	0.0285024	-2.11322
KCNQ1OT1	0.206157	4.72934	3.11189	0.00447286	0.0285263	-2.4452
TMEM199	0.19961	4.29327	3.11088	0.00448392	0.0285825	-2.37247
CREB3	-0.159258	5.61043	-3.11042	0.00448909	0.0286009	-2.58476
ACOX1	-0.135051	6.67086	-3.10941	0.00450025	0.0286517	-2.70652
POLR2G	0.191447	4.69618	3.10916	0.00450299	0.0286517	-2.44589
ATP5ME	0.206855	5.63122	3.15078	0.00450387	0.0286517	-2.56096
NPAS2	-0.186928	5.30345	-3.10781	0.00451796	0.0287268	-2.5454
SNHG12	0.816226	0.454716	3.16733	0.00454523	0.0288857	-1.98664
RELA	-0.156604	6.65631	-3.10456	0.00455411	0.0289275	-2.71642
ZNF784	-0.235431	3.74064	-3.10375	0.00456323	0.0289709	-2.28657
PAICS	0.129419	8.13483	3.10264	0.00457562	0.029035	-2.80145
SLC4A11	-0.23209	4.63715	-3.11143	0.00458058	0.0290518	-2.44278
MAPRE2	-0.149432	6.34604	-3.10024	0.00460278	0.0291779	-2.69764
ARFGAP3	-0.157794	5.50694	-3.09924	0.00461399	0.029228	-2.59582
DBNDD1	-0.152238	6.02376	-3.09913	0.00461531	0.029228	-2.66468
SCAND1	-0.164783	7.63036	-3.12695	0.00462371	0.0292665	-2.77004
PFDN6	0.146484	5.98425	3.09716	0.00463767	0.0293379	-2.66582
RAB22A	0.200507	4.85632	3.09699	0.00463964	0.0293379	-2.50076
NPTN	-0.14581	5.90915	-3.09658	0.00464428	0.0293525	-2.65667
AC093616.1	-0.648719	0.334265	-3.09605	0.00465035	0.0293761	-2.03537
KIF20B	0.199085	5.99619	3.14489	0.00465681	0.0293898	-2.63369
[truncated: 10,617 more rows]

## Sheet: shTSTvsCtrl Upregulated genes
	logFC	AveExpr	t	P.Value	adj.P.Val	B
AL355075.4	6.94748	0.131296	17.3814	4.23879e-08	1.4452e-05	3.72004
GRAMD1B	1.60455	-0.336106	7.31696	8.95273e-08	2.13922e-05	5.49754
AC027307.3	1.06531	-0.389472	4.82665	5.29032e-05	0.00143698	1.13899
AC002454.1	1.05976	-0.151269	4.78884	5.84625e-05	0.00153327	1.13796
ADGRG5	1.05043	0.0779177	4.7914	5.80692e-05	0.00153144	1.20735
ISM1	0.997485	3.18856	10.4422	8.39381e-11	1.7648e-07	14.1012
GOLGA2P5	0.988678	0.604859	4.63678	8.73788e-05	0.00196136	1.11072
RCN3	0.943617	0.85883	4.22833	0.000323454	0.0046847	0.159805
HNRNPA1P16	0.929379	-0.208835	4.27346	0.000227807	0.0037177	0.133724
ZNF449	0.926753	0.0673289	4.3215	0.000200755	0.00351177	0.289163
AL161891.1	0.889421	1.48838	5.91967	3.01066e-06	0.000209831	4.186
PYGO1	0.88226	-0.0104649	4.01402	0.00044966	0.00575857	-0.324836
AC133065.3	0.87014	0.237751	3.86556	0.000661795	0.00748681	-0.556804
AHSA2P	0.869294	1.60921	4.93777	5.0197e-05	0.00140466	1.8793
ARHGAP11B	0.85841	1.48549	5.126	2.39995e-05	0.000837069	2.45974
PTBP2	0.857549	0.680166	4.12469	0.000336648	0.00482045	0.0776339
AC145207.5	0.84875	2.70263	7.53397	5.29402e-08	1.5901e-05	8.20698
HERC2P2	0.839234	-0.0800369	3.54468	0.00151142	0.0135802	-1.23567
ATP2A1	0.836751	0.348906	4.02142	0.000441053	0.00569759	-0.217925
DUSP10	0.827954	1.0393	4.7819	5.95453e-05	0.00154879	1.56822
CRMP1	0.825533	1.04666	4.34071	0.000190856	0.00338476	0.623279
SNHG12	0.816226	0.454716	3.16733	0.00454523	0.0288857	-1.98664
AC093297.2	0.810613	1.25966	4.98507	3.48106e-05	0.00109784	2.0798
AC139256.2	0.80809	0.0293821	2.78767	0.0109986	0.0536323	-2.68676
NPIPA1	0.807377	1.60073	5.43523	1.06409e-05	0.000472657	3.18317
ZNF334	0.802983	0.765387	4.28161	0.000222973	0.00368225	0.427995
PDIA2	0.80179	-0.00324171	2.73663	0.0123281	0.0576424	-2.7731
AGAP4	0.797617	-0.219141	3.09115	0.00470657	0.0296423	-2.0918
FABP2	0.797045	-0.0395078	3.61467	0.00126391	0.0119293	-1.09936
NBPF14	0.79195	0.667911	3.93109	0.00055816	0.00668044	-0.324668
HELLPAR	0.788299	-0.117617	3.08022	0.00483439	0.0302209	-2.10377
PMFBP1	0.763254	-0.133558	2.76842	0.0106746	0.0526413	-2.68345
ZNF682	0.758845	0.120078	3.39877	0.00218837	0.0175724	-1.48556
AC138969.2	0.756542	1.11216	3.96629	0.000516391	0.00634919	-0.181367
Z83851.2	0.752997	0.70313	3.76924	0.000849259	0.00903323	-0.651961
OPN1SW	0.751427	0.985789	4.76317	6.25674e-05	0.00161739	1.51287
NBPF20	0.748961	0.487024	3.33864	0.00256295	0.0194068	-1.55522
PLA2G2A	0.741547	2.30939	5.76688	4.47488e-06	0.000272709	4.14395
LINC01881	0.739405	0.24276	3.35661	0.00243352	0.0188569	-1.54729
CCT6P1	0.73595	-0.0927496	3.1818	0.00376427	0.0254416	-1.9173
KITLG	0.731377	2.29296	6.50439	6.73743e-07	7.39067e-05	5.80879
GABRE	0.72852	1.11084	3.33528	0.00312504	0.0221907	-1.64011
LDLRAD1	0.727147	1.79315	5.5872	7.14829e-06	0.000363322	3.58857
SNORD104	0.726901	0.712778	3.9401	0.000545232	0.00658667	-0.296318
AC107027.3	0.720004	0.580825	3.53729	0.00154018	0.0136923	-1.14324
NCK1-AS1	0.707697	0.580938	3.50333	0.0016792	0.014519	-1.21127
LAIR1	0.705245	0.41507	3.11673	0.00441989	0.0282743	-1.9874
NPHP1	0.704892	0.655576	3.16282	0.00410941	0.026958	-1.90708
CKM	0.699388	0.810738	3.96536	0.000510509	0.0062858	-0.22406
MST1P2	0.69903	2.32787	3.92983	0.00125388	0.0118841	-0.774454
AL390728.4	0.699026	-0.0145394	2.89757	0.00752885	0.041547	-2.42681
MFSD4A	0.695959	0.102697	3.01553	0.0056616	0.0337051	-2.20441
ZNF230	0.692537	1.0281	4.04541	0.000414267	0.00545509	-0.0138687
CCDC170	0.684239	3.35272	6.30477	2.18955e-06	0.000173718	4.98663
HMGN2P5	0.683825	2.28048	5.86334	3.48353e-06	0.000231288	4.36051
NPIPB3	0.676845	1.2293	3.98113	0.000489947	0.00614434	-0.121172
AC026271.3	0.675554	0.689483	3.64907	0.00115722	0.0113149	-0.900191
MSTO2P	0.672414	0.168883	3.17552	0.00382324	0.0256529	-1.90057
LINC01311	0.669938	0.639858	3.51469	0.0016314	0.0142226	-1.18063
IQCC	0.666426	1.20834	3.93797	0.000548255	0.00659876	-0.217669
C9ORF152	0.663129	0.277648	3.14426	0.00413019	0.0270521	-1.94771
AC024075.1	0.65493	0.0564083	2.95538	0.00655052	0.0376297	-2.31768
FAM161A	0.651982	2.40309	5.44086	1.04851e-05	0.000469043	3.40371
NOSTRIN	0.647146	-0.108774	2.78347	0.00988025	0.0501769	-2.63367
STRA6	0.646567	0.693129	3.3495	0.00247735	0.0190328	-1.50721
NEURL1B	0.637453	-0.145938	2.87349	0.00797597	0.043332	-2.47763
KNG1	0.633851	2.43868	5.36853	1.26767e-05	0.00053844	3.23887
NFE2	0.632986	3.29848	6.52848	6.33917e-07	7.14006e-05	6.09521
AC015813.1	0.632425	1.65058	4.39716	0.000164477	0.0030246	0.863454
NBPF12	0.632247	0.62265	3.25695	0.00312318	0.0221907	-1.69757
ABCA11P	0.628044	0.518622	3.01688	0.00564305	0.0336406	-2.17084
PLEKHM1P1	0.624249	0.578912	3.00435	0.00581766	0.0343656	-2.19176
AC009533.1	0.618026	1.35124	3.56144	0.00144816	0.0131713	-1.0188
AGAP6	0.616902	0.459795	2.81092	0.00925826	0.0479214	-2.559
PWAR6	0.611264	1.71158	4.24864	0.000243166	0.00386204	0.534076
CTSV	0.606602	2.73696	6.0818	1.9813e-06	0.000161253	4.96718
AC007406.5	0.604365	1.19227	3.23469	0.00333367	0.0233375	-1.71967
NECTIN4	0.603294	2.98287	6.37224	9.422e-07	9.28582e-05	5.6878
PITPNA-AS1	0.596178	0.96563	3.09362	0.00467817	0.0294928	-2.00409
GGT6	0.591033	0.832881	3.3396	0.00253978	0.0193125	-1.51503
TMEM44-AS1	0.584926	1.13848	3.52478	0.00159003	0.0140142	-1.10948
UPF3B	0.58462	3.44868	6.73	3.81734e-07	5.35064e-05	6.58462
ARRDC4	0.578363	1.49052	3.64883	0.00115795	0.0113149	-0.822892
BTG2	0.575983	3.90941	6.84872	2.83749e-07	4.43682e-05	6.89367
GBP1	0.57376	0.133254	2.64537	0.0136513	0.0619466	-2.8637
AL391988.1	0.573625	0.513101	2.84787	0.0084794	0.0450327	-2.48919
NEAT1	0.573068	4.3761	4.016	0.00289645	0.0210633	-1.56528
MYSM1	0.572845	1.89828	4.08245	0.000376019	0.00512661	0.169093
SLC25A25-AS1	0.572503	0.179706	2.51012	0.0186143	0.0766634	-3.09525
TRIM59	0.571371	0.693967	3.15723	0.00400008	0.0264332	-1.88884
ZNF430	0.57082	2.3709	5.23161	1.81702e-05	0.000698834	2.906
NRARP	0.569921	2.03911	4.51108	0.000121787	0.00249842	1.17195
ZNF385B	0.567638	1.69796	4.31459	0.000204443	0.00354753	0.682714
SLC6A2	0.566632	1.10571	3.12321	0.00435005	0.0280913	-1.9424
NPIPB4	0.564762	2.49858	4.35002	0.000207909	0.00358793	0.723981
C1ORF216	0.56362	0.734253	3.00866	0.00575698	0.0341406	-2.17728
AC005726.1	0.558036	0.496225	2.9881	0.00605176	0.035436	-2.22654
AC027117.2	0.556218	0.157018	2.34852	0.0267151	0.0983401	-3.36411
AKAP5	0.55364	0.931823	3.36711	0.00237007	0.0185474	-1.45176
AP002360.1	0.553624	2.17647	4.82779	5.27432e-05	0.00143698	1.92869
DNAJC27	0.553223	0.446734	2.64595	0.0136329	0.0619077	-2.85828
VAV3	0.548814	3.39408	5.7129	5.15555e-06	0.000294276	4.13558
SDHAP1	0.54427	0.99169	2.96467	0.00640506	0.0370641	-2.25941
IMMP2L	0.543106	1.81355	4.08858	0.00037004	0.0051017	0.178392
RGS9	0.54223	-0.0280299	2.33479	0.0275343	0.100476	-3.38347
IFIT1	0.541908	0.522995	2.68627	0.0124131	0.0578745	-2.78571
C1R	0.540576	1.99629	3.86525	0.000662329	0.00748681	-0.325935
COL7A1	0.539527	0.317901	2.34882	0.0266976	0.0983276	-3.36798
CBX7	0.537872	1.14622	3.1842	0.00374196	0.0253381	-1.8177
ANGPTL8	0.53776	2.51398	3.36517	0.00363417	0.0248348	-1.78221
AC009690.2	0.537433	0.220513	2.3362	0.027449	0.100281	-3.3858
MAP3K14	0.536623	0.815927	2.62856	0.0142079	0.0636254	-2.89635
NUTM2D	0.535459	1.37699	3.48745	0.00174838	0.0149138	-1.17643
GNMT	0.533701	2.56287	4.96495	3.67107e-05	0.00113785	2.28863
ATF7IP2	0.533403	4.13324	6.01267	4.0669e-06	0.000254073	4.39552
ZNF528	0.532706	1.22059	3.59059	0.00134426	0.0124873	-0.963974
PLEKHH2	0.531172	-0.0327246	2.37501	0.0251973	0.0946518	-3.3188
MT-TN	0.528231	8.24296	2.97203	0.0234386	0.0900634	-3.85825
ZNF780B	0.52794	1.95118	3.7761	0.000834329	0.00894228	-0.529193
OTUD3	0.524701	2.1624	4.311	0.000206384	0.00357137	0.711793
DLEU2	0.523997	2.95209	5.44772	1.02982e-05	0.000464763	3.47722
SERHL2	0.523522	0.498777	2.7835	0.00987938	0.0501769	-2.60846
ZNF8	0.522699	1.83141	3.86679	0.000659685	0.00748036	-0.325091
RSRP1	0.520372	0.826368	2.68217	0.0125322	0.0583804	-2.79724
APOA4	0.519821	1.72067	3.6912	0.0010385	0.0105227	-0.722061
CELSR1	0.51886	1.40529	3.43724	0.00198568	0.0162976	-1.28314
AC005261.3	0.51661	-0.00325405	2.4202	0.0227885	0.0881069	-3.24537
FAM13C	0.514791	0.483577	2.07858	0.0492606	0.148559	-3.82444
MCTS2P	0.514323	0.0928654	2.12093	0.0436091	0.13661	-3.7212
SNHG21	0.512768	0.549352	2.73818	0.010993	0.0536258	-2.69106
GPC3	0.511311	9.68317	3.37457	0.0136305	0.0619077	-3.31706
DNHD1	0.50824	0.506584	2.51943	0.0182254	0.0755796	-3.08267
CCDC18	0.507322	3.10961	5.17291	2.12085e-05	0.000774309	2.80871
TMEM147-AS1	0.506499	1.72032	3.28324	0.00292483	0.0211928	-1.61621
SLC30A3	0.505737	1.89686	3.63338	0.00120474	0.0115661	-0.850888
PROX1-AS1	0.505239	0.629892	2.77165	0.01016	0.0510024	-2.62896
C4ORF33	0.504574	0.412527	2.38881	0.0244381	0.0928017	-3.3044
USP49	0.504483	2.4145	4.71507	7.10486e-05	0.00173827	1.68124
LRFN1	0.50197	0.386846	2.16239	0.0400479	0.128649	-3.67419
SNX18P3	0.501687	0.615504	2.37829	0.0250148	0.0941608	-3.33099
AC092747.4	0.501043	0.75109	2.65179	0.0134497	0.0612962	-2.85133
AL133355.1	0.500254	-0.196541	1.75389	0.0923664	0.226429	-4.22739
AC011747.1	0.497763	1.1203	2.48115	0.0204886	0.0819807	-3.19797
VMA21	0.497182	4.72992	7.1848	1.23646e-07	2.59965e-05	7.69315
CDH1	0.493903	4.22142	7.16836	1.28731e-07	2.61926e-05	7.65696
AC027228.2	0.492982	0.604506	2.54359	0.0172502	0.0729751	-3.0426
AC078846.1	0.492563	0.583762	2.45317	0.0211672	0.0838117	-3.20058
AP000766.1	0.492554	-0.0329895	2.16563	0.0396805	0.128072	-3.64789
CCDC150	0.491233	0.7269	2.70404	0.0119087	0.0564129	-2.75469
MEIS1	0.490731	1.7346	3.52459	0.00159083	0.0140142	-1.09098
CLUHP3	0.488457	2.1597	3.40921	0.00224214	0.0178452	-1.39965
MAPK8IP3	0.488181	3.044	4.65025	8.4324e-05	0.00194115	1.52335
AFP	0.48731	11.2359	4.73447	0.00129582	0.0121537	-1.05211
CIRBP	0.482154	7.26631	10.5716	6.46077e-11	1.63005e-07	15.0639
POLH-AS1	0.480247	1.05678	2.64596	0.0136325	0.0619077	-2.87409
C3ORF70	0.480196	2.28117	4.42183	0.00015412	0.00291051	0.977686
TRAPPC2	0.480007	0.839174	2.59329	0.0153948	0.0673856	-2.96127
AC012640.2	0.479234	0.607418	2.51228	0.0185237	0.076524	-3.09809
COL16A1	0.478407	2.73424	4.30553	0.000209373	0.00360333	0.696368
LINC01963	0.477773	3.4091	4.25032	0.000365159	0.00508442	0.190693
MIR34AHG	0.477666	0.571746	2.30858	0.029162	0.104156	-3.44647
SFRP4	0.477395	0.515958	2.33801	0.0273402	0.100028	-3.39412
FSTL4	0.475221	0.803926	2.60372	0.01503	0.0662948	-2.94089
RNPC3	0.475203	1.88374	3.70614	0.000999341	0.010266	-0.687277
CARF	0.475094	0.579015	2.44921	0.021356	0.0842623	-3.20726
AC022400.7	0.47464	1.69254	3.57765	0.00138946	0.0128035	-0.974017
TOX3	0.474326	4.6835	7.61056	4.40437e-08	1.46214e-05	8.69422
NPSR1-AS1	0.473276	1.88304	3.63947	0.0011861	0.0114497	-0.837079
UHRF1	0.471085	7.17467	7.58428	4.10682e-07	5.43218e-05	6.60338
BRIP1	0.470968	4.51097	6.69655	4.15136e-07	5.43218e-05	6.52533
NPIPP1	0.468503	0.226868	2.29668	0.02993	0.105999	-3.45038
IGDCC4	0.467916	0.230294	2.26735	0.0319006	0.110972	-3.49786
PLIN5	0.467586	0.455768	2.10721	0.0448827	0.139251	-3.76492
SMIM27	0.467436	0.777014	1.93945	0.0661526	0.179817	-4.06844
FOS	0.466668	1.04124	2.82239	0.00900946	0.0470034	-2.53761
ZNF224	0.466313	0.336331	2.1613	0.0400468	0.128649	-3.67194
BICC1	0.465512	2.0477	3.77517	0.000836335	0.00895617	-0.532183
AL731569.1	0.46479	0.713911	2.4807	0.0198954	0.0803383	-3.15795
GRPEL2	0.464042	3.26938	4.72004	7.01224e-05	0.00173791	1.68296
TRIM36	0.461945	0.166725	2.08066	0.0474427	0.144742	-3.78637
PRKY	0.461688	0.972596	2.46344	0.0206841	0.0825729	-3.20354
AC024075.2	0.461223	0.106233	2.21389	0.0357981	0.119818	-3.57813
RPL3P4	0.460419	1.68233	3.33911	0.00254285	0.0193125	-1.49462
AL596202.1	0.458704	0.957254	2.31484	0.0288485	0.103387	-3.46503
AL163636.2	0.458492	-0.0515424	1.66043	0.109993	0.254739	-4.35663
C5ORF51	0.458345	4.33316	6.28521	1.17623e-06	0.000103043	5.52515
ZNF420	0.457016	1.46648	2.36111	0.0277347	0.10077	-3.46592
AP000523.1	0.456681	0.352674	2.21762	0.0355128	0.119243	-3.58332
AL035071.1	0.456219	2.74495	4.52138	0.000118518	0.00246717	1.21893
MFAP2	0.456081	0.907496	2.48906	0.0195232	0.0791659	-3.15337
AC009113.1	0.45504	1.15869	3.02238	0.00556803	0.0333685	-2.14579
MUC20-OT1	0.454103	1.16522	2.83613	0.00871976	0.045738	-2.51497
ZNF721	0.453081	2.5333	4.28442	0.000221333	0.00367867	0.652212
STARD9	0.452664	1.62409	3.28618	0.00290345	0.0210864	-1.60684
MAP6D1	0.452409	0.438621	2.20298	0.0366446	0.121811	-3.61176
ZNF782	0.452352	1.65741	3.2606	0.00309494	0.0221195	-1.66254
AC107068.1	0.450234	0.845879	2.56858	0.0162927	0.0703637	-3.00657
GTF2IP12	0.450129	0.734007	2.47789	0.020022	0.0805155	-3.16385
AC115618.2	0.448263	1.05635	2.88919	0.00768181	0.0421698	-2.40817
LINC01481	0.448016	0.623232	2.42538	0.0225267	0.0873367	-3.25043
RHOBTB1	0.446423	5.61516	8.4713	5.87221e-09	3.81381e-06	10.6465
GVQW3	0.446362	0.739916	2.41603	0.0230018	0.0887362	-3.2726
FGB	0.446249	7.26978	9.15558	1.26905e-09	1.22562e-06	12.1213
SCAI	0.445112	1.86466	3.1851	0.00373368	0.025307	-1.83497
RSRC2	0.444501	5.33917	7.1232	1.43832e-07	2.79144e-05	7.52015
FSD1L	0.444258	0.514393	2.15478	0.0406037	0.129872	-3.69414
DNMT3B	0.444255	5.08047	7.11233	1.47728e-07	2.82362e-05	7.50707
SBK2	0.443757	0.496314	2.39092	0.024324	0.0925352	-3.30401
BCLAF3	0.443539	1.07137	2.21149	0.0365864	0.121681	-3.65818
PRELID3A	0.443132	1.0088	2.80851	0.00931148	0.0481411	-2.56352
AGER	0.441275	0.588669	2.33939	0.027257	0.0998975	-3.39568
DCDC2	0.441153	5.63678	8.30067	8.68778e-09	4.76506e-06	10.2621
CDCA7	0.439742	5.91956	8.04223	1.5839e-08	7.68494e-06	9.66264
ZNF814	0.438413	0.942996	2.25504	0.0327626	0.113078	-3.56462
MT1X	0.438033	5.82893	6.78003	7.35001e-07	7.77172e-05	5.96627
AC097478.1	0.437825	1.46787	2.8015	0.00946735	0.0487671	-2.59989
AC125257.1	0.435894	2.90261	4.16776	0.000300709	0.00445763	0.35242
TNNI3	0.435268	1.23139	2.77601	0.010056	0.0506818	-2.63516
FBXW7	0.433826	3.16409	4.91067	4.23695e-05	0.00125174	2.16064
AC105760.2	0.432989	0.201617	1.97445	0.0590247	0.166573	-3.94714
RPS27AP16	0.432861	0.879945	2.18229	0.0382994	0.12546	-3.6804
LRIG2	0.432635	2.35442	3.56654	0.00142945	0.0130576	-1.02443
BCAS1	0.43162	1.67737	3.07168	0.00493662	0.0306382	-2.0632
PKD1P6	0.431424	1.53564	2.44003	0.0224182	0.0870172	-3.31342
ING3	0.428025	2.82373	4.24519	0.000245381	0.00387402	0.54549
AC022415.1	0.427702	0.610839	2.15881	0.0402584	0.129062	-3.69512
ZC2HC1A	0.426705	1.52475	2.78758	0.00978471	0.0499531	-2.63177
AC002550.1	0.426443	-0.021189	1.95604	0.0612673	0.171071	-3.95838
ZGRF1	0.42631	1.26277	2.58945	0.0155314	0.0677703	-2.99376
LINC01547	0.426106	1.41865	2.56085	0.0165835	0.0712537	-3.06132
KMT2E	0.425373	5.1106	7.43166	6.77692e-08	1.79866e-05	8.26708
CPE	0.424048	7.80198	8.26683	1.52218e-08	7.68091e-06	9.68509
AC126755.1	0.423995	1.49661	2.74643	0.0107819	0.0529459	-2.71076
FDXACB1	0.423838	1.1045	2.63048	0.0141301	0.0634188	-2.90583
NEIL1	0.422567	0.758957	2.35454	0.026363	0.0975848	-3.38017
AL139423.1	0.422063	0.202849	1.99716	0.0563576	0.161986	-3.91382
ZNF25	0.421181	0.405777	2.16782	0.0394961	0.127764	-3.66599
LINC02482	0.42049	0.246449	2.17376	0.039001	0.126967	-3.64735
CCT8P1	0.419263	0.455391	2.09829	0.0457288	0.14094	-3.77885
RAPGEFL1	0.419251	2.12999	3.67767	0.00107526	0.0107911	-0.757028
HMGB1P10	0.418818	0.94421	2.48053	0.0199031	0.0803383	-3.17102
TTC6	0.418703	2.52223	3.65869	0.00112901	0.0111443	-0.826125
AL392172.1	0.417574	0.841923	2.17315	0.0390519	0.127067	-3.69197
CCNL2	0.4175	4.20247	5.77502	4.38119e-06	0.000269603	4.26327
ST3GAL5	0.416102	0.46866	1.91062	0.0671232	0.18163	-4.06405
TSACC	0.415346	0.173315	1.96157	0.0605853	0.169765	-3.96384
ZNF660	0.414998	1.43511	2.84756	0.00848552	0.0450327	-2.50612
SLC25A53	0.413061	1.01686	2.44894	0.021369	0.0842623	-3.23271
MRPL45P2	0.411877	1.43635	2.78257	0.00990126	0.0502229	-2.63501
PDIA4	0.411554	8.79701	5.3839	0.000167977	0.00307552	0.815867
CA14	0.410764	1.18307	2.5064	0.0187721	0.076967	-3.14165
RPL22L1	0.410647	4.30975	4.90668	5.43266e-05	0.00145952	1.86197
AL356056.3	0.409165	1.23376	2.55809	0.0166886	0.0715337	-3.05019
CUTALP	0.407861	0.506147	1.90059	0.0684792	0.184114	-4.08246
AL353194.1	0.407635	0.743814	1.98294	0.0580144	0.164865	-3.98436
ANKHD1-EIF4EBP3	0.406799	1.88663	3.28708	0.00289694	0.0210633	-1.61608
MMAA	0.406685	1.27282	2.50637	0.0187735	0.076967	-3.14936
TECTB	0.405732	0.793253	2.10945	0.044673	0.138861	-3.79078
ZBTB3	0.405667	0.501342	2.01839	0.0539599	0.15752	-3.90605
ODAM	0.40536	4.22237	5.33404	1.3879e-05	0.000572168	3.1501
PPP3CB-AS1	0.404904	0.0833504	1.7635	0.0895475	0.221629	-4.23305
SPATA5	0.404592	1.87628	2.6691	0.0129765	0.059744	-2.90594
ZNF10	0.404323	1.55022	2.91809	0.00716683	0.04005	-2.37177
SERPINA4	0.404087	4.67727	5.55113	8.18395e-06	0.000397112	3.62505
INTU	0.403948	1.62972	2.95	0.0066363	0.0378984	-2.31211
HYKK	0.4038	1.34634	2.23525	0.0344815	0.116805	-3.64655
RNU1-70P	0.403366	1.06989	2.20885	0.0361872	0.12064	-3.65555
TF	0.403145	11.1893	3.23797	0.0143107	0.063972	-3.45045
AC010654.1	0.403018	0.479763	2.07428	0.048076	0.146034	-3.81819
FAM72A	0.402845	1.56661	2.82113	0.00903652	0.0471057	-2.56838
ZNF708	0.402701	1.55907	2.7164	0.0115693	0.0553895	-2.77525
PMAIP1	0.402651	0.761516	2.18981	0.0376902	0.124366	-3.65729
LINC01588	0.402623	0.0548093	1.81026	0.0818107	0.208746	-4.16749
AC099850.1	0.40228	0.209825	1.82464	0.0795494	0.2044	-4.16158
MSI1	0.40173	1.39582	2.51862	0.018259	0.0756942	-3.13838
CCDC28B	0.401426	1.18967	2.3726	0.0253318	0.0949153	-3.38408
AC097662.1	0.399862	0.0390067	1.86017	0.0741918	0.194735	-4.09763
ZNF121	0.399669	4.16956	4.78259	6.79591e-05	0.0016985	1.64745
TTPA	0.398211	1.75389	3.00416	0.00582031	0.0343656	-2.20947
TXNL4B	0.395216	3.74789	4.46865	0.000138263	0.00272343	0.999182
TAF1A	0.394208	1.70345	3.02158	0.00557883	0.0334015	-2.16947
IRAK1BP1	0.393869	0.800866	2.17269	0.03909	0.127126	-3.68889
CD9	0.393672	2.42375	3.64175	0.00117917	0.0114249	-0.857216
POU2F1	0.393644	5.30876	7.10376	1.50875e-07	2.84074e-05	7.47481
FUS	0.393355	10.3627	8.67777	3.67466e-09	2.57533e-06	11.0335
LINC00294	0.392262	1.76286	2.94957	0.00664323	0.0379034	-2.32341
SETP14	0.391727	1.66594	2.71735	0.0115435	0.0553483	-2.78382
WNT11	0.391646	0.0345572	1.71046	0.0990712	0.237646	-4.29849
ALB	0.391454	12.6998	4.85386	0.000323298	0.0046847	0.0500535
AL121944.1	0.391327	0.470969	1.94668	0.0624355	0.172876	-4.0111
AC009065.8	0.390537	0.883271	2.1963	0.0371718	0.123141	-3.65761
ZNF563	0.39027	2.8625	3.64792	0.00116064	0.0113324	-0.887272
HCFC2	0.390084	0.596564	2.01278	0.0545848	0.158697	-3.92339
AC244090.1	0.389996	0.739956	2.16188	0.039997	0.128551	-3.70105
MIMT1	0.389915	1.47541	2.43917	0.0218423	0.0854125	-3.29414
HIST1H1C	0.389742	3.46926	4.09869	0.000365875	0.00508707	0.113043
TNFAIP8L3	0.389526	3.61476	4.74216	6.61402e-05	0.00167375	1.71068
COL4A6	0.389474	3.04289	3.68058	0.00107406	0.0107876	-0.837248
AL080317.3	0.389266	0.793143	2.15981	0.0401733	0.128888	-3.70927
MIR1244-2	0.388174	1.97983	2.35968	0.0276641	0.100666	-3.54058
AC034236.1	0.386934	0.798433	2.12159	0.043549	0.13657	-3.77175
GABPB1-AS1	0.386822	3.3844	4.30889	0.000207532	0.00358632	0.653205
DRD4	0.386203	0.393107	1.97392	0.0590879	0.166606	-3.96356
LINC00680	0.38596	1.97143	3.24405	0.00322522	0.022679	-1.71525
PRPF38B	0.385931	5.71473	6.11931	2.53617e-06	0.000187098	4.71214
PEX11A	0.385281	2.59482	3.34013	0.00253639	0.0192983	-1.56505
MYBPHL	0.384903	0.377689	1.78588	0.0857694	0.215436	-4.23226
LY6G5B	0.384249	-0.0420728	1.57253	0.127901	0.281749	-4.4641
SNHG1	0.383718	4.55737	5.7085	5.20919e-06	0.000294276	4.06924
SNHG19	0.383443	3.3353	4.39403	0.000165842	0.00304526	0.868876
IGFLR1	0.383026	1.03756	2.11041	0.0445829	0.138662	-3.81555
ZNF382	0.382825	1.53668	2.15469	0.0414281	0.131774	-3.8157
JPH4	0.382068	0.308576	1.48533	0.151147	0.314484	-4.6125
JSRP1	0.38195	0.287542	1.67376	0.106149	0.248575	-4.37323
NAALAD2	0.379774	2.12452	3.12631	0.00431694	0.0279416	-1.98404
GINS1	0.37833	5.75393	6.434	8.34451e-07	8.42128e-05	5.76638
CCDC144NL-AS1	0.378123	4.26993	5.53828	8.12368e-06	0.000397112	3.66271
RPL32P3	0.377551	0.679868	2.10636	0.0449628	0.139282	-3.78502
MRNIP	0.376467	2.17136	2.78761	0.00978403	0.0499531	-2.7045
AC091153.3	0.376184	0.0575381	1.52013	0.140528	0.300112	-4.53827
RORC	0.375718	3.38492	4.30297	0.000210788	0.0036129	0.638487
MDM2	0.375679	6.7022	8.43917	6.31987e-09	3.81381e-06	10.5435
PPARGC1B	0.375548	1.67853	2.72372	0.0113725	0.0547996	-2.77254
CCDC77	0.37507	2.6953	3.70015	0.00101486	0.0103748	-0.746032
HNRNPA1P7	0.374687	0.220949	1.84464	0.0764937	0.199127	-4.13484
POLH	0.373996	4.22278	5.48341	9.37866e-06	0.000439681	3.52787
AC015813.6	0.373963	0.821795	2.24496	0.0334836	0.114525	-3.57097
STAG3	0.373311	0.631328	1.81325	0.0813356	0.207782	-4.22272
HNRNPA1L2	0.372672	1.59609	2.49924	0.0190791	0.0779908	-3.19665
THBS1	0.372542	7.44541	5.7325	2.67726e-05	0.000907496	2.47725
FAM172A	0.372293	2.71199	3.33303	0.00258199	0.0194866	-1.5965
MMP11	0.370821	2.38335	3.44426	0.00195069	0.0160941	-1.30564
TMSB4X	0.3707	2.70591	3.70967	0.000990284	0.0101979	-0.724695
HMGCS1	0.370325	7.83844	7.8329	2.59294e-08	1.05516e-05	9.11117
CCDC142	0.369693	3.45648	4.5648	0.000105681	0.00225961	1.28168
DYRK3	0.369329	0.920226	1.98391	0.0578997	0.16477	-4.00325
PLK2	0.368939	3.4404	4.28886	0.000218765	0.00366654	0.597551
TMPRSS6	0.368538	3.74169	4.82182	5.35822e-05	0.00144432	1.89906
AC055720.2	0.368349	0.142634	1.60142	0.121346	0.272283	-4.44909
AC073508.3	0.368344	2.12164	2.61871	0.0145801	0.0648091	-3.04054
AC010642.2	0.368297	1.6664	2.59445	0.0153539	0.0672767	-3.02376
CLK1	0.368146	3.27674	4.07486	0.00038356	0.00519721	0.0893227
CDK10	0.368011	1.05609	2.02579	0.0531461	0.155735	-3.95425
EFNA4	0.367825	3.51387	4.07902	0.000379406	0.00514702	0.0705072
SNHG16	0.366974	7.33592	6.6335	1.02619e-06	9.8185e-05	5.55307
TNNC2	0.366567	1.64631	2.54153	0.0173314	0.0731958	-3.1228
CNTNAP2	0.365032	1.07369	2.36642	0.0256804	0.0957605	-3.38412
AC084033.3	0.364841	1.14394	2.19675	0.0371363	0.123056	-3.68431
SLF1	0.364501	2.25802	3.22299	0.00339869	0.0236353	-1.78736
AC142472.1	0.363825	1.08861	2.15459	0.0406196	0.12988	-3.74863
ASF1B	0.363734	6.1317	6.26871	1.61693e-06	0.000135984	5.11406
GTF2IP13	0.362205	1.02185	1.52	0.145083	0.306723	-4.68076
DDIT3	0.361746	1.98346	2.41099	0.0235342	0.0903482	-3.42331
C19ORF33	0.361675	0.857532	2.15626	0.0404766	0.129616	-3.72124
HNRNPLP2	0.36124	0.459558	1.95009	0.0620079	0.172271	-4.00504
ARRDC3	0.36124	2.40764	2.88968	0.00767272	0.0421698	-2.52676
WDR5B	0.361169	1.56207	2.35346	0.0264255	0.0977017	-3.46148
GDNF	0.360379	0.702109	1.58644	0.125886	0.27885	-4.54244
ATG14	0.360008	3.12059	3.64485	0.00116982	0.0113868	-0.927815
CCNE2	0.359677	0.602671	1.74373	0.0930029	0.227459	-4.31689
ADSSL1	0.359646	1.20849	2.10292	0.0452876	0.140025	-3.84888
SEMA4D	0.358635	1.41671	2.34336	0.0270203	0.099203	-3.46127
TMEM220	0.358383	0.968483	2.19098	0.0375963	0.124091	-3.67495
RBM48	0.357779	2.44981	3.043	0.00529501	0.0321756	-2.20458
DNAH14	0.357122	0.921355	1.85193	0.0754059	0.196905	-4.20366
LINC02035	0.356926	0.845447	1.83765	0.0775502	0.200923	-4.21456
SNRPGP15	0.355915	0.379862	1.5842	0.125219	0.277959	-4.49946
MTFR2	0.355607	3.39486	4.0989	0.000360177	0.00503524	0.134168
XRCC4	0.355262	2.70722	3.12547	0.0043259	0.0279852	-2.06167
INHA	0.355234	2.4749	2.62444	0.0150407	0.0663052	-3.11208
FAM111A	0.355177	2.78255	3.50499	0.00167215	0.0144877	-1.21119
MSMO1	0.355045	6.9733	6.06012	5.05547e-06	0.000289885	4.01539
AC098934.2	0.354443	1.29641	2.27441	0.0314158	0.109897	-3.56876
AC011043.1	0.354201	2.86668	3.69573	0.00102647	0.0104426	-0.77519
ZNF529	0.354185	2.01406	2.65696	0.0132892	0.0607622	-2.94632
BAAT	0.353833	1.28778	2.37234	0.0253464	0.0949153	-3.39467
KIAA1586	0.353799	3.43059	4.17961	0.000291499	0.00436729	0.328562
KLHDC7A	0.353091	3.2079	4.26166	0.000234987	0.00378108	0.554573
CCND2	0.353063	1.50725	2.16779	0.0394991	0.127764	-3.78103
AC012467.2	0.35279	0.541894	1.9253	0.0651784	0.177894	-4.04991
ETV2	0.352712	-0.0417939	1.39595	0.174518	0.347029	-4.66836
DKK1	0.352405	7.77533	4.40753	0.00101126	0.0103548	-0.954442
ADH4	0.352315	5.87493	5.25062	3.44326e-05	0.00108864	2.19603
B3GNT10	0.351865	1.28548	2.072	0.0483043	0.146516	-3.91006
ITIH5	0.351709	4.52743	4.9336	3.98798e-05	0.00118652	2.09927
TRMT13	0.351613	2.39611	2.95466	0.00656201	0.0376786	-2.38706
RPA2	0.351472	5.20308	5.89656	3.19628e-06	0.00021753	4.48836
ZC3H8	0.35124	2.37749	3.16541	0.00392006	0.0260134	-1.92781
HNRNPDL	0.351213	8.01606	7.66473	3.86876e-08	1.39441e-05	8.709
AC005034.3	0.351124	2.29177	2.309	0.0311565	0.109117	-3.69309
LINC00494	0.350656	0.400005	1.84348	0.0766681	0.19941	-4.15398
AL137077.2	0.349831	0.348303	1.83652	0.0777224	0.201204	-4.15854
NPIPB5	0.349795	1.8111	1.97209	0.0618837	0.172202	-4.17319
FETUB	0.34887	0.108778	1.5813	0.125881	0.27885	-4.47019
AL513477.1	0.348784	0.362499	1.64111	0.1128	0.258894	-4.42458
HPF1	0.348699	3.38029	3.83829	0.000710288	0.00789453	-0.499932
PBLD	0.348624	1.75952	2.4573	0.0209719	0.0832439	-3.29677
RBM14-RBM4	0.348359	0.374759	1.59545	0.122678	0.274657	-4.48473
C18ORF25	0.348264	3.26407	4.07175	0.00038669	0.0052284	0.0830705
ZNF543	0.347765	1.72183	2.44559	0.0215304	0.0846388	-3.31352
LIN52	0.347294	4.29982	5.22399	1.85384e-05	0.000700921	2.86365
KAT14	0.346147	4.16326	5.06378	2.82802e-05	0.000948817	2.47002
EXO1	0.345573	4.51836	4.70926	7.21493e-05	0.00175369	1.52733
STX18-AS1	0.345383	1.3116	2.14554	0.0414054	0.131747	-3.7915
GSTA1	0.345269	5.29366	4.88951	6.52497e-05	0.00166288	1.59105
BTBD19	0.345039	1.00702	1.89681	0.0689968	0.185072	-4.14813
ITGAE	0.344529	3.5136	4.04913	0.000410256	0.00544436	-0.00311648
TMEM198B	0.344273	1.34043	2.35841	0.0261386	0.0969856	-3.42545
TUBBP1	0.344036	0.890391	2.03986	0.0516282	0.152742	-3.91207
LRRC26	0.343964	-0.0683077	1.45963	0.156351	0.322177	-4.59384
INO80D	0.343957	3.23649	3.20992	0.00374656	0.0253556	-2.00054
ZNF195	0.34383	3.71738	4.21253	0.000267366	0.0041132	0.374781
FGL1	0.343458	7.76578	6.83879	3.4462e-07	4.94021e-05	6.555
MZF1-AS1	0.343393	2.14927	2.96858	0.0063448	0.0367803	-2.32422
TDG	0.343372	3.35673	4.0736	0.000384825	0.00520876	0.076664
FAM102B	0.343351	0.542862	1.63663	0.113737	0.260278	-4.45347
GARNL3	0.343273	1.93006	2.5223	0.0181067	0.0752538	-3.19769
HIST2H2AC	0.343067	1.41311	2.48007	0.0199235	0.0803383	-3.21187
AC008741.2	0.3429	0.150478	1.5156	0.141667	0.301828	-4.55493
AZIN2	0.342883	0.300733	1.66515	0.107871	0.251443	-4.38595
SMARCE1	0.342831	6.41655	7.05673	1.69416e-07	2.96831e-05	7.2958
CASP2	0.342456	4.63058	5.47297	9.63866e-06	0.000448678	3.46511
LIN7C	0.342398	3.76919	4.5423	0.000112149	0.00238175	1.1932
NDUFB1	0.342228	3.84252	4.45609	0.000140806	0.00273693	0.968158
NBPF11	0.342126	0.62631	1.87016	0.0727428	0.192218	-4.1401
TMEM68	0.341611	2.99937	3.49068	0.00173409	0.014862	-1.27366
SGMS1-AS1	0.341191	1.5584	1.82272	0.0821131	0.209264	-4.35543
ZNF138	0.340419	1.42263	2.33861	0.0273042	0.0999832	-3.47052
RNF146	0.339614	4.02273	4.8351	5.17348e-05	0.00141263	1.90443
HSP90B1	0.33925	9.4323	6.2296	2.60893e-06	0.000189148	4.57747
ZNF550	0.338865	1.13494	1.87615	0.0718861	0.190513	-4.19757
Z94721.1	0.338658	0.407902	1.67849	0.105214	0.246965	-4.38122
AC009831.1	0.337582	0.289917	1.54916	0.133413	0.289573	-4.53175
CEP135	0.336562	3.20501	3.50915	0.00165456	0.0143749	-1.26058
SASS6	0.336018	3.20273	3.57648	0.00139361	0.012823	-1.10148
DEPDC4	0.335495	0.450163	1.62227	0.116792	0.265323	-4.46008
SMIM19	0.335287	2.96113	3.43044	0.00202011	0.0164517	-1.40823
TAF15	0.334847	8.68104	7.92541	2.08394e-08	9.38889e-06	9.31638
PDE7A	0.334583	3.5214	4.1713	0.000297926	0.004432	0.297103
FAM86C2P	0.334467	2.24384	2.73998	0.0109466	0.0534825	-2.81301
ELFN1-AS1	0.334085	1.27362	2.14842	0.0411541	0.131158	-3.78168
TADA2A	0.334008	3.54952	4.33882	0.000191805	0.00338883	0.709208
GSN	0.334007	5.3865	5.07177	3.2913e-05	0.00106734	2.21309
TXNIP	0.333903	4.54884	4.85816	4.86763e-05	0.0013768	1.90392
MED4	0.333848	5.1271	5.85932	3.52009e-06	0.000232492	4.40076
Z95115.1	0.333645	1.6595	2.04274	0.0515008	0.152508	-4.01727
PPM1D	0.333535	5.11514	5.53542	8.18462e-06	0.000397112	3.5764
TTC32	0.333428	1.49172	1.99256	0.0568882	0.162879	-4.07033
GLT8D1	0.332987	5.58098	6.31238	1.09743e-06	9.8185e-05	5.50588
FKBP1B	0.332406	4.0967	4.48012	0.000132155	0.00262916	0.997562
KDM4A-AS1	0.332396	0.0921765	1.25927	0.220024	0.404983	-4.83102
CALR	0.332007	10.7946	6.66449	4.49935e-07	5.73327e-05	6.22867
SERPING1	0.331936	3.41419	4.2814	0.000223098	0.00368225	0.58183
AC098934.1	0.331364	2.7138	2.94259	0.00675602	0.0384252	-2.46279
AL136295.7	0.331079	1.47252	2.16386	0.03983	0.128341	-3.78278
CCNJ	0.330615	4.96225	5.57693	7.34274e-06	0.000369038	3.69774
GSTA2	0.330604	2.39462	2.84531	0.00853131	0.045124	-2.61818
ENPP2	0.330415	-0.0528745	1.41943	0.167633	0.337919	-4.64104
ZNF37BP	0.330222	1.68518	2.428	0.0223952	0.0869812	-3.34126
ZNF92	0.330113	3.27657	3.4815	0.00177499	0.0150077	-1.33646
LGALS2	0.330061	3.91588	4.16654	0.00030167	0.00446387	0.233844
SLC6A12	0.329588	3.22029	3.7267	0.000947779	0.00986488	-0.746742
C4BPA	0.329287	4.26461	4.20487	0.00027481	0.0042021	0.276122
HMGN2	0.329236	8.17591	6.79494	3.37673e-07	4.90966e-05	6.551
FAM84B	0.328709	1.0299	1.86373	0.0736734	0.193865	-4.20109
SESN1	0.328436	4.11629	4.26676	0.000231858	0.00375949	0.457511
ZNF594	0.328373	1.77598	2.28423	0.0307523	0.107911	-3.61744
TGS1	0.328167	4.81866	5.80353	4.0684e-06	0.000254073	4.2871
CXADR	0.327562	5.54871	5.42755	1.08576e-05	0.000478911	3.25503
FSCN1	0.327439	8.38375	7.23374	1.09683e-07	2.42746e-05	7.6639
RHEBP2	0.327221	2.4581	2.55362	0.0169988	0.0723724	-3.22889
ITIH2	0.327196	10.8462	6.55608	5.91231e-07	6.77386e-05	5.9556
MTERF2	0.327058	2.10679	2.47138	0.0203176	0.0814188	-3.32338
IFT74	0.326691	2.9161	3.05989	0.00508102	0.031206	-2.24053
ZFP62	0.326472	3.01671	3.28022	0.00294696	0.0212921	-1.76194
RPL36A	0.326429	6.39046	5.2143	3.74708e-05	0.00115291	2.06682
FAM111B	0.326204	4.68235	5.00431	3.30863e-05	0.00107021	2.26238
RPL7P9	0.326013	1.74149	2.12141	0.0435649	0.13657	-3.89742
BX679664.3	0.325783	2.11258	2.53546	0.0175727	0.0738441	-3.20049
HNRNPH1	0.325682	8.27922	6.59809	5.86129e-07	6.77386e-05	6.00663
DDX12P	0.32514	0.503501	1.69378	0.102237	0.242378	-4.37262
OARD1	0.325105	4.79603	5.03915	3.01797e-05	0.000996642	2.33861
PCNA	0.325006	8.59629	7.14218	1.37278e-07	2.70587e-05	7.43705
ZNF554	0.324967	1.7265	2.34379	0.0269948	0.0991544	-3.50212
CCDC154	0.324855	0.731596	1.60827	0.119834	0.270043	-4.51711
NPNT	0.324695	2.32883	2.68018	0.0125906	0.0585658	-2.94822
S100PBP	0.324516	3.38647	3.93618	0.000550825	0.00661777	-0.263045
PQLC3	0.324464	0.786431	1.6863	0.103684	0.244608	-4.42062
GJC1	0.324459	2.523	3.06261	0.00504741	0.03106	-2.1726
AC009054.2	0.323191	0.0428393	1.47752	0.151529	0.314968	-4.58667
CSTF3	0.323156	5.62783	5.9301	2.93052e-06	0.000206528	4.53498
GADD45A	0.323123	5.1407	5.1895	2.03013e-05	0.000753238	2.68584
CDKL5	0.322704	2.70944	2.96191	0.00644794	0.0372675	-2.42022
AC026462.3	0.32225	0.23169	1.11585	0.277917	0.470721	-4.99039
NASP	0.322125	8.06877	6.41107	1.05262e-06	9.8185e-05	5.44227
C16ORF46	0.321611	0.429242	1.65219	0.110504	0.255266	-4.41848
CIPC	0.321159	2.70621	3.0297	0.00546963	0.0329195	-2.27231
AC002116.2	0.320981	0.241953	1.34024	0.191855	0.370126	-4.76761
ZNF286A	0.320708	2.96098	3.48325	0.00176709	0.014961	-1.28564
MDM4	0.320566	2.8765	3.33402	0.00257556	0.0194555	-1.61767
SKA2	0.320517	5.90978	6.69868	4.12916e-07	5.43218e-05	6.4452
ZNF519	0.320365	1.14761	1.97244	0.0592654	0.166894	-4.05086
PDRG1	0.32028	4.72932	4.95278	3.79092e-05	0.00115793	2.12493
C11ORF95	0.320114	4.32762	4.29661	0.000214348	0.00363929	0.50406
OLFML1	0.319913	0.145085	1.45029	0.158918	0.325816	-4.631
FAM104B	0.319878	2.27061	2.79173	0.00968909	0.0496256	-2.71072
FNBP4	0.319876	4.70356	4.71626	7.08261e-05	0.00173827	1.52222
RPL15P3	0.319868	0.989271	1.91273	0.0668395	0.181095	-4.12163
ZNF525	0.319613	0.726017	1.72065	0.0971771	0.234717	-4.36504
UBAC2-AS1	0.319324	1.05322	1.84298	0.0767432	0.199529	-4.23546
AP005482.3	0.318944	-0.12946	1.14831	0.262118	0.45398	-4.90768
TBX2-AS1	0.318915	2.74236	2.9022	0.00744575	0.0412025	-2.55449
HMGB2	0.318751	7.84566	6.12989	2.47827e-06	0.000185573	4.61601
ZFX	0.318662	3.71174	3.64129	0.00118056	0.0114266	-1.02491
SRGAP2B	0.318643	1.64359	2.15451	0.0406268	0.12988	-3.82462
OLFML3	0.318445	3.50263	3.22093	0.00360456	0.0246726	-2.0144
ZNF175	0.318233	0.375465	1.49921	0.145846	0.307719	-4.60396
ZNF343	0.318227	3.96258	4.32496	0.000198937	0.00349526	0.623926
NINL	0.318127	5.3169	5.58596	7.17141e-06	0.000363322	3.68541
AC020656.2	0.318122	0.00353379	1.26015	0.218796	0.403938	-4.81783
BRCA2	0.317404	3.73528	3.78539	0.000814535	0.0087734	-0.679871
TYMSOS	0.317193	4.25718	3.60762	0.00153455	0.0136752	-1.31763
CDKN1A	0.31706	6.2205	5.61407	7.50368e-06	0.000374146	3.57385
MYBL1	0.316982	1.89975	2.4352	0.0220374	0.0860153	-3.3589
KRCC1	0.316839	2.1252	2.35357	0.0264196	0.0977017	-3.54927
CDKN3	0.316445	5.47764	5.66907	5.7728e-06	0.000315661	3.88239
ZNF28	0.31643	1.61006	2.05578	0.0499578	0.149838	-3.98606
AC112777.1	0.31613	0.508085	1.72181	0.0969647	0.234376	-4.33532
DDX39B	0.316123	4.56059	4.5852	0.000100135	0.00218597	1.20548
ENTPD1	0.316085	1.29498	2.02659	0.0530587	0.155532	-3.98536
SFXN2	0.315651	4.52394	4.7317	6.79939e-05	0.0016985	1.58381
HNRNPA1P10	0.315506	1.12253	2.01626	0.0541972	0.157865	-3.97814
CCDC152	0.315489	1.24003	1.73284	0.0950502	0.231073	-4.4258
TRIM66	0.315161	2.13128	2.60056	0.0151397	0.0665229	-3.0758
ZNF385C	0.315118	3.0084	3.43841	0.00197981	0.0162706	-1.3966
ZNF565	0.315115	0.98858	1.65367	0.110201	0.254999	-4.49552
LRRC37A4P	0.314955	2.91778	3.29102	0.0028685	0.0209289	-1.72194
SPC24	0.314797	4.98273	5.28235	1.5899e-05	0.000626768	2.94173
AC010536.1	0.31463	0.992924	1.83474	0.0779941	0.201701	-4.23898
NAA16	0.314493	2.75047	3.20719	0.00353467	0.024328	-1.88622
STAR	0.313442	2.44665	2.71056	0.0117284	0.0557723	-2.90601
KIF27	0.312947	0.637988	1.81383	0.0812439	0.207678	-4.22284
PVT1	0.312657	2.57676	2.86519	0.00813601	0.0438479	-2.60549
ZNF44	0.312656	2.74764	3.34509	0.00250499	0.0191746	-1.57418
ACKR2	0.312153	1.03133	1.83499	0.0779551	0.201641	-4.2441
TBL1XR1	0.312051	4.90627	4.63967	8.67159e-05	0.00195915	1.30049
ZNF429	0.312028	1.41781	2.02673	0.0530443	0.155532	-4.00332
AP1M2	0.312009	5.75818	4.84267	7.08299e-05	0.00173827	1.45167
HSP90AA2P	0.311869	0.0782617	1.31013	0.201592	0.382249	-4.77666
MT-TC	0.311863	6.99438	1.79801	0.119778	0.270015	-5.46072
OXCT1	0.311801	1.76842	2.26376	0.0321498	0.111604	-3.65303
TFAP2E	0.311656	-0.187686	1.29092	0.208074	0.390719	-4.76256
FOXC1	0.311619	2.16886	2.49114	0.0194317	0.0790234	-3.29582
TMEM79	0.311302	1.7198	2.16387	0.0398287	0.128341	-3.82084
ZNF773	0.310296	2.28656	2.61694	0.0145787	0.0648091	-3.06847
KRTCAP2	0.310255	3.71004	3.66009	0.00112494	0.0111145	-0.979496
DUS4L	0.310062	2.58501	2.68578	0.0124273	0.057913	-2.98096
AL033504.1	0.30989	1.95058	2.47156	0.0203096	0.0814188	-3.29796
AC005261.1	0.30984	3.3968	3.52471	0.0015903	0.0140142	-1.25346
PPIAP22	0.309798	5.38048	3.8664	0.00118303	0.011436	-1.15041
CEP63	0.309639	4.36859	4.11917	0.000341554	0.00487962	0.051944
NUPR1	0.309581	4.63731	4.99647	3.37788e-05	0.00107878	2.2474
CLDN19	0.30932	3.45137	3.07372	0.00519233	0.0317351	-2.3393
HNRNPA3P5	0.309188	0.453369	1.50207	0.14511	0.30673	-4.61127
AC073195.1	0.309174	0.534845	1.3881	0.176983	0.350272	-4.75789
SOCS2	0.30907	1.187	1.94743	0.062341	0.172825	-4.09559
FBXW2	0.3089	5.68208	6.06286	2.08034e-06	0.000168227	4.86761
ZNF264	0.308808	2.90019	2.81161	0.00925523	0.0479214	-2.77657
FRS3	0.307972	1.779	2.29394	0.0301088	0.106393	-3.60048
ACSM2B	0.307554	3.48439	2.81977	0.0102578	0.0513298	-2.94129
ZNF627	0.306977	2.56851	2.40759	0.0239473	0.0914884	-3.5413
ZNF724	0.306432	0.627458	1.70291	0.100494	0.239737	-4.37618
STON2	0.306411	1.3393	1.98634	0.0576144	0.164287	-4.05652
GINS3	0.306408	4.42553	4.51326	0.000121086	0.00249842	1.03966
RBP5	0.3063	4.00553	4.23448	0.000252386	0.00393554	0.391403
GFOD1	0.306058	4.39429	4.58512	0.000100158	0.00218597	1.22634
HP1BP3	0.305897	6.48957	6.49669	6.87005e-07	7.47118e-05	5.90374
CEBPA-AS1	0.305267	3.77419	3.67968	0.00106972	0.0107612	-0.942302
RC3H1	0.305023	4.15017	3.68499	0.00109539	0.0108892	-1.01553
RPL23AP7	0.304114	2.12438	2.47808	0.0200133	0.0805065	-3.31349
HPX	0.303511	4.66766	4.32666	0.000198046	0.00348445	0.533505
UGCG	0.303107	2.86321	2.85281	0.00837993	0.04468	-2.6814
GGCT	0.302803	5.13427	5.52508	8.40923e-06	0.000403064	3.54789
C2ORF76	0.302762	1.49636	2.10047	0.0455201	0.140406	-3.89356
EMC3-AS1	0.302297	3.01065	3.11844	0.00440139	0.0282265	-2.12637
AKR1D1	0.302245	4.06169	4.20083	0.000275709	0.00421074	0.299558
MGME1	0.301408	6.3037	6.58015	5.56386e-07	6.62152e-05	6.12412
SDCBP2-AS1	0.301352	2.00306	2.41705	0.0229493	0.0886127	-3.40946
ZNF81	0.301259	0.347398	1.45874	0.156594	0.322547	-4.64833
AC022167.2	0.301219	0.979587	1.62584	0.116026	0.264392	-4.53174
DMKN	0.301142	4.56552	4.6039	9.53103e-05	0.00210567	1.25245
NTN4	0.301132	3.63905	3.80146	0.00078138	0.0085714	-0.626445
ZCCHC2	0.301023	6.5487	6.36161	9.68035e-07	9.46648e-05	5.56024
TSPEAR-AS2	0.300811	1.41181	2.00929	0.0549767	0.159359	-4.03079
FANCB	0.300253	0.450515	1.39791	0.173936	0.346198	-4.73381
ZNF69	0.299954	2.17879	2.52163	0.0181345	0.0753259	-3.23838
TPM3P9	0.299907	2.19733	2.57693	0.015984	0.0692913	-3.1331
SNRPGP10	0.299744	3.77175	3.35795	0.00246252	0.0189733	-1.71856
TMA7	0.299568	6.58614	4.57157	0.000223299	0.00368225	0.339954
TIMM8A	0.299372	4.43128	4.53245	0.000115106	0.00242414	1.08764
SERPINA7	0.299308	6.43704	5.27498	2.065e-05	0.000759473	2.57896
PLPP1	0.299144	3.85563	3.99638	0.000470846	0.00596357	-0.180214
ATP6AP2	0.298814	5.25429	5.38173	1.22447e-05	0.000521846	3.16779
PPIG	0.298374	7.43484	5.69669	7.1264e-06	0.000363322	3.57644
GALNT4	0.298141	-0.00253328	1.36412	0.184205	0.360047	-4.70815
OLMALINC	0.297812	2.31813	2.48055	0.0199021	0.0803383	-3.34259
KIF18B	0.297532	4.88699	3.88725	0.00077015	0.00847031	-0.756389
FAM76B	0.297341	2.49368	2.80413	0.00940868	0.0485045	-2.72026
RBL1	0.29724	5.26529	4.93662	3.95628e-05	0.00118298	2.02011
ZNF184	0.297233	2.52577	2.85313	0.00837367	0.0446698	-2.62267
ST3GAL3	0.297165	3.12578	3.30075	0.00279956	0.02057	-1.73244
ARID4B	0.296996	4.68195	4.06663	0.000402241	0.00538513	-0.144609
ZNF250	0.296933	1.76303	2.17055	0.0392678	0.12744	-3.81641
SKA3	0.296741	4.40611	4.38207	0.000171153	0.00309809	0.709375
MAMDC4	0.296719	0.553129	1.32444	0.197101	0.376798	-4.83238
AL133338.1	0.296659	0.359386	1.51646	0.141449	0.301518	-4.58086
SLC30A10	0.296355	3.80573	3.48505	0.00175907	0.0149138	-1.41399
NFIA	0.296307	3.87722	3.81244	0.000759483	0.00837489	-0.635546
RPL39P3	0.296282	0.0953713	1.25919	0.219132	0.404316	-4.83187
ZNF606	0.296236	2.23912	2.69811	0.0120749	0.0569154	-2.89751
TMEM234	0.296221	2.30848	2.63192	0.0140829	0.0632927	-3.04223
TIPIN	0.296168	3.80453	3.86529	0.000662253	0.00748681	-0.495253
ZNF260	0.295896	3.2671	3.16377	0.0039359	0.0261048	-2.06845
PCLAF	0.295576	5.13665	4.0072	0.000591284	0.00697108	-0.530391
ZNF286B	0.295329	0.975087	1.75379	0.091231	0.224343	-4.35389
RARRES2	0.295307	7.06896	4.52512	0.00029443	0.00440076	0.0706189
STMN1	0.295032	7.88763	5.85421	4.23804e-06	0.000263178	4.05978
AC091271.1	0.294417	0.894189	1.7385	0.0939349	0.229097	-4.36373
AC092614.1	0.293425	0.0171227	1.23438	0.228086	0.414896	-4.84564
AC005912.1	0.293223	1.18748	1.70949	0.0992525	0.237991	-4.45008
MFSD2B	0.293134	0.0862772	1.21593	0.234921	0.423311	-4.87392
TMPO-AS1	0.293029	2.68588	2.75657	0.0105277	0.0521834	-2.85273
ORC6	0.293015	4.449	3.45286	0.00226278	0.0179641	-1.71381
LINC00467	0.292908	1.76796	2.16665	0.0395947	0.127877	-3.82402
GUSBP11	0.292647	0.0968493	1.24335	0.224817	0.411084	-4.84804
APOC3	0.2926	5.86007	2.58267	0.0307519	0.107911	-4.12206
TNNI1	0.292528	1.70592	2.24733	0.0333127	0.114103	-3.67246
ZNF140	0.292386	2.71081	2.69501	0.0121626	0.0571437	-2.98486
BEX1	0.292307	4.63077	4.22201	0.000260794	0.0040367	0.273654
SULF2	0.292297	7.19834	6.3179	1.0821e-06	9.8185e-05	5.41662
C1ORF131	0.292123	4.94419	5.16558	2.16222e-05	0.00078156	2.64623
ADPRM	0.291829	1.5711	1.83376	0.0781436	0.201913	-4.33359
ARL6IP4	0.291752	1.47423	1.95089	0.0619074	0.172202	-4.13435
RECK	0.291445	1.93345	2.26962	0.0317439	0.110591	-3.66979
DHRS4-AS1	0.291319	5.36087	5.3606	1.29435e-05	0.000546094	3.10217
MAMSTR	0.291298	3.50953	3.20757	0.00353132	0.024328	-2.01123
AL355877.1	0.291276	1.71184	2.22732	0.0347804	0.117534	-3.70876
HEXA	0.291233	5.3178	4.73421	6.75439e-05	0.00169734	1.49208
AC010503.4	0.291125	2.74803	2.82114	0.0090364	0.0471057	-2.72813
LEAP2	0.290995	2.53748	2.05248	0.0527661	0.155053	-4.19111
ATP6AP1L	0.290805	1.4098	1.68378	0.104266	0.245625	-4.52534
MND1	0.29075	3.63077	3.54468	0.00151142	0.0135802	-1.24341
EMSY	0.29071	3.36415	3.28101	0.0029412	0.0212841	-1.81732
AC007537.1	0.290613	0.640492	1.49628	0.146602	0.308793	-4.64568
HARBI1	0.290517	2.16474	2.31743	0.0286027	0.102837	-3.62362
AC018638.5	0.290414	0.301506	1.30737	0.202514	0.383361	-4.81181
HMGB3	0.289238	6.72737	5.88734	3.27354e-06	0.000219658	4.34187
LCN12	0.289208	1.21478	1.73692	0.0942174	0.229628	-4.41552
DLG3	0.288825	4.49532	4.1686	0.000300047	0.00445305	0.158049
ARPP19	0.288721	6.78115	6.43164	8.10169e-07	8.30917e-05	5.72375
ZSCAN26	0.288604	2.51531	2.68126	0.012559	0.0584836	-2.97791
ANP32E	0.288048	6.85188	5.74125	4.78343e-06	0.000280912	3.95885
SKP2	0.287974	6.29209	5.58151	7.25527e-06	0.000366101	3.58447
FAAP24	0.287816	3.63206	3.49331	0.00172253	0.0148042	-1.36572
PET100	0.2878	4.12993	3.64492	0.00116961	0.0113868	-1.08306
FAM69B	0.287597	0.83883	1.6431	0.112384	0.25819	-4.4868
EIF5AL1	0.287187	0.475672	1.33658	0.192921	0.371615	-4.80671
PIN4	0.287068	4.91671	4.64042	8.65438e-05	0.00195915	1.30103
SCN1A	0.28693	1.20886	1.63862	0.11332	0.259838	-4.5525
ZNF765	0.28689	2.39625	1.82608	0.0835167	0.211679	-4.52995
ANXA4	0.286799	8.1135	4.99695	6.47584e-05	0.00165705	1.44385
PGC	0.286613	7.84994	4.85385	0.000101894	0.00220102	1.02366
SPOPL	0.286377	4.7557	4.28445	0.000221317	0.00367867	0.414343
DCUN1D4	0.285568	4.42053	4.06506	0.000393522	0.00529805	-0.0910824
VCPKMT	0.28553	0.616508	1.54289	0.134924	0.291399	-4.58419
CCDC138	0.285522	3.90234	4.08969	0.00036896	0.00509237	0.0443896
ZNF182	0.285217	1.83609	2.18432	0.0381341	0.125244	-3.80477
AC009414.2	0.285053	0.926443	1.68672	0.103602	0.24447	-4.44065
NBPF25P	0.284974	0.170847	1.35101	0.188315	0.365419	-4.74575
RIMBP3	0.284629	-0.207294	0.859735	0.40084	0.592871	-5.12897
AC006064.2	0.284387	0.74326	1.65953	0.109006	0.253151	-4.45076
COX6C	0.28401	4.59079	4.11128	0.000348685	0.00493534	0.000247953
AC119751.3	0.283845	0.594828	1.36662	0.18343	0.358978	-4.7919
RMI2	0.283642	6.41209	5.15291	2.4463e-05	0.000844894	2.39059
HMGB1	0.283246	8.86943	6.13609	1.72323e-06	0.000142082	4.91134
ZBED5-AS1	0.283217	1.54223	1.67462	0.106182	0.248595	-4.56325
SLC16A1-AS1	0.283191	2.57514	2.68659	0.0124039	0.0578678	-2.97763
CENPK	0.283071	3.82234	3.69812	0.00102016	0.0104037	-0.905289
NAALADL1	0.28293	3.53666	3.54693	0.00150277	0.0135314	-1.22302
ZNF675	0.282881	1.80092	2.09375	0.0461641	0.141901	-3.95489
ELAC1	0.28273	2.04314	2.01042	0.0548496	0.159179	-4.14107
NPTXR	0.282698	5.08698	4.78591	5.89175e-05	0.00153881	1.6533
RABL2B	0.282666	3.86618	3.63941	0.00118627	0.0114497	-1.05418
AC004057.1	0.282126	0.159046	1.21841	0.233992	0.422532	-4.88228
C1ORF109	0.281969	3.41851	3.29279	0.00285586	0.0208729	-1.79944
NSRP1	0.281906	4.98068	4.97171	3.60606e-05	0.0011231	2.1439
CDO1	0.281702	1.72349	1.96977	0.0595879	0.167566	-4.14702
MRPL53	0.281566	2.08117	2.17805	0.0386463	0.126008	-3.86012
FKBP3	0.281478	6.79809	6.2766	1.20238e-06	0.000104607	5.33103
FUNDC1	0.281336	3.66587	3.64947	0.00115603	0.0113149	-0.99818
LPCAT2	0.281265	3.93923	3.77783	0.000830613	0.00891002	-0.72962
AC135050.6	0.281067	2.51781	2.75383	0.0105958	0.052418	-2.82903
KIF9-AS1	0.280825	0.0329257	1.17781	0.249524	0.439875	-4.90312
SELENOH	0.280509	3.76344	3.62343	0.00123587	0.0117842	-1.07623
MRPS31P4	0.280498	1.08	1.72746	0.0959288	0.232541	-4.40731
SYNGAP1	0.28032	1.29478	1.68829	0.103297	0.24399	-4.49825
MCM10	0.28031	5.50212	5.05238	2.91441e-05	0.000970061	2.29183
ZNF583	0.280188	1.20873	1.5262	0.139105	0.297981	-4.70246
PKD1P5	0.280109	2.64796	1.94248	0.0667067	0.180891	-4.40329
AFG3L1P	0.280074	2.94387	2.77543	0.0100696	0.050689	-2.86064
AC009121.2	0.280021	0.636812	1.35805	0.186099	0.362459	-4.80838
CHMP4A	0.279968	2.92023	2.92187	0.00710193	0.0398713	-2.54329
CSRP2	0.279866	2.50084	2.50975	0.0186302	0.0767037	-3.31932
ZC2HC1C	0.279864	1.97918	2.10974	0.0446454	0.138822	-3.9601
ADAT2	0.27957	2.91594	2.78857	0.00976164	0.0498959	-2.82762
MMP2	0.279394	0.75643	1.22504	0.233059	0.421088	-4.97303
IMMP1L	0.279049	2.08869	2.1897	0.0376993	0.124366	-3.84089
LINC01186	0.278937	0.165729	1.29032	0.208281	0.390992	-4.80986
ZBTB41	0.278898	1.38421	1.78032	0.0866948	0.216985	-4.38079
THUMPD3-AS1	0.278688	3.19385	3.28669	0.00289972	0.0210714	-1.77581
ZNF165	0.278577	1.24164	1.75334	0.0913094	0.224448	-4.39627
AC024896.1	0.278428	3.05653	3.2286	0.00335162	0.0234372	-1.88591
POLD3	0.278194	4.01868	3.92085	0.000573241	0.00680926	-0.390569
PITHD1	0.278155	4.82268	4.37812	0.000172942	0.00311221	0.643162
SEMA6A	0.278143	4.76094	3.17077	0.00513303	0.0314795	-2.49484
LINC00654	0.277827	0.1412	1.39503	0.174793	0.347412	-4.6932
GYG2P1	0.27768	0.820374	1.53163	0.137673	0.295617	-4.62949
ABCC11	0.27766	1.36227	1.89542	0.0691879	0.185281	-4.20312
COPS9	0.277624	5.01353	4.54024	0.000112762	0.00239073	1.03183
NOTCH1	0.277567	1.2604	1.84272	0.076783	0.199574	-4.26728
ADGRL1	0.277522	2.00894	2.10398	0.0451873	0.139784	-3.97567
SFT2D2	0.277486	4.98541	3.71238	0.00118116	0.0114266	-1.18275
SERPINF1	0.277473	8.51026	4.71401	0.000140548	0.00273693	0.686899
CDC37L1	0.277336	2.78205	2.73357	0.0111128	0.0539602	-2.91825
HMGN2P3	0.277307	1.57843	1.77175	0.0881389	0.219376	-4.42839
CCDC121	0.276557	0.87352	1.25232	0.223141	0.409057	-4.96553
RAB13	0.276325	5.78741	4.75	6.51497e-05	0.00166288	1.47388
ACTR3B	0.276257	3.51823	3.22444	0.00338647	0.0236155	-1.97413
RPGR	0.276118	3.30889	3.08169	0.00481704	0.0301424	-2.26084
AP3M2	0.276036	2.65222	2.48324	0.0197816	0.0799824	-3.4005
PSMC3IP	0.27566	3.79279	2.84857	0.00922492	0.0478505	-2.91734
ZKSCAN3	0.275529	1.93561	2.21654	0.0355952	0.119394	-3.76524
ZNF850	0.275511	1.77802	1.75382	0.0914042	0.224594	-4.49419
ZNF529-AS1	0.27544	-0.117318	1.07699	0.291359	0.484527	-4.97311
ZNF439	0.275379	0.334571	1.25244	0.221541	0.406744	-4.87464
MITD1	0.275094	3.31995	2.64703	0.014051	0.0632594	-3.22097
NFE2L3	0.274842	3.07785	2.55512	0.0170155	0.0724192	-3.34915
ARL17B	0.274788	0.315755	1.34642	0.18977	0.367636	-4.77156
OXR1	0.274782	3.72801	3.49272	0.0017251	0.0148042	-1.38291
C1ORF53	0.274715	1.5564	1.8244	0.0795869	0.204437	-4.34519
PODXL	0.274629	0.947476	1.62476	0.116257	0.26463	-4.5281
AC002310.1	0.274227	0.544134	1.26757	0.216169	0.400555	-4.89243
GAS5	0.273854	4.20887	3.34703	0.00256466	0.019408	-1.82787
ARHGAP19	0.273415	3.68734	3.01144	0.00576724	0.0341406	-2.49284
ARGLU1	0.273276	4.64954	4.38219	0.000171099	0.00309809	0.676929
BCYRN1	0.273128	5.88276	3.26416	0.00582158	0.0343656	-2.67605
HELLS	0.273095	5.53156	4.99981	3.34821e-05	0.00107749	2.15266
LUC7L3	0.27305	6.55862	4.45225	0.000225676	0.00369248	0.275694
MIR600HG	0.273025	2.24632	2.47375	0.0202097	0.0811416	-3.34296
ZFAS1	0.27291	5.12958	4.65193	8.39504e-05	0.00193962	1.30357
CPB2	0.272779	5.71756	4.52445	0.000123061	0.00250795	0.867894
ZNF431	0.272444	2.71244	2.4609	0.0208026	0.0828886	-3.45627
RABL2A	0.272161	1.54108	1.76836	0.0887159	0.220175	-4.42653
RND2	0.27203	0.374077	1.32437	0.196888	0.376698	-4.80446
PRAP1	0.27181	3.98606	3.2472	0.00321975	0.0226532	-2.00812
HAUS8	0.271809	4.04175	3.79612	0.000792239	0.00864331	-0.700679
FAM184A	0.271547	3.02627	2.8839	0.00777969	0.0425439	-2.64448
MARCKS	0.271255	7.03203	6.32583	1.06042e-06	9.8185e-05	5.44403
WASHC3	0.271038	3.17089	3.06849	0.0049752	0.030784	-2.2657
AC012513.3	0.271016	1.49592	1.90165	0.0683356	0.183885	-4.21557
RCN2	0.270973	5.70267	4.75194	6.44523e-05	0.00165257	1.4927
C11ORF1	0.270607	2.88298	2.55435	0.0168318	0.0719773	-3.30485
CHST9	0.270599	3.08341	2.75131	0.0106587	0.0526056	-2.93817
ZNF14	0.270486	1.8639	1.96256	0.0604642	0.16957	-4.1849
CLSPN	0.269792	5.7325	4.84578	5.02953e-05	0.00140466	1.73206
UGT2B10	0.26971	6.0366	4.28151	0.000297787	0.004432	0.022539
THAP3	0.269225	2.66488	2.5475	0.0170972	0.0725924	-3.27574
LINC02413	0.269121	2.49601	2.69291	0.0122224	0.057297	-2.95078
R3HCC1L	0.268979	2.81801	2.60209	0.0150865	0.0663354	-3.19557
DHRS2	0.268858	11.4405	5.81947	3.90344e-06	0.000249755	4.0691
AC023024.2	0.268822	1.98863	2.13768	0.0420975	0.133358	-3.9135
AGGF1	0.268741	4.67993	4.40744	0.000160082	0.00298292	0.737001
ALDOB	0.268661	0.318127	1.36746	0.183168	0.358577	-4.7487
AC016205.1	0.268641	1.2112	1.61291	0.118818	0.26859	-4.58798
CENPU	0.268342	4.45687	3.49459	0.00175277	0.0149138	-1.51304
BEX3	0.268262	5.17186	4.40285	0.00016203	0.00300589	0.659612
KMT5C	0.26812	2.86736	2.63796	0.0138877	0.0626585	-3.132
LINC00339	0.267888	3.26164	3.25061	0.00317294	0.0223863	-1.8699
ANO9	0.267535	2.94099	2.59057	0.0154914	0.0676677	-3.24321
MORN2	0.267264	2.86006	2.55009	0.0169964	0.0723724	-3.3089
ZNF569	0.267263	1.97285	2.01132	0.0547481	0.159061	-4.12566
BAG4	0.267091	5.51407	4.98972	3.43856e-05	0.00108864	2.12858
AC145212.1	0.266716	1.53908	1.74994	0.0919054	0.22555	-4.45329
C6ORF47	0.266663	4.24449	3.4403	0.00197037	0.0162247	-1.59375
FBLN7	0.266616	1.36212	1.57256	0.127892	0.281749	-4.66965
COA5	0.26655	4.30031	3.89394	0.000614777	0.0071743	-0.499272
TFAP4	0.266247	5.107	4.26299	0.000234163	0.00378108	0.311579
AC010326.3	0.266132	1.21644	1.64178	0.112659	0.258646	-4.54947
C12ORF45	0.265998	3.55635	2.937	0.00684776	0.0387722	-2.62828
HTATSF1	0.265716	5.65298	5.28043	1.59796e-05	0.000627981	2.86483
MT-TY	0.265637	7.46678	2.71494	0.0251001	0.0944061	-4.05592
LRRCC1	0.265508	3.01174	2.35691	0.0267961	0.0985805	-3.73026
SLF2	0.265498	5.44231	4.56503	0.000105616	0.00225961	1.04124
SKA1	0.265449	4.21336	3.95532	0.000524043	0.00639961	-0.334154
AC116533.1	0.265347	1.77743	1.62216	0.117678	0.26668	-4.68541
SAMD15	0.265219	0.214862	1.23809	0.226728	0.41326	-4.87092
AC073335.2	0.264593	0.54681	1.04825	0.306308	0.500399	-5.10619
AC023509.4	0.264585	0.396905	1.16287	0.255427	0.446351	-4.97457
ZNF747	0.264427	3.82686	3.33163	0.0025911	0.0195261	-1.77954
ZSWIM9	0.263892	3.69975	3.24882	0.00318716	0.022474	-1.94993
TOMM7	0.263832	4.70237	3.79976	0.000784817	0.0085867	-0.793208
RTN4RL2	0.263777	3.91595	3.22197	0.00340734	0.0236824	-2.05014
CHGB	0.263705	0.766751	1.4135	0.169352	0.340295	-4.76553
CCDC122	0.263703	0.818532	1.51459	0.141919	0.302163	-4.65069
SNN	0.263618	4.58875	4.04845	0.000410989	0.00544436	-0.15717
PSAP	0.263443	8.26537	3.64845	0.00289099	0.0210443	-2.12677
AC110079.1	0.263312	1.25646	1.67585	0.105735	0.247881	-4.50917
ZNF235	0.263138	0.508554	1.36877	0.182763	0.358084	-4.77588
EMBP1	0.262969	1.01981	1.39489	0.174835	0.347412	-4.83131
ZFP14	0.262924	1.03841	1.57624	0.127043	0.280576	-4.60738
GPX1P1	0.262866	3.86804	3.61979	0.00124743	0.0118586	-1.1018
LMNB1	0.262737	7.55216	5.55095	7.85892e-06	0.000388071	3.43406
AL096870.2	0.262718	1.43772	1.665	0.107901	0.251457	-4.55681
NRP1	0.262604	4.72962	3.74897	0.000894875	0.00943884	-0.922661
APOC1P1	0.262595	2.016	2.17994	0.0384915	0.125869	-3.84457
FABP5	0.262554	5.58793	5.15212	2.24028e-05	0.000802872	2.54011
A1BG	0.262431	2.9515	2.33842	0.0276492	0.100662	-3.74851
MGEA5	0.262317	5.25997	4.24951	0.000242614	0.00385948	0.25677
EXOG	0.262311	2.8057	2.32103	0.0284215	0.102351	-3.7457
ASTE1	0.262081	2.46373	2.30803	0.0291971	0.104222	-3.6989
DDOST	0.262065	8.00454	5.00571	4.2731e-05	0.001253	1.78811
NFIB	0.26192	1.46085	1.82387	0.079669	0.204564	-4.32903
KIN	0.261816	4.03915	3.45745	0.00188662	0.0157198	-1.51867
PPP1R3C	0.261776	2.87294	2.31098	0.0291861	0.104213	-3.78108
CREBZF	0.261516	3.30509	2.98902	0.00603829	0.0354158	-2.46644
ATG16L2	0.261136	0.263106	1.2544	0.220841	0.405828	-4.86162
SUMF1	0.261116	4.12505	2.97402	0.00673675	0.0383329	-2.69674
HPR	0.26056	5.01886	3.39439	0.00269826	0.0200345	-1.96286
H3F3AP4	0.260447	4.02945	3.09784	0.004686	0.0295274	-2.3629
WAC-AS1	0.260291	3.91413	3.59498	0.00132923	0.0124025	-1.16894
AC073869.1	0.259744	2.97672	2.63191	0.0140834	0.0632927	-3.16589
OCLN	0.259743	4.0636	3.49274	0.00172504	0.0148042	-1.43857
UBL5	0.259469	6.13004	4.28129	0.000281342	0.00425393	0.0563598
HP	0.259436	7.18915	3.49651	0.00387362	0.0258276	-2.3749
POLR2J	0.259417	6.23542	5.38199	1.22365e-05	0.000521846	3.07321
RNF145	0.25936	4.40628	3.56333	0.00144121	0.013127	-1.32498
SBK1	0.25923	2.14769	1.97489	0.058972	0.16654	-4.22161
FBXO4	0.259192	2.78695	2.58367	0.0157389	0.068488	-3.22681
HMOX1	0.259155	6.07199	4.73252	6.78469e-05	0.0016985	1.40386
MERTK	0.259122	5.05703	4.26026	0.000235853	0.00379018	0.311446
NUFIP1	0.259013	4.37564	3.76098	0.000867556	0.00920456	-0.838529
AL139353.1	0.25891	0.0757022	1.19411	0.243198	0.432592	-4.89376
SRSF2	0.258661	7.1418	4.83691	6.27273e-05	0.00161821	1.4355
SEM1	0.258618	6.53731	4.87586	4.75728e-05	0.00135295	1.71591
RPL23AP53	0.258591	0.876382	1.51501	0.141815	0.302026	-4.65951
HMGN1	0.258469	7.60098	5.62414	6.49083e-06	0.000339759	3.62189
ZNF790	0.258171	1.13497	1.65727	0.109465	0.253842	-4.51438
ARPIN	0.258127	3.89819	3.37122	0.00234569	0.0184277	-1.69887
TM6SF2	0.258068	0.117221	1.19971	0.241055	0.430276	-4.89449
NDUFA6-AS1	0.258023	-0.0139324	1.17279	0.251496	0.441685	-4.90105
DCAF16	0.257805	5.11037	4.44689	0.000144265	0.00278115	0.780274
GDPGP1	0.257802	1.92123	1.79477	0.0843072	0.212963	-4.46136
HSPA12B	0.257434	3.11226	2.94474	0.00672101	0.0382812	-2.52831
GMNN	0.257214	6.65628	5.84819	3.62309e-06	0.000235594	4.24571
TINAGL1	0.25701	3.81563	3.2138	0.00347716	0.024009	-2.05127
TCAF1	0.256959	6.22027	5.53024	8.29632e-06	0.000400989	3.45782
CLDN15	0.25684	2.17842	2.18502	0.0380769	0.125157	-3.86652
COX7B	0.256768	4.37752	3.49065	0.0017342	0.014862	-1.49528
WDR75	0.256668	5.28702	4.76005	6.30857e-05	0.00162413	1.56232
HMGN3	0.256605	5.70054	4.20694	0.000286904	0.00431382	0.0492741
AC124798.1	0.256277	2.90668	2.79048	0.00971769	0.0497519	-2.82193
SLC12A5	0.256255	2.25179	2.24857	0.0332234	0.113889	-3.76651
ZBTB12	0.256101	4.30715	3.84728	0.000693925	0.00777107	-0.615591
ATP5F1E	0.256011	6.42523	4.08772	0.000544093	0.00658076	-0.575594
E2F8	0.255694	3.73953	3.06764	0.00498561	0.030815	-2.37092
VDAC1P8	0.255486	0.709284	0.925356	0.36796	0.562198	-5.23897
PAH	0.25542	7.44987	5.81784	3.92005e-06	0.000249755	4.12792
A2M	0.25535	10.465	2.90382	0.015746	0.0684952	-3.73062
BLM	0.255207	3.62437	3.16627	0.00391168	0.0259715	-2.1261
KIF20A	0.254995	6.03616	4.95626	3.75627e-05	0.00115293	1.98722
F11-AS1	0.254792	0.732096	1.23177	0.229043	0.415976	-4.96228
AC009779.3	0.254661	0.0795194	1.11996	0.272954	0.466108	-4.96439
WDPCP	0.254482	1.27905	1.6001	0.121641	0.272743	-4.61736
SNHG5	0.254189	7.06251	5.12775	2.38894e-05	0.000837069	2.35632
BCL10	0.254184	2.98679	2.74344	0.0108579	0.0531727	-2.9362
ZNF112	0.254052	0.376761	1.17572	0.250342	0.440906	-4.95863
HYPK	0.253626	2.66551	2.44977	0.0213292	0.084189	-3.46871
SLX4IP	0.253591	3.14464	2.50404	0.0188729	0.0772742	-3.45931
BHMT	0.253561	2.46235	2.42843	0.0223737	0.0869362	-3.4703
ANKS3	0.253245	1.89892	1.93604	0.0637877	0.175427	-4.23476
AC073857.1	0.253111	0.13102	1.13177	0.268047	0.460558	-4.96145
PRMT9	0.253111	2.01445	1.99683	0.0563956	0.161986	-4.15799
NEK11	0.253075	0.0877446	1.12419	0.271189	0.463997	-4.96175
CDKL1	0.252877	0.683422	1.23595	0.227511	0.414163	-4.94935
INIP	0.252815	4.33884	3.67071	0.00109468	0.0108892	-1.05357
AL021453.1	0.252765	1.67947	1.82466	0.0795465	0.2044	-4.36757
TLCD1	0.252368	4.29638	3.56511	0.00143467	0.0130863	-1.30293
FOXO3B	0.252123	0.336747	1.29424	0.206941	0.389184	-4.83117
PAXBP1	0.251801	4.07378	3.56381	0.00143944	0.0131203	-1.26988
CDC25A	0.251542	5.88774	4.52173	0.00011841	0.00246717	0.877955
TMED6	0.251504	1.98149	1.9843	0.0578544	0.16477	-4.1722
RPARP-AS1	0.251409	3.10784	2.95431	0.00656752	0.0376866	-2.50659
HKR1	0.2514	3.66425	3.18885	0.00369916	0.0251563	-2.08166
GUSBP5	0.251282	0.63157	1.44389	0.160694	0.328018	-4.70778
SMCO4	0.25114	4.57113	4.11303	0.000347089	0.00493534	0.00741872
MED26	0.250604	2.99777	2.48728	0.0196021	0.0794347	-3.46236
CYSRT1	0.25045	1.76217	1.67852	0.105209	0.246965	-4.60101
AL035461.2	0.250277	0.577721	1.24317	0.224882	0.411143	-4.92375
CYGB	0.250215	5.26145	4.15226	0.000313178	0.00457116	0.0094918
NBL1	0.249831	2.08938	2.07618	0.0478863	0.145703	-4.03905
STK24-AS1	0.249727	0.0874862	1.08822	0.286466	0.479598	-4.99438
AL512353.1	0.249646	0.875635	1.50892	0.143356	0.304093	-4.66706
ATRIP	0.249622	0.280361	1.22071	0.233134	0.421104	-4.89858
FAM3B	0.249621	4.24168	3.14069	0.00419658	0.0274016	-2.29958
NEIL3	0.249544	2.44479	2.36323	0.0258621	0.0962958	-3.5914
THAP7-AS1	0.249444	1.80319	1.80616	0.0824645	0.209948	-4.4199
ACAT1	0.249388	6.14698	5.00103	3.33739e-05	0.00107676	2.09301
USP2	0.249331	4.26813	3.74365	0.000907252	0.00952905	-0.864352
TCEAL4	0.249252	5.1066	4.38536	0.000169674	0.00309626	0.623497
RGL1	0.249224	3.99753	3.15402	0.00403189	0.0266016	-2.22119
AFDN-DT	0.248473	0.691221	1.13121	0.268786	0.461109	-5.05617
GPX7	0.248417	3.28625	2.8209	0.00904142	0.0471118	-2.82934
EPCAM	0.248336	6.68916	4.56159	0.000121406	0.00249842	0.805467
TNRC6A	0.248284	5.49228	4.16633	0.000301838	0.00446387	0.0147377
MIS18A	0.248265	5.89368	4.77068	6.13372e-05	0.00158885	1.52056
ZNF830	0.247841	4.12408	3.44885	0.00192816	0.01595	-1.55338
AC007613.1	0.247797	0.909711	1.42648	0.165609	0.335231	-4.77418
CHURC1	0.247791	3.51658	2.39152	0.0255659	0.0955118	-3.78461
C1ORF74	0.247733	0.525629	1.17312	0.251367	0.441685	-4.98619
AL450124.1	0.247705	1.34432	1.59541	0.122687	0.274657	-4.63561
ALKBH6	0.247703	1.49653	1.50355	0.14473	0.306271	-4.7868
SLFN5	0.247531	0.891752	1.35327	0.1876	0.364593	-4.85706
ERBIN	0.247391	4.83756	3.87288	0.000649333	0.00740627	-0.632249
DLK1	0.247375	8.52808	1.70832	0.135284	0.291978	-5.64861
PRIMPOL	0.247336	2.96367	2.45994	0.0208477	0.0829895	-3.50952
CDCA7L	0.247327	3.32515	2.83446	0.00875451	0.045863	-2.80759
SNRPF	0.247224	6.22588	4.61409	9.27783e-05	0.0020642	1.08263
LARP7	0.246784	5.37266	3.95277	0.00052778	0.0064328	-0.50942
EXOSC9	0.24673	5.35592	4.44054	0.000146701	0.00281811	0.732364
PPP4R2	0.246703	6.00665	5.11812	2.45039e-05	0.000844894	2.40969
C17ORF97	0.246601	0.280822	1.24732	0.223382	0.40927	-4.87162
PUS7	0.246571	4.82076	3.88942	0.000622032	0.00721226	-0.588593
ING5	0.246484	6.27399	5.09737	2.58823e-05	0.000882446	2.33187
UGDH-AS1	0.246389	0.27407	1.20398	0.239427	0.428179	-4.9143
TFDP2	0.246357	5.11805	4.25844	0.000236981	0.00380346	0.298489
KIAA1551	0.246296	3.36262	2.90346	0.00742325	0.0411262	-2.66516
ZBED3	0.246096	5.10628	4.28869	0.000218859	0.00366654	0.377058
CAMKK1	0.246031	2.24643	1.65648	0.111531	0.256885	-4.74285
MRAS	0.246016	4.76561	4.29773	0.000213715	0.00363835	0.446626
ZNF626	0.245971	1.26062	1.51694	0.14133	0.301314	-4.72394
FAM133B	0.245669	5.56369	3.5401	0.00191147	0.0158639	-1.7121
MED11	0.245514	3.54793	2.84048	0.00863005	0.0454564	-2.83767
NUCKS1	0.245418	8.54939	5.01918	3.26391e-05	0.00106119	2.00161
SNX16	0.245365	1.56812	1.74269	0.0931874	0.227645	-4.46946
SLBP	0.245146	6.45358	5.20827	1.93221e-05	0.000721148	2.60536
ZSCAN22	0.24508	1.86904	1.8479	0.0760063	0.198149	-4.36868
LAMTOR4	0.244911	4.89328	4.07898	0.000379447	0.00514702	-0.124442
TCEA3	0.244907	6.5297	4.05241	0.000561314	0.00669912	-0.627562
MSH6	0.244862	7.07976	5.64273	6.18334e-06	0.000330521	3.69233
TP53INP1	0.244768	3.40408	2.54983	0.0170432	0.0724636	-3.42159
JRKL	0.244609	2.371	2.03999	0.0516147	0.152737	-4.15955
LSM5	0.244496	4.89767	3.78508	0.000815184	0.0087734	-0.859047
LINC01806	0.244333	1.67886	1.84134	0.0769917	0.199928	-4.34188
TOGARAM1	0.243983	2.06457	1.94683	0.0624174	0.172876	-4.25055
NOP56	0.24397	8.59143	5.12837	2.385e-05	0.000837069	2.3067
CKMT2-AS1	0.243456	1.62656	1.72759	0.0959049	0.232527	-4.50271
CCDC144NL	0.243452	0.44417	1.23392	0.228252	0.415138	-4.9112
MARCH3	0.243384	2.97431	2.57351	0.0161098	0.0696933	-3.28453
DDX6	0.243049	7.15371	4.99241	3.41428e-05	0.00108631	1.99906
PGAP1	0.242992	2.42205	2.16762	0.0395134	0.127778	-3.94694
ZNF397	0.24298	2.90353	2.62251	0.0143925	0.0641945	-3.17069
UBE2V2	0.242701	5.20986	4.23187	0.000254123	0.00395773	0.218591
ZC3H12A	0.242673	2.83695	1.95708	0.0628619	0.173676	-4.41332
SPDL1	0.242279	4.61595	4.10208	0.000357186	0.00500656	-0.0264984
SNHG17	0.24216	3.71505	2.52648	0.0186416	0.0767128	-3.55142
HLA-B	0.242151	4.85261	3.52768	0.00157834	0.0139431	-1.48233
GLMN	0.242114	3.04409	2.24905	0.033343	0.114175	-3.93383
H2AFY2	0.241962	6.52069	5.50091	8.95832e-06	0.000423255	3.35917
AC009163.7	0.241861	0.428005	1.162	0.255776	0.446838	-4.98059
SPA17	0.241836	3.22254	2.67582	0.0127192	0.0589569	-3.12393
ATAD5	0.241804	3.06395	2.5489	0.0170425	0.0724636	-3.35246
TCTN2	0.241523	3.9401	3.01079	0.00572733	0.0340001	-2.53594
MAK16	0.241505	4.32245	3.32727	0.00261955	0.019688	-1.87461
CDC7	0.241479	3.1194	2.84704	0.00849605	0.0450327	-2.74131
GEN1	0.241379	3.39211	2.93597	0.00686476	0.038851	-2.59958
CCP110	0.241285	3.98566	3.61099	0.00127587	0.0120113	-1.14202
ZNF749	0.241203	2.38735	2.26931	0.0317652	0.110634	-3.75541
ZIK1	0.241176	2.56278	2.13333	0.0424856	0.134255	-4.03787
TMEM256	0.241146	4.51183	3.33539	0.00256674	0.0194121	-1.88725
ZNF326	0.240893	5.55794	4.68108	7.7727e-05	0.00184309	1.32627
TDRD3	0.240728	3.08777	2.65709	0.0132851	0.0607622	-3.13596
IFNGR1	0.240685	5.87094	4.11466	0.000355018	0.00499839	-0.183315
RPS27L	0.24063	6.1159	4.06909	0.000441356	0.00569759	-0.399581
CCDC39	0.240509	1.00114	1.16734	0.254501	0.445478	-5.07842
SLC25A20	0.240032	3.75546	3.13747	0.00419992	0.0274092	-2.21549
C12ORF66	0.239736	2.6101	2.36208	0.0259281	0.0965132	-3.62653
FAM193B	0.239723	3.34966	2.59189	0.0154444	0.0675324	-3.32326
LIAS	0.239679	2.37139	2.22651	0.0348414	0.117646	-3.83047
ZNF445	0.23967	4.32183	3.39561	0.00220587	0.0176558	-1.7129
ARHGEF9	0.239601	0.433591	1.21815	0.234089	0.422586	-4.92562
ACSM2A	0.239449	1.67299	1.57956	0.126279	0.279517	-4.72145
POLQ	0.239267	3.00269	2.48029	0.0199138	0.0803383	-3.47726
COL4A5	0.239201	4.24618	3.43505	0.00199671	0.0163456	-1.60656
ZNF772	0.23909	2.06827	1.91275	0.0668381	0.181095	-4.30665
PKDCC	0.238845	4.73048	3.55752	0.00146275	0.0132745	-1.3908
SLC25A36	0.238829	3.64935	2.70222	0.0119594	0.0565234	-3.15358
GEMIN6	0.238774	4.55141	3.43385	0.00200276	0.0163567	-1.65978
ZNF107	0.238742	2.46951	1.6018	0.124677	0.277313	-4.87558
IQCK	0.23845	2.36739	2.11655	0.0440118	0.137564	-4.02606
RBM3	0.238049	7.22035	3.27468	0.00570236	0.0339158	-2.77496
MAGOH	0.23785	6.34342	5.17239	2.12375e-05	0.000774309	2.52091
TMEM170A	0.237794	4.02456	3.37309	0.00233469	0.0183961	-1.7161
CDC6	0.237732	6.85493	4.89538	4.41172e-05	0.00127894	1.76368
NDUFA1	0.23751	5.04582	3.49487	0.0017499	0.0149138	-1.60529
DNAJB9	0.237429	3.56216	2.72236	0.0114088	0.0548901	-3.09366
PILRB	0.237269	0.0993601	1.05314	0.30195	0.496146	-5.02724
DCLRE1C	0.2371	2.58514	2.18897	0.037758	0.124495	-3.94288
TAF8	0.237028	4.11469	3.53192	0.00156138	0.0138315	-1.35325
VCAN	0.236745	2.91778	1.68802	0.109152	0.253303	-4.86378
DCP1B	0.236716	3.5285	2.73009	0.0112038	0.054214	-3.07063
MYO5C	0.236688	5.24682	3.51237	0.00175163	0.0149138	-1.6247
C1S	0.236641	4.0696	3.14078	0.00416571	0.0272282	-2.26439
MAGOHB	0.236631	4.05346	3.13668	0.00420806	0.0274481	-2.2709
LNP1	0.236629	2.68149	2.41352	0.0231307	0.0891246	-3.54233
MYEF2	0.236529	2.576	2.17928	0.038546	0.125941	-3.95847
CCAR1	0.236479	6.95617	4.74374	6.58644e-05	0.00167179	1.36313
TRIAP1	0.236472	6.02689	4.004	0.000506955	0.0062637	-0.530876
USP2-AS1	0.236384	2.09077	1.77664	0.0873123	0.218194	-4.52527
F3	0.236361	1.87797	1.68904	0.103152	0.243773	-4.60997
MED9	0.236277	4.18373	3.58141	0.00137617	0.012709	-1.24535
ZNF253	0.236128	2.6043	2.3784	0.0250085	0.0941608	-3.59424
2001-09-01	0.235896	1.81328	1.74327	0.0930846	0.22757	-4.51671
ZNF26	0.235839	2.37509	2.13179	0.0426235	0.134491	-4.00084
E2F7	0.235839	3.1127	2.3665	0.0256762	0.0957605	-3.72341
COX19	0.235773	3.41935	2.87767	0.00789667	0.0429937	-2.73218
HAUS3	0.235696	3.04476	2.39768	0.0239609	0.091513	-3.6484
SNHG14	0.235661	4.83918	3.40889	0.00213381	0.017222	-1.76619
NDUFA2	0.23546	5.63546	4.04796	0.000411509	0.00544436	-0.303706
UBD	0.235406	2.06186	1.89858	0.0687548	0.184619	-4.32812
AC006978.1	0.23532	1.14668	1.28087	0.21153	0.394714	-4.98644
TMEM116	0.235225	2.59112	2.17221	0.0391293	0.127221	-3.97439
RFX3	0.235224	1.10296	1.31397	0.200313	0.380679	-4.94074
FAM198B	0.234835	5.67592	4.24426	0.000245984	0.00387402	0.190175
ABAT	0.234748	7.22211	5.68195	5.5823e-06	0.000307514	3.78686
ZBTB8A	0.234709	2.2881	1.84737	0.0760853	0.198186	-4.45896
NCL	0.234666	11.0947	5.32403	1.42486e-05	0.000581704	2.78477
SIM2	0.234584	1.46608	1.58834	0.124278	0.276697	-4.66813
LZTS2	0.234576	6.94499	5.44956	1.02486e-05	0.000464763	3.19921
RBM25	0.234545	7.34216	3.96648	0.000745163	0.00823859	-0.940344
GPR89A	0.234426	2.57261	2.32168	0.0283377	0.102161	-3.69536
DDX47	0.234371	0.0730261	0.781784	0.443557	0.630476	-5.22852
OIP5-AS1	0.23429	6.81825	4.43133	0.000159853	0.00298292	0.514366
CCNE1	0.234153	5.30725	4.36084	0.000181001	0.00323876	0.534548
TCIM	0.234148	3.08569	2.36935	0.0255145	0.0953958	-3.71215
PROS1	0.234101	5.60232	4.49999	0.000125404	0.00254336	0.854497
NT5C3A	0.233986	4.05939	3.35746	0.00242832	0.0188569	-1.75886
BCL7A	0.233753	4.83591	4.06444	0.000394156	0.00530094	-0.152829
KRT8P12	0.233458	1.61173	1.58895	0.124139	0.276535	-4.69607
RFX7	0.233107	4.9539	3.57492	0.00139918	0.0128535	-1.38341
TNNC1	0.233081	2.31706	1.71043	0.0997258	0.238536	-4.67816
GSTA4	0.233048	4.14242	3.58918	0.0013491	0.0125231	-1.21996
HNRNPA1	0.232955	11.3057	5.1125	2.48697e-05	0.00085253	2.23075
IGSF3	0.232944	0.437162	1.23133	0.229205	0.416067	-4.91274
COLEC11	0.232886	1.10463	1.32727	0.19594	0.37565	-4.92594
VRK1	0.232829	4.74075	3.8802	0.000637119	0.00731325	-0.599614
MTX3	0.232789	2.85942	2.09541	0.0460291	0.141589	-4.17078
UTP23	0.23276	3.54738	2.76455	0.0103316	0.0515556	-3.00098
C4ORF46	0.23261	3.7661	3.02397	0.00554645	0.0332866	-2.47416
PGBD4	0.232566	0.897158	1.3351	0.193398	0.372306	-4.87883
U2AF1L5	0.232488	0.411642	1.07462	0.2924	0.485346	-5.06005
FAM206A	0.232486	3.91873	3.12047	0.00437944	0.0282014	-2.28379
PDIA3	0.232439	8.93205	4.51	0.000141177	0.00273992	0.575917
IGF2	0.232286	12.1601	3.74662	0.00122333	0.0117	-1.51809
ZRSR2	0.232158	2.41081	1.9639	0.0603012	0.169195	-4.29676
ZNF236	0.231951	2.70763	2.40839	0.0233966	0.0899408	-3.55754
ZNF788	0.231899	2.22673	1.9386	0.0634608	0.174756	-4.29831
DSTNP2	0.231889	1.68568	1.72601	0.0961946	0.233095	-4.51658
MTCP1	0.231648	0.0952753	1.07575	0.291906	0.484781	-5.00674
CLEC2L	0.231648	0.0268579	1.07495	0.292258	0.485237	-4.99672
AC009244.1	0.231558	0.447022	1.10673	0.27853	0.471235	-5.03657
GNAI1	0.231432	3.28084	2.71869	0.0115072	0.0552539	-3.04569
USP27X-AS1	0.231428	0.283969	1.16444	0.254801	0.445752	-4.95464
CEP44	0.231268	2.00205	1.82958	0.0787852	0.202956	-4.42457
ATP5PF	0.231236	6.17588	4.60227	9.57204e-05	0.00211104	1.05671
NR1H4	0.23122	5.41013	4.2186	0.000263138	0.00405805	0.158289
SERINC5	0.231067	5.75826	4.37943	0.000172347	0.00311039	0.526406
SSC4D	0.23098	5.66909	4.15623	0.000309937	0.00455694	-0.0332947
REXO5	0.230956	3.74085	2.74884	0.0107211	0.0527347	-3.07253
DYNC2LI1	0.230814	2.52347	2.24072	0.0337916	0.115242	-3.83566
GGACT	0.230733	1.4665	1.44661	0.159936	0.327001	-4.85357
GTF2A1	0.230605	4.91662	3.54571	0.00150745	0.0135639	-1.44859
FAM212B	0.23049	3.98486	3.25674	0.00312481	0.0221907	-1.98173
AMZ2P1	0.230412	2.53059	2.23508	0.0342047	0.116086	-3.84749
COLCA1	0.230298	0.778833	1.25227	0.221602	0.40675	-4.94897
SRSF5	0.230162	7.48178	4.71589	7.08961e-05	0.00173827	1.26363
NUDT15	0.230154	5.38991	3.98072	0.000490476	0.00614434	-0.441173
STOX1	0.230079	2.5124	1.96711	0.0599103	0.16836	-4.31396
ZNF200	0.229972	3.36005	2.8045	0.00940031	0.048501	-2.87882
TTYH1	0.229967	4.45136	3.16095	0.00396346	0.02626	-2.28477
TBCA	0.229967	7.02497	4.51192	0.000123917	0.00252132	0.742163
ZNF443	0.229855	2.22059	1.98434	0.0578489	0.16477	-4.22132
LSM6	0.229809	5.07862	3.79557	0.000793372	0.00864331	-0.859931
ERCC6L	0.22975	3.57553	2.97172	0.00629678	0.0365717	-2.55515
IFT57	0.22959	3.34058	2.57665	0.0159942	0.069312	-3.35269
TNNT1	0.229531	0.916503	1.26806	0.215998	0.400355	-4.95688
PRPS2	0.229491	4.96631	3.87816	0.000640499	0.00733202	-0.638182
NHLRC3	0.229425	3.43057	2.92229	0.00709466	0.0398483	-2.63685
AL163953.1	0.229417	0.00795661	1.02731	0.313722	0.507887	-5.03484
TMEM14A	0.229366	4.86673	3.87675	0.00064284	0.00734602	-0.626977
PDS5B	0.229219	4.99676	3.63191	0.0012093	0.011601	-1.25096
C2ORF48	0.229203	0.518347	1.16693	0.253815	0.444643	-4.99105
DNAJC9	0.229122	5.82975	4.70809	7.23723e-05	0.00175572	1.36538
CCDC34	0.228914	6.03598	3.88027	0.000694252	0.00777107	-0.8368
JMJD8	0.228893	1.40983	1.42094	0.167199	0.337271	-4.87409
TGFBR1	0.228838	4.5838	2.9062	0.00780465	0.0426584	-2.91952
CEP95	0.228831	4.14088	3.23388	0.00330786	0.0232084	-2.06206
UPF2	0.228766	5.22374	3.82766	0.000730137	0.00809374	-0.80115
NADK2	0.228753	5.39649	3.57017	0.00146477	0.0132745	-1.48423
RTF1	0.228716	6.44876	4.25126	0.000245574	0.00387402	0.114857
MKKS	0.228597	6.09571	4.9531	3.78772e-05	0.00115793	1.97341
DTL	0.228524	5.88054	4.01387	0.000449837	0.00575857	-0.419577
FASTKD3	0.228521	2.84513	2.44293	0.0216592	0.0848017	-3.5185
AC098614.1	0.228489	-0.15384	0.792067	0.436447	0.624237	-5.18421
CSAD	0.228438	1.33361	1.5915	0.123564	0.275839	-4.63893
ZFP82	0.228287	1.82612	1.66157	0.108592	0.252513	-4.63867
AL391244.3	0.228222	1.71814	1.57948	0.126298	0.279517	-4.73095
C5ORF34	0.22817	0.976107	1.31307	0.200614	0.381079	-4.91805
DBI	0.228145	7.067	2.34739	0.0442492	0.138101	-4.60731
MSH2	0.228141	5.7679	4.21034	0.000268909	0.0041319	0.0926276
ZNF197	0.228086	2.27785	2.00015	0.0560145	0.161509	-4.2071
LYAR	0.227901	6.94334	4.86647	4.76187e-05	0.00135295	1.68304
ASH1L	0.227898	4.17749	2.94216	0.00676309	0.0384481	-2.73295
RFC2	0.22786	5.89884	4.66689	8.06973e-05	0.00189571	1.25152
TUBD1	0.227852	3.87215	2.97675	0.00622052	0.0362457	-2.59955
MRPL16	0.22778	4.8674	3.45812	0.00188341	0.0157034	-1.65244
SRRM1	0.227761	6.23283	4.30428	0.000210062	0.00360662	0.283365
THAP9	0.227669	1.818	1.61371	0.118644	0.268369	-4.70472
ARMC8	0.227625	4.34659	3.56768	0.00142528	0.013029	-1.30482
ALPK1	0.22749	0.0863203	1.09623	0.283012	0.475682	-4.98703
EID2B	0.227394	1.42706	1.41104	0.170067	0.341352	-4.88978
RMND1	0.227334	5.33741	3.90568	0.000596303	0.00701069	-0.622314
GPR137C	0.226966	0.0937559	1.062	0.297988	0.491837	-5.01861
ZNF234	0.226788	2.13962	1.75283	0.091398	0.224594	-4.57234
ZNF432	0.22674	2.14513	1.81723	0.0807081	0.206602	-4.47461
FTCDNL1	0.22666	0.169156	1.06537	0.296488	0.490068	-5.02776
C5	0.226448	6.68685	4.66188	8.17725e-05	0.00190957	1.16846
NFYB	0.22643	3.85338	3.16711	0.00390363	0.0259391	-2.16541
AL049840.2	0.22641	0.249983	1.09989	0.281446	0.47405	-5.00987
GINS2	0.226373	6.43672	4.88478	4.53702e-05	0.00130672	1.76624
RPS15A	0.226027	9.32607	4.28449	0.000261906	0.00404651	-0.0290265
CENPS	0.22602	3.16509	2.34779	0.0267578	0.0984685	-3.77078
PLGRKT	0.225926	3.1794	2.37739	0.0250649	0.0943017	-3.71658
ZC3H10	0.225891	2.38443	1.76521	0.0892832	0.221105	-4.6095
ALG14	0.22587	3.95038	3.07354	0.00491412	0.0305768	-2.39628
MIR621	0.225769	2.72326	2.22138	0.0352275	0.118568	-3.91338
CENPL	0.225726	2.60842	2.11945	0.0437447	0.136967	-4.07239
ZNF84	0.225526	2.91316	2.51119	0.0185694	0.0766035	-3.39748
UQCRB	0.225411	6.62661	4.2915	0.000221008	0.00367867	0.20316
LINC00574	0.225326	2.02458	1.7965	0.0840254	0.212421	-4.48051
FNDC5	0.225143	0.858151	1.25065	0.222183	0.407745	-4.965
ACSL1	0.225134	5.95704	4.38055	0.00017184	0.00310567	0.507163
ATP2B1-AS1	0.224919	0.721676	1.26993	0.215341	0.399372	-4.92
ZFAND4	0.224918	1.40587	1.50348	0.144747	0.306271	-4.76897
HHLA3	0.224746	1.49111	1.29501	0.207044	0.389191	-5.04071
CSNK1G1	0.22468	2.95389	2.44399	0.0216076	0.0847609	-3.53888
SLC25A47	0.22467	-0.102053	0.914697	0.368743	0.563221	-5.10724
YBX1P1	0.224581	2.08864	1.78025	0.0867071	0.216985	-4.51932
COMMD6	0.224547	3.28818	2.16074	0.0407206	0.130052	-4.15519
SPATA24	0.224521	2.49135	2.15092	0.0409369	0.130607	-3.99134
HIST1H4J	0.224335	0.041433	0.98924	0.331649	0.525795	-5.07187
LSM14B	0.224285	6.79345	4.81625	5.43778e-05	0.00145952	1.56193
LTB4R2	0.224226	1.11391	1.34655	0.18973	0.367636	-4.90548
RPL11	0.22406	9.04813	4.56006	0.000109186	0.00232665	0.802027
FKBP9	0.224048	5.99564	4.2444	0.000245891	0.00387402	0.153961
HSPE1	0.224024	8.90922	5.22523	1.84781e-05	0.000700921	2.55402
KIZ	0.223972	5.30241	3.90743	0.000593592	0.00699175	-0.613101
WBP4	0.223963	4.12865	3.16727	0.00390201	0.0259391	-2.21403
PSPC1	0.223923	6.61753	4.67013	8.00087e-05	0.00188304	1.19496
GNAL	0.223809	0.579866	1.22789	0.230471	0.417669	-4.94
CDK1	0.22376	5.27936	3.29443	0.00304894	0.0218357	-2.15288
FOXP4-AS1	0.223665	1.98533	1.69438	0.102121	0.242154	-4.62532
HEXIM1	0.22366	7.38364	5.43133	1.07503e-05	0.000475841	3.13041
PHYHIPL	0.223531	6.44516	4.58149	0.000101124	0.00219393	0.978923
ZNF300	0.223439	1.58805	1.52663	0.138907	0.297658	-4.77509
PTTG1	0.223406	5.6313	4.20015	0.000276202	0.00421316	0.0831555
SETD5	0.223178	5.7852	4.11211	0.000347926	0.00493534	-0.159431
INAFM2	0.223151	2.0804	1.83443	0.0780415	0.201782	-4.4337
ZBTB11-AS1	0.223134	1.59044	1.68603	0.103738	0.244608	-4.55591
APTR	0.222961	2.34658	1.75915	0.0902985	0.223006	-4.60995
GORAB	0.222956	1.79299	1.48692	0.149044	0.311857	-4.87089
FBXO36	0.222861	1.77765	1.69369	0.102254	0.242378	-4.58226
GPATCH1	0.222799	4.31575	3.13185	0.00425847	0.0276751	-2.32829
BRWD1	0.222766	3.56339	2.62746	0.0142288	0.0636782	-3.29316
HRC	0.222725	2.00445	1.77462	0.0876528	0.218708	-4.50964
C1ORF35	0.222656	4.92989	3.36468	0.00238458	0.0186257	-1.88591
IGF2-AS	0.222534	0.100433	0.989067	0.331732	0.52586	-5.08163
AC099684.2	0.222481	2.25978	1.53114	0.139308	0.298264	-4.92103
GPAM	0.222359	5.81683	3.89787	0.000608527	0.00710794	-0.704301
STK3	0.222208	2.1568	1.80935	0.0819547	0.209029	-4.48942
SMAD5	0.222019	5.28008	3.19609	0.00399922	0.0264332	-2.40036
FGA	0.221887	9.578	4.55156	0.00010944	0.00232814	0.788032
H2AFV	0.221759	7.41332	4.83547	5.16841e-05	0.00141263	1.57784
JPX	0.221614	3.36788	2.4609	0.0208026	0.0828886	-3.59217
PDCL	0.221536	4.20511	3.18952	0.00369299	0.0251278	-2.17602
BORCS7	0.221458	3.42646	2.18019	0.0392654	0.12744	-4.15208
TMEM139	0.221065	2.61069	2.18853	0.0377932	0.124578	-3.94912
POLR2D	0.220932	6.74086	5.15977	2.19555e-05	0.000791338	2.45887
SNRPE	0.220898	6.28054	4.29418	0.000215724	0.00364794	0.252849
PIGBOS1	0.220681	3.2668	2.33456	0.0275481	0.100487	-3.81815
ZSCAN12	0.220604	2.09421	1.81625	0.0808615	0.20691	-4.46502
LCORL	0.220448	3.02953	2.16867	0.0394253	0.127678	-4.07694
HNRNPA0	0.22039	8.77654	5.27863	1.60556e-05	0.00062901	2.69535
ANKMY1	0.220342	3.16517	2.47215	0.0202825	0.0813555	-3.52725
MIR4458HG	0.2203	0.666401	1.15079	0.260277	0.452221	-5.03288
SPATA13	0.220085	3.66191	2.22702	0.0361058	0.120464	-4.12309
HIBADH	0.220085	5.49033	3.54518	0.00152771	0.0136488	-1.54318
SLC2A14	0.220033	2.93623	1.93272	0.0648884	0.177525	-4.47182
SIRT5	0.219968	4.5943	3.31314	0.00271405	0.0201162	-1.9535
PCMTD2	0.219915	4.98775	3.29255	0.00285757	0.0208733	-2.06625
AC093323.1	0.21988	4.42082	3.31694	0.00268831	0.0199723	-1.91559
ACP5	0.219811	0.327829	1.0988	0.281911	0.474491	-5.02371
SCGN	0.219767	3.52443	2.32889	0.0279962	0.1014	-3.886
FGFR2	0.219532	1.26884	1.3254	0.19655	0.376445	-4.96004
CCDC66	0.219528	2.17212	1.7319	0.0951225	0.231075	-4.61125
OGT	0.219089	4.4393	3.35019	0.00247309	0.0190232	-1.84019
NAP1L4	0.219082	7.39098	4.90533	4.2972e-05	0.00125484	1.76078
MAP2K6	0.219047	3.62975	2.54185	0.0173188	0.0731671	-3.48306
AC021242.3	0.219045	0.530815	1.19269	0.243744	0.43324	-4.96755
SARNP	0.219029	0.576232	1.12052	0.272721	0.465859	-5.04611
DZANK1	0.218958	0.47142	0.958732	0.34666	0.541227	-5.17075
ARMCX6	0.218906	2.64387	2.0659	0.0489204	0.147903	-4.17433
OSR1	0.218874	0.787377	1.17914	0.249003	0.439324	-5.02655
KIAA2026	0.218808	3.59276	2.45201	0.0212223	0.0838981	-3.65684
CFD	0.218722	2.53909	2.01931	0.0538587	0.157348	-4.23155
RAMP2	0.218689	2.10078	1.66667	0.107565	0.250948	-4.69152
PMS1	0.218499	3.83139	2.95031	0.00663136	0.0378984	-2.65081
MAT2A	0.218409	6.39997	3.92145	0.000616864	0.00718535	-0.761954
ZBTB8OS	0.218326	4.25592	3.02517	0.00553033	0.0332215	-2.5609
RWDD4P2	0.218228	1.31043	1.26396	0.21744	0.402201	-5.03803
C21ORF33	0.218032	2.86096	2.08576	0.046941	0.143624	-4.18805
ATP23	0.218009	2.36132	1.8296	0.0787825	0.202956	-4.50375
PLEKHA5	0.217984	4.0564	2.64615	0.0136723	0.0619664	-3.35373
THOC7	0.21796	4.90952	3.68654	0.00105103	0.0106154	-1.10376
TTBK1	0.217932	2.13347	1.75614	0.0908215	0.223772	-4.56596
NACA	0.217919	8.28039	5.05273	2.91169e-05	0.000970061	2.11553
PDE4C	0.217863	-0.0207376	0.944015	0.353839	0.547757	-5.09791
XRCC2	0.217856	4.04736	3.14705	0.0041018	0.026942	-2.24606
OSBPL7	0.217728	1.06954	1.2054	0.238887	0.427484	-5.05297
HOMEZ	0.217672	5.03855	2.97517	0.00680575	0.0386037	-2.86074
WDR92	0.217651	2.68549	2.06488	0.0490246	0.148106	-4.18539
EXOC8	0.217109	3.08222	2.37951	0.0249474	0.0941608	-3.69174
RAPSN	0.217086	0.217269	1.00722	0.323095	0.517562	-5.08594
ATP5MPL	0.216983	5.0642	3.51648	0.00162401	0.0141777	-1.54223
RPS24	0.216948	8.64123	4.18475	0.000329681	0.00475965	-0.24837
GTF2IRD2B	0.216843	1.97329	1.71692	0.0978671	0.235655	-4.5895
TTC30B	0.216842	2.25058	1.41533	0.171449	0.343357	-5.07119
CFI	0.2168	6.79476	4.34034	0.000191039	0.00338476	0.329552
UBL7-AS1	0.21672	1.90378	1.76866	0.0886644	0.220175	-4.49741
PPM1A	0.216481	4.517	3.39352	0.00221751	0.0176938	-1.75028
TOMM5	0.21642	6.74939	4.57644	0.000102482	0.00220794	0.942501
ESF1	0.216385	6.71674	4.13843	0.000329835	0.00475965	-0.194326
PIAS1	0.216367	4.75311	3.34461	0.00250798	0.0191746	-1.90512
DEK	0.215965	8.2753	4.68937	7.6043e-05	0.00180997	1.16849
POLE3	0.215905	6.60473	5.09119	2.6307e-05	0.000894509	2.28996
WDR76	0.215738	3.29613	2.60285	0.01506	0.0663052	-3.28988
MDK	0.215718	8.06293	3.86719	0.00088579	0.00935866	-1.15434
RBM8A	0.215661	6.75088	4.90255	4.32886e-05	0.0012587	1.78917
COX10-AS1	0.215543	0.919954	1.30867	0.202078	0.382938	-4.91272
ACAD8	0.215534	3.50965	2.7189	0.0115017	0.0552528	-3.09059
SMTNL2	0.215497	-0.119701	0.900243	0.376241	0.570329	-5.11519
ANGEL2	0.215487	3.61412	2.53501	0.0175907	0.0738704	-3.49382
APOA5	0.215474	4.94459	2.31294	0.0351128	0.118246	-4.27948
ZNF79	0.215242	2.88792	1.93279	0.0643133	0.176334	-4.45784
ALDH7A1	0.215235	7.24551	5.14043	2.31041e-05	0.000824222	2.37995
C12ORF29	0.215197	3.01476	2.45997	0.0208462	0.0829895	-3.52003
CWF19L2	0.215113	4.13755	2.90068	0.00747303	0.0413294	-2.81778
RNF149	0.215103	5.67616	4.2312	0.00025457	0.0039598	0.156805
WDR73	0.215029	3.0821	2.38075	0.0248788	0.0940223	-3.68931
C19ORF57	0.214967	0.0670037	0.945869	0.35291	0.546924	-5.11083
AK9	0.214967	1.41766	1.29364	0.207148	0.389271	-5.02688
AC007255.1	0.214886	0.795943	1.16357	0.255147	0.44611	-5.04379
LINC00909	0.214866	2.53103	1.62679	0.116998	0.265564	-4.85237
POLR3GL	0.214783	3.85645	2.77465	0.0100882	0.0507425	-3.0397
EWSR1	0.214664	8.19894	5.34108	1.36246e-05	0.000567242	2.86899
CCDC25	0.214528	5.37139	3.5347	0.00155035	0.0137536	-1.54345
AL669831.1	0.214522	0.175443	1.01348	0.320154	0.514949	-5.07366
BBS10	0.214433	2.91098	2.18921	0.0377386	0.124463	-4.01324
TRIM13	0.214399	3.16901	2.42117	0.0227393	0.0879659	-3.62885
PHACTR2	0.214359	5.04879	3.72397	0.000954481	0.00991827	-1.03262
ZNHIT3	0.214337	4.32688	2.95338	0.00658231	0.0377436	-2.73497
GTPBP3	0.214245	5.3918	3.78255	0.000820528	0.00881683	-0.93691
ZSCAN9	0.214233	2.49497	1.89473	0.0692839	0.185409	-4.42961
DHX36	0.214208	5.19711	3.79321	0.00079823	0.00868075	-0.88296
ZNF33B	0.214116	4.09172	2.81269	0.00921953	0.0478422	-3.00226
LINC01270	0.213968	1.5516	1.36939	0.182571	0.357851	-4.96633
SLC51A	0.213967	2.32153	1.64062	0.11293	0.259115	-4.78077
AC026740.1	0.213938	0.0672856	0.778458	0.444373	0.631067	-5.23076
SLC25A21	0.213628	-0.0204147	0.802374	0.430038	0.618482	-5.20028
TNFRSF19	0.213582	6.27691	4.37319	0.000175204	0.00314843	0.456184
MAPK8	0.213502	3.71373	2.87061	0.00803117	0.0434821	-2.80399
RPL22	0.213402	8.62953	4.64342	8.58592e-05	0.00195297	1.04172
ZNF273	0.213394	1.29845	1.32942	0.195239	0.374762	-4.9613
RPL34	0.213303	7.258	3.74333	0.00117787	0.0114211	-1.40184
CFB	0.213254	4.31898	3.03389	0.00541404	0.0327098	-2.55236
FKBP7	0.21313	2.71456	2.19323	0.0374165	0.123627	-3.96297
COL9A3	0.212872	6.6734	3.99583	0.000491784	0.00615462	-0.573215
LYSMD1	0.212751	1.79606	1.63739	0.113577	0.260032	-4.66675
GLOD4	0.212731	6.51638	4.48704	0.000129764	0.00261342	0.72891
AC099778.1	0.212682	0.486729	1.0116	0.321039	0.515715	-5.1291
METTL7A	0.212659	6.28852	3.97398	0.000499169	0.00618568	-0.563696
USP37	0.212389	3.90703	2.84754	0.00848599	0.0450327	-2.89134
AC109322.1	0.212376	1.71427	1.42298	0.166612	0.336505	-4.93554
LAMA3	0.212192	2.11276	1.77596	0.0874279	0.218324	-4.53119
PPP1R15B	0.212027	4.47414	2.73572	0.0112741	0.0544499	-3.25044
RPL37	0.211974	7.89395	2.97157	0.0104682	0.0520724	-3.39725
ZSCAN16-AS1	0.211952	2.19976	1.86795	0.0730613	0.192777	-4.40668
CD24	0.211881	4.1706	2.86193	0.00819956	0.0440347	-2.90926
AC009005.1	0.211821	1.68455	1.5282	0.13852	0.297131	-4.7931
ARHGEF3	0.2118	5.76959	4.18902	0.000284392	0.00428115	0.0380475
UFM1	0.211709	4.66803	3.29452	0.00284352	0.020819	-2.00959
AC010969.2	0.2117	0.516802	1.10487	0.27932	0.472028	-5.05043
RFC4	0.211637	4.97093	3.37403	0.00232917	0.0183755	-1.87019
CTSC	0.21162	6.62816	4.00437	0.000468956	0.00594561	-0.529205
TRAF6	0.211576	2.47608	1.9419	0.0630402	0.174054	-4.34782
ORAOV1	0.211492	2.94334	2.26247	0.0322401	0.111787	-3.88485
LDLRAD4	0.21148	1.98524	1.79106	0.0849159	0.213943	-4.48046
AL354920.1	0.211259	0.4157	1.00168	0.325713	0.52011	-5.12492
CYB5A	0.211255	6.95106	4.34719	0.000187623	0.00333361	0.336763
GIGYF1	0.211231	4.40055	2.94119	0.00677895	0.0385036	-2.77545
SREBF1	0.211065	7.25571	3.85849	0.000810238	0.0087734	-1.06115
ANKRD65	0.211031	4.48421	3.34274	0.00251983	0.0192303	-1.8653
PEX2	0.210977	3.67921	2.73676	0.0110298	0.0537014	-3.08623
ATP5S	0.210966	4.28774	3.08238	0.0048089	0.0301213	-2.43664
CHD2	0.210874	5.57046	4.024	0.00043809	0.00569156	-0.356027
LINC00641	0.210794	0.416801	1.09343	0.284218	0.476911	-5.04372
SNRPD1	0.210596	6.38296	4.16479	0.000303054	0.00447661	-0.0876445
MMS22L	0.210461	3.54922	2.55015	0.0169941	0.0723724	-3.44965
FAM198B-AS1	0.210419	1.24463	1.2797	0.211934	0.395087	-5.00712
KRT10	0.210363	5.34892	3.91151	0.000587336	0.00693101	-0.609313
CNTRL	0.210295	3.94948	2.86562	0.00812764	0.0438367	-2.85987
DPYD	0.210239	0.723276	0.720916	0.482164	0.662238	-5.38925
AC026250.1	0.210176	0.577204	1.02133	0.316494	0.510952	-5.13708
PTAFR	0.210011	0.385289	1.06654	0.29597	0.489596	-5.06282
CENPBD1	0.209821	3.58046	2.65485	0.0133545	0.0609572	-3.23949
PRKRIP1	0.209762	4.56273	3.17129	0.00386345	0.0257734	-2.2799
SH3BGRL	0.209689	3.04136	2.3024	0.0295583	0.104947	-3.83084
BRIX1	0.20959	5.48174	4.12589	0.000335591	0.00481077	-0.0866093
BTN3A3	0.209479	1.38204	1.27863	0.212307	0.395665	-5.03645
AC026471.1	0.209468	2.63051	1.65697	0.110498	0.255266	-4.83226
APOH	0.209411	10.6026	3.04508	0.00808014	0.0436909	-3.23932
KLHL42	0.20936	3.54588	2.54824	0.0170683	0.0725459	-3.45286
EIF1AXP1	0.209345	-0.0746867	0.948429	0.35163	0.545408	-5.0858
INTS2	0.209301	4.14693	2.86645	0.0081115	0.0438042	-2.89497
NHLRC2	0.209286	4.18987	2.76328	0.0103626	0.051629	-3.12769
NEK2	0.209196	4.76833	3.47045	0.00182545	0.0153726	-1.60703
ZNF780A	0.209169	2.59995	1.86916	0.0728872	0.192439	-4.49518
MINOS1	0.209011	4.53162	3.22086	0.00341671	0.0237214	-2.15944
C8ORF44	0.208967	1.53003	1.19097	0.245098	0.434623	-5.16401
RPL23	0.208686	9.28945	4.4333	0.000149529	0.00285373	0.485525
DCAF1	0.208667	5.20658	3.46606	0.00184587	0.0155031	-1.68558
SRGAP2C	0.208376	3.37944	2.45582	0.0210417	0.0834194	-3.60474
C1GALT1C1L	0.208335	0.356459	0.973476	0.339273	0.533392	-5.13809
AP001505.1	0.20828	1.34356	1.36521	0.183865	0.359606	-4.92833
CHRD	0.208113	2.98371	2.286	0.0306343	0.107737	-3.8494
LCLAT1	0.207987	3.74963	2.606	0.0149513	0.0660863	-3.37531
GPHA2	0.207936	3.0549	2.03663	0.0519734	0.153403	-4.31828
ZFYVE21	0.207931	4.91378	3.56574	0.00143237	0.0130748	-1.39956
MRFAP1L1	0.207833	5.86577	4.29453	0.000215524	0.00364794	0.296483
MINCR	0.20782	0.662999	0.990705	0.330947	0.524945	-5.17963
PAPD7	0.207768	3.84231	2.42943	0.0223237	0.086806	-3.75361
BTF3L4	0.207765	5.37169	3.71156	0.000985477	0.0101733	-1.10993
DPY19L1P1	0.207763	0.0452486	0.935979	0.357883	0.552527	-5.11498
LARP6	0.207746	2.17073	1.5638	0.129938	0.284577	-4.85379
DYNLL2	0.207636	8.28595	5.1855	2.05166e-05	0.000758996	2.46167
CCDC115	0.207406	4.38227	3.3255	0.00263123	0.0196991	-1.88893
AC012073.1	0.207397	1.66774	1.48411	0.149784	0.312886	-4.84746
KANK2	0.207337	5.55351	3.64415	0.00117194	0.0113987	-1.30131
ZNF548	0.207306	2.62582	2.04035	0.051576	0.152659	-4.21463
NSUN5P2	0.207282	0.799393	1.05145	0.302713	0.496799	-5.15182
CEP126	0.207188	1.11678	1.19278	0.243709	0.43324	-5.07553
ZNF808	0.20716	1.08479	1.19496	0.242874	0.43244	-5.06692
AL645933.2	0.20714	1.04009	1.11457	0.275215	0.468218	-5.13928
DIRAS1	0.207102	1.88894	1.53986	0.135658	0.292376	-4.8218
HILPDA	0.20705	3.07178	2.16911	0.039388	0.127678	-4.08557
ZMYM6	0.207014	2.0555	1.61847	0.117612	0.266657	-4.75045
CAMK2N2	0.207014	1.17308	1.26999	0.215321	0.399372	-5.0037
ZNF615	0.206916	2.30184	1.60803	0.119887	0.270062	-4.82284
REEP6	0.206889	6.8164	3.91935	0.000601173	0.0070416	-0.778178
ATP5ME	0.206855	5.63122	3.15078	0.00450387	0.0286517	-2.56096
DUSP19	0.206846	0.268154	1.00046	0.326295	0.520485	-5.10026
RIC8B	0.206788	2.24997	1.71253	0.0986843	0.237079	-4.65812
MALAT1	0.206773	6.43725	2.39444	0.0348957	0.117734	-4.41131
ZBED3-AS1	0.206397	0.0672042	0.94444	0.353626	0.547562	-5.11201
MRM2	0.206326	5.71882	4.15466	0.000311214	0.00455934	-0.0434008
KCNQ1OT1	0.206157	4.72934	3.11189	0.00447286	0.0285263	-2.4452
WSB1	0.206151	4.18576	2.16606	0.042401	0.134091	-4.35737
KANSL1L	0.206039	1.95858	1.45709	0.157045	0.323397	-4.94715
PANK1	0.205928	4.14501	2.6677	0.0129618	0.0597198	-3.32353
DUSP28	0.205919	1.5971	1.48117	0.150561	0.313728	-4.8364
TTF1	0.205855	4.41584	2.52581	0.0186446	0.0767128	-3.6897
HNRNPH3	0.205711	7.56048	4.64826	8.47693e-05	0.00194746	1.0845
EBAG9	0.205601	4.71568	3.11517	0.00443692	0.0283545	-2.43535
CLUAP1	0.205544	3.46659	2.33962	0.0272433	0.0998764	-3.85123
SRP9	0.205409	6.82276	4.38397	0.000170297	0.00309626	0.439985
DCUN1D2	0.205335	2.76164	1.97431	0.0590406	0.166573	-4.35828
DNAJC15	0.205289	4.97657	3.14675	0.00410484	0.026942	-2.40566
COG3	0.205259	3.57649	2.75075	0.0106729	0.0526413	-3.03613
SLC35D1	0.20524	5.49095	3.79555	0.000793417	0.00864331	-0.918238
EXOC3L4	0.205195	3.97946	2.5338	0.0176393	0.0739516	-3.57027
H3F3A	0.20513	7.0255	4.15433	0.000311484	0.00455934	-0.162906
ZNF839	0.2051	2.30518	1.78581	0.0857815	0.215436	-4.55939
PTCHD4	0.205063	4.60679	3.26849	0.00303457	0.0217753	-2.06062
SPATA33	0.204979	4.22864	2.67842	0.0126423	0.0586765	-3.31664
APOBEC3B	0.204963	4.60275	2.94023	0.00679465	0.038558	-2.81322
DHTKD1	0.204951	4.23857	3.07069	0.00494856	0.0306762	-2.45455
COL18A1	0.204951	7.42752	2.95923	0.00995797	0.0504092	-3.35718
ZUFSP	0.204864	3.28764	2.33195	0.0277068	0.100727	-3.82767
OSBP2	0.204692	3.02591	1.99877	0.0561725	0.161748	-4.37727
BBS1	0.204565	0.390725	1.01613	0.318918	0.513479	-5.10815
BRD2	0.204516	6.89123	4.11054	0.000349366	0.00493534	-0.266089
KIF18A	0.20448	3.45379	2.43335	0.0221286	0.0862646	-3.66491
ZNF217	0.204392	6.33784	4.36828	0.000177485	0.00318036	0.438009
ZNF66	0.203922	0.601267	0.806478	0.429107	0.618085	-5.31009
MCM4	0.203798	8.08098	4.83568	5.16561e-05	0.00141263	1.55439
IDI1	0.203521	6.48321	4.16947	0.000299357	0.00444805	-0.0844918
NDUFA7	0.203353	1.14265	1.27754	0.212684	0.396062	-4.98935
PMP22	0.203299	3.05795	2.03838	0.0517861	0.152957	-4.31592
SRP54-AS1	0.203207	1.62512	1.43271	0.163838	0.332233	-4.90404
USP1	0.203164	6.22111	4.25509	0.000239081	0.00381773	0.158353
RRP7BP	0.203158	2.89256	2.06581	0.04893	0.147903	-4.2303
APOC1	0.202947	7.10687	3.06782	0.00711882	0.0399455	-3.05553
FAM86JP	0.202648	2.69612	1.64202	0.113468	0.259985	-4.86994
C1ORF174	0.202615	4.76458	3.33743	0.00255366	0.0193522	-1.92404
ZNF2	0.202516	2.73626	2.02063	0.0537134	0.157032	-4.27346
DHFR	0.202202	6.5147	3.71884	0.00100496	0.0102986	-1.25158
LSM14A	0.202169	7.33488	4.28762	0.000219479	0.00366718	0.161817
SNHG4	0.202157	2.61534	1.57808	0.127659	0.281457	-4.9422
METTL14	0.202104	4.28273	2.94452	0.00672462	0.0382812	-2.74683
APOE	0.202069	10.3775	2.22557	0.0514969	0.152508	-4.87495
MSANTD4	0.20197	3.55731	2.32629	0.0280528	0.101533	-3.89635
BCKDHB	0.201881	3.36927	2.45941	0.0208727	0.0830627	-3.59545
PSIP1	0.20188	6.17319	3.62327	0.00125223	0.0118773	-1.4366
TIMELESS	0.20188	6.45937	4.28635	0.000220214	0.00367461	0.216805
DCP2	0.201739	4.45455	2.59733	0.0154763	0.0676251	-3.53741
ZNF322	0.20166	3.0947	2.05521	0.0500169	0.149873	-4.29486
FEN1	0.201614	7.10154	4.65689	8.28571e-05	0.00191787	1.12906
OSR2	0.201577	1.54324	1.23845	0.226599	0.413155	-5.11576
ATP8B3	0.201247	1.85324	1.5865	0.124695	0.277313	-4.75018
PHC3	0.201027	3.52999	1.97138	0.0609225	0.170256	-4.54761
SFPQ	0.200996	8.69601	4.97082	3.61459e-05	0.0011231	1.89375
ZNF124	0.200967	2.94098	1.60313	0.123772	0.276155	-4.98845
INHBC	0.200956	2.67618	2.08748	0.0467722	0.143246	-4.14374
CEP112	0.200859	1.00757	1.02616	0.314343	0.508565	-5.21592
DDI2	0.200828	5.85487	3.69643	0.00102463	0.0104324	-1.21107
LSM12	0.200709	5.80481	4.19281	0.000281572	0.00425393	0.0435933
LSM7	0.200701	6.12959	3.78714	0.00081085	0.0087734	-1.01678
RPLP0P6	0.200598	2.60627	1.93242	0.0642542	0.176287	-4.39297
RAB22A	0.200507	4.85632	3.09699	0.00463964	0.0293379	-2.50076
SLC1A2	0.200353	3.39108	2.44326	0.021643	0.0847645	-3.63216
MREG	0.200254	4.74366	3.34074	0.00253248	0.0192802	-1.91277
ESCO2	0.200229	3.40664	2.51702	0.0183253	0.0758693	-3.48762
ORM1	0.200206	7.46515	4.31468	0.000204391	0.00354753	0.225293
AC023024.1	0.20019	1.46068	1.12106	0.273152	0.466221	-5.22101
IDNK	0.200162	2.33144	1.8494	0.0757814	0.19768	-4.46558
SS18L2	0.199901	4.04769	2.82499	0.00895405	0.0467531	-2.96721
ATXN3	0.199823	3.307	2.28324	0.0308187	0.108114	-3.92494
CASP3	0.19979	6.08792	4.02076	0.000441822	0.00569759	-0.425022
ARID4A	0.19973	4.32165	2.91308	0.00725363	0.0403637	-2.82385
ALDH3B1	0.199681	4.52755	2.19097	0.0411074	0.131051	-4.38724
BAZ1A	0.199639	6.45422	4.17306	0.000296555	0.00442204	-0.072854
TMEM199	0.19961	4.29327	3.11088	0.00448392	0.0285825	-2.37247
BARD1	0.199561	3.6793	2.72361	0.0113755	0.0547996	-3.11423
RNFT2	0.199408	3.03617	2.04581	0.0509989	0.151698	-4.29798
AC116618.1	0.199407	0.403138	0.950308	0.350693	0.544625	-5.16537
DNAJC19	0.199377	4.49342	2.64631	0.0136801	0.0619664	-3.43624
SAFB2	0.199308	6.7156	4.42984	0.000150902	0.00286772	0.565832
SNX22	0.199295	5.0828	3.07506	0.00489592	0.0304998	-2.58814
KRBOX4	0.19926	2.07507	1.63338	0.114422	0.261539	-4.73362
PDCD5	0.199124	6.22061	4.09256	0.000366204	0.00508707	-0.256425
ETNK2	0.199094	5.31377	3.57413	0.00140201	0.0128535	-1.43911
KIF20B	0.199085	5.99619	3.14489	0.00465681	0.0293898	-2.63369
HNRNPD	0.199031	9.5764	4.58707	9.96423e-05	0.00218227	0.880326
CDK5RAP3	0.199008	5.79887	3.74335	0.00090796	0.00952905	-1.08793
ZNF691	0.199007	2.89802	2.02482	0.0532525	0.155974	-4.30299
AMN1	0.198899	1.54554	1.44301	0.16094	0.328254	-4.87432
ZNF442	0.198891	0.98477	1.11212	0.276248	0.469216	-5.13068
GRASP	0.198878	3.30698	2.1027	0.0453091	0.140057	-4.2585
CHTOP	0.198791	5.94657	4.10332	0.000356032	0.00500656	-0.200317
NAT1	0.198639	1.60774	1.41862	0.167869	0.338286	-4.91796
C10ORF143	0.198498	-0.193446	0.769064	0.448775	0.634959	-5.19396
ZNF419	0.198453	1.55356	1.44744	0.159705	0.326672	-4.8704
AL359504.2	0.198177	-0.0199755	0.910102	0.371116	0.565687	-5.12404
FRS2	0.198049	3.20689	1.85614	0.0755654	0.197239	-4.66156
HLA-C	0.197867	7.5939	3.92203	0.000597423	0.00701069	-0.815746
TCTE3	0.197791	1.57344	1.28716	0.209363	0.392164	-5.06764
ADNP-AS1	0.197623	0.126839	0.848582	0.403847	0.595097	-5.19405
RIT1	0.197446	2.08801	1.6039	0.120797	0.271535	-4.77846
DDN	0.197382	2.10384	1.56252	0.130238	0.285105	-4.83985
UQCRHL	0.197329	1.52604	1.18138	0.248209	0.438544	-5.17363
ZBTB34	0.197234	2.36138	1.68756	0.103439	0.244223	-4.72134
ZDHHC11	0.197112	0.483971	0.929352	0.361242	0.556161	-5.19698
ARID2	0.197061	4.12701	2.87124	0.00801908	0.0434726	-2.88077
YTHDC1	0.197055	6.12628	4.27565	0.000226497	0.00370112	0.220401
RAD51	0.196959	5.0225	3.50107	0.00168889	0.0145827	-1.57313
CLN6	0.196824	6.42398	4.24015	0.000248656	0.00390148	0.10138
CNOT6	0.196701	4.95563	3.57468	0.00140005	0.0128535	-1.38431
TCTN1	0.196626	2.6974	1.8248	0.0795239	0.2044	-4.58915
AL118516.1	0.196546	2.02305	1.45075	0.15879	0.325659	-4.97039
AC092718.4	0.196514	3.69469	2.54769	0.0170895	0.0725874	-3.48441
RNF7	0.19647	5.47419	3.31027	0.00273361	0.0202255	-2.09798
AC112220.4	0.19642	-0.0013227	0.85018	0.402974	0.594603	-5.17095
AKAP17A	0.19628	5.23095	2.87722	0.00827495	0.0443451	-3.08601
PHF11	0.19623	2.18747	1.7011	0.100836	0.24017	-4.66071
ARL16	0.196176	3.5633	2.47988	0.0199323	0.0803383	-3.59492
SMC3	0.19616	6.33231	4.04776	0.000411725	0.00544436	-0.380943
TXNRD3	0.196124	3.70564	2.50075	0.019014	0.0777508	-3.58221
LIPT2	0.196086	0.368361	1.0026	0.325279	0.519705	-5.11579
PPP4R3A	0.196059	5.65055	3.83517	0.00071606	0.00795167	-0.840608
ZNF438	0.195989	0.109179	0.964398	0.343717	0.538184	-5.10312
FANCM	0.195901	2.05675	1.53535	0.136759	0.294306	-4.86609
RSBN1L	0.195746	4.83488	3.01786	0.00562967	0.0335784	-2.67801
SVBP	0.195685	4.50575	3.02068	0.00559111	0.0334369	-2.61515
ORM2	0.195675	6.66036	3.67201	0.00112511	0.0111145	-1.37444
ZNF587B	0.195618	3.52421	2.44337	0.0216378	0.0847645	-3.65982
LARP4B	0.195531	5.71939	3.66431	0.00111282	0.0110363	-1.27355
YPEL5	0.195418	4.05417	2.84472	0.00854325	0.04515	-2.92534
NVL	0.195382	3.67006	2.55942	0.016638	0.0714148	-3.45537
AL161772.1	0.195363	1.04265	1.21345	0.235849	0.424116	-5.03926
PRKAG2	0.195336	0.90122	1.13039	0.268617	0.461034	-5.09654
AP000648.3	0.195272	0.118832	0.700829	0.490834	0.669827	-5.28835
EME1	0.195043	4.26036	2.90828	0.00733772	0.0407283	-2.82342
NDUFB3	0.194856	4.67499	2.74185	0.0108987	0.0533311	-3.26241
NEK8	0.194704	4.07807	2.61324	0.0147036	0.0652661	-3.42516
RPS25	0.194644	8.70347	3.6049	0.0015344	0.0136752	-1.72647
RAB33B	0.194582	2.14715	1.60897	0.11968	0.269986	-4.78498
GLB1L	0.194276	2.55935	1.64514	0.11196	0.257497	-4.831
PNPT1	0.194245	5.59677	3.62916	0.00121786	0.0116565	-1.34396
SNRPG	0.194162	6.65396	3.62608	0.00127146	0.0119876	-1.4904
ZNF789	0.19415	3.085	2.02894	0.0528031	0.155103	-4.33859
CROT	0.194048	2.16613	1.54097	0.135389	0.292118	-4.88413
PRR3	0.194013	4.05726	2.55359	0.016861	0.0720535	-3.54491
UBE2C	0.193791	5.9659	3.77241	0.000842314	0.00898207	-1.03546
MGMT	0.193442	4.54301	2.29702	0.0317879	0.110683	-4.17878
SLC44A4	0.19338	4.48837	2.70045	0.012009	0.0566543	-3.31788
ACSL6	0.19334	0.990279	1.14814	0.26135	0.453311	-5.09621
RPS18	0.193265	9.66564	3.52532	0.00186098	0.0155781	-1.92944
ANKRD18EP	0.193072	0.629563	1.04603	0.305162	0.499275	-5.12477
GEMIN8P4	0.193053	0.10959	0.855481	0.400088	0.592175	-5.1861
AP003352.1	0.193004	-0.00812207	0.884149	0.384706	0.57818	-5.14531
LRRC2	0.192921	0.251055	0.929334	0.361251	0.556161	-5.15516
CKS1B	0.192781	6.72889	4.14257	0.000321239	0.00466333	-0.172853
PABPN1	0.19267	7.92084	3.92449	0.000575537	0.00682368	-0.799337
SYNJ1	0.192633	1.73569	1.46118	0.155929	0.321623	-4.89172
PPP1R8	0.192578	5.71525	3.84005	0.000707055	0.00787246	-0.836681
CADM1	0.192475	6.67939	4.28809	0.000219207	0.00366718	0.203579
ZFP37	0.192448	0.704443	1.03865	0.308518	0.502967	-5.14536
ALDH1A1	0.192374	9.32616	3.89294	0.000624557	0.00722637	-0.908716
KIF17	0.192368	-0.0218316	0.830176	0.413986	0.60474	-5.18149
PCSK9	0.192277	7.35168	1.56025	0.163219	0.331855	-5.79806
SNRPD3	0.192276	7.00722	4.06719	0.000391337	0.00527426	-0.384093
SNAPC1	0.19227	2.69651	1.39583	0.177655	0.351132	-5.20765
HNRNPH2	0.191925	6.12386	3.7893	0.000806342	0.00874635	-1.01078
DTX4	0.191894	4.97963	2.6421	0.0143538	0.064082	-3.55197
BST2	0.191881	6.18709	4.17445	0.000295476	0.00441116	-0.0444806
AC024293.1	0.191761	1.72837	1.40824	0.170887	0.342616	-4.95708
L2HGDH	0.191712	2.69081	1.864	0.073633	0.193799	-4.52464
LSM8	0.191539	3.84095	1.92031	0.0684367	0.184079	-4.70727
KAAG1	0.191526	-0.103916	0.836607	0.410425	0.601679	-5.16332
POLR2G	0.191447	4.69618	3.10916	0.00450299	0.0286517	-2.44589
SCRN3	0.191442	2.94992	1.67813	0.106058	0.248407	-4.87826
PCOLCE	0.191399	4.83015	2.0061	0.0629795	0.173924	-4.78773
AC141928.1	0.191338	1.65889	1.37628	0.180456	0.35503	-4.98114
AP4S1	0.19128	4.19289	2.99809	0.00590672	0.0347706	-2.61058
PUS7L	0.191264	4.4527	2.872	0.0080046	0.0434127	-2.93843
PXN-AS1	0.191254	1.83511	1.48893	0.148518	0.311171	-4.87762
CMSS1	0.191134	5.18546	2.96918	0.00633563	0.0367467	-2.8457
ZBTB49	0.19109	0.770439	1.03237	0.31139	0.505624	-5.16352
TCERG1	0.191073	6.00608	3.97522	0.000497556	0.00618458	-0.531372
ZNF267	0.191024	3.79644	2.54638	0.0171409	0.0726832	-3.50775
AC091982.3	0.190956	0.166904	0.794785	0.433923	0.621896	-5.23844
AL589743.1	0.190879	2.52658	1.60002	0.121659	0.272743	-4.88831
PDAP1	0.190826	7.86397	4.20364	0.000273682	0.00418993	-0.076179
PEG10	0.190791	11.9262	4.31613	0.000203616	0.00354292	0.152846
RRP15	0.190683	5.19655	3.03276	0.00542898	0.0327844	-2.70303
SET	0.190682	9.34805	4.32108	0.000200976	0.00351177	0.194611
PIGW	0.190525	4.69293	2.77754	0.0100197	0.0505798	-3.18821
MXD3	0.190435	3.3049	2.3684	0.0255682	0.0955118	-3.7609
ZNF383	0.190432	1.00191	1.05309	0.301974	0.496146	-5.19018
MSL2	0.190379	4.15819	2.62812	0.0142073	0.0636254	-3.40943
ETV3	0.190198	3.77107	2.36374	0.0258332	0.0962168	-3.86864
PTMA	0.190107	10.7691	3.21083	0.00427649	0.0277354	-2.72147
IFT80	0.19007	1.80387	1.15859	0.258027	0.449648	-5.26124
DSTYK	0.189904	3.55588	2.14833	0.0411618	0.131158	-4.23091
SIAE	0.189878	4.0326	2.60325	0.0150461	0.0663052	-3.43718
PDLIM1	0.189868	8.90141	4.63705	8.7318e-05	0.00196136	1.02039
STK33	0.189771	2.27888	1.62626	0.115936	0.264272	-4.7913
AP006621.3	0.189641	1.76286	1.50006	0.145626	0.307498	-4.8471
WASF3	0.189369	4.74405	3.09406	0.00467312	0.0294757	-2.48866
AC115619.1	0.189325	2.82151	1.61199	0.119723	0.269991	-4.94413
ENY2	0.189311	6.28213	3.99432	0.000473385	0.00598972	-0.511636
HAMP	0.189153	5.16986	2.61056	0.0158116	0.0687095	-3.66269
PRKCQ-AS1	0.189113	1.34902	1.19255	0.243799	0.43324	-5.12349
FAM216A	0.188931	3.03457	1.97373	0.0591106	0.166632	-4.42215
ANTXR1	0.188828	5.65131	3.7055	0.00100099	0.0102746	-1.16301
SAFB	0.188712	7.82797	4.6195	9.14614e-05	0.00204414	0.999605
KRAS	0.188579	4.25593	2.89961	0.00749222	0.0413992	-2.84183
ABHD11	0.188514	3.75169	2.32507	0.0281279	0.10173	-3.93989
ESCO1	0.188501	4.11742	2.32913	0.0279217	0.101221	-4.00785
SNRNP40	0.188302	5.94038	3.65619	0.00113626	0.0111984	-1.32058
EFCAB7	0.188235	0.507769	0.881853	0.385924	0.579575	-5.23848
ALDH6A1	0.188225	5.191	2.86752	0.00814641	0.04388	-3.07839
C20ORF96	0.188185	3.44653	2.29122	0.0302878	0.106758	-3.93992
MEST	0.188154	5.07322	3.25212	0.00316101	0.022327	-2.17503
AC015813.5	0.188053	2.12264	1.53978	0.135677	0.292376	-4.87545
TCFL5	0.187853	5.13097	3.18514	0.0037333	0.025307	-2.341
RPL39	0.187704	7.25109	3.76063	0.00087651	0.00927616	-1.17854
UNC93A	0.187695	2.27491	1.03011	0.319077	0.513479	-5.50483
FGD6	0.187455	2.21698	1.37073	0.182294	0.357641	-5.11884
RTKN2	0.187384	3.44959	2.12117	0.0435868	0.136574	-4.25695
LRP11	0.187286	5.44859	2.97653	0.00629078	0.0365537	-2.87609
LINC00205	0.187255	1.86649	1.48044	0.150753	0.313976	-4.89575
HADH	0.187196	5.90445	3.88028	0.000636982	0.00731325	-0.758783
AKAP7	0.187182	3.32428	2.19157	0.0375487	0.123999	-4.10044
UBXN7	0.186951	4.98293	2.97839	0.00619584	0.0361519	-2.79214
GINS4	0.186902	5.09726	3.11906	0.00439462	0.0282265	-2.48908
FAM46A	0.18689	4.02597	2.48513	0.0196974	0.0797443	-3.67869
ERAP2	0.186559	4.03632	2.62383	0.0143489	0.064082	-3.39494
UPF3A	0.186233	6.49892	3.37267	0.00246348	0.0189733	-2.10502
LARGE2	0.186231	4.70145	2.92357	0.00707295	0.0397795	-2.86762
AC115618.3	0.186222	1.18764	1.12452	0.271051	0.46395	-5.1595
ITGB3BP	0.186216	3.80526	2.56538	0.0164124	0.0708081	-3.4705
EPM2AIP1	0.186208	4.63804	2.45616	0.0215023	0.0845548	-3.86517
C22ORF46	0.18615	4.29827	2.87882	0.00787504	0.042913	-2.89549
ZNF337-AS1	0.186075	1.14554	1.09929	0.281703	0.474266	-5.17561
NFIL3	0.186012	5.55025	2.57191	0.0180824	0.0752093	-3.82641
XPNPEP2	0.185897	1.25809	1.10143	0.280785	0.47348	-5.19705
PPIA	0.185876	9.39289	3.77039	0.000856999	0.0091002	-1.21691
UQCRQ	0.185751	5.73513	3.29059	0.00287157	0.0209329	-2.18079
FBXO21	0.185554	5.14147	3.37321	0.00233395	0.0183961	-1.89863
RBM41	0.185362	3.12371	1.97523	0.0589307	0.16654	-4.4402
C16ORF87	0.185295	3.77242	2.55801	0.0166914	0.0715337	-3.47901
TYW1B	0.185269	2.23829	1.49505	0.146922	0.309109	-4.96359
BAHCC1	0.185246	3.99918	2.67225	0.0128253	0.0593729	-3.28586
NUTF2	0.185089	7.52273	4.66099	8.19654e-05	0.00190957	1.11916
TSR2	0.185008	5.9559	3.60552	0.00129389	0.0121537	-1.44714
ARSI	0.184987	5.51887	3.12103	0.00437338	0.0281912	-2.54865
ELF2	0.18496	4.21797	2.44482	0.0215674	0.0847126	-3.79779
TCEANC2	0.184827	3.04374	1.95708	0.0611383	0.170784	-4.45257
CHCHD4	0.184754	4.1191	2.49214	0.0193877	0.0788702	-3.68282
WNT3	0.184749	2.99137	1.98595	0.0576598	0.164342	-4.39129
CCDC92	0.184674	4.85933	2.94462	0.00672301	0.0382812	-2.84751
THAP10	0.184641	0.633323	1.00516	0.32407	0.518622	-5.16158
CCDC12	0.184537	6.22169	3.74289	0.00090903	0.00953234	-1.13661
TUT1	0.18453	3.43209	1.81673	0.0817503	0.208635	-4.77833
C8ORF59	0.184516	3.71507	2.0706	0.0485229	0.146967	-4.40702
FBXL4	0.184423	3.10146	1.99056	0.0571207	0.163322	-4.40878
CIDECP	0.184198	1.68889	1.21381	0.235714	0.424034	-5.17558
TIGD3	0.184185	2.25025	1.43446	0.163341	0.331855	-5.04621
IKZF4	0.184113	2.50909	1.62128	0.117004	0.265564	-4.85358
AC005041.3	0.184081	1.36717	1.17854	0.249237	0.439514	-5.14208
EED	0.184061	4.51038	2.47619	0.0201524	0.0809625	-3.79137
TTC30A	0.184033	1.8858	1.19418	0.243514	0.432972	-5.2431
TAF1D	0.183933	4.85932	2.69408	0.0121891	0.0571831	-3.39758
CETN2	0.183909	5.86894	2.75336	0.0119344	0.0564715	-3.49114
SPTSSA	0.183856	7.43201	3.94294	0.000541212	0.006559	-0.722749
RANBP1	0.183821	7.99031	3.99814	0.000468688	0.00594561	-0.605048
MIPOL1	0.183693	3.39962	2.02724	0.0529886	0.155454	-4.41323
MASTL	0.183689	4.1563	2.60274	0.0150639	0.0663052	-3.46218
AL133216.2	0.183566	1.11595	1.08861	0.286296	0.479441	-5.17984
NREP	0.183402	5.21121	3.11561	0.00443214	0.0283383	-2.51497
CD3EAP	0.183387	4.69543	2.4533	0.0216208	0.0847609	-3.881
TRIM62	0.183272	2.19529	1.51105	0.142818	0.303509	-4.93172
TMEM237	0.183251	4.50811	2.25835	0.0336933	0.114943	-4.23513
CWC22	0.183194	5.16972	3.32351	0.00264439	0.0197741	-2.02127
ZNF714	0.183118	3.64427	2.29587	0.0299824	0.106154	-3.9734
MED10	0.183031	4.46041	2.76554	0.0103076	0.0515043	-3.17271
PTMAP5	0.182882	2.421	1.62657	0.115871	0.264229	-4.82475
ZNF433	0.182858	0.929843	1.09472	0.283662	0.476231	-5.13666
DDX42	0.182613	7.70811	4.27755	0.000225369	0.00369225	0.119475
CES1	0.182588	6.92662	3.79362	0.000797384	0.00867903	-1.06954
PI4K2B	0.182585	4.4681	2.63883	0.0138596	0.0625991	-3.4451
TOP2A	0.182479	8.97469	3.89125	0.000619087	0.00719796	-0.897641
SIKE1	0.182361	4.38794	2.86702	0.00810033	0.0437814	-2.93778
AL451165.2	0.182236	1.15153	1.1518	0.259866	0.451794	-5.12469
MCM9	0.182217	3.19579	2.1167	0.0439979	0.137555	-4.20832
HAUS2	0.182186	4.3279	2.8324	0.0087976	0.0460505	-3.00296
GALNT11	0.182154	4.0161	2.40255	0.0237031	0.0908032	-3.84237
ZNF133	0.182125	3.7891	2.24205	0.0336947	0.114943	-4.10671
AK3	0.182123	6.85349	3.41953	0.00218541	0.0175599	-2.02034
FRK	0.181983	2.46901	1.63219	0.114675	0.261942	-4.82813
CDCA3	0.181965	5.04412	3.33792	0.00255051	0.0193474	-1.96763
MBIP	0.181624	5.0332	2.80166	0.00946393	0.0487671	-3.19398
AC083799.1	0.181554	1.49401	1.16634	0.254047	0.444987	-5.1824
MANBAL	0.181511	6.39057	3.93945	0.000546148	0.00658667	-0.660419
HECTD2	0.181509	1.62643	1.26155	0.218293	0.403305	-5.10843
BRICD5	0.181397	0.338763	0.800393	0.430725	0.619072	-5.26593
AC100861.1	0.181311	1.48282	1.21026	0.237049	0.425434	-5.13331
AC006001.4	0.181298	0.840943	0.913658	0.369279	0.563773	-5.27848
VSNL1	0.181151	6.22211	3.68785	0.0010475	0.0105968	-1.27326
AC006449.5	0.181117	0.977442	1.00779	0.322828	0.517408	-5.22636
CCNB2	0.181092	5.97959	3.12638	0.00440597	0.0282265	-2.61057
NEDD8	0.18105	7.46037	3.55253	0.00154458	0.0137121	-1.72697
MSRB2	0.180986	2.83021	1.8969	0.0689842	0.185072	-4.50345
POLR2K	0.180983	4.84642	2.90214	0.00744682	0.0412025	-2.94034
CRYBB2P1	0.180969	3.14654	2.04164	0.0514392	0.152508	-4.33046
PLPP7	0.180932	0.444782	0.918834	0.366615	0.561157	-5.19811
CPVL	0.180792	6.09186	3.45619	0.00189265	0.015759	-1.82692
SNAPC5	0.180653	4.29545	2.76786	0.0102512	0.051317	-3.13745
C20ORF196	0.180626	2.38246	1.45384	0.157938	0.324492	-5.05364
COMP	0.180607	0.830785	1.04453	0.305841	0.499894	-5.16418
PDCD7	0.1806	5.00315	2.69434	0.0121955	0.0571921	-3.42234
SLC23A1	0.180541	3.70404	2.18761	0.0378678	0.124661	-4.19061
ZCCHC14	0.180532	6.03983	3.75831	0.000873562	0.00925272	-1.07886
NCOA3	0.180502	6.82269	3.74496	0.000904179	0.00950684	-1.18376
FAM92A	0.180494	2.70022	1.66999	0.1069	0.249824	-4.82844
SVIP	0.180417	4.29293	2.69729	0.0120979	0.0569459	-3.28855
CHCHD7	0.180308	4.76681	2.35364	0.0274325	0.10025	-4.10009
PSME2	0.18027	8.28238	4.1118	0.000348215	0.00493534	-0.323575
LRRC46	0.180237	0.194122	0.895847	0.378541	0.572372	-5.17103
DBR1	0.180182	4.39782	2.90606	0.00737703	0.040888	-2.85316
PRIM1	0.180004	4.97771	2.87794	0.00789156	0.0429845	-3.01636
PAAF1	0.179959	5.24591	3.05275	0.00517042	0.0316472	-2.665
WDR61	0.179958	4.87733	2.76512	0.0103177	0.0515232	-3.24733
C21ORF58	0.179953	2.62346	1.62149	0.11696	0.265559	-4.88097
PMS2P3	0.179846	0.851831	0.985362	0.333514	0.527555	-5.22082
ZBTB43	0.179759	2.99328	1.73221	0.095067	0.231073	-4.80506
PSME1	0.179756	7.89302	3.93518	0.000552254	0.00662232	-0.761396
LIPT1	0.179733	1.54206	1.1943	0.243125	0.432584	-5.16349
FDX2	0.179711	1.86388	1.3191	0.198619	0.378772	-5.09623
POLR1B	0.179565	6.06516	3.63378	0.0012035	0.011563	-1.39002
SIK2	0.179314	5.59312	3.30981	0.00273675	0.0202369	-2.1159
DAG1	0.179247	7.98303	3.84834	0.000692018	0.00775986	-0.983483
MAP4K4	0.179206	10.0683	4.11292	0.000347196	0.00493534	-0.350642
RGS14	0.179178	3.47734	2.30601	0.0293266	0.104433	-3.91826
AL135905.1	0.179043	2.06002	1.42305	0.166591	0.336505	-5.01466
CHAF1B	0.17899	5.5973	3.35661	0.00243353	0.0188569	-2.00493
ALCAM	0.178937	5.49206	3.31406	0.0027078	0.0200867	-2.09156
BLOC1S2	0.178916	5.17029	3.22162	0.00341029	0.0236899	-2.26179
CCDC58	0.178673	6.06109	3.57213	0.00140919	0.0129099	-1.54104
MKL2	0.178597	4.85303	2.40767	0.0241203	0.0919726	-4.0046
MPV17L	0.178508	6.63706	3.48796	0.00174611	0.0149138	-1.8027
RPS3A	0.178444	9.15407	3.38852	0.00245345	0.0189646	-2.20423
IGSF23	0.178426	1.32458	1.0983	0.282124	0.474785	-5.21431
FIGNL1	0.178364	3.97951	2.57782	0.0159514	0.0691985	-3.47957
KIF15	0.178361	4.78988	2.9605	0.00646996	0.0373028	-2.8
IQCB1	0.17836	4.12717	2.28553	0.0306653	0.107755	-4.09351
NORAD	0.178283	7.98947	3.59445	0.00136402	0.0126245	-1.63344
TRIM45	0.178176	0.688231	0.836135	0.410759	0.601826	-5.30753
KIF24	0.178159	2.84556	1.65296	0.110347	0.255136	-4.88911
SNHG10	0.178158	3.68867	2.24502	0.0334794	0.114525	-4.0797
AC239868.1	0.178037	0.00169744	0.778218	0.443455	0.630442	-5.22042
ZNF17	0.177696	1.90718	1.47136	0.153175	0.317499	-4.91679
TATDN1	0.177617	3.44846	2.24284	0.0336371	0.114809	-4.032
TMEM128	0.177539	3.2201	1.85727	0.0746174	0.195493	-4.6601
CENPM	0.177495	4.86061	2.65859	0.0132389	0.0606204	-3.47358
ATOX1	0.177429	4.72864	2.73374	0.0111084	0.0539592	-3.28938
EAPP	0.1773	5.66062	3.43887	0.00197749	0.0162706	-1.81597
AJUBA	0.177216	7.54165	3.09203	0.00557386	0.0333876	-2.91038
PTRH2	0.177204	5.14833	2.95023	0.00663258	0.0378984	-2.88253
RGN	0.177184	5.17969	3.00626	0.00579066	0.0342471	-2.76072
RPL41P1	0.177116	4.74939	2.53328	0.0176602	0.0739897	-3.71668
AC007493.1	0.17708	1.19791	1.13064	0.268514	0.461034	-5.15553
ASB16-AS1	0.176872	1.89172	1.40101	0.173016	0.344856	-5.003
AC073861.1	0.176837	0.529683	0.950601	0.350547	0.544533	-5.18826
PSMB9	0.17676	3.25533	1.97193	0.0593268	0.166944	-4.47617
CCZ1	0.176628	2.68843	1.59721	0.122285	0.274049	-4.93192
UTP15	0.17662	4.62457	2.94981	0.00663936	0.0378984	-2.79556
FBXL20	0.176581	3.67396	2.0303	0.0526553	0.154836	-4.46903
PPIE	0.176567	3.45546	2.05526	0.0500119	0.149873	-4.37636
ZNF202	0.176496	3.0234	1.97424	0.05905	0.166573	-4.4187
APLP2	0.176409	9.32801	3.94364	0.00054022	0.006559	-0.7708
DNAJB5	0.176389	1.56932	1.2767	0.212976	0.396268	-5.07866
NDUFA5	0.176238	5.6212	3.40717	0.00214245	0.0172697	-1.887
FOXQ1	0.176229	8.33223	3.61033	0.00129176	0.0121428	-1.59419
BIRC5	0.176201	7.95018	3.84599	0.000696253	0.00778656	-0.988326
RPS21	0.176152	8.64649	3.10934	0.00535666	0.0324564	-2.90741
GCC2-AS1	0.175927	0.218658	0.854526	0.400607	0.592775	-5.20591
LRRFIP2	0.175914	5.20118	3.07008	0.00495594	0.0306918	-2.6183
MTPAP	0.175837	4.59783	2.77897	0.00998572	0.0504889	-3.16822
HNRNPA3P6	0.175829	1.95211	1.16168	0.256264	0.447448	-5.29419
XPNPEP3	0.175757	3.85411	2.11497	0.044158	0.137884	-4.35644
SNRPD2	0.175748	7.17831	2.66621	0.016521	0.0711062	-3.86513
MRPL20	0.175649	6.01664	3.17283	0.0038488	0.025705	-2.49356
ATPAF1	0.17559	5.7432	3.2714	0.00301259	0.0216423	-2.22734
PXMP2	0.175573	4.2095	2.31084	0.0290184	0.103878	-4.06099
CC2D2A	0.175572	2.63355	1.67547	0.105811	0.248013	-4.80414
EIF4ENIF1	0.175567	4.64048	2.95077	0.0066239	0.0378984	-2.79615
ACSM5	0.175478	1.48213	1.05042	0.303177	0.497215	-5.29537
KBTBD8	0.175425	2.19336	1.54316	0.134857	0.291355	-4.88758
IFI27L1	0.175421	2.33215	1.45295	0.158183	0.32489	-5.04239
ARSK	0.175365	2.79613	1.75542	0.0909458	0.223923	-4.72175
NDUFA12	0.175345	5.83957	3.49932	0.00169643	0.0146378	-1.69265
WEE1	0.175267	4.86968	2.63074	0.0141216	0.0634188	-3.53424
ZNF331	0.175198	2.55046	1.58612	0.124783	0.277313	-4.91395
RPS17	0.175092	9.20704	3.52357	0.00162305	0.0141777	-1.82897
LAMTOR5	0.175023	5.92061	3.05188	0.00521563	0.0318105	-2.76662
CBX1	0.175013	7.24126	3.88396	0.000630916	0.0072685	-0.86187
PIK3R1	0.175003	5.05622	3.07342	0.00491556	0.0305768	-2.58764
ORC3	0.174945	4.32951	2.3245	0.0281633	0.101829	-4.05796
TRMT10B	0.174924	2.27956	1.41324	0.169429	0.340342	-5.08078
ANP32A	0.17492	8.66206	4.15634	0.000309849	0.00455694	-0.217615
TRIM35	0.174879	5.02511	2.8821	0.00781335	0.0426809	-3.01499
CEP68	0.174808	4.31823	2.71606	0.0115784	0.0553895	-3.25316
TLE4	0.174752	0.477105	0.850394	0.402857	0.5946	-5.25624
CARNMT1	0.174694	4.35706	2.35053	0.0265971	0.0981059	-4.01231
PFN1P1	0.174637	0.007752	0.733571	0.469763	0.651473	-5.24979
CERS1	0.17442	2.76187	1.66724	0.10745	0.250736	-4.84751
B4GALT5	0.174415	5.58836	3.20172	0.00358302	0.0245785	-2.37047
ZNF91	0.174331	3.16726	1.93213	0.0642917	0.176313	-4.52345
CBWD3	0.174218	0.295185	0.835657	0.41095	0.601953	-5.23323
ERP29	0.174004	7.46825	3.84995	0.000689138	0.0077413	-0.958976
RBM27	0.173964	4.47483	2.41222	0.0231982	0.0893573	-3.91246
STX8	0.173959	4.09663	2.52382	0.0180443	0.0751077	-3.6138
RHNO1	0.173821	5.59954	3.27549	0.00298204	0.0214839	-2.1982
FADS1	0.173732	8.05158	3.69456	0.00102955	0.0104603	-1.37033
TGIF2	0.173692	5.75892	2.57495	0.0176171	0.0739074	-3.84046
LSM4	0.173636	7.03429	3.4558	0.00189508	0.015759	-1.91038
AC100810.1	0.173599	2.28083	1.46443	0.155046	0.320378	-5.01464
RAPGEF6	0.173559	2.36364	1.43466	0.163285	0.331855	-5.07406
AC018628.1	0.173507	1.47052	1.1207	0.272647	0.465832	-5.224
ERH	0.173463	8.42076	3.92387	0.000568752	0.0067623	-0.804612
BBC3	0.173394	3.9056	2.23224	0.0344143	0.116641	-4.14978
LINC01426	0.173363	2.80921	1.87081	0.0726494	0.192052	-4.54129
FAM117B	0.173339	4.9045	2.88632	0.00773488	0.0424035	-2.98545
BAZ2B	0.173312	3.22401	1.90551	0.0678113	0.183089	-4.58128
PPIH	0.17307	4.91876	2.92032	0.00712847	0.039967	-2.91201
C12ORF65	0.173052	4.47484	2.24229	0.0339691	0.115535	-4.24825
CALM2	0.173027	8.92091	3.67464	0.00108367	0.0108597	-1.4393
COL6A1	0.172938	3.18167	2.08395	0.0471184	0.144062	-4.26375
ZNF786	0.172893	3.14309	1.99229	0.0569201	0.162933	-4.41539
LAMTOR2	0.172883	4.2995	2.25246	0.0329455	0.113358	-4.19115
CAPN10-AS1	0.172871	2.05331	1.36914	0.18265	0.357951	-5.08065
NT5C	0.172713	4.28271	2.21628	0.0356378	0.11944	-4.25684
AC245140.2	0.172602	0.27632	0.857342	0.399078	0.591515	-5.21415
NGDN	0.172589	6.52278	3.91547	0.000581315	0.00686637	-0.732601
SRSF6	0.172415	7.72074	3.63664	0.00119473	0.0115137	-1.50221
ATXN2	0.172243	5.43726	2.52233	0.0191727	0.0781971	-3.88378
AL132780.2	0.172233	0.867801	0.897261	0.3778	0.571663	-5.29705
NCOA6	0.172228	6.09772	2.94689	0.00695383	0.0391996	-3.0468
ANAPC16	0.172187	5.87153	3.55717	0.00146403	0.0132745	-1.55554
NDUFV2-AS1	0.172152	0.399745	0.910996	0.370654	0.565256	-5.19601
MAPKAPK5-AS1	0.172026	2.21269	1.4498	0.159052	0.325876	-5.01711
SLC2A4	0.172002	3.7172	2.16277	0.0399219	0.128451	-4.23944
CD68	0.171987	0.710438	0.865591	0.394619	0.58725	-5.29
THOC1	0.171924	3.84641	2.37876	0.0249884	0.0941608	-3.85478
DTX3L	0.171823	4.36468	2.50865	0.0186765	0.0767689	-3.69644
CEP290	0.171796	3.47613	1.90506	0.0678721	0.183089	-4.64011
IL1R2	0.171733	0.855695	1.0045	0.32438	0.518913	-5.20489
TBC1D31	0.171696	2.49698	1.57006	0.128473	0.28253	-4.9236
Z95331.1	0.171673	-0.00916154	0.814136	0.42295	0.612573	-5.19464
LACC1	0.17167	1.04846	0.977144	0.337488	0.53138	-5.26787
ZNF575	0.171604	0.0453345	0.738486	0.466823	0.649298	-5.25336
CSTB	0.171498	6.40326	3.04155	0.00555427	0.0333089	-2.86734
TAX1BP3	0.171474	4.39888	2.31787	0.0285752	0.102817	-4.08428
NAP1L4P1	0.171468	1.61665	1.14523	0.262529	0.454303	-5.23194
CDK2	0.171343	5.58548	3.18776	0.00370911	0.0251968	-2.40275
RPS7	0.171271	9.25888	3.16859	0.00435928	0.0281291	-2.74347
AL158206.1	0.171216	0.397194	0.923219	0.364369	0.55905	-5.18597
CLGN	0.171213	4.5833	2.56963	0.0162539	0.0702201	-3.61123
SMIM20	0.171153	3.84829	1.92869	0.0650933	0.177894	-4.68503
NRF1	0.171051	4.37071	2.56269	0.0165139	0.0711001	-3.58626
C19ORF48	0.170995	6.58857	3.52784	0.00157769	0.0139431	-1.70131
PGBD2	0.170974	1.3449	1.01032	0.32164	0.516347	-5.30195
PDZK1	0.170971	3.56634	1.86027	0.0742045	0.194735	-4.73522
DNA2	0.170931	3.41663	2.1322	0.0425868	0.134442	-4.22964
SERTAD3	0.170905	3.7062	2.1672	0.0395482	0.127825	-4.2289
ZMYND19	0.170854	5.6126	2.74246	0.0111431	0.0540863	-3.42705
SNHG8	0.170836	3.93383	2.16248	0.0399466	0.128451	-4.28615
LINC00261	0.170735	6.05555	2.67507	0.0140236	0.0631812	-3.67001
WDCP	0.170635	4.27857	2.21826	0.0354643	0.119143	-4.25202
RPL27A	0.170547	9.14815	3.61685	0.00125688	0.0118946	-1.58634
LTV1	0.170511	5.80426	3.46495	0.00185107	0.0155364	-1.7716
NNT-AS1	0.170475	3.45122	1.55806	0.134091	0.290497	-5.17654
P2RX5-TAX1BP3	0.170473	0.919662	0.997183	0.327852	0.521874	-5.22406
MIR762HG	0.170472	0.553545	0.962417	0.344692	0.539023	-5.18296
PARP9	0.170459	3.41384	2.02654	0.0530645	0.155532	-4.41763
UQCR11	0.170451	5.68666	2.85095	0.00846263	0.0450068	-3.18909
IGFALS	0.170398	1.90846	1.32692	0.196054	0.375698	-5.09739
KRIT1	0.170394	3.62021	2.14679	0.0412954	0.131451	-4.24776
FBXO5	0.170293	5.20119	2.95419	0.00656939	0.0376866	-2.88202
PHYH	0.170183	5.024	2.65446	0.0133665	0.0609671	-3.51045
TXNDC16	0.170144	2.49588	1.45111	0.15869	0.325614	-5.08536
CPSF6	0.170088	6.83318	4.05334	0.000405763	0.00541661	-0.407749
PPIL4	0.170001	5.11367	2.57734	0.0160187	0.069394	-3.68993
NUP35	0.169984	4.4406	2.67098	0.0128633	0.059527	-3.37195
RPL26	0.16977	7.79101	3.50798	0.00165947	0.0144076	-1.82141
WDR89	0.169598	3.54395	2.09472	0.0460713	0.141685	-4.32556
ABCA1	0.169569	5.61801	2.52204	0.0193	0.0785891	-3.91473
PDIA5	0.16953	5.78459	3.32615	0.00262692	0.0196991	-2.10266
COX7A2	0.169456	5.64306	2.8157	0.0092013	0.0477869	-3.2608
THAP12	0.169418	5.30723	2.92002	0.00713361	0.039978	-2.97546
RPL35A	0.169412	8.33	3.45014	0.00194466	0.0160549	-1.98722
FOXA1	0.169408	7.28238	3.42266	0.00206087	0.0167082	-2.00555
CDK19	0.169361	4.35301	2.27383	0.0314555	0.109906	-4.16068
ANKRD28	0.16918	4.71546	2.64041	0.0138091	0.0624157	-3.48654
EZH2	0.169039	5.52252	3.26964	0.00302592	0.0217256	-2.2012
RHBG	0.169019	4.7289	2.23495	0.0349757	0.11791	-4.31557
ERO1A	0.169011	5.79378	3.43354	0.00200434	0.0163567	-1.84622
PHOSPHO2	0.169007	2.26991	1.43226	0.163965	0.332383	-5.05395
MIS18BP1	0.168985	4.21007	2.22631	0.0348564	0.117665	-4.22318
ATP5PO	0.168977	5.10855	2.51051	0.0187574	0.0769545	-3.83057
DPM3	0.168955	4.06326	1.98812	0.0578976	0.16477	-4.62969
BRCC3	0.16887	5.22197	3.04743	0.00523812	0.0319068	-2.67346
SLIRP	0.168848	4.44391	2.25686	0.0326336	0.112756	-4.21083
SMDT1	0.168749	4.40141	2.46495	0.020614	0.0823712	-3.79237
REV3L	0.168736	4.66931	2.57808	0.015942	0.0691985	-3.60924
ZC3H7A	0.168577	5.02944	2.86514	0.00813697	0.0438479	-3.05338
FN3KRP	0.168561	6.57189	3.65019	0.0011539	0.0113149	-1.39917
FLVCR1-AS1	0.168259	3.17874	1.71178	0.0988238	0.237278	-4.88112
RBP1	0.168256	3.87341	1.97835	0.058559	0.165924	-4.60352
PTCD1	0.168184	3.72479	2.24871	0.0332136	0.113887	-4.08042
THAP9-AS1	0.168137	2.70393	1.55169	0.132805	0.288652	-5.00028
ZNF136	0.168122	2.05955	1.28428	0.210354	0.393276	-5.18409
SEC61B	0.167971	6.33023	3.15367	0.00403534	0.0266105	-2.57273
PCNP	0.16795	6.97496	3.97331	0.000500044	0.00619044	-0.620381
IFT22	0.167913	4.05069	2.34977	0.0266414	0.0982189	-3.95341
FLVCR2	0.167893	3.31737	2.04826	0.0507414	0.151353	-4.3577
BCAP29	0.167687	4.60479	2.69508	0.0121607	0.0571437	-3.3504
ERCC5	0.167669	3.28794	2.055	0.050038	0.1499	-4.33911
SREK1IP1	0.16763	4.46075	2.07986	0.0484718	0.146852	-4.55114
RFC5	0.167627	5.20189	2.97846	0.00619485	0.0361519	-2.82731
CCS	0.167596	5.42056	3.20462	0.00355727	0.0244284	-2.33942
STX1A	0.16755	1.55943	1.17963	0.248811	0.439111	-5.18298
VKORC1	0.167448	5.39072	3.04105	0.00532035	0.0322748	-2.71393
SCAF4	0.16739	6.11825	3.23333	0.00331242	0.0232274	-2.36302
ECH1	0.167354	7.7313	3.20681	0.00377909	0.0254893	-2.58563
AC119751.6	0.167295	0.641752	0.872517	0.3909	0.584128	-5.27127
EIF3FP3	0.167287	0.630833	0.840063	0.40852	0.600029	-5.29339
AAMDC	0.167285	3.29531	1.95509	0.0613847	0.171264	-4.51413
GNL3	0.167258	6.68109	3.52039	0.00160791	0.0140975	-1.72722
EIF1B	0.167063	5.47359	3.29941	0.00280893	0.0205988	-2.12366
BUD13	0.167043	4.72877	2.91792	0.00716969	0.04005	-2.88494
TMEM39A	0.166991	4.64573	2.69263	0.0122304	0.057313	-3.36297
ZCRB1	0.166925	5.10014	2.50099	0.019085	0.0779908	-3.8466
NIN	0.166877	4.50977	2.31954	0.0284708	0.10247	-4.10221
CLIP1	0.166819	5.6437	2.8485	0.00846655	0.0450086	-3.18534
TRIM52-AS1	0.166797	2.37123	1.46098	0.155982	0.321628	-5.04143
ERI2	0.166789	4.1398	2.4814	0.0198637	0.0802888	-3.70866
CCDC137	0.166758	6.33155	3.601	0.00130893	0.0122493	-1.4985
TICRR	0.166723	4.77768	2.60962	0.0148269	0.0657207	-3.56256
SFR1	0.16669	2.08788	1.29254	0.207523	0.389917	-5.18133
RRAS	0.166556	2.69893	1.58639	0.12472	0.277313	-4.94994
MED28	0.166533	5.65572	3.05119	0.00519022	0.0317351	-2.72924
SLC25A21-AS1	0.166495	0.212098	0.720052	0.477906	0.6591	-5.29482
GTPBP4	0.166493	6.34294	3.59373	0.00133351	0.0124149	-1.51749
PHF23	0.166387	5.72827	3.49301	0.00172384	0.0148042	-1.69386
PCGF6	0.166293	3.95578	2.37412	0.025247	0.0947533	-3.88638
TULP4	0.166237	4.8411	2.35187	0.0266589	0.0982189	-4.10231
REST	0.166204	4.18338	2.31404	0.0288158	0.103358	-4.0496
HNRNPK	0.166175	9.8806	4.00553	0.000459742	0.00584789	-0.621921
DNAJC2	0.166095	5.29952	2.63241	0.0140669	0.0632774	-3.60252
FUBP1	0.165802	6.78187	3.57134	0.00141203	0.0129265	-1.61033
RSBN1	0.165793	3.5852	2.16237	0.0399556	0.128451	-4.21152
DGUOK	0.165789	5.95809	3.37918	0.00229915	0.0181956	-1.99728
SNHG3	0.165691	4.42503	2.05622	0.050775	0.151353	-4.58568
TP53BP2	0.165656	4.46419	2.33744	0.0273743	0.100095	-4.05855
AP001432.1	0.165616	0.0606125	0.677754	0.503905	0.680112	-5.29243
AC008966.1	0.165513	1.8779	1.22534	0.231414	0.418835	-5.20717
CWC25	0.165466	4.35222	2.12955	0.0429214	0.135093	-4.43292
ASTN2	0.165418	3.55916	2.00983	0.0549159	0.159256	-4.47945
TXNL4A	0.165342	6.73933	3.3874	0.002252	0.0178898	-2.05453
EMC2	0.165307	4.08835	2.00657	0.055387	0.160173	-4.6005
MRPL21	0.165286	5.47986	2.76206	0.0103923	0.0517564	-3.35152
CBX3	0.165046	7.72611	3.99068	0.000477901	0.00604081	-0.614572
TMEFF1	0.165035	0.160361	0.808933	0.425883	0.614704	-5.22767
UBE2E1	0.164812	5.36382	3.05398	0.00515494	0.0315831	-2.68023
SNRPB2	0.164777	6.66964	3.03304	0.00564748	0.0336406	-2.90853
IPP	0.164774	3.43732	1.98242	0.0580765	0.164933	-4.49966
HSPA5	0.164754	10.2154	3.77377	0.000839377	0.00897454	-1.2118
ATF7IP	0.164675	3.37269	1.62399	0.117187	0.265836	-5.06083
CWC15	0.164662	5.28934	3.01974	0.00560387	0.0334561	-2.74713
PGM2L1	0.16466	2.12371	1.45256	0.158289	0.324949	-4.99195
SLC30A9	0.164579	5.47435	2.91654	0.00719358	0.0401003	-3.00875
FLYWCH2	0.16457	3.54052	1.95199	0.0617706	0.172017	-4.57519
CDC23	0.164516	5.02062	2.84585	0.00852023	0.045085	-3.09461
ZCCHC8	0.164306	3.91615	2.15337	0.0407247	0.130052	-4.29925
SLC25A17	0.164306	4.33441	2.53552	0.0175704	0.0738441	-3.63554
INTS7	0.164245	4.37199	2.62108	0.0144403	0.0643463	-3.46466
DBF4	0.164111	4.86406	2.62048	0.0144601	0.064389	-3.55491
MARC2	0.164107	2.79731	1.72886	0.0956751	0.232104	-4.76299
TMEM258	0.163984	6.11355	2.64863	0.0145218	0.0645953	-3.71885
PTCH2	0.163946	0.324048	0.771942	0.447098	0.63351	-5.28239
RRM1	0.163922	6.83481	3.26751	0.00304202	0.0218164	-2.34874
BRD7	0.163918	7.45982	3.87647	0.000643321	0.00734602	-0.891848
RAB23	0.16379	3.22181	1.62126	0.1171	0.265733	-5.02777
ZSWIM3	0.163786	1.94399	1.31263	0.200759	0.381297	-5.12274
WDR43	0.163708	7.21992	3.47329	0.00181234	0.0152826	-1.87894
C1GALT1	0.163618	5.6359	2.84423	0.00855321	0.0451837	-3.19371
RPS27A	0.163547	8.57221	2.8676	0.00934287	0.0482638	-3.43305
TMEM182	0.163526	3.1135	1.79873	0.0836634	0.211888	-4.72947
HSF2	0.163512	3.58168	1.69451	0.102869	0.243433	-5.00409
H1F0	0.163419	9.67274	3.71674	0.000972419	0.0100632	-1.34648
JUN	0.163334	5.63888	1.1013	0.307598	0.502139	-6.16975
NUDT12	0.163318	1.66555	1.06315	0.297472	0.491307	-5.32552
HSBP1	0.163303	7.00569	3.60035	0.00131111	0.0122516	-1.55471
DNAAF2	0.16327	4.21503	2.42009	0.0227945	0.0881069	-3.84683
ZNF711	0.163248	0.726053	0.858129	0.398651	0.591158	-5.29878
ELOVL6	0.163111	5.12249	2.68698	0.0123926	0.0578368	-3.45741
CHDH	0.16306	7.11312	3.32746	0.00261832	0.019688	-2.22469
[truncated: 4,428 more rows]

## Sheet: shTSTvsCtrl Downregulated genes
	logFC	AveExpr	t	P.Value	adj.P.Val	B
CYP1A1	-1.50989	2.03043	-7.09249	4.57326e-06	0.000274639	3.92652
MAB21L3	-1.24584	1.00369	-5.37863	2.55825e-05	0.000874587	2.18664
DEPP1	-1.12879	3.80108	-7.4359	1.47313e-05	0.000593724	3.50091
IGFBP1	-1.08515	6.32204	-5.06711	0.00198204	0.0162783	-1.09655
MT-TQ	-1.07078	1.41859	-3.84182	0.0024184	0.018809	-1.3
SLC37A2	-0.957134	3.47912	-10.6352	5.68563e-11	1.63005e-07	14.5914
GPR119	-0.956484	-0.0550584	-3.0939	0.00590336	0.034767	-2.2154
MT-TS2	-0.94408	0.609434	-2.31037	0.045636	0.140689	-3.64605
AC138028.2	-0.935633	-0.139206	-4.22015	0.000262069	0.00404651	0.0645755
PHLDA2	-0.899149	2.59336	-6.5504	1.24083e-06	0.000106483	5.35686
SERPINE1	-0.888796	6.14816	-7.90817	3.56745e-05	0.00111671	2.81444
CYP24A1	-0.859194	5.15856	-4.20746	0.0049232	0.0305791	-1.95014
AKR1B10	-0.816032	6.51221	-7.41612	6.65857e-05	0.0016766	2.18752
SLC7A11	-0.814843	4.56017	-10.2687	2.81544e-10	5.07383e-07	13.5273
MT-TL2	-0.80786	2.95089	-1.97733	0.0930242	0.227467	-4.51714
SH2D5	-0.790176	2.9386	-7.43869	6.66274e-08	1.79866e-05	8.07197
TIE1	-0.786816	1.69721	-4.40744	0.000213854	0.00363835	0.661674
PPP2R2C	-0.780316	1.7596	-4.69638	8.6076e-05	0.00195297	1.44119
AL355916.1	-0.758934	0.0207168	-2.9286	0.00712148	0.0399455	-2.37956
EHD3	-0.746636	-0.11693	-3.54204	0.00152163	0.0136265	-1.24261
MYH16	-0.744767	0.131052	-3.17262	0.00385079	0.025705	-1.91298
CYP3A5	-0.744593	0.932532	-3.64488	0.00119729	0.0115208	-0.897138
ASB2	-0.737322	1.44089	-4.25328	0.000243386	0.00386204	0.493515
SLC5A11	-0.728785	1.39314	-4.52052	0.000118789	0.00246874	1.08822
ATP10A	-0.727378	1.11447	-4.09135	0.000367366	0.00508707	0.0948284
MKLN1-AS	-0.723744	1.25578	-4.90737	4.27412e-05	0.001253	1.90203
MYO1G	-0.716262	2.13959	-4.84763	5.83988e-05	0.00153327	1.83923
SLC6A14	-0.707105	4.09328	-9.69881	3.92888e-10	5.50698e-07	13.1104
OSGIN1	-0.7062	5.24799	-2.28101	0.0606307	0.169815	-4.56862
ASNS	-0.705911	6.05802	-12.1486	4.83072e-12	6.09395e-08	17.5737
LMNTD2	-0.704611	0.291703	-3.43474	0.00199829	0.0163479	-1.39304
MYEOV	-0.703896	0.734417	-3.73242	0.000933902	0.00974456	-0.726487
CARD11	-0.69917	0.708173	-3.29375	0.00286138	0.020889	-1.62249
MTCO2P12	-0.692497	0.568756	-3.06005	0.00518985	0.0317351	-2.10054
GCKR	-0.691616	1.92409	-4.51185	0.000126688	0.00256117	1.12422
ISX	-0.690478	0.524048	-3.34475	0.00250714	0.0191746	-1.53667
INPP1	-0.684487	3.8604	-9.05766	1.57411e-09	1.32383e-06	11.7663
SBK3	-0.683081	0.475946	-2.8639	0.0084776	0.0450327	-2.48421
HEY1	-0.682265	1.65043	-4.01912	0.000485065	0.00609472	-0.0603706
VSIR	-0.677326	0.00530444	-2.93023	0.00696031	0.0392158	-2.36644
ESAM	-0.676635	2.95279	-4.37362	0.000574452	0.00681723	-0.0631808
KCNF1	-0.67618	0.812628	-3.1493	0.00424678	0.0276293	-1.92568
CORO2B	-0.671666	1.54646	-4.06317	0.000395466	0.00531289	0.0954578
TMC6	-0.670383	5.91291	-10.4228	4.51787e-10	5.6993e-07	13.2311
NPAS1	-0.664506	2.27178	-5.66313	5.86298e-06	0.000317151	3.88789
UCA1	-0.663861	0.676444	-3.48714	0.00174976	0.0149138	-1.23446
HOXD1	-0.662119	3.31237	-7.54785	5.12013e-08	1.5901e-05	8.42073
TMEM150B	-0.655749	0.348517	-3.21881	0.00343415	0.0238045	-1.80087
C17ORF67	-0.651323	1.19635	-3.97616	0.000496339	0.00618096	-0.14009
MTCO3P12	-0.650519	0.0330874	-2.62151	0.0144259	0.0643047	-2.90788
AC093616.1	-0.648719	0.334265	-3.09605	0.00465035	0.0293761	-2.03537
PIM1	-0.641957	5.57594	-3.66459	0.00921639	0.0478422	-2.68198
CLCF1	-0.639224	0.49384	-2.84451	0.00858327	0.0452857	-2.49909
MT-TH	-0.637722	2.41818	-1.75839	0.125324	0.278143	-4.68286
MTND1P23	-0.632308	0.166064	-2.92391	0.00706711	0.0397643	-2.3679
SLC2A1	-0.62905	9.68333	-5.21665	0.00123373	0.0117727	-0.81635
AJM1	-0.625835	3.13485	-6.00837	2.39402e-06	0.000181931	4.83923
SLC7A10	-0.62359	0.459632	-2.84	0.00863987	0.0454702	-2.50609
ITGA2	-0.617086	5.13789	-5.85387	8.59173e-05	0.00195297	1.71903
AC009309.1	-0.615695	0.52424	-3.31847	0.00267798	0.0199513	-1.588
AC025423.3	-0.615199	0.264527	-2.91943	0.00714367	0.0399886	-2.36929
MT-TG	-0.614928	2.45	-1.97785	0.0884974	0.219893	-4.39807
AHNAK2	-0.613216	1.74505	-3.72546	0.0010201	0.0104037	-0.696669
AC007686.3	-0.610355	-0.018714	-2.49046	0.0194617	0.0790945	-3.12963
MT-TA	-0.609595	0.941283	-3.11345	0.00445569	0.02846	-1.96567
ADAMTS4	-0.608569	0.815695	-2.40914	0.0261954	0.0971353	-3.34342
MASP1	-0.607993	3.42867	-6.60782	5.18894e-07	6.23414e-05	6.29134
LINC02535	-0.601711	0.135187	-2.85668	0.00830302	0.0444549	-2.49132
NOS3	-0.600448	4.57207	-6.22364	9.41054e-06	0.000439681	3.71003
JUNB	-0.600304	3.61642	-1.63334	0.151119	0.314484	-5.12676
LRP10	-0.599869	6.2199	-11.5114	1.02562e-11	6.4691e-08	16.8472
BHLHE40	-0.599427	4.43059	-7.1582	2.84885e-07	4.43682e-05	6.95137
AQP3	-0.599158	1.7873	-3.88208	0.000634018	0.00729757	-0.293061
TGFB1I1	-0.596929	2.24955	-4.64271	8.60216e-05	0.00195297	1.49596
RIMKLA	-0.595901	2.36844	-5.61657	6.62047e-06	0.000345113	3.80272
RENBP	-0.595599	1.16881	-3.42674	0.00203911	0.0165743	-1.31527
RBM24	-0.59251	1.34104	-3.73525	0.000927107	0.00969693	-0.645296
AL590666.2	-0.59241	3.1919	-5.51823	1.03158e-05	0.000464763	3.49904
AC092368.3	-0.592301	1.21016	-3.58858	0.00135119	0.0125332	-0.970718
PFKFB3	-0.589977	2.65729	-3.20665	0.00724433	0.0403298	-2.32764
DLX2	-0.589221	0.593677	-2.48166	0.0207414	0.0827492	-3.173
ASB4	-0.587006	0.691032	-2.926	0.00703158	0.0395821	-2.33805
AQP8	-0.586876	0.00210032	-2.41417	0.0230973	0.0890229	-3.25524
CEMIP	-0.584885	5.51828	-8.51594	1.74753e-08	8.16485e-06	9.66409
TMC8	-0.584844	0.993806	-2.52775	0.0197537	0.0798953	-3.139
LOXL2	-0.584107	1.22345	-3.24345	0.00323006	0.0227004	-1.69494
ENTPD3-AS1	-0.581658	0.290937	-2.82687	0.00891405	0.0465827	-2.53654
TGFBR3	-0.581414	6.24712	-8.27997	1.83302e-07	3.16762e-05	7.4903
PLXNA2	-0.581118	4.8205	-7.85488	3.82192e-08	1.39441e-05	8.86114
ROR1	-0.577752	1.50476	-4.05256	0.000406589	0.0054219	0.0678947
B4GALNT1	-0.572735	3.14296	-4.61634	0.000159975	0.00298292	0.999749
SLC16A6	-0.572478	3.93721	-5.68167	1.32111e-05	0.000555528	3.31972
AC090587.2	-0.571974	0.161309	-2.78442	0.00985799	0.0501648	-2.61881
PLAU	-0.571468	0.721385	-2.97745	0.00621001	0.0362012	-2.23862
EVA1B	-0.568851	2.55092	-5.6086	6.75964e-06	0.000350917	3.81774
SH3D21	-0.568221	2.38513	-5.18417	2.05887e-05	0.000759435	2.79092
TMEM74B	-0.567098	1.70373	-4.01365	0.000450095	0.00575857	-0.00109104
CCR6	-0.566694	-0.159249	-1.9899	0.0585932	0.165924	-3.9135
ELK3	-0.566005	3.51392	-5.74717	5.78024e-06	0.000315661	4.04675
FAM222A-AS1	-0.564886	0.164898	-2.33397	0.027584	0.100524	-3.38748
NR4A1	-0.560938	2.92521	-3.65927	0.00232853	0.0183755	-1.37502
PCDHGB2	-0.558668	0.564021	-2.87324	0.00798085	0.0433398	-2.441
KCNJ10	-0.558103	3.91632	-5.85795	6.2636e-06	0.000333398	3.998
FST	-0.556005	6.44936	-11.0846	2.3359e-11	9.82247e-08	16.0551
CCPG1	-0.555618	2.2766	-3.98363	0.000523389	0.00639961	-0.10813
MT-TI	-0.551179	0.186192	-2.3054	0.0293653	0.104433	-3.4344
KLF9	-0.550745	2.97142	-4.518	0.000162844	0.00301656	0.960349
AC005077.4	-0.550695	4.22974	-6.46609	1.09069e-06	9.8185e-05	5.63799
POLRMTP1	-0.548892	0.645569	-2.61242	0.0147315	0.0653439	-2.92004
AKAP12	-0.548401	6.39968	-6.42878	3.53827e-05	0.00111033	2.50956
UBASH3B	-0.548215	4.76708	-6.97827	4.65965e-07	5.87815e-05	6.47615
MICALL2	-0.54792	2.49163	-4.53615	0.000113986	0.00241099	1.2549
HELZ2	-0.546762	4.62809	-5.65592	3.16092e-05	0.00103571	2.53382
AXL	-0.546716	3.42571	-6.10812	1.85162e-06	0.000151677	5.09877
TTC39B	-0.544316	3.4367	-6.6359	4.83478e-07	5.97948e-05	6.35898
LCN15	-0.543807	1.97624	-3.88603	0.000627544	0.00724287	-0.278906
LRRN4	-0.541267	0.787878	-2.63012	0.0141417	0.0634188	-2.89143
EGFR	-0.538291	3.82771	-5.21555	3.84965e-05	0.00116579	2.30087
AC021016.3	-0.536873	0.127263	-2.41112	0.023255	0.0895213	-3.26068
LPAR6	-0.535391	2.32368	-4.131	0.000331127	0.00476302	0.291087
ACTR3C	-0.530374	0.165147	-2.33605	0.0274584	0.100286	-3.38421
PHC1P1	-0.527015	0.232492	-2.42931	0.0223294	0.086806	-3.23163
B3GNT7	-0.525443	1.08271	-2.72813	0.0113087	0.0545751	-2.72177
ADAM19	-0.525294	1.48929	-2.76392	0.0112296	0.0542904	-2.72125
ICAM2	-0.524749	0.65137	-2.56362	0.0164789	0.0709976	-3.00766
TRPV4	-0.524083	2.47116	-3.83448	0.000821359	0.00881825	-0.509155
VGF	-0.523906	3.14758	-4.31763	0.000310787	0.00455934	0.371155
DLGAP1-AS2	-0.5239	0.805303	-2.38754	0.0251736	0.0945977	-3.3379
AL139246.5	-0.522554	-0.0167157	-2.11773	0.0439028	0.137359	-3.72094
SNAI1	-0.522553	1.63753	-3.52164	0.00160279	0.0140975	-1.09748
CSDC2	-0.522503	0.143568	-2.36825	0.0255768	0.0955137	-3.33131
FBXL8	-0.522169	2.20087	-4.24471	0.00024569	0.00387402	0.556631
DUSP4	-0.518232	0.883652	-2.5478	0.0171511	0.0727018	-3.04717
COTL1	-0.516989	5.9116	-9.21235	1.12069e-09	1.20161e-06	12.2662
DOCK4	-0.516549	4.01295	-4.91906	0.000104773	0.00225165	1.37176
PLAC8	-0.515385	2.25314	-4.08349	0.000374999	0.00512661	0.179737
B3GNTL1	-0.513992	2.76788	-5.03442	3.05582e-05	0.0010065	2.46464
CACNA2D4	-0.513008	4.82937	-8.43717	6.3488e-09	3.81381e-06	10.5679
TRPV2	-0.512323	4.43773	-6.19383	2.44705e-06	0.000184848	4.86449
ADM2	-0.511164	3.6204	-6.39027	8.9997e-07	8.93946e-05	5.78703
TST	-0.510325	5.37887	-9.124	1.36018e-09	1.22562e-06	12.0742
PART1	-0.509894	1.65074	-3.33267	0.00258431	0.0194866	-1.50722
G6PC	-0.509283	0.448349	-2.49821	0.0191234	0.0781222	-3.11794
CD79A	-0.50776	0.124618	-2.27908	0.0310985	0.108974	-3.47497
UGT2B11	-0.507531	0.818538	-2.78514	0.00984133	0.0501204	-2.6042
CDKN2B	-0.506096	2.13336	-4.03013	0.000431137	0.00561859	0.0548014
RDH12	-0.505913	0.016665	-2.38164	0.0248295	0.093864	-3.30823
PIK3IP1	-0.504185	0.712918	-2.8176	0.00911255	0.0474236	-2.54285
SRARP	-0.504127	4.01961	-6.80685	3.14986e-07	4.67477e-05	6.79618
DPP10	-0.501012	0.020038	-2.19387	0.0373648	0.123529	-3.60585
SLCO4A1	-0.498245	5.09274	-8.09987	1.38428e-08	7.27615e-06	9.81624
HS3ST5	-0.497665	0.677213	-2.62362	0.0143556	0.064082	-2.90056
IRS2	-0.497295	0.282701	-2.45301	0.0211746	0.0838149	-3.19248
CMTM1	-0.496316	0.593938	-2.62881	0.0141847	0.0635667	-2.8898
NPC1	-0.495969	6.06584	-9.20332	1.14303e-09	1.20161e-06	12.2456
ITPR1	-0.493602	3.63189	-5.22999	2.00336e-05	0.000745497	2.85694
CASC19	-0.493582	0.419097	-2.43317	0.0221378	0.0862738	-3.22896
SLC9A5	-0.491633	0.117342	-2.10128	0.0454438	0.140302	-3.75141
CCDC68	-0.490457	1.13622	-2.47846	0.0204701	0.0819807	-3.19915
S100A3	-0.490423	2.27604	-3.07959	0.00582563	0.0343734	-2.21547
AP001527.2	-0.489771	1.03657	-3.13166	0.0042604	0.0276751	-1.92662
TACC1	-0.489742	5.62801	-6.50577	3.60516e-06	0.000235594	4.52881
ALDH1L1-AS2	-0.489547	0.141215	-2.33393	0.0275866	0.100524	-3.38718
GPAT3	-0.486453	3.19717	-5.15649	2.21462e-05	0.000795938	2.76771
TIMP1	-0.485825	5.74181	-5.60249	7.52706e-05	0.00179837	1.6953
RNF39	-0.485783	0.22035	-2.3238	0.0282065	0.101891	-3.40554
TNFSF4	-0.484492	1.11964	-2.54905	0.0171022	0.0725924	-3.05896
KIF21B	-0.483249	0.40536	-2.49554	0.0192394	0.0784183	-3.12181
MAML2	-0.482865	3.38436	-4.2342	0.000379432	0.00514702	0.160568
DNAH17	-0.482592	1.60364	-3.25679	0.0031244	0.0221907	-1.66845
GPR146	-0.480796	0.201854	-2.22384	0.0350417	0.118069	-3.56541
HK1	-0.480429	0.738451	-2.51778	0.0182938	0.0757884	-3.09254
EGR1	-0.479705	5.06339	-2.41807	0.0493755	0.148728	-4.34289
RAB17	-0.479283	4.47651	-6.32856	1.09317e-06	9.8185e-05	5.59426
AKR1C1	-0.478258	9.70199	-8.18636	6.8439e-08	1.79866e-05	8.29082
MT-TT	-0.476933	0.881493	-1.62072	0.127954	0.281749	-4.53419
FBXL2	-0.47641	0.197276	-2.33537	0.027499	0.100376	-3.38615
CNNM1	-0.47481	3.95866	-5.97563	2.60511e-06	0.000189148	4.77625
WFS1	-0.47461	7.72795	-9.19785	2.13058e-09	1.58102e-06	11.6458
RUNX3	-0.47456	0.16249	-2.21164	0.0359715	0.120221	-3.58316
NR5A2	-0.474384	-0.0307653	-1.99129	0.0570359	0.163154	-3.9068
FCGBP	-0.472454	4.7741	-7.31337	9.03131e-08	2.13922e-05	7.99767
ZNF853	-0.472277	4.07173	-6.46774	7.39283e-07	7.77172e-05	5.98025
LINC01410	-0.471173	1.6003	-3.12078	0.00437611	0.0281944	-1.95523
LINC00920	-0.468153	0.364134	-2.35301	0.0264518	0.0977415	-3.36208
SMURF2P1	-0.46797	2.02027	-3.87981	0.000637762	0.00731397	-0.292606
PFKFB4	-0.467559	3.66712	-2.58959	0.0306536	0.107744	-3.72754
TNS4	-0.466667	4.33822	-2.45902	0.0435574	0.13657	-4.12504
MAFF	-0.464606	3.23656	-4.10439	0.000451604	0.00577102	-0.0124131
ARHGEF34P	-0.463454	0.286476	-2.07032	0.0484733	0.146852	-3.80862
HSD17B1P1	-0.462732	0.2372	-2.06078	0.0494432	0.148825	-3.8199
FZD7	-0.46199	1.19443	-2.81827	0.00909824	0.0473882	-2.55032
FAAH2	-0.461126	0.28136	-2.29771	0.0298623	0.105816	-3.45003
TNRC6C-AS1	-0.461	1.41083	-2.64676	0.0136572	0.0619511	-2.89781
PLPPR2	-0.458896	3.3811	-4.36439	0.000214004	0.00363835	0.656624
AC090498.1	-0.458891	3.19318	-2.09937	0.0695293	0.185947	-4.37773
SHPRH	-0.458009	2.32367	-4.05638	0.000402551	0.00538513	0.11564
MICAL1	-0.457418	3.95969	-5.18169	2.43978e-05	0.000844894	2.65505
ZC3H12D	-0.457345	1.32765	-3.08601	0.0047663	0.0299265	-2.01898
TSSK6	-0.456873	1.41586	-3.06176	0.00505782	0.0310938	-2.07079
VLDLR	-0.456767	2.84302	-4.46207	0.0001386	0.00272343	1.07271
SLC35E2	-0.456082	0.521516	-2.37627	0.0251271	0.0944795	-3.3292
APBA3	-0.453981	3.62523	-5.0305	3.08763e-05	0.00101434	2.43546
SRXN1	-0.453883	4.73181	-3.54216	0.00559535	0.0334369	-2.30578
MIXL1	-0.451508	6.1878	-7.00046	6.95298e-07	7.49674e-05	6.04963
AC012360.1	-0.450508	-0.118089	-1.95151	0.061831	0.172109	-3.96064
ITGA7	-0.44802	1.30646	-2.69909	0.0120474	0.0568141	-2.78729
ITGA10	-0.447186	1.46489	-2.64478	0.0136701	0.0619664	-2.90429
CCNJL	-0.446984	3.62466	-4.58864	0.000117812	0.00246467	1.19177
AC009093.4	-0.4467	0.226157	-2.08337	0.0471755	0.144147	-3.785
MYO15B	-0.445774	4.07615	-5.57226	7.43293e-06	0.000372089	3.76472
DISP2	-0.445431	0.370351	-2.20766	0.0362798	0.120885	-3.59945
GAPDHP1	-0.445301	0.345043	-2.06826	0.0486814	0.14727	-3.81593
PARD6G-AS1	-0.444551	0.850893	-2.21516	0.0357012	0.119582	-3.62174
GALNT6	-0.444479	0.853176	-2.40509	0.0235697	0.090417	-3.29756
TMEM198	-0.444087	5.74567	-6.98851	3.38597e-07	4.90966e-05	6.70771
MT1M	-0.443567	0.547402	-2.30033	0.0296924	0.105364	-3.45791
GAS7	-0.443461	-0.0400822	-1.9603	0.060741	0.169975	-3.9508
PCDHGB4	-0.443349	2.48894	-3.49099	0.00175394	0.0149138	-1.21526
AL132639.2	-0.44284	1.45612	-2.96148	0.00645464	0.0372675	-2.27719
HEPACAM	-0.441498	4.57254	-6.72144	3.90015e-07	5.37095e-05	6.5845
GGT5	-0.441046	2.54433	-3.22883	0.00379082	0.0255183	-1.88619
SLC25A35	-0.440524	2.07729	-3.51275	0.00163946	0.014283	-1.12656
MSL3	-0.439834	2.51691	-3.90536	0.000596793	0.00701069	-0.246716
MTATP6P1	-0.438792	8.9851	-1.76933	0.124864	0.277408	-5.57634
TEP1	-0.438323	4.04451	-5.22809	1.88661e-05	0.000710437	2.87634
MARS	-0.438073	7.41784	-9.73778	3.6173e-10	5.50698e-07	13.3625
ARRB1	-0.437624	5.84416	-7.06157	2.65323e-07	4.23676e-05	6.93476
LMCD1	-0.437416	2.63836	-4.32244	0.000200259	0.00351177	0.741536
ARHGAP23	-0.436238	0.0163755	-1.22823	0.238726	0.427411	-4.8474
FCER1G	-0.435551	1.47801	-2.98263	0.0061325	0.0358321	-2.23524
MTND2P28	-0.435057	3.09268	-2.67735	0.0197109	0.0797732	-3.32548
AC119427.1	-0.435029	1.76924	-3.32715	0.00262039	0.019688	-1.52262
RPS18P9	-0.434783	0.118803	-1.94261	0.0629502	0.173882	-3.98602
PTPRH	-0.434696	3.605	-5.30826	1.48519e-05	0.000595028	3.13107
PNPLA6	-0.432665	5.70839	-7.43699	6.6901e-08	1.79866e-05	8.25438
HIVEP2	-0.432563	2.85254	-3.84334	0.000706312	0.00787246	-0.426088
WNK4	-0.43229	4.72765	-5.59011	1.02198e-05	0.000464763	3.44843
MTCL1	-0.431605	4.06505	-2.36391	0.0474444	0.144742	-4.18784
SLC34A3	-0.431601	2.45718	-3.85086	0.000687523	0.00773694	-0.371272
ZNF805	-0.430444	0.596976	-2.38053	0.0248907	0.0940388	-3.32547
ELMOD3	-0.428751	2.53972	-4.02857	0.000432893	0.00563565	0.0431729
SOAT2	-0.427313	5.37412	-6.73971	3.91698e-07	5.37095e-05	6.54156
GBP2	-0.427143	2.75363	-4.58878	9.91953e-05	0.00217626	1.38285
B3GNT3	-0.426122	2.94708	-4.13135	0.000330824	0.00476302	0.262796
DLGAP1-AS1	-0.424772	2.04797	-3.25373	0.00314833	0.02225	-1.69831
FHL3	-0.424051	4.06249	-4.90212	5.06636e-05	0.00140466	1.94623
AL590617.2	-0.424025	0.727694	-2.30386	0.0294647	0.104674	-3.46324
ABTB1	-0.424021	1.36751	-2.73045	0.0111944	0.054214	-2.73097
FAM185A	-0.423583	2.25073	-3.31222	0.00272028	0.0201505	-1.58674
TRIM2	-0.422516	1.75146	-3.17726	0.00380681	0.0255713	-1.84357
MEMO1	-0.421283	4.1848	-6.1953	1.48038e-06	0.000125336	5.31058
METRNL	-0.420962	1.18611	-2.16271	0.0405526	0.129742	-3.75109
HKDC1	-0.420652	5.30418	-7.45565	6.39495e-08	1.79866e-05	8.3174
UBALD2	-0.420286	5.34536	-4.66029	0.000351859	0.00496498	0.156554
FBLIM1	-0.419981	5.71897	-5.40715	5.01572e-05	0.00140466	1.96346
RPS6KL1	-0.419581	3.21256	-4.88971	4.47822e-05	0.00129274	2.10793
CAPN5	-0.419157	1.8898	-2.91487	0.00722243	0.0402256	-2.40511
PLXND1	-0.418758	7.11645	-7.79443	4.95999e-08	1.5901e-05	8.53865
ZNF628	-0.418364	4.31087	-5.10997	2.97618e-05	0.000988015	2.43298
FAM109A	-0.418219	6.3662	-7.69612	3.83092e-08	1.39441e-05	8.77853
TNFSF9	-0.418049	0.088714	-1.72215	0.0969019	0.234269	-4.28702
C1ORF229	-0.417948	1.07975	-2.57699	0.0159818	0.0692913	-3.00282
FZD9	-0.417661	1.98065	-3.11783	0.00440795	0.0282265	-1.98653
IL6R	-0.415957	4.50069	-5.90358	3.13865e-06	0.000216361	4.56702
LRRC29	-0.415143	0.509775	-2.17991	0.038494	0.125869	-3.65246
NDRG1	-0.414665	4.88468	-4.52791	0.000317956	0.00462632	0.235705
CRY1	-0.414608	3.47838	-4.44948	0.000143283	0.00277226	0.995336
CPEB4	-0.414426	3.47381	-3.63442	0.00164568	0.0143273	-1.22257
CYP2S1	-0.413422	4.00751	-3.03892	0.0109353	0.0534476	-2.91369
FRY	-0.412944	2.92799	-3.80066	0.000783	0.0085817	-0.530293
IGFBP6	-0.412813	3.11159	-4.28387	0.000221654	0.00367917	0.620514
RBPMS	-0.412664	5.98322	-6.71974	6.61675e-07	7.32195e-05	6.03409
CTC1	-0.412649	4.02975	-5.13374	2.35151e-05	0.000830932	2.66249
OSMR	-0.411397	5.69197	-7.38904	7.51422e-08	1.93453e-05	8.14073
PECAM1	-0.411055	0.924911	-2.46625	0.0205537	0.0821823	-3.19433
KHDC4	-0.410901	3.01448	-3.93518	0.00055225	0.00662232	-0.217323
SIRPA	-0.410319	3.79045	-5.47081	9.69328e-06	0.000449562	3.52759
MADCAM1	-0.410134	1.07761	-2.59466	0.0153465	0.0672678	-2.97003
RELB	-0.409329	2.94666	-4.53514	0.00011429	0.00241099	1.24645
PINK1	-0.409096	3.97144	-5.75499	4.61541e-06	0.000274639	4.22779
SUSD2	-0.40889	5.48257	-6.8399	2.90053e-07	4.46223e-05	6.82433
PITPNM1	-0.407327	5.75741	-6.60363	7.13707e-07	7.63001e-05	5.95233
GOT1	-0.406352	7.20217	-9.0038	1.77309e-09	1.39797e-06	11.7915
PPP1R13L	-0.406056	3.52429	-4.40453	0.000161314	0.00299701	0.878676
HBEGF	-0.40603	0.888107	-2.08333	0.0471791	0.144147	-3.84106
SLC43A2	-0.406002	5.59177	-6.58597	5.96035e-07	6.77386e-05	6.11727
CBLN3	-0.405648	1.14838	-2.60459	0.0149997	0.0662511	-2.956
FUT6	-0.405415	4.01473	-5.51293	8.68091e-06	0.000413244	3.61968
NFKB2	-0.404912	4.91633	-6.5545	5.93583e-07	6.77386e-05	6.15904
ATOH8	-0.404659	0.607749	-1.7722	0.0888216	0.220351	-4.27845
ARHGAP40	-0.404274	0.231313	-1.66852	0.107311	0.250504	-4.37196
SHB	-0.403514	4.92706	-6.56052	5.8463e-07	6.77386e-05	6.1732
LINC00355	-0.402898	0.974078	-1.72635	0.0994053	0.238061	-4.39721
NPDC1	-0.402143	2.99126	-4.0236	0.00043855	0.00569168	-0.00179095
GCNT3	-0.402024	4.06987	-4.38875	0.000223948	0.00368813	0.550877
ZDHHC23	-0.401871	3.24442	-4.09558	0.000363319	0.00506439	0.146625
NTSR1	-0.401504	0.384948	-1.53909	0.138194	0.29655	-4.55707
SLC22A18AS	-0.401027	0.933326	-2.3738	0.0252648	0.0947713	-3.35814
AL391121.1	-0.401022	4.28094	-4.97092	3.91954e-05	0.00117726	2.15816
MAP3K6	-0.399546	2.82563	-3.71075	0.000987536	0.0101862	-0.731975
ADGRG6	-0.399122	6.49628	-5.85208	1.75597e-05	0.000677417	2.9223
PDGFRB	-0.398989	4.27462	-5.66183	5.88294e-06	0.000317151	3.97568
HERC1	-0.397763	4.60018	-5.60035	6.90679e-06	0.000357087	3.7938
TRNP1	-0.397181	6.81496	-6.95134	4.98992e-07	6.05268e-05	6.29527
SH3TC1	-0.39669	4.50878	-5.85522	3.5577e-06	0.000233752	4.44484
RGS10	-0.396507	1.24602	-2.32966	0.027846	0.101025	-3.46419
MAN2A2	-0.396365	5.18502	-6.15761	1.6306e-06	0.000136225	5.15156
PCSK5	-0.395785	0.686589	-1.94056	0.06321	0.174294	-4.04098
PLEC	-0.395188	8.26508	-4.08561	0.00312587	0.0221907	-1.93929
GMIP	-0.394721	3.29051	-4.17778	0.000292901	0.0043831	0.342943
DLX1	-0.394343	0.966079	-2.18809	0.0378289	0.124631	-3.67801
KLF5	-0.394332	2.2287	-2.66562	0.0137987	0.0623911	-2.98948
HSPG2	-0.394133	7.15994	-6.35024	4.527e-06	0.000273245	4.19308
IRF2BPL	-0.393149	5.05794	-3.06661	0.0137629	0.0622736	-3.2101
MT-TK	-0.393127	1.84566	-1.15601	0.283033	0.475682	-5.25437
ABCB1	-0.393079	5.56998	-7.18679	1.23043e-07	2.59965e-05	7.66202
TSC22D4	-0.392002	4.49094	-5.55015	7.87525e-06	0.000388071	3.67623
COLGALT2	-0.391503	3.91231	-5.2297	1.82621e-05	0.000700233	2.91434
SPRY4	-0.391446	5.42053	-2.80075	0.0246216	0.0933298	-3.77437
ZNF641	-0.391314	2.20247	-3.29354	0.00285048	0.0208578	-1.62398
PCK1	-0.390506	1.03976	-2.13183	0.0426205	0.134491	-3.77883
FHL2	-0.390473	3.29542	-4.10595	0.000353584	0.00498375	0.166294
AMPD2	-0.390081	5.9634	-7.49978	5.74862e-08	1.68648e-05	8.39064
NPW	-0.390047	1.97868	-2.60572	0.0151041	0.0663897	-3.04441
MBNL2	-0.389989	3.73851	-4.04748	0.000485035	0.00609472	-0.156407
LOX	-0.389507	3.99228	-2.73441	0.0200916	0.0807441	-3.46954
TIAF1	-0.389206	0.156423	-1.64181	0.112653	0.258646	-4.39792
SLC4A2	-0.388894	7.76137	-7.43815	1.12816e-07	2.45376e-05	7.70286
AC107959.3	-0.388868	0.0558614	-1.74892	0.0920851	0.225871	-4.24885
AC145285.6	-0.388656	0.634207	-2.03585	0.0520573	0.153615	-3.89026
GPSM1	-0.388163	1.61196	-2.85032	0.00842992	0.0448896	-2.51218
TNNI2	-0.387747	0.515965	-1.73317	0.0950056	0.231057	-4.31882
TAS1R1	-0.387541	1.19879	-2.33384	0.027592	0.100524	-3.45197
SQSTM1	-0.386883	7.73906	-6.32396	5.32301e-06	0.000297377	4.02512
AC008760.2	-0.386522	3.27853	-3.25981	0.00384059	0.0256947	-1.98763
HECTD4	-0.386372	4.2104	-4.48619	0.00015823	0.00297035	0.847526
CELF5	-0.385959	0.340117	-1.90939	0.0672877	0.181919	-4.05221
EEPD1	-0.384771	4.3165	-3.74655	0.00166551	0.0144402	-1.3004
RAB43	-0.384054	3.58826	-4.58151	0.000101118	0.00219393	1.31332
ZNF792	-0.384039	1.86811	-2.24678	0.0350927	0.11821	-3.71877
AC007383.2	-0.382701	2.18196	-3.17809	0.00379899	0.025546	-1.87531
TTC3P1	-0.38241	1.30391	-2.13209	0.0426714	0.134541	-3.81141
SMTN	-0.382161	5.61313	-6.9734	2.08163e-07	3.45523e-05	7.14213
HSPA1A	-0.381932	5.25138	-3.03224	0.0149258	0.065997	-3.31075
WDR24	-0.38133	2.72279	-3.62222	0.00123971	0.0118119	-0.928642
FAM214B	-0.381199	1.28862	-2.11752	0.043998	0.137555	-3.83416
U62317.3	-0.380375	0.438488	-1.66939	0.107111	0.250109	-4.39534
RALGAPA2	-0.380367	4.69353	-5.68811	5.49337e-06	0.000305281	4.00783
TUBGCP6	-0.38004	3.9283	-4.71761	7.0574e-05	0.00173827	1.62021
LINC01138	-0.379839	0.396785	-1.80364	0.0828698	0.210639	-4.20802
AC009166.1	-0.379049	0.0940982	-1.29341	0.21021	0.393182	-4.79393
PNRC1	-0.378916	4.41469	-4.4993	0.000169132	0.00309218	0.774896
NOS1AP	-0.378317	3.05739	-3.72871	0.000942886	0.00982205	-0.717141
SLC1A5	-0.37805	8.44116	-8.34427	7.8574e-09	4.5055e-06	10.2916
ASAH2	-0.378029	2.39975	-3.21504	0.00346646	0.0239482	-1.81812
MTCO1P12	-0.377858	5.97253	-1.66834	0.14389	0.30502	-5.52814
RIN1	-0.376715	3.93647	-4.95155	3.80328e-05	0.0011589	2.21034
POLD4	-0.376037	2.77321	-3.65179	0.00114918	0.0112905	-0.865024
SLC12A7	-0.374978	5.4765	-6.04652	2.24442e-06	0.000175685	4.81718
FAM214A	-0.374261	1.92748	-3.03032	0.0054614	0.0329014	-2.16787
AC093673.1	-0.374159	2.07386	-2.98709	0.0060666	0.0354964	-2.27393
DUSP18	-0.373481	0.966857	-2.08912	0.0466128	0.142897	-3.84049
GRK4	-0.373267	2.17693	-2.98814	0.00605119	0.035436	-2.28329
ITGA3	-0.373186	1.9226	-2.78658	0.00980784	0.0500084	-2.67166
NOMO2	-0.372851	6.99297	-7.90492	2.18709e-08	9.51384e-06	9.30373
CHPF	-0.372632	8.44026	-6.17102	6.96709e-06	0.000358734	3.73095
ATP13A2	-0.372561	6.41323	-7.63941	4.11032e-08	1.44032e-05	8.7006
SCARF2	-0.372029	4.85285	-4.63549	0.000140749	0.00273693	0.923852
EHD2	-0.371961	1.7503	-2.729	0.0112325	0.0542904	-2.76799
ADCY7	-0.371836	1.14342	-1.91376	0.0672455	0.181844	-4.142
AL137003.2	-0.371209	0.289062	-1.52837	0.138859	0.297656	-4.55547
ARL8A	-0.370353	3.51661	-3.75014	0.000964895	0.00999355	-0.785582
BCAR1	-0.370097	7.30191	-3.81848	0.00441216	0.0282391	-2.27782
FILIP1L	-0.369468	4.26821	-3.86598	0.00099412	0.0102207	-0.857912
RASD1	-0.367841	2.67818	-1.49318	0.173355	0.345258	-5.07773
NCR3LG1	-0.367671	4.28597	-4.36176	0.000215328	0.00364794	0.540207
PCMTD1	-0.367566	1.44567	-2.1996	0.0369102	0.122436	-3.71559
RGS3	-0.367442	5.29786	-5.72075	5.22535e-06	0.000294276	4.00451
RPH3AL	-0.36632	4.02127	-4.87404	4.66752e-05	0.00134125	2.00572
ATP10D	-0.366307	1.50055	-2.23047	0.0345455	0.116897	-3.66969
GPRC5C	-0.365685	6.54069	-7.07213	1.631e-07	2.8979e-05	7.32836
LRRC37A	-0.365546	1.18737	-2.30548	0.0293604	0.104433	-3.50068
PTPN3	-0.365466	4.08878	-4.86975	4.72083e-05	0.00135041	1.98773
NUGGC	-0.365378	1.49801	-2.48914	0.0195197	0.0791659	-3.2026
ZCCHC24	-0.364444	4.06195	-5.32777	1.41094e-05	0.000577889	3.14965
ZSWIM5	-0.36416	4.61561	-5.55262	7.82452e-06	0.000388071	3.67106
UPP1	-0.36395	3.14132	-3.46437	0.00187606	0.0156628	-1.36047
AL731577.2	-0.363903	0.691566	-1.92563	0.0651356	0.177894	-4.06402
ZNRF2	-0.363529	3.32032	-4.25257	0.000240671	0.00383826	0.523407
PRR7	-0.363361	4.04018	-4.83554	5.16746e-05	0.00141263	1.90623
CLIC1	-0.363257	8.826	-7.88032	2.31786e-08	9.74661e-06	9.20886
LINC00674	-0.362485	1.96089	-3.01219	0.00570777	0.0339159	-2.20924
SCNN1A	-0.362119	4.45586	-4.84969	4.97781e-05	0.00140466	1.89586
PAQR3	-0.362081	3.52035	-4.47118	0.000135311	0.00267966	1.04451
STK10	-0.360005	4.45428	-5.35117	1.32679e-05	0.00055606	3.17418
ABLIM3	-0.35935	1.67735	-2.63232	0.01407	0.0632774	-2.95004
PHKA1	-0.359102	3.18185	-3.84834	0.000692021	0.00775986	-0.446197
ATG2A	-0.358636	5.47137	-6.46335	7.47556e-07	7.79373e-05	5.8941
MCTP2	-0.358112	1.32442	-2.02165	0.0536036	0.156784	-3.99526
PPP1R3G	-0.357845	1.64816	-2.44702	0.0214611	0.0844454	-3.29887
SLC6A9	-0.357128	4.54428	-5.74768	4.70401e-06	0.000278597	4.17101
MUS81	-0.35685	3.73725	-4.72362	6.94623e-05	0.00173175	1.65482
CLBA1	-0.356326	0.91062	-2.06131	0.0493886	0.148732	-3.87867
TMEM173	-0.356112	1.68165	-2.45217	0.0212148	0.0838948	-3.29363
ATG4D	-0.355687	4.15134	-4.62505	9.01307e-05	0.00201954	1.3604
TPM2	-0.355624	0.00107862	-1.53143	0.137723	0.295674	-4.51696
MT-CO2	-0.355383	12.5283	-1.63528	0.150714	0.313947	-5.79856
LURAP1L	-0.355372	1.83226	-2.74878	0.0107225	0.0527347	-2.73754
AREG	-0.355052	2.13995	-2.73385	0.0111054	0.0539592	-2.8071
KCNK13	-0.354078	1.24507	-2.37277	0.0253225	0.0949153	-3.38802
NEDD9	-0.353711	6.3803	-7.08626	1.57521e-07	2.87989e-05	7.37131
IER3	-0.3537	6.24313	-2.29812	0.0579155	0.16477	-4.68202
GRAMD1A	-0.353259	5.63175	-5.02176	5.89158e-05	0.00153881	1.69327
CNTNAP1	-0.352881	3.48976	-4.26204	0.000234751	0.00378108	0.528239
PITPNM2	-0.35283	4.77566	-5.5239	8.43511e-06	0.000403064	3.58287
MFSD6	-0.35276	2.19226	-3.04968	0.00520943	0.0318105	-2.15428
FRRS1	-0.352284	1.90317	-2.33129	0.0278285	0.100994	-3.55125
LGALS3	-0.352236	5.10865	-5.72538	4.9851e-06	0.000288473	4.06408
TMC7	-0.351888	2.63097	-2.50923	0.0204772	0.0819807	-3.38828
BHLHA15	-0.351446	2.74181	-3.27426	0.00299115	0.0215213	-1.73087
ZYX	-0.350786	7.8556	-6.16763	4.25591e-06	0.000263178	4.16449
RIPOR1	-0.350238	3.01394	-3.96519	0.000510737	0.0062858	-0.145569
COASY	-0.349429	7.7808	-7.53863	5.23506e-08	1.5901e-05	8.41316
LPIN2	-0.348809	5.71688	-5.37261	1.90658e-05	0.000714949	2.74964
AL590004.4	-0.348582	1.57025	-2.25256	0.0329383	0.113358	-3.64069
FLNA	-0.348377	9.92859	-6.14303	4.05134e-06	0.000254073	4.16518
DDR1	-0.348123	5.5721	-5.35656	1.69164e-05	0.000654604	2.85779
CHORDC1	-0.348015	5.12537	-5.33232	1.39417e-05	0.000572881	3.05691
ETS1	-0.347646	-0.135406	-0.966458	0.348946	0.543316	-5.05892
LLPH-AS1	-0.347545	0.263827	-1.69933	0.101175	0.240543	-4.33559
DUSP13	-0.346338	0.489489	-1.89588	0.0691254	0.185239	-4.08651
SGMS2	-0.346222	0.806339	-1.8688	0.0729393	0.192496	-4.16211
PDE4D	-0.345902	2.48359	-2.53044	0.0186758	0.0767689	-3.29699
CYP19A1	-0.345777	2.66221	-3.60036	0.00131107	0.0122516	-0.973308
AC073569.2	-0.3451	1.31074	-2.16881	0.0394134	0.127678	-3.7505
NKAPP1	-0.344996	1.05957	-1.96584	0.0600637	0.168603	-4.04717
HPCAL1	-0.344962	6.07631	-6.26026	1.25365e-06	0.000106856	5.33782
CDK18	-0.344776	4.64415	-4.92964	4.02991e-05	0.00119337	2.07797
ACAP1	-0.344738	0.359368	-1.54466	0.134495	0.290846	-4.54432
RHBDF2	-0.344454	4.77652	-4.43704	0.000193265	0.00340985	0.594055
ATG9A	-0.344325	7.03415	-7.79094	2.86417e-08	1.12911e-05	9.03435
FAM43B	-0.343722	3.76593	-4.41801	0.000155683	0.00293564	0.884554
VASP	-0.343697	6.87706	-7.37224	7.82691e-08	1.97473e-05	8.0415
RBM47	-0.343683	2.65	-3.22346	0.00339475	0.0236314	-1.83232
AF127577.4	-0.342495	0.66698	-1.78216	0.0863889	0.216466	-4.26987
PLCXD1	-0.342491	7.12316	-7.15342	1.33539e-07	2.67396e-05	7.50084
MYO7A	-0.342422	3.8574	-4.69327	7.52628e-05	0.00179837	1.56598
ZNF836	-0.34241	1.21791	-2.21121	0.0360042	0.120221	-3.66681
KLF10	-0.342206	4.34946	-1.65669	0.143979	0.305105	-5.26112
ATP2B2	-0.341796	3.52618	-4.15426	0.000311546	0.00455934	0.257265
SH3RF1	-0.341252	3.58444	-2.33337	0.0381859	0.125251	-4.0261
PIGO	-0.340781	5.08346	-5.99375	2.48607e-06	0.000185573	4.74686
CSGALNACT1	-0.340364	1.552	-2.30396	0.0294582	0.104674	-3.54727
F2RL1	-0.340049	4.90723	-3.31916	0.00545692	0.0329014	-2.45387
HAGLR	-0.339179	6.10028	-7.30016	9.32678e-08	2.13922e-05	7.90517
GCN1	-0.339168	8.03626	-7.17536	1.26538e-07	2.61685e-05	7.52801
AC010186.2	-0.338652	0.332725	-1.5248	0.139363	0.298332	-4.56533
CLIP2	-0.338304	6.17462	-6.0101	2.57948e-06	0.000189148	4.62739
IPO13	-0.338266	4.69682	-5.77131	4.42372e-06	0.000270899	4.21789
ADCK1	-0.338231	2.68165	-3.45583	0.00189438	0.015759	-1.30942
SIPA1	-0.338149	4.93012	-4.62553	0.000107405	0.00229258	1.12338
EIF4BP3	-0.337971	0.68519	-1.81239	0.081472	0.208051	-4.22899
AMDHD2	-0.337425	4.71686	-5.11427	2.4754e-05	0.000850877	2.54233
SLC17A2	-0.337363	1.01266	-1.74679	0.09246	0.226478	-4.367
FLYWCH1	-0.337345	5.21071	-5.28882	1.56309e-05	0.000620074	2.93596
SLC52A2	-0.337245	6.23574	-5.68583	8.07644e-06	0.000396437	3.53848
FRMD3	-0.337055	3.29571	-3.16971	0.00413386	0.0270621	-2.09728
HR	-0.337055	1.6972	-2.13943	0.041943	0.133142	-3.85667
ZNF354A	-0.336894	0.83079	-1.74403	0.0929489	0.227415	-4.34513
RN7SL2	-0.3368	1.42525	-1.81201	0.0826686	0.210274	-4.34212
VARS	-0.336551	8.6231	-6.97567	2.06997e-07	3.45523e-05	7.02726
HIST1H2BK	-0.335457	0.541244	-1.70071	0.100911	0.24017	-4.36649
PIP4P2	-0.335434	1.03879	-2.0772	0.0477848	0.145465	-3.8682
SQOR	-0.334934	3.68407	-4.0547	0.000404328	0.00540318	-0.00907898
ABCD1	-0.334596	6.78912	-5.86682	6.09849e-06	0.000327372	3.80203
LZTR1	-0.334166	5.34813	-5.95485	2.74883e-06	0.000197026	4.62509
VWA7	-0.334006	0.93481	-1.83824	0.0774602	0.200814	-4.22394
SSTR5	-0.33397	4.05054	-4.23891	0.000249468	0.00390723	0.399517
ANKAR	-0.333357	0.904846	-1.84003	0.0771895	0.200318	-4.21731
TMEM187	-0.333271	2.2983	-2.86895	0.00806309	0.0436361	-2.55101
PPP6R2	-0.333006	6.0135	-6.71135	4.00001e-07	5.42582e-05	6.47118
ZNF425	-0.332144	0.835769	-1.94066	0.063198	0.174294	-4.05798
GDI1	-0.332091	5.30717	-5.26714	1.65484e-05	0.000642333	2.86964
MISP3	-0.331835	3.55217	-3.69827	0.00101978	0.0104037	-0.859746
SPAG4	-0.331662	2.19373	-1.09	0.309279	0.503567	-5.40553
PDXP	-0.330992	4.31043	-4.01502	0.000497878	0.00618458	-0.275065
TTR	-0.330747	6.42993	-6.98132	2.04122e-07	3.45523e-05	7.11163
HDAC7	-0.330565	4.99844	-5.01873	3.18509e-05	0.00104093	2.26511
ST6GALNAC4	-0.330303	5.79455	-5.83797	3.72042e-06	0.000240683	4.28724
AL662899.2	-0.329871	0.0671089	-1.43816	0.162299	0.330279	-4.6334
ST20-AS1	-0.329467	2.87075	-3.11244	0.00446684	0.0285024	-2.11322
FNIP2	-0.329119	4.21989	-4.32106	0.000200991	0.00351177	0.58298
SLC2A13	-0.329083	1.96373	-2.44837	0.0213965	0.0842963	-3.34146
ASAP2	-0.329029	4.20293	-3.49397	0.00221488	0.017684	-1.62952
S100A16	-0.328472	6.13898	-6.81362	3.09703e-07	4.65107e-05	6.71597
PLEKHG5	-0.328323	3.35437	-4.11094	0.000349	0.00493534	0.171071
LONRF3	-0.327744	2.61332	-2.7821	0.00991221	0.0502583	-2.78326
FAM20A	-0.32725	3.30135	-3.64243	0.0011771	0.0114211	-0.956351
MINDY1	-0.327052	3.33928	-3.9748	0.0004981	0.00618458	-0.159911
FAM43A	-0.32695	2.86879	-3.47475	0.00180562	0.0152361	-1.28966
TMEM191B	-0.326395	0.299146	-1.41692	0.168358	0.339055	-4.68825
MYADM	-0.326362	7.43173	-7.095	1.54165e-07	2.85998e-05	7.34715
TRIB3	-0.326286	7.47002	-7.24995	1.05424e-07	2.37487e-05	7.72424
CUL7	-0.325763	6.74997	-7.30704	9.1716e-08	2.13922e-05	7.88938
MTHFD2	-0.324337	6.94387	-7.0747	1.62071e-07	2.8979e-05	7.31549
NKD2	-0.323962	0.947182	-1.55888	0.131873	0.287382	-4.61394
ESPNL	-0.323927	1.45256	-1.98021	0.0583375	0.165526	-4.08183
RAB31	-0.323707	2.30793	-2.80089	0.00948122	0.0488186	-2.69445
BTBD11	-0.323552	3.65757	-4.27783	0.000225202	0.00369225	0.547294
RPS6KA4	-0.323389	5.74286	-5.88956	3.25472e-06	0.000219563	4.42342
ANGPTL1	-0.323335	1.85934	-2.21103	0.0360185	0.120236	-3.75929
ZSWIM4	-0.322483	1.44172	-2.12534	0.0432067	0.135777	-3.84184
BRSK2	-0.322318	0.839991	-1.8378	0.0775279	0.200907	-4.21204
TCF7L1	-0.32203	1.01595	-1.87986	0.0713595	0.189396	-4.17327
TUBB2A	-0.321834	4.74082	-5.46113	9.94233e-06	0.000459423	3.42608
AC092117.1	-0.32182	0.264629	-1.40287	0.172466	0.344414	-4.6996
CSNK1A1	-0.321738	6.22321	-6.73472	3.77251e-07	5.34722e-05	6.51543
CARD10	-0.321226	6.11849	-6.01274	2.36715e-06	0.000180979	4.70629
SYNPO	-0.321142	1.7906	-1.72727	0.0995591	0.238183	-4.5409
AGFG2	-0.321034	7.12904	-7.31865	8.91603e-08	2.13922e-05	7.90222
TRIM21	-0.320886	2.29765	-2.45714	0.0209794	0.0832439	-3.38071
SPNS1	-0.320803	3.75256	-4.06801	0.000390494	0.00526854	0.0146003
SLC12A4	-0.32057	6.3649	-5.91196	3.18936e-06	0.00021753	4.39817
LRRC8A	-0.31984	5.80922	-4.67191	0.000137085	0.00270631	0.844918
TNS2	-0.319696	4.90277	-4.09401	0.00049018	0.00614434	-0.307617
MYO18A	-0.319382	6.89022	-6.33007	1.04903e-06	9.8185e-05	5.46283
HSPA8	-0.31879	9.63335	-5.29345	3.95732e-05	0.00118298	1.94395
JHDM1D-AS1	-0.318511	4.18257	-4.53156	0.000115375	0.00242576	1.11949
CARD9	-0.318231	3.35076	-3.23983	0.00327929	0.0230336	-1.91002
SLC35G2	-0.318224	1.74953	-1.75809	0.0932297	0.227704	-4.48605
RPL21P16	-0.317702	0.100344	-1.40052	0.173159	0.344979	-4.6801
AL365181.3	-0.316637	5.27529	-4.67815	9.15527e-05	0.00204414	1.23082
WASHC1	-0.316528	1.79179	-2.16557	0.0396857	0.128072	-3.82735
LRFN3	-0.316244	3.91988	-4.30415	0.000210136	0.00360662	0.580101
SCAP	-0.316191	7.17451	-6.82632	3.00042e-07	4.56028e-05	6.69371
ATP11B	-0.315797	3.60775	-3.54195	0.00152198	0.0136265	-1.24287
DENND6B	-0.315531	1.38333	-2.01627	0.0541956	0.157865	-4.01297
TGFB1	-0.315357	7.31572	-6.34291	1.05082e-06	9.8185e-05	5.44617
TNFRSF14	-0.315331	3.26948	-3.65447	0.0011413	0.0112393	-0.923178
ATP6V0A1	-0.315163	5.40093	-5.69987	5.32757e-06	0.000297377	3.97061
KCNC3	-0.315142	2.89422	-3.31164	0.00272423	0.020168	-1.66835
APBB1	-0.314242	1.25181	-2.01957	0.0538303	0.157301	-3.98873
RIN2	-0.313862	0.790014	-1.58631	0.124739	0.277313	-4.55291
UNC13D	-0.313482	6.02207	-5.89522	3.20735e-06	0.00021753	4.4139
NEK7	-0.313404	2.84501	-3.17435	0.00383432	0.0256775	-1.97111
SLC27A4	-0.311745	6.05915	-6.52059	6.4669e-07	7.21947e-05	5.99312
ENPP1	-0.311638	6.33096	-6.92279	2.36004e-07	3.86648e-05	6.97331
VIPAS39	-0.311447	3.71537	-3.95922	0.000518744	0.00636572	-0.248688
MAPK12	-0.310384	4.65704	-5.11798	2.4513e-05	0.000844894	2.55822
CCL15-CCL14	-0.310334	0.39378	-1.38058	0.179145	0.353002	-4.74351
C1ORF122	-0.310315	5.03005	-4.5045	0.000132019	0.00262916	0.890939
CTU1	-0.310301	3.23924	-3.31865	0.00267682	0.0199513	-1.70619
PPM1M	-0.310206	2.20438	-2.60276	0.015063	0.0663052	-3.08009
LINC00528	-0.309414	2.15009	-2.67998	0.0125963	0.0585709	-2.91756
ABCA3	-0.308875	0.628394	-1.74694	0.0924338	0.226478	-4.31434
ABHD2	-0.308491	5.46311	-4.71209	8.42077e-05	0.00194115	1.29027
HEG1	-0.308261	5.35709	-4.5735	0.000122856	0.00250795	0.938643
LRP5	-0.308114	8.38829	-6.05702	2.73948e-06	0.000197026	4.49316
ICAM1	-0.308108	6.05205	-5.16231	2.74455e-05	0.000925734	2.33252
SLC16A5	-0.307917	2.07683	-2.5955	0.015317	0.0672084	-3.07463
PDLIM7	-0.307819	6.14006	-4.7187	0.000122882	0.00250795	0.918953
BDH1	-0.307744	4.1283	-4.69988	7.39596e-05	0.00178394	1.55223
FIGNL2	-0.307733	0.514007	-1.54786	0.133723	0.290098	-4.56175
NR0B2	-0.307402	5.14459	-4.19988	0.00035691	0.00500656	-0.0461381
AC135050.1	-0.306786	0.176318	-1.52244	0.139951	0.299183	-4.54857
ANKRD36C	-0.306508	1.54971	-1.92537	0.0651698	0.177894	-4.18495
FOXO1	-0.306507	4.69806	-3.8508	0.000842002	0.00898207	-0.81149
ABHD16A	-0.306201	2.5502	-2.66944	0.0129094	0.0595654	-3.00494
RGS19	-0.305994	4.28458	-4.08277	0.000375704	0.00512661	-0.0244889
MGAT5	-0.305809	7.09477	-6.32054	1.07483e-06	9.8185e-05	5.42879
CUL9	-0.305701	3.94814	-3.45091	0.00203889	0.0165743	-1.55742
EPS8L3	-0.305577	4.44754	-4.3131	0.000205244	0.00355653	0.53174
SPRY4-AS1	-0.305358	0.316999	-1.24472	0.225023	0.411221	-4.87829
IKBKG	-0.304802	3.42075	-3.67428	0.00108468	0.0108597	-0.898092
ACSL3	-0.304692	8.28869	-6.08576	2.27811e-06	0.000176309	4.66348
ARHGEF2	-0.304381	4.49028	-3.41648	0.00268231	0.0199513	-1.85634
SH3BGRL3	-0.304329	5.88987	-4.80339	7.89688e-05	0.00186204	1.33511
NES	-0.304276	6.89353	-2.63008	0.0320586	0.11138	-4.20685
MAP3K10	-0.304205	3.26718	-3.45202	0.00191273	0.015864	-1.40104
LTN1	-0.304185	3.78415	-3.66226	0.00111869	0.0110685	-0.98268
DUSP6	-0.304025	4.52057	-2.03296	0.0747601	0.195664	-4.75026
MIIP	-0.303862	5.01073	-4.58092	0.000101274	0.00219393	1.13897
CLCN7	-0.303819	6.61906	-5.94973	2.78544e-06	0.000198521	4.50987
PPFIBP2	-0.303783	3.45669	-3.66241	0.00111827	0.0110685	-0.931697
LINC01348	-0.303706	1.35465	-2.00717	0.0552158	0.159905	-4.02362
AC021218.1	-0.303665	2.20164	-2.50545	0.0188126	0.0770523	-3.27081
PSPN	-0.303513	1.39023	-1.8813	0.0711563	0.188976	-4.22769
ABCC2	-0.303316	6.56302	-5.73315	5.0341e-06	0.000289885	3.93182
HYAL3	-0.302709	2.66478	-2.88891	0.00768686	0.0421791	-2.56643
SHC1	-0.302475	7.67917	-5.80011	5.54908e-06	0.000307025	3.81813
C19ORF24	-0.30237	5.14817	-3.8627	0.000950962	0.00988985	-0.959379
RABEP2	-0.302137	5.14349	-5.16827	2.14695e-05	0.000779581	2.63289
EML4	-0.302012	9.07752	-6.89292	2.54187e-07	4.11099e-05	6.81652
WNT7B	-0.301906	1.43392	-1.40676	0.176122	0.348953	-4.89504
TP53INP2	-0.301882	6.57499	-6.44403	7.851e-07	8.11806e-05	5.76763
COL2A1	-0.301457	4.17937	-3.88155	0.000634882	0.00730085	-0.508579
INTS1	-0.301025	7.68201	-5.13127	5.04927e-05	0.00140466	1.71755
SSTR3	-0.30089	0.33622	-1.43283	0.163803	0.332215	-4.67553
GRK5	-0.300774	4.8943	-4.44652	0.000144404	0.00278115	0.810319
PCDHGC3	-0.300482	0.660035	-1.45079	0.158779	0.325659	-4.7019
CERS6	-0.300468	4.42333	-4.19964	0.000276571	0.0042137	0.248792
GDF15	-0.300416	6.95318	-2.17381	0.0686611	0.184525	-4.9242
MAGI2	-0.300284	1.22482	-1.92256	0.0655373	0.178487	-4.13806
ADAMTSL2	-0.299833	4.40998	-3.89717	0.00061774	0.00718892	-0.514735
PDK3	-0.299761	2.74524	-3.02014	0.00559846	0.0334396	-2.2962
BRAT1	-0.299757	5.08921	-4.71247	7.1539e-05	0.00174221	1.46657
TMUB2	-0.299636	4.90236	-4.83791	5.13524e-05	0.00141263	1.81176
C8ORF58	-0.299617	0.0536321	-1.33754	0.192611	0.371129	-4.74275
FMNL2	-0.299268	5.70228	-4.14295	0.000530663	0.00646169	-0.448203
TMEM102	-0.299133	2.51038	-2.68033	0.0125861	0.0585658	-2.97543
CHST7	-0.298989	3.19044	-3.55248	0.00148165	0.0134082	-1.15345
CEP19	-0.298962	0.0207059	-1.26614	0.216671	0.401189	-4.81292
AC012306.2	-0.298926	2.96684	-3.19996	0.00359868	0.0246457	-1.93272
MBOAT4	-0.298823	0.724413	-1.57789	0.126662	0.280029	-4.55409
MBTPS2	-0.298754	4.47	-4.70134	7.36754e-05	0.00178049	1.51514
AP2A1	-0.298701	7.32307	-6.63834	4.80515e-07	5.97948e-05	6.2196
TNFRSF14-AS1	-0.298696	0.398124	-1.40448	0.171992	0.343899	-4.71706
CEBPB	-0.298642	6.31197	-5.45745	1.03586e-05	0.000465029	3.23779
MNT	-0.298512	4.72334	-2.31391	0.0442606	0.138102	-4.33186
TMEM37	-0.298332	5.36254	-5.2847	1.58012e-05	0.000624864	2.90871
DGKG	-0.298302	2.82105	-2.60421	0.0150857	0.0663354	-3.19086
HUNK	-0.298174	3.11129	-2.86104	0.00823717	0.0441802	-2.70751
FGD4	-0.298021	1.82315	-1.86674	0.0738855	0.194099	-4.32982
THAP8	-0.297726	1.99179	-2.31137	0.0289849	0.103817	-3.60106
POLRMT	-0.297619	7.24054	-6.39323	8.93217e-07	8.93946e-05	5.60639
MADD	-0.297602	5.16479	-4.67748	7.84701e-05	0.00185722	1.36712
INHBE	-0.297567	4.34657	-4.11175	0.000348257	0.00493534	0.0390631
ARL4C	-0.29751	-0.0867749	-0.777352	0.450525	0.636479	-5.19961
MMGT1	-0.297429	4.01303	-4.33019	0.000196215	0.00345706	0.633015
LINC02119	-0.297382	0.970934	-1.80191	0.0831488	0.211136	-4.28241
ACVR2B-AS1	-0.297254	1.1606	-1.8899	0.0699519	0.186998	-4.17881
NBAS	-0.296655	5.5	-5.5937	7.02788e-06	0.000360393	3.68893
ARSG	-0.296645	2.97335	-2.91221	0.00726889	0.040413	-2.57008
GBA2	-0.296497	5.15922	-5.38669	1.20863e-05	0.000520369	3.1925
FBXL17	-0.296429	3.35187	-3.43005	0.00202211	0.0164574	-1.46596
RELL2	-0.296411	2.93421	-3.06709	0.00499235	0.0308416	-2.22441
C15ORF39	-0.296362	7.03562	-6.29482	1.14771e-06	0.000101727	5.3663
RAP1GAP	-0.296318	5.38569	-4.79087	5.815e-05	0.00153144	1.63224
CBARP	-0.296211	2.71217	-2.98423	0.00610877	0.03571	-2.36926
PDE11A	-0.296182	0.649469	-1.47906	0.15112	0.314484	-4.66659
MED16	-0.295337	6.62685	-4.87813	7.8962e-05	0.00186204	1.30289
NOMO3	-0.295193	3.6567	-3.61843	0.00125181	0.0118773	-1.06814
EEF1A1P13	-0.29519	0.32595	-1.44828	0.159472	0.326528	-4.65604
FBXO44	-0.294506	4.43405	-4.51108	0.000121787	0.00249842	1.0353
SEMA4F	-0.294477	4.30688	-4.37884	0.000172618	0.00311082	0.716794
ADAMTS2	-0.294372	2.50242	-2.48085	0.0198887	0.0803383	-3.37271
SGK1	-0.294039	4.91488	-1.19837	0.273817	0.466595	-5.93279
LINC00982	-0.293457	0.117718	-1.33065	0.194838	0.374206	-4.75906
ARG2	-0.293198	3.97995	-3.41025	0.00218407	0.0175599	-1.63589
TYRO3	-0.29317	6.08711	-5.09517	2.84168e-05	0.000950871	2.27263
OPHN1	-0.293163	1.273	-1.65145	0.110656	0.255441	-4.54405
NBEAL1	-0.293103	2.59444	-2.5179	0.0182886	0.0757884	-3.31753
CYLD	-0.29305	3.2258	-3.17583	0.00382033	0.0256485	-2.03078
ZNF771	-0.292828	4.18661	-4.24247	0.000247144	0.00388259	0.389446
PANK4	-0.292712	4.36602	-4.21543	0.000265337	0.00408697	0.296547
CACNA1H	-0.291939	4.33574	-2.6078	0.0208269	0.0829592	-3.65614
METTL7B	-0.291922	4.53233	-4.45995	0.000139381	0.00273451	0.892551
ZNF485	-0.291854	0.255316	-1.29379	0.207096	0.38923	-4.81773
SLC35C1	-0.291679	5.42341	-4.75827	6.33827e-05	0.00162846	1.54361
SPON2	-0.291584	5.28902	-5.21267	1.90993e-05	0.000714949	2.73109
BCAN	-0.291451	1.5501	-1.80485	0.082676	0.210274	-4.37165
MINDY3	-0.291189	3.25107	-3.14761	0.00409619	0.0269273	-2.09876
MZF1	-0.290996	1.70151	-2.21542	0.035681	0.119553	-3.72606
FNDC4	-0.290835	3.77953	-4.09008	0.000368584	0.00509237	0.0651257
ANKRD50	-0.29025	3.49321	-3.2066	0.00353988	0.0243487	-2.00728
ZNHIT2	-0.289428	3.33781	-3.44553	0.00194442	0.0160549	-1.42748
LRRC37A16P	-0.289234	1.97793	-2.33378	0.0275952	0.100524	-3.55773
LARGE1	-0.289179	4.72207	-4.41038	0.000158845	0.00297729	0.741127
IL11	-0.28917	2.02574	-1.70881	0.102536	0.242864	-4.61623
PLA2G15	-0.289133	4.79264	-4.66274	8.15876e-05	0.00190951	1.37615
CLDND2	-0.28881	0.913327	-1.52182	0.140105	0.299411	-4.65515
CTNS	-0.288558	4.63449	-4.71834	7.04372e-05	0.00173827	1.53817
IFIT3	-0.288192	1.0322	-1.71488	0.0982451	0.236294	-4.41582
TM4SF1	-0.288142	8.0982	-6.6781	4.34817e-07	5.59716e-05	6.29645
MTND4P12	-0.287877	0.665867	-0.906165	0.381139	0.575266	-5.24106
IGSF8	-0.2877	5.31351	-4.89464	4.42027e-05	0.00127894	1.90835
WIPI1	-0.287615	5.2526	-4.28383	0.000246389	0.00387556	0.266051
RGL2	-0.287565	4.75453	-4.16035	0.000306611	0.00451857	0.102906
AADAC	-0.28736	0.512949	-1.35127	0.188233	0.365372	-4.79415
KIAA0100	-0.286983	7.51963	-6.42581	8.22255e-07	8.36512e-05	5.67822
SEC24D	-0.286755	5.78627	-5.08369	2.68328e-05	0.000907496	2.34438
PC	-0.286507	6.60104	-6.15187	1.65482e-06	0.000137339	5.02681
CHM	-0.286428	3.37247	-3.07289	0.00492191	0.0305791	-2.28866
SLC9A1	-0.286337	4.60072	-4.26759	0.000231347	0.00375604	0.395443
P2RX5	-0.286315	0.99211	-1.75194	0.0915533	0.224829	-4.35733
PLD1	-0.286282	5.3557	-4.58048	0.000101392	0.00219393	1.09396
PTPN23	-0.286172	6.72248	-5.37482	1.37555e-05	0.000568936	2.93813
YARS	-0.285983	7.66479	-6.26858	1.22727e-06	0.000106041	5.27505
APOL2	-0.285839	5.18012	-4.69119	7.56769e-05	0.00180466	1.40052
ITPR3	-0.285618	6.17982	-4.00688	0.000897213	0.00945559	-0.965009
ABCC5	-0.28507	4.10061	-3.78531	0.000814697	0.0087734	-0.733385
ARMC5	-0.285014	5.19499	-3.61824	0.00175915	0.0149138	-1.54982
GDPD1	-0.284983	1.33215	-1.62505	0.116195	0.264537	-4.59111
GMCL1	-0.284872	4.86719	-4.79097	5.81347e-05	0.00153144	1.69539
CUEDC1	-0.284839	3.65813	-3.48866	0.00174302	0.0149138	-1.37775
FAT1	-0.284503	8.08274	-4.83879	0.000105115	0.00225514	0.985618
PDLIM5	-0.284406	6.11965	-4.73404	8.54589e-05	0.00195297	1.217
RASL10B	-0.283878	5.36026	-4.66367	8.13859e-05	0.00190833	1.30743
NEK3	-0.283494	4.76948	-4.83949	5.11378e-05	0.0014116	1.83174
MKLN1	-0.283467	4.62795	-4.37001	0.000176678	0.0031704	0.651193
USP35	-0.283449	2.0747	-2.03501	0.0521475	0.153665	-4.10319
RTTN	-0.283446	2.24106	-2.44883	0.0213745	0.0842623	-3.38705
CYCSP6	-0.283347	0.590845	-1.33213	0.194359	0.373642	-4.82832
ABR	-0.283254	5.64794	-4.66939	8.2347e-05	0.00190957	1.26652
SLC22A18	-0.283199	1.66974	-1.88824	0.0701833	0.187378	-4.26507
SHMT2	-0.282922	8.47908	-6.6941	4.17695e-07	5.43218e-05	6.32937
KLF11	-0.282878	2.51961	-2.24151	0.0339214	0.115498	-3.83239
AC090116.1	-0.282772	0.0454761	-1.29564	0.206467	0.388627	-4.78599
ST3GAL2	-0.282753	6.50741	-6.29297	1.15315e-06	0.000101727	5.39054
PHLDB1	-0.282667	4.61329	-4.23864	0.000249642	0.00390723	0.320461
AC087289.5	-0.282557	1.35349	-1.82506	0.0794845	0.204382	-4.30702
MMP25-AS1	-0.282292	0.983897	-1.43381	0.16364	0.332148	-4.77598
GARS	-0.28223	7.48493	-6.3417	1.01839e-06	9.8185e-05	5.46662
DALRD3	-0.282012	4.48849	-4.43201	0.000150038	0.00285911	0.827342
FBXW5	-0.281745	7.19988	-5.76362	4.51297e-06	0.000273245	3.99964
KCNG3	-0.281608	1.73898	-1.90552	0.0678093	0.183089	-4.25067
TESC	-0.281486	6.48498	-5.4566	1.00613e-05	0.000463222	3.24855
RNPEPL1	-0.281307	6.73403	-5.44026	1.05844e-05	0.000471808	3.18249
FJX1	-0.281235	1.777	-2.12993	0.0427914	0.134852	-3.88659
DUSP5	-0.280522	1.44802	-1.70818	0.0994989	0.238129	-4.49545
LYNX1	-0.280319	2.73535	-2.67574	0.0127214	0.0589569	-3.02561
IL18	-0.280141	0.728031	-1.54399	0.134657	0.290973	-4.59801
PLEKHM3	-0.280033	2.62064	-2.0591	0.0516591	0.152797	-4.19192
ATP11A	-0.279783	6.47482	-5.0036	3.91669e-05	0.00117726	1.93732
TMEM181	-0.279624	5.98446	-5.31245	1.46894e-05	0.000593724	2.91696
CEACAM1	-0.279423	5.55995	-5.14002	2.31292e-05	0.000824222	2.51392
UAP1L1	-0.279353	5.14675	-5.0403	3.00879e-05	0.000996216	2.30302
PHGDH	-0.27909	8.12809	-6.63065	4.89905e-07	6.00015e-05	6.17694
EEF1A2	-0.278951	2.28373	-2.30925	0.0291195	0.104092	-3.65776
TMEM104	-0.27873	5.56876	-4.90886	4.25732e-05	0.001253	1.91552
CD22	-0.278722	1.69991	-1.87507	0.0720393	0.190799	-4.2912
TSPAN14	-0.27865	7.22887	-6.02216	2.31034e-06	0.000177713	4.66272
POM121B	-0.278601	1.30326	-1.61765	0.117788	0.266843	-4.59601
SUFU	-0.278597	4.37057	-4.10276	0.00035655	0.00500656	0.0129257
ALDH3A1	-0.278338	0.76854	-1.42345	0.166477	0.336439	-4.75241
PHF1	-0.278307	4.67894	-3.97719	0.000495008	0.00617896	-0.346281
MAP2K5	-0.278294	3.77085	-3.68325	0.00105996	0.0106801	-0.930132
VEZF1	-0.278229	5.0184	-4.50816	0.000122727	0.00250795	0.951303
FYN	-0.278147	4.87289	-4.39804	0.000164096	0.003022	0.689357
IGF2R	-0.277884	8.38684	-6.31868	1.07995e-06	9.8185e-05	5.38448
ALDOA	-0.27779	11.1697	-4.92867	5.92736e-05	0.00154491	1.441
LINC002481	-0.277531	1.32586	-1.86053	0.0741395	0.194686	-4.24913
ISG20	-0.277328	2.50526	-2.65522	0.013343	0.0609422	-3.02612
KIAA1549	-0.277029	3.58833	-3.45161	0.00191475	0.0158703	-1.45414
SBF1	-0.276742	7.78828	-5.756	4.6033e-06	0.000274639	3.95725
BSDC1	-0.276547	4.87486	-3.58025	0.00162922	0.0142135	-1.47173
NGEF	-0.27653	5.04117	-4.45235	0.000142203	0.00275558	0.805556
NUAK1	-0.276438	2.9139	-2.21609	0.0374554	0.123723	-3.98142
AL163051.1	-0.276371	0.520929	-1.35704	0.186415	0.362849	-4.7894
ATP13A1	-0.276259	6.83206	-5.50898	8.77113e-06	0.000415969	3.36099
CSRNP1	-0.275926	4.54728	-1.64805	0.140694	0.300263	-5.30946
SLC36A1	-0.275732	3.93383	-3.43593	0.00199228	0.0163304	-1.54905
CD47	-0.275532	1.21331	-1.75239	0.0914761	0.224727	-4.39132
XRRA1	-0.275469	2.84498	-2.76927	0.010217	0.0511867	-2.85186
MET	-0.275275	5.52916	-4.99192	3.41866e-05	0.00108631	2.13462
EFCAB12	-0.275097	0.814343	-1.62066	0.117138	0.265773	-4.51153
RHPN1-AS1	-0.275047	0.213	-1.17397	0.251032	0.441614	-4.93248
ZNF613	-0.274968	1.56343	-1.50459	0.14631	0.308305	-4.79779
PIK3CB	-0.27496	4.82227	-4.01205	0.000451983	0.00577102	-0.280093
GOLGA2P7	-0.274863	0.856648	-1.64473	0.112046	0.257648	-4.48579
DPY19L2P3	-0.274628	1.5058	-1.91039	0.0671537	0.181674	-4.20164
GLRX	-0.274463	5.92292	-4.99744	3.36921e-05	0.00107875	2.10699
LMBRD2	-0.274418	1.27821	-1.65444	0.110044	0.254809	-4.54085
ABCC1	-0.274407	7.26335	-4.88406	6.99064e-05	0.00173651	1.36442
AC018413.1	-0.273998	0.143909	-1.19363	0.243382	0.432797	-4.90299
NCKAP5L	-0.273959	5.50345	-3.88567	0.000839473	0.00897454	-0.905063
MAFG	-0.273867	5.43146	-3.42043	0.00319175	0.0224813	-2.11719
CIB2	-0.273845	1.43019	-1.77592	0.0874334	0.218324	-4.39331
PGF	-0.27354	4.727	-4.02134	0.000441144	0.00569759	-0.242848
NDRG4	-0.273121	2.69174	-2.55795	0.016694	0.0715337	-3.25684
SLC26A6	-0.272791	5.23461	-5.2236	1.85579e-05	0.000700921	2.76501
CCND3	-0.272768	4.53073	-4.28264	0.000222373	0.00368153	0.443053
RHOT1	-0.272407	3.96011	-3.88854	0.000623454	0.0072221	-0.458747
ACTN1	-0.27222	9.08766	-6.035	2.23513e-06	0.000175685	4.6495
MFSD12	-0.27217	5.48714	-4.51103	0.000121802	0.00249842	0.899106
NECAB3	-0.272019	5.68938	-5.06477	2.82061e-05	0.000948817	2.30551
LETM2	-0.271955	0.671606	-1.32536	0.196563	0.376445	-4.8491
MPZL2	-0.271743	4.07341	-3.48592	0.00175515	0.0149138	-1.45357
MAP4K2	-0.271487	3.82083	-3.68553	0.00105377	0.0106346	-0.932731
ANO7	-0.271395	4.41829	-4.04802	0.000411445	0.00544436	-0.131015
NR1D1	-0.270963	4.55651	-1.88344	0.0936295	0.228504	-4.97438
ANTXR2	-0.270842	3.84273	-3.33919	0.00254235	0.0193125	-1.7615
RNF123	-0.270816	5.37753	-4.93183	4.00667e-05	0.00118927	1.99665
PIEZO1	-0.270469	7.66143	-5.50428	9.12547e-06	0.000429544	3.28677
GPRC5A	-0.270396	1.67206	-1.76276	0.0896746	0.221813	-4.45764
PYGB	-0.27009	8.20457	-5.70888	5.20402e-06	0.000294276	3.82412
KDM3A	-0.269967	4.83602	-4.03524	0.000425418	0.00556632	-0.22389
UBR1	-0.269768	3.62179	-3.20744	0.00353254	0.024328	-2.02822
FREM1	-0.269601	3.86756	-3.36445	0.00238598	0.0186257	-1.70659
FAM234B	-0.269394	2.67374	-2.47951	0.0199488	0.0803383	-3.40881
FBRSL1	-0.269294	6.94831	-4.81988	7.44609e-05	0.00179169	1.3019
LRCH4	-0.269082	2.87122	-2.80889	0.00930297	0.0481168	-2.77311
DUSP8	-0.268866	3.09248	-2.75153	0.0106532	0.0525991	-2.9362
AC068338.2	-0.268837	0.94425	-1.53214	0.137548	0.295498	-4.64725
SV2A	-0.268534	3.09937	-3.11812	0.00440487	0.0282265	-2.13906
MYOF	-0.268332	1.75824	-1.57099	0.129895	0.284577	-4.75036
JAML	-0.268208	1.61309	-1.94874	0.0621773	0.172578	-4.15914
TRAPPC12	-0.268133	6.01497	-4.5564	0.000121693	0.00249842	0.862007
PAQR7	-0.268094	4.98222	-4.25774	0.00023742	0.00380566	0.317437
HAGHL	-0.268007	2.76589	-2.51055	0.0185965	0.0766399	-3.36547
PIK3AP1	-0.267824	3.50896	-2.95011	0.00663456	0.0378984	-2.58713
PPME1	-0.267494	5.76847	-5.36091	1.29329e-05	0.000546094	3.06286
EPPK1	-0.267368	5.14466	-4.18999	0.000283665	0.0042753	0.123257
PRKAR1A	-0.267297	7.66142	-5.36644	1.34374e-05	0.000561299	2.90751
PAXIP1-AS2	-0.267106	1.14974	-1.70526	0.100048	0.239094	-4.44831
ATXN7L2	-0.26679	2.1478	-2.17275	0.039085	0.127126	-3.87939
TMCC1	-0.266595	4.20912	-3.34976	0.00248706	0.019082	-1.80276
CNNM4	-0.266399	4.10274	-3.39626	0.00220227	0.0176503	-1.67164
RILP	-0.265904	3.39554	-3.12504	0.00433042	0.0280001	-2.17545
TBL3	-0.26576	6.04735	-5.52473	8.41679e-06	0.000403064	3.45973
ESYT1	-0.265568	7.19129	-6.03137	2.25612e-06	0.000175685	4.6879
KIF3C	-0.265372	4.82688	-3.03	0.00708369	0.0398221	-2.80554
SPIN3	-0.265226	1.29041	-1.77321	0.0878908	0.219033	-4.37377
C5ORF42	-0.265224	2.60606	-2.57239	0.0161515	0.0698254	-3.21158
PCK2	-0.264521	8.35034	-6.05728	2.11043e-06	0.000169256	4.71825
KLHL21	-0.264286	6.45457	-2.03186	0.0817239	0.208609	-5.07483
PCSK1N	-0.263999	6.18375	-2.59975	0.0279231	0.101221	-4.09902
SULT1A3	-0.263464	0.390485	-1.39094	0.176015	0.348796	-4.73142
LMBR1L	-0.263403	2.81951	-2.50673	0.0187582	0.0769545	-3.3839
CTU2	-0.263391	5.11639	-4.42601	0.000152431	0.00288293	0.72825
MXD4	-0.263359	6.52833	-5.63564	6.29892e-06	0.000333869	3.70811
FURIN	-0.263258	8.02466	-4.96874	5.01132e-05	0.00140466	1.64209
DDN-AS1	-0.263175	1.46138	-1.68451	0.104032	0.245165	-4.5318
PLXNB3	-0.263054	2.49313	-2.03599	0.0525038	0.154535	-4.19226
KDM4A	-0.262846	4.8365	-4.05748	0.000401401	0.00538117	-0.168184
AL138724.1	-0.262683	2.19671	-2.12648	0.0431032	0.13553	-3.97019
NOC3L	-0.262525	3.77513	-2.87441	0.00817983	0.0439849	-2.82024
ZNF815P	-0.262514	0.113347	-1.10863	0.277725	0.470608	-4.97838
NBPF15	-0.26251	3.13348	-2.95629	0.0065362	0.0375988	-2.50371
PPP1R12C	-0.26245	5.09791	-3.90653	0.000605777	0.00708237	-0.597356
ZDHHC14	-0.261976	3.83658	-3.24604	0.00320929	0.0225922	-1.97737
CASTOR2	-0.261842	2.63152	-2.38278	0.0247668	0.0937675	-3.58805
PLXNA1	-0.261649	6.4233	-4.96328	3.68732e-05	0.00114009	1.97282
SLC35A4	-0.261618	2.0009	-1.75731	0.0909904	0.223923	-4.53279
CAMTA2	-0.261613	5.0911	-4.30138	0.000211673	0.00362314	0.413558
ZNF410	-0.261607	1.65901	-1.7121	0.0987644	0.237226	-4.52959
TLDC2	-0.261226	1.62312	-1.72043	0.0972172	0.234717	-4.51061
SLC39A4	-0.261161	7.41215	-4.57128	0.000164085	0.003022	0.531664
SIX4	-0.261097	2.19833	-2.05714	0.0498171	0.149548	-4.09083
AL450326.1	-0.260999	1.93198	-2.0099	0.0549077	0.159256	-4.11751
TNXB	-0.260922	0.592031	-1.40528	0.171756	0.34354	-4.74563
KIAA0513	-0.260889	2.17885	-1.94071	0.063192	0.174294	-4.28139
HSD17B14	-0.260773	0.202591	-1.22704	0.230786	0.417999	-4.87873
FAM171A2	-0.260717	2.97698	-2.50114	0.0189972	0.0777327	-3.4267
ANK2	-0.260672	3.39579	-3.0612	0.00506478	0.0311214	-2.31938
MGAT4B	-0.260652	7.5817	-5.7344	4.86951e-06	0.000284393	3.90842
LRP1	-0.260206	8.96104	-5.21152	2.08231e-05	0.000763616	2.4486
SEC16A	-0.260183	7.13141	-5.13941	2.38038e-05	0.000837069	2.36157
RASGRF2	-0.26008	5.78646	-3.81367	0.00102986	0.0104603	-1.13213
FAM219B	-0.260067	2.33989	-2.16361	0.039851	0.128376	-3.93394
ANKZF1	-0.26003	4.08775	-3.46237	0.00186324	0.0155867	-1.51212
UBE3D	-0.259935	2.17403	-1.94065	0.0631986	0.174294	-4.28034
CITED4	-0.259847	4.78648	-3.57635	0.00144656	0.0131662	-1.37734
ZNF358	-0.259668	5.1869	-4.60487	9.50657e-05	0.00210395	1.17753
UBTD1	-0.259497	4.17443	-2.87178	0.00884599	0.0462654	-2.94366
EHBP1L1	-0.259402	5.13653	-4.39981	0.000163335	0.00302121	0.65853
TMEM87B	-0.259393	4.33506	-4.01501	0.000448497	0.00575857	-0.201335
L1CAM	-0.259153	3.84281	-3.18147	0.00376733	0.0254416	-2.1274
CPLX1	-0.259076	2.60737	-2.38001	0.0249195	0.0941195	-3.58848
PLEKHB2	-0.259055	6.7685	-5.66254	5.87202e-06	0.000317151	3.76181
PLEKHM2	-0.258953	6.29919	-5.33864	1.37119e-05	0.000568936	2.95725
RNGTT	-0.258953	4.03751	-3.73412	0.000929827	0.00971007	-0.84895
GPT2	-0.258935	8.6273	-6.05554	2.11989e-06	0.000169256	4.70893
TNFSF10	-0.258832	2.28968	-2.30591	0.029333	0.104433	-3.66531
PROM1	-0.258551	1.88884	-1.93486	0.06394	0.175731	-4.23223
SERINC2	-0.258542	5.6131	-4.81372	5.47416e-05	0.00146306	1.66455
ATG7	-0.258405	4.0422	-3.32597	0.00262815	0.0196991	-1.82691
RTN2	-0.258204	3.70635	-3.34103	0.00253064	0.0192778	-1.73363
TGIF1	-0.258103	4.24111	-2.62911	0.0166826	0.0715337	-3.50647
SLC7A1	-0.258047	7.26994	-5.44928	1.02561e-05	0.000464763	3.18283
MT2A	-0.257952	8.15599	-5.31687	1.4858e-05	0.000595028	2.78828
RARA-AS1	-0.257566	1.09738	-1.51056	0.142941	0.303672	-4.70105
TNFRSF12A	-0.257391	5.69573	-3.12392	0.00701215	0.0394903	-2.86397
VPS51	-0.257383	7.08195	-5.62442	6.48612e-06	0.000339759	3.64576
DIP2B	-0.257319	6.43242	-5.13864	2.32132e-05	0.000824887	2.42762
LRWD1	-0.257254	4.80872	-4.46245	0.000138463	0.00272343	0.861942
SOX18	-0.257249	5.22358	-3.56872	0.00167546	0.0144965	-1.55138
LINC00476	-0.256961	1.10564	-1.39404	0.175089	0.347647	-4.84598
AC092171.5	-0.256906	1.86734	-1.81353	0.0812922	0.207759	-4.41856
C2ORF27A	-0.256818	0.125562	-1.21554	0.235067	0.423321	-4.87871
VARS2	-0.256701	7.21379	-5.74091	4.78763e-06	0.000280912	3.9403
RASL11A	-0.256691	1.64386	-1.91454	0.0665983	0.180636	-4.21921
LOXL4	-0.256664	5.33981	-3.57947	0.00169803	0.0146416	-1.57096
BCAR3	-0.25662	3.17343	-2.57509	0.0160517	0.0694893	-3.31824
SELENOP	-0.256534	8.45544	-5.83381	3.76083e-06	0.000242055	4.14169
TMEM8A	-0.256127	7.32827	-5.02999	3.36163e-05	0.00107875	2.02074
TPRN	-0.25594	5.50554	-4.06105	0.000417264	0.0054831	-0.287823
CAD	-0.255889	6.6025	-5.4015	1.16256e-05	0.00050225	3.09724
AL136116.3	-0.255798	1.89499	-1.92533	0.0651747	0.177894	-4.24853
ERMP1	-0.255708	6.4875	-5.29263	1.54752e-05	0.000615833	2.82315
SH3PXD2B	-0.255612	4.02937	-3.1915	0.00367494	0.0250321	-2.13766
RAET1E-AS1	-0.25561	2.02097	-2.10925	0.0446909	0.138861	-3.96631
HBQ1	-0.255289	2.70877	-2.50688	0.0187515	0.0769545	-3.36156
FAM241A	-0.255167	3.56471	-3.16699	0.00390474	0.0259391	-2.11083
SLC39A14	-0.254944	8.938	-5.94738	2.80245e-06	0.000198612	4.42646
LMF2	-0.254919	7.01758	-5.45026	1.02299e-05	0.000464763	3.19803
SPRY1	-0.254684	4.591	-3.75864	0.000872824	0.00925267	-0.875253
AC016394.2	-0.254656	0.679055	-1.33238	0.194278	0.373543	-4.84263
RALGPS1	-0.254638	1.06713	-1.5344	0.136994	0.294649	-4.665
PTGR1	-0.254512	3.38521	-2.72956	0.0112177	0.0542606	-3.03995
AC005332.5	-0.254466	3.29497	-2.74642	0.0107823	0.0529459	-2.98639
GRK2	-0.25445	6.52471	-5.41392	1.12527e-05	0.000491188	3.13494
IRAK1	-0.254413	8.28424	-5.99079	2.50512e-06	0.000185894	4.549
PKLR	-0.254303	4.99532	-4.40591	0.000160731	0.00299059	0.692839
DUS3L	-0.254118	5.45695	-4.24649	0.000244546	0.00387402	0.225427
LRRC37A2	-0.253789	2.2456	-1.92835	0.0647813	0.177309	-4.31604
SLC44A3	-0.253698	2.53131	-2.34871	0.026704	0.0983276	-3.63266
EVPL	-0.253604	6.13813	-4.69655	7.46136e-05	0.00179169	1.30598
TESK1	-0.253131	4.11734	-3.39404	0.00221463	0.017684	-1.67959
CEPT1	-0.253087	3.70511	-2.95701	0.00652484	0.0375506	-2.60897
SLC29A3	-0.253014	5.58365	-4.38388	0.000170337	0.00309626	0.560744
PLEKHF2	-0.252864	2.92654	-2.38418	0.0246902	0.0935338	-3.64627
FOXA2	-0.252793	6.37167	-4.65567	8.4907e-05	0.00194746	1.16192
AC241585.2	-0.25257	0.100856	-1.09809	0.282215	0.474876	-4.9862
FBXO33	-0.252159	3.33549	-2.89432	0.00758782	0.0418176	-2.67686
CAPN10	-0.252129	4.55205	-3.89291	0.00061642	0.00718535	-0.537461
PERM1	-0.251281	1.18272	-1.60285	0.121029	0.271759	-4.59488
GTF3C1	-0.251146	7.92051	-5.87453	3.38393e-06	0.000225864	4.25887
TTLL12	-0.25109	7.18228	-5.92709	2.95339e-06	0.000206983	4.42095
AC093909.6	-0.251061	1.5575	-1.67914	0.105086	0.246955	-4.55735
TRABD	-0.251024	5.75688	-4.82215	5.35363e-05	0.00144432	1.67025
TNFRSF1A	-0.250758	6.72729	-5.72965	4.93004e-06	0.000286601	3.93741
CYP51A1	-0.250715	5.32571	-4.12321	0.000337956	0.0048337	-0.0705952
DKK4	-0.250638	2.05605	-1.79332	0.0845453	0.213265	-4.48875
SEC24C	-0.250468	6.34895	-4.50217	0.000132999	0.00263802	0.732975
RPL10P16	-0.250465	1.44837	-1.70265	0.100543	0.239808	-4.50339
PTPN14	-0.250357	4.08393	-3.06545	0.00502084	0.0309569	-2.43701
INPPL1	-0.250328	5.65205	-4.2696	0.000230132	0.00374596	0.259866
ADCY6	-0.250294	4.37837	-3.52102	0.00160533	0.0140975	-1.42008
KIAA1109	-0.250259	3.70345	-3.02038	0.00559521	0.0334369	-2.46755
BLACAT1	-0.250082	0.0868581	-1.06766	0.295472	0.489157	-5.01091
MAP2K1	-0.250061	5.42305	-4.45716	0.000140408	0.00273693	0.768532
DICER1-AS1	-0.24993	0.0425149	-1.10383	0.279763	0.472261	-4.97201
RASSF7	-0.249836	4.22251	-2.57418	0.0184451	0.07629	-3.6018
CRACR2B	-0.249565	4.45013	-4.05031	0.000408989	0.0054424	-0.130094
ZDHHC9	-0.249408	5.96109	-4.90242	4.33037e-05	0.0012587	1.85673
SPATA2L	-0.2494	5.00954	-4.25663	0.000238115	0.00381195	0.310772
TMEM136	-0.249259	1.896	-1.79707	0.0839332	0.212273	-4.45009
MRM1	-0.249109	4.0324	-3.14868	0.00408538	0.0268842	-2.2366
ZNF674-AS1	-0.249106	1.406	-1.65668	0.109586	0.253983	-4.56074
MT-CO1	-0.24896	14.1327	-1.25952	0.25238	0.442806	-6.27063
CDKN2A	-0.248672	3.33126	-2.81171	0.00924098	0.0479141	-2.85448
CTDSPL	-0.24834	5.91742	-5.30512	1.49752e-05	0.000597823	2.9041
SMIM29	-0.24824	3.92885	-3.25603	0.00313036	0.0222101	-1.97045
SGK2	-0.248193	4.51847	-3.54312	0.00151747	0.0136054	-1.38944
MEGF6	-0.248192	2.36732	-2.16041	0.0401219	0.128788	-3.94521
RIPPLY3	-0.247737	0.93607	-1.46405	0.155148	0.320484	-4.73143
ZNF580	-0.247626	4.65777	-3.6894	0.00104333	0.0105631	-1.05561
TMEM185B	-0.247609	4.12025	-3.67159	0.0010922	0.0108832	-1.01428
CD19	-0.247605	-0.0695999	-1.03711	0.309218	0.503567	-5.01345
SARS	-0.24755	7.39054	-5.91477	3.04907e-06	0.00021134	4.38037
WDR81	-0.247459	6.02895	-4.86475	4.78355e-05	0.00135606	1.75234
RASAL2-AS1	-0.247166	0.529087	-1.18196	0.247901	0.438223	-4.97636
NCDN	-0.247022	4.75135	-3.78631	0.00081261	0.0087734	-0.831757
HIVEP1	-0.246982	3.35445	-1.50571	0.160921	0.328254	-5.22755
PDLIM3	-0.246906	2.28583	-2.17958	0.0385209	0.125924	-3.89441
EPN2	-0.246881	3.63404	-2.82259	0.00900518	0.0470005	-2.88995
LGALS8	-0.246854	5.3649	-4.02046	0.000442167	0.00569759	-0.335601
VPS18	-0.246795	5.68548	-4.68661	7.66001e-05	0.00181979	1.32782
ATP6V0D1	-0.246705	6.70193	-5.4077	1.1438e-05	0.000497554	3.10654
AC136632.1	-0.246668	-0.0473866	-1.07697	0.291369	0.484527	-4.98221
AL355803.1	-0.246668	0.386858	-1.1647	0.254698	0.445704	-4.96956
ZNF205	-0.246655	3.5541	-2.74123	0.0109145	0.0533875	-3.04858
WDR45	-0.246471	4.16577	-3.51837	0.00161621	0.0141488	-1.3915
LENG9	-0.246426	2.34412	-1.43742	0.169072	0.339967	-5.06192
SYVN1	-0.246402	5.93039	-4.08106	0.000420918	0.00551963	-0.335275
RELL1	-0.246347	3.71099	-2.83455	0.00875261	0.045863	-2.87891
TMEM38A	-0.246017	2.11632	-1.99797	0.0562644	0.161864	-4.17413
ARHGEF16	-0.245908	4.62357	-3.72012	0.000963979	0.00999227	-0.975003
BOP1	-0.245821	7.57194	-5.31516	1.45849e-05	0.000593512	2.82146
AHNAK	-0.245664	7.33127	-4.55022	0.000140339	0.00273693	0.647864
SKIDA1	-0.245609	2.27797	-1.8008	0.083642	0.211876	-4.52693
MICAL3	-0.245547	4.36499	-2.67841	0.0143409	0.064082	-3.40786
ERN1	-0.245478	3.08122	-2.5526	0.0168991	0.0721917	-3.3451
JADE2	-0.245408	5.18637	-4.19396	0.000280724	0.00425393	0.127447
TBC1D10A	-0.245378	2.46825	-2.37851	0.0250026	0.0941608	-3.56407
TLN1	-0.245249	8.67551	-5.42474	1.0938e-05	0.000480775	3.07768
GRAMD2B	-0.245147	1.40272	-1.60658	0.120206	0.270545	-4.62951
CAPN1	-0.244962	7.56993	-5.31252	1.46864e-05	0.000593724	2.81467
RFLNB	-0.244943	4.42621	-3.80389	0.000776477	0.00852503	-0.738495
TECPR1	-0.244883	5.14301	-3.97031	0.000503966	0.00623287	-0.430983
NPRL3	-0.2448	6.13496	-4.60031	9.62183e-05	0.00211462	1.05725
MIB2	-0.244704	5.51963	-4.22477	0.000258906	0.0040124	0.162039
AP5Z1	-0.244587	4.43806	-3.32384	0.00264217	0.0197693	-1.89968
PIM3	-0.244586	5.71932	-3.41603	0.00279974	0.02057	-2.07236
MAP1S	-0.244566	5.8515	-3.58389	0.00179407	0.0151487	-1.67511
ECE2	-0.24456	4.4618	-3.7916	0.000801554	0.00870939	-0.774207
CLDN4	-0.244536	6.27173	-3.83462	0.000981248	0.0101463	-1.13877
PWWP2B	-0.244461	3.55479	-2.50113	0.0194603	0.0790945	-3.55888
WDFY3	-0.244393	4.20716	-3.33734	0.00255422	0.0193522	-1.82893
PPP2R3B	-0.244222	4.31865	-3.53932	0.00153221	0.0136752	-1.36622
FCHO1	-0.244105	3.47739	-2.87558	0.0079363	0.0431909	-2.74443
BAG6	-0.243888	9.2822	-5.42262	1.09989e-05	0.000481776	3.06299
MED12	-0.243858	5.93827	-4.43464	0.000149001	0.00285228	0.650045
DMXL2	-0.243696	2.565	-2.22489	0.0349625	0.117897	-3.87011
AL662844.4	-0.243559	1.92898	-1.85853	0.0744316	0.195205	-4.36153
PLIN4	-0.243543	3.10798	-2.63259	0.0140613	0.0632774	-3.1874
SRCAP	-0.243293	3.91085	-1.99678	0.065485	0.178383	-4.62343
GTF2H4	-0.243247	0.82632	-1.37677	0.180306	0.354807	-4.81698
ADAP1	-0.243181	4.95817	-3.494	0.00176589	0.0149609	-1.59631
NUDT19	-0.24315	2.91618	-2.23845	0.0339571	0.115535	-3.92007
HTT	-0.243132	6.8888	-4.97148	3.60832e-05	0.0011231	1.9607
RNH1	-0.243013	7.02413	-5.22535	1.84724e-05	0.000700921	2.61333
MAPRE3	-0.242992	0.0293324	-1.06486	0.296713	0.490312	-5.00477
RPTOR	-0.242912	7.29057	-4.87463	4.74797e-05	0.00135295	1.6712
ETV4	-0.242751	8.92574	-5.81069	3.99346e-06	0.000253153	4.07437
TMPRSS2	-0.242716	0.988103	-1.39577	0.174571	0.347079	-4.82273
AC116025.2	-0.242664	0.788479	-1.38133	0.178916	0.35266	-4.80529
RPAP1	-0.242661	5.88625	-4.57613	0.000102565	0.00220794	1.02031
FAM83G	-0.242524	5.5635	-3.39781	0.00277232	0.0204759	-2.05703
ZHX3	-0.242297	4.64234	-3.80487	0.000774517	0.00851091	-0.769292
RHPN2	-0.242248	5.23827	-4.48404	0.000130795	0.00262215	0.860773
PARD6A	-0.242189	2.77538	-2.40682	0.0234786	0.0901864	-3.57092
BCAT1	-0.241937	6.14994	-4.49791	0.000126094	0.00255325	0.791298
C17ORF62	-0.241854	5.4686	-4.5126	0.000121298	0.00249842	0.905167
TLE3	-0.241772	4.98695	-2.27405	0.042259	0.133776	-4.39847
PLLP	-0.241674	6.67262	-5.40614	1.14848e-05	0.000497871	3.10442
KIAA1468	-0.241384	3.94834	-2.93287	0.00691617	0.0390544	-2.70841
KDM4B	-0.241199	4.92822	-4.0349	0.000425802	0.00556632	-0.238289
KIF13B	-0.241194	5.5409	-4.25539	0.00023889	0.00381773	0.237324
AC242842.1	-0.241013	0.0405443	-1.04063	0.307612	0.502139	-5.0273
PPP6R1	-0.240893	7.40048	-5.38495	1.21415e-05	0.000520971	3.0099
STX5	-0.240835	5.71451	-4.72109	6.99283e-05	0.00173651	1.41353
PLEKHN1	-0.240794	1.84957	-1.72279	0.096783	0.234072	-4.55225
BICDL1	-0.240758	3.17487	-2.44793	0.0214175	0.0843529	-3.57411
RNF213	-0.240741	6.054	-4.61525	9.24954e-05	0.00206154	1.10378
LTBP2	-0.24062	2.27404	-1.80308	0.0830486	0.211009	-4.52287
NBEA	-0.240333	1.74985	-1.73721	0.0941664	0.229548	-4.51077
WDR62	-0.240182	5.15112	-3.86744	0.000658577	0.00748036	-0.689564
INCA1	-0.239948	0.731388	-1.28577	0.209838	0.392919	-4.903
AP2A2	-0.239603	6.48304	-4.93381	3.98577e-05	0.00118652	1.89135
CDA	-0.239521	2.54776	-2.21208	0.0359372	0.120221	-3.88954
CHPF2	-0.239495	5.41666	-4.08215	0.000376317	0.00512661	-0.186816
VAMP2	-0.239456	3.32171	-2.46709	0.0205148	0.0820528	-3.56694
ZNF512	-0.239356	4.32595	-3.33268	0.00258429	0.0194866	-1.86012
ARAF	-0.239154	5.6113	-4.2911	0.000217475	0.00366325	0.319753
STK26	-0.23914	5.07589	-3.29735	0.00314409	0.022238	-2.1377
MT-ND4	-0.239107	13.4035	-0.95439	0.375041	0.569125	-6.59331
KDM5C	-0.239097	6.7241	-5.12567	2.40205e-05	0.000837069	2.37253
OSGIN2	-0.238708	3.20158	-2.78581	0.00982573	0.0500612	-2.8849
AC104958.2	-0.238568	4.70963	-3.85719	0.000676318	0.00761764	-0.649903
RERE	-0.238468	7.23894	-2.75678	0.0199168	0.0803383	-3.8903
TRDMT1	-0.238451	1.49525	-1.59568	0.122627	0.274623	-4.66181
DMTN	-0.238059	6.85151	-4.82537	5.30823e-05	0.00143698	1.58298
SLC7A2	-0.237976	5.75212	-4.04287	0.000421816	0.00552566	-0.337592
ABALON	-0.237893	4.01318	-3.17825	0.00379748	0.025546	-2.16554
PLXNA3	-0.237866	3.76561	-2.7536	0.0106015	0.0524257	-3.06417
PIGZ	-0.23782	4.11917	-2.77208	0.0105066	0.0521454	-3.11198
EPG5	-0.237709	3.42932	-2.79804	0.00954545	0.0490093	-2.90294
HLA-F-AS1	-0.237444	0.46874	-1.2655	0.2169	0.401495	-4.88078
PAX6	-0.23737	0.805037	-1.12503	0.271163	0.463997	-5.0818
TRMT1	-0.237202	5.72063	-4.6593	8.23328e-05	0.00190957	1.25323
VEGFB	-0.236962	4.43893	-2.80049	0.0103051	0.0515043	-3.13706
ARFGEF3	-0.23653	4.10815	-3.03047	0.00545931	0.0329014	-2.51968
ZNF670	-0.236402	1.80093	-1.43803	0.163326	0.331855	-4.93376
SH3BP2	-0.2362	4.06928	-3.19117	0.00367793	0.0250389	-2.14573
AHI1	-0.236132	2.56595	-2.14938	0.0410699	0.130998	-4.00666
PJA2	-0.236126	5.41549	-4.22733	0.000257174	0.00399532	0.181808
AC008440.3	-0.235891	1.54702	-1.43747	0.162493	0.330621	-4.8796
ADCK2	-0.235854	4.53628	-3.81806	0.000748505	0.0082683	-0.72047
COQ8B	-0.235712	3.88188	-3.12741	0.00430529	0.0278948	-2.25831
ZDHHC18	-0.2356	5.20986	-3.82726	0.000730893	0.00809501	-0.798084
ZNF784	-0.235431	3.74064	-3.10375	0.00456323	0.0289709	-2.28657
GREB1L	-0.235261	0.228747	-1.03942	0.308163	0.502639	-5.05912
TTYH3	-0.235209	8.70794	-5.01522	3.21473e-05	0.0010479	2.00957
TBC1D10B	-0.235185	7.05995	-4.94657	3.85363e-05	0.00116579	1.88567
TUBGCP4	-0.235096	5.17141	-4.35646	0.000183097	0.00327163	0.543081
AC083880.1	-0.23508	1.23991	-1.43284	0.1638	0.332215	-4.82422
NUDT22	-0.23505	4.15885	-3.35516	0.00244239	0.0188907	-1.77855
MT-CO3	-0.234758	12.7151	-1.29748	0.23978	0.428749	-6.22257
LDLR	-0.234597	7.11369	-4.12683	0.00044921	0.00575857	-0.459491
HCAR1	-0.234539	2.21439	-1.75532	0.0909633	0.223923	-4.58267
ZFYVE26	-0.234502	5.20522	-4.06894	0.00038955	0.00526143	-0.19167
RHBDD1	-0.234422	3.23345	-2.70986	0.0117476	0.0558119	-3.05171
NACC2	-0.234319	6.2644	-4.24282	0.000252129	0.00393554	0.108363
GOLGA2P10	-0.234275	2.32081	-1.97201	0.0593178	0.166944	-4.2604
SMPD2	-0.234214	2.97539	-2.37231	0.0253484	0.0949153	-3.67948
ITGAL	-0.234163	1.96293	-1.87719	0.071738	0.190281	-4.33907
TOM1L2	-0.234162	4.02952	-3.26647	0.0030499	0.0218357	-1.9642
RGP1	-0.233832	5.52048	-4.26849	0.0002308	0.00375199	0.273292
KAZN	-0.233776	5.55222	-3.45529	0.00220402	0.0176532	-1.86188
TRIM8	-0.233595	6.92502	-4.04009	0.000558775	0.00668146	-0.659771
BPNT1	-0.233447	4.71307	-3.32894	0.00260859	0.0196345	-1.93341
CTGF	-0.233139	7.48008	-2.40257	0.0411047	0.131051	-4.54978
ATP8B2	-0.232722	6.25876	-4.74481	6.56784e-05	0.00167043	1.41967
AL365273.1	-0.232395	0.702997	-1.34448	0.190387	0.368418	-4.8332
CARS	-0.232362	5.37045	-4.44036	0.00014677	0.00281811	0.731924
FLNB	-0.232281	9.06348	-4.41965	0.000186091	0.00331573	0.311281
SHISA4	-0.232259	0.6376	-1.20792	0.237933	0.426656	-4.96906
TCIRG1	-0.232218	5.29598	-4.19294	0.000281477	0.00425393	0.110105
PPM1L	-0.232122	1.8022	-1.70102	0.100853	0.24017	-4.5746
SLC4A11	-0.23209	4.63715	-3.11143	0.00458058	0.0290518	-2.44278
JUND	-0.232046	7.25183	-4.48383	0.00014397	0.00278115	0.598262
TRIM50	-0.231855	3.67104	-2.97786	0.00620376	0.0361814	-2.55643
CDK5	-0.231735	4.547	-3.25767	0.0031176	0.0221907	-2.07347
SLC22A9	-0.231678	1.48279	-1.4326	0.163869	0.332242	-4.8727
SH3BP1	-0.231606	5.52189	-4.0919	0.000366831	0.00508707	-0.175948
TMTC1	-0.231449	0.617669	-1.23906	0.226375	0.413094	-4.93343
LLGL2	-0.23144	6.48243	-5.22816	1.83363e-05	0.000700921	2.65607
PANX2	-0.2312	3.18767	-2.51064	0.0185927	0.0766399	-3.45198
DUSP1	-0.231177	3.52446	-1.2127	0.258672	0.450276	-5.62235
PTDSS2	-0.231064	5.84629	-4.41451	0.000157124	0.00295397	0.608363
B4GALT6	-0.230961	1.39885	-1.33079	0.19486	0.374206	-4.97839
AL773545.3	-0.230846	2.39501	-1.98634	0.057614	0.164287	-4.25259
MTOR	-0.230806	6.76629	-4.52802	0.00011646	0.0024445	0.817171
PLEKHA6	-0.230447	5.15842	-3.73496	0.0009278	0.00969693	-1.01952
PDF	-0.230275	5.00277	-3.20114	0.0038271	0.0256529	-2.3227
GBE1	-0.230251	4.61985	-3.26455	0.00306458	0.0219284	-2.06969
ST7-AS1	-0.230069	1.82312	-1.82628	0.0792948	0.20406	-4.39071
HSD17B7P2	-0.230047	0.505854	-1.18246	0.247706	0.438139	-4.97208
RPUSD3	-0.229982	5.2111	-4.28262	0.00022238	0.00368153	0.349511
CEP104	-0.22998	5.59668	-4.61231	9.32148e-05	0.00207025	1.14629
APOBEC3G	-0.229884	0.599496	-1.21673	0.234621	0.423243	-4.95331
SLC2A6	-0.229794	5.09295	-4.02412	0.000437957	0.00569156	-0.288944
ABCG2	-0.229771	3.71117	-2.65442	0.0133678	0.0609671	-3.26352
STBD1	-0.229649	2.16473	-1.64423	0.112295	0.25808	-4.73623
GPR137	-0.229614	4.97071	-3.55026	0.00149007	0.013465	-1.44374
BANP	-0.229447	3.74738	-2.87436	0.00795949	0.0432616	-2.79931
DHX16	-0.229361	6.17191	-4.87294	4.68116e-05	0.00134211	1.75986
SNX25	-0.228808	3.8012	-2.74618	0.0107882	0.0529547	-3.08705
PLCD3	-0.22875	6.2105	-3.52507	0.00205936	0.0167067	-1.84971
ULK3	-0.228698	4.21478	-2.98798	0.00605347	0.035436	-2.63469
CES1P1	-0.228678	0.876311	-1.19881	0.241398	0.4307	-5.02112
SLC26A11	-0.228598	3.76386	-2.976	0.00623186	0.0362782	-2.57806
CD14	-0.228593	2.36134	-2.04094	0.0515135	0.15251	-4.15272
TFRC	-0.228388	8.03305	-5.62871	6.41389e-06	0.000338541	3.62072
EGLN1	-0.228301	5.79544	-3.87162	0.000659979	0.00748036	-0.775189
ADAT3	-0.228267	3.25251	-2.61508	0.0146414	0.0650356	-3.25253
IDUA	-0.228113	1.13234	-1.33245	0.194257	0.373543	-4.92371
OPLAH	-0.228011	5.90533	-4.14367	0.000320312	0.00465522	-0.0912129
PPARD	-0.227986	5.29759	-4.00543	0.000459858	0.00584789	-0.364435
ANGEL1	-0.227945	4.43822	-3.36913	0.00235807	0.0184994	-1.79281
TLX2	-0.227834	0.137605	-1.0858	0.287517	0.480584	-5.00311
WSCD1	-0.227828	1.99274	-1.88554	0.0705599	0.187843	-4.33222
STOML1	-0.22769	2.3894	-2.00685	0.055252	0.159906	-4.21644
LZTS3	-0.227665	5.56098	-4.27196	0.000228704	0.00372752	0.277053
VPS50	-0.227432	2.68632	-2.06573	0.0489374	0.147903	-4.18072
LINC00511	-0.227266	4.34808	-2.64347	0.0146905	0.0652308	-3.44744
NOL6	-0.227217	6.39949	-4.79276	5.78599e-05	0.00153144	1.53175
MCOLN1	-0.22693	3.76808	-2.45898	0.0213685	0.0842623	-3.68738
RAB9A	-0.226887	3.09178	-2.52378	0.0180461	0.0751077	-3.40551
DMWD	-0.226711	4.94439	-3.78965	0.00080562	0.00874603	-0.852671
ZSWIM8	-0.226564	5.40056	-3.74131	0.000912747	0.00956337	-1.03842
URB1	-0.226486	5.82927	-3.89432	0.000620527	0.0072074	-0.720422
NR1H3	-0.22633	4.95157	-3.93773	0.000548607	0.00659876	-0.48532
TRRAP	-0.226227	6.57386	-4.71479	7.11015e-05	0.00173827	1.3154
UGT2B4	-0.226005	2.22898	-1.87678	0.0717959	0.190354	-4.39578
LINC01278	-0.225987	3.36401	-2.75606	0.0105404	0.0522259	-2.97994
HERC3	-0.225962	2.19716	-2.02999	0.0526894	0.154864	-4.13678
IDH3A	-0.225847	5.12413	-4.03939	0.000420836	0.00551963	-0.254949
B3GNT2	-0.225569	4.57833	-3.22328	0.00339625	0.0236314	-2.15944
AL845472.2	-0.225455	0.0446483	-1.09761	0.282421	0.475033	-4.97819
RECQL5	-0.225449	4.50974	-3.3949	0.00220982	0.017666	-1.74355
SLC38A7	-0.225444	5.41341	-3.58854	0.00136556	0.0126294	-1.42351
SPIN2B	-0.225407	1.09563	-1.21178	0.236479	0.424713	-5.04962
S100P	-0.22538	6.16133	-4.03723	0.000429419	0.00560503	-0.40019
NCLN	-0.225062	7.53956	-4.60512	9.5004e-05	0.00210395	0.974006
TPST2	-0.22499	4.37777	-3.58413	0.00136665	0.0126302	-1.26786
PREB	-0.224923	7.45899	-5.26805	1.65087e-05	0.000642333	2.70333
GNB1L	-0.224907	3.35728	-2.78999	0.00972899	0.0497895	-2.90628
DENND4B	-0.224906	5.64245	-3.84453	0.000698889	0.0078022	-0.814213
SLC22A3	-0.224656	4.55109	-3.43697	0.00198702	0.016298	-1.64996
CEP72	-0.224256	2.54153	-2.0934	0.0461978	0.141945	-4.10062
ACBD4	-0.22424	4.42887	-3.36996	0.00235316	0.0184724	-1.78933
SCYL1	-0.224129	6.70673	-4.9834	3.4965e-05	0.00109996	2.00361
SEMA4B	-0.224063	3.73609	-2.48246	0.0199399	0.0803383	-3.62543
LINC02532	-0.223861	-0.0116027	-1.00249	0.325331	0.519705	-5.05131
HAL	-0.223841	0.350584	-0.970638	0.340658	0.534703	-5.13752
PTPRJ	-0.22384	2.12615	-1.83085	0.0785893	0.202658	-4.44671
KLHL24	-0.223767	1.61587	-1.51494	0.141831	0.302026	-4.79419
ATP1A1	-0.223689	10.3946	-5.16763	2.15057e-05	0.000779581	2.38393
SORL1	-0.223676	5.82555	-4.23553	0.000251689	0.0039344	0.152036
CAPN2	-0.223482	4.86604	-2.33449	0.0338844	0.115434	-4.22729
GPATCH2L	-0.223458	3.63091	-2.42069	0.022858	0.0883168	-3.72628
GK	-0.223417	6.00313	-4.63879	8.69161e-05	0.00195915	1.16971
HSD11B1L	-0.223346	1.31055	-1.37854	0.179765	0.35389	-4.90403
AC233992.3	-0.223221	0.410415	-1.00094	0.326064	0.52034	-5.12318
CLEC16A	-0.223109	5.79913	-3.67143	0.00116633	0.0113792	-1.31053
PHF8	-0.222869	5.27371	-4.00734	0.000457575	0.00583062	-0.356435
CRYBG3	-0.222794	2.47318	-1.79979	0.0834905	0.211679	-4.57346
RAMP2-AS1	-0.222288	0.492354	-1.1175	0.273986	0.466757	-5.03265
KDM1B	-0.222266	4.55203	-3.05351	0.00516091	0.0316043	-2.54635
CBLC	-0.222228	1.50295	-1.62539	0.116123	0.264503	-4.62271
FAM135A	-0.221869	3.94263	-3.21859	0.00343608	0.0238045	-2.06014
SERTAD1	-0.221839	3.02913	-1.80167	0.0859041	0.215572	-4.70916
PLIN3	-0.221837	7.38918	-4.84384	5.05531e-05	0.00140466	1.60141
NBPF1	-0.221726	4.30954	-3.25177	0.00316376	0.022334	-2.04717
SNAPC3	-0.221636	4.2486	-3.38117	0.00228761	0.0181157	-1.73264
ADAM9	-0.221605	6.26629	-4.42973	0.000150945	0.00286772	0.604256
UHRF1BP1	-0.221483	6.07797	-4.19035	0.000283399	0.0042753	0.00876423
KRTAP3-1	-0.221441	1.6343	-1.51276	0.142383	0.302893	-4.80101
IL17RA	-0.221155	4.16441	-3.36586	0.00237756	0.018583	-1.75449
NCOR2	-0.221148	7.75609	-3.48895	0.00280511	0.0205974	-2.1907
KALRN	-0.221101	4.16396	-3.06402	0.00502997	0.0309981	-2.45395
C8G	-0.221055	2.04782	-1.60794	0.119906	0.270062	-4.76069
PLXNB2	-0.22103	8.51967	-4.84449	5.0467e-05	0.00140466	1.56766
NT5E	-0.220715	3.60832	-2.68832	0.0123539	0.0577199	-3.17165
SMIM3	-0.220507	3.39008	-2.17814	0.0392243	0.127398	-4.14198
TMEM106A	-0.220385	4.25558	-3.25418	0.00314487	0.022238	-2.03236
MBNL1	-0.220285	4.77541	-3.07134	0.004999	0.0308503	-2.55133
PPM1F	-0.220127	5.29983	-3.84028	0.000706643	0.00787246	-0.778481
ZNF274	-0.220019	3.82026	-2.73963	0.0109556	0.0534847	-3.10496
CDC42BPG	-0.219918	2.58572	-1.89606	0.0691005	0.185232	-4.44543
NME1-NME2	-0.219881	1.86578	-1.65126	0.110695	0.255441	-4.65959
EHD4	-0.219696	4.77951	-3.62633	0.00122672	0.0117235	-1.22915
CHST6	-0.219646	0.73998	-1.03503	0.310298	0.504499	-5.15364
RHOF	-0.219589	3.3237	-2.70192	0.0119678	0.0565234	-3.08653
MANBA	-0.219565	4.64046	-3.69179	0.00103693	0.0105152	-1.04734
CCDC22	-0.219437	4.64965	-3.63454	0.00120116	0.0115493	-1.18874
TOM1	-0.219422	6.49913	-4.9603	3.71637e-05	0.00114626	1.95879
RAB29	-0.219357	3.96491	-3.03561	0.00539138	0.0325885	-2.48207
DHX37	-0.219258	6.64729	-4.79923	5.68796e-05	0.0015106	1.529
RUNDC3B	-0.219208	0.202516	-0.952264	0.349719	0.54379	-5.12704
CLPTM1	-0.218905	7.53733	-4.81506	5.45491e-05	0.00146101	1.51999
LCK	-0.218846	0.941779	-1.23872	0.226499	0.413155	-4.99175
MMS19	-0.218826	6.0448	-4.65924	8.23441e-05	0.00190957	1.21835
NOA1	-0.218787	5.09887	-3.90101	0.000603591	0.00706336	-0.59846
TANGO2	-0.218779	4.04861	-3.11938	0.00439123	0.0282265	-2.30705
RIPK2	-0.218567	3.99849	-2.65826	0.0132492	0.0606455	-3.31253
CYP2W1	-0.218519	6.90184	-4.31742	0.000202921	0.00353571	0.264374
PACS1	-0.218466	6.369	-4.19547	0.000279614	0.00424468	-0.00663264
KDM7A	-0.218436	3.99059	-2.21007	0.0385836	0.125966	-4.23351
CELSR2	-0.218249	5.12315	-3.88649	0.000626791	0.00724081	-0.638225
SPSB1	-0.218065	3.96569	-2.3118	0.0304122	0.107105	-4.02895
PSMD2	-0.217858	8.61514	-4.9433	3.88704e-05	0.00117309	1.82358
AL645728.1	-0.21785	-0.045687	-0.863151	0.395934	0.58872	-5.15317
TIRAP	-0.217566	2.58433	-2.05545	0.049992	0.149869	-4.1762
KIFAP3	-0.217561	3.07486	-2.33204	0.0277012	0.100727	-3.77825
VPS13A	-0.217514	4.53272	-2.84681	0.00865249	0.0455114	-3.01632
POC1B	-0.21737	3.28948	-2.35584	0.0262872	0.0974187	-3.77864
ASPDH	-0.217353	1.39921	-1.42046	0.167336	0.337426	-4.87073
MAP2K2	-0.217323	7.74218	-4.77512	6.06223e-05	0.00157356	1.40802
DHX34	-0.217147	5.29093	-3.40767	0.00214999	0.0173193	-1.83986
SLC27A2	-0.216966	4.47291	-3.45232	0.00191127	0.0158639	-1.60056
AC005586.1	-0.216947	0.416141	-1.08604	0.287413	0.480584	-5.04923
DCBLD2	-0.216849	6.26775	-4.15194	0.000313441	0.00457116	-0.108262
TRMT2A	-0.216847	5.24519	-3.98609	0.00048366	0.00608919	-0.405948
FAAP100	-0.216729	6.17161	-3.69002	0.00114645	0.0112724	-1.3293
GMDS	-0.216393	7.7771	-4.47991	0.000132228	0.00262916	0.639931
MAST2	-0.216364	6.45445	-4.12736	0.000334301	0.0048032	-0.188113
CORO1B	-0.216308	6.67199	-4.38448	0.000170068	0.00309626	0.453317
APC2	-0.216192	2.04222	-1.59269	0.123297	0.275421	-4.78127
GBF1	-0.216117	6.90925	-4.82609	5.2981e-05	0.00143698	1.58105
UTRN	-0.216067	6.72065	-4.03381	0.000449761	0.00575857	-0.486831
CEP170B	-0.216019	5.92079	-3.98812	0.000481097	0.00606297	-0.487542
MYO5B	-0.216001	5.66725	-3.87152	0.000651641	0.00742588	-0.74999
RAB42	-0.215984	4.60805	-3.30375	0.00277859	0.0204987	-1.97566
DEF8	-0.215921	6.43157	-4.60074	9.61097e-05	0.00211462	1.03125
C16ORF89	-0.215826	0.30204	-0.997224	0.327832	0.521874	-5.10743
WDFY2	-0.215676	5.66495	-3.92976	0.000560102	0.00669099	-0.603599
MTTP	-0.21563	5.09775	-3.18803	0.00377155	0.0254564	-2.3381
KHNYN	-0.215577	6.67398	-4.30743	0.00020833	0.00359028	0.254856
TMEM268	-0.215561	3.07528	-1.99908	0.056447	0.161986	-4.38668
ETV5	-0.215421	6.37706	-4.31764	0.000202804	0.00353571	0.305689
GPT	-0.215412	2.72862	-1.97822	0.0585735	0.165924	-4.3409
KLHL14	-0.215385	5.03497	-3.6192	0.00124934	0.0118678	-1.28588
FAXDC2	-0.215368	2.86005	-2.28755	0.030531	0.107447	-3.81689
HSPH1	-0.215287	6.87713	-3.93262	0.000624967	0.00722637	-0.802064
MYO9B	-0.215209	5.78858	-3.19352	0.0043503	0.0280913	-2.52661
MT1A	-0.215044	0.14764	-1.01407	0.319881	0.514575	-5.06722
CLCN4	-0.21471	3.28871	-2.18501	0.0380778	0.125157	-4.10158
SPRYD3	-0.214663	5.01425	-3.33813	0.00254912	0.0193474	-1.96033
FLII	-0.214653	7.94804	-5.13734	2.32932e-05	0.000825403	2.34522
SKIV2L	-0.214641	6.63762	-4.94737	3.84549e-05	0.00116579	1.91475
HIST2H2BE	-0.214631	1.27738	-1.45031	0.158911	0.325816	-4.81006
TSC2	-0.214598	5.90219	-4.29266	0.000216587	0.00365763	0.289366
GLS	-0.214565	5.4519	-3.18419	0.0041042	0.026942	-2.44931
MICALL1	-0.214512	5.87796	-4.18033	0.000290949	0.00436423	0.00510363
PGS1	-0.214346	4.201	-2.91754	0.00717628	0.040057	-2.78971
TRAPPC5	-0.214315	2.31161	-1.95603	0.0612683	0.171071	-4.28523
AARS	-0.214296	8.62313	-5.26715	1.6548e-05	0.000642333	2.66818
PRR26	-0.214155	2.12091	-1.7088	0.0993818	0.238061	-4.63174
MAP2K3	-0.214151	6.83777	-4.46955	0.000135894	0.002687	0.660917
TMEM63A	-0.214046	5.38492	-4.08755	0.000371032	0.00510979	-0.169106
C1ORF159	-0.213988	3.09535	-2.21629	0.0356146	0.119394	-4.00084
PDGFA	-0.213883	1.7335	-1.55273	0.132557	0.288377	-4.76867
EIF4A1P10	-0.213875	0.0796597	-1.03319	0.311015	0.505209	-5.04007
ARSA	-0.21385	4.69309	-3.30351	0.00278028	0.0204987	-1.99035
AC239859.6	-0.213692	0.416497	-1.09263	0.284563	0.477299	-5.04307
SLC25A25	-0.213659	4.03352	-3.0849	0.00477928	0.0299655	-2.38306
ILK	-0.213648	4.74435	-3.37116	0.00234601	0.0184277	-1.83865
GYS1	-0.213482	5.86223	-4.04559	0.000414063	0.00545509	-0.335382
CDHR2	-0.213439	5.81757	-4.25178	0.00024117	0.00384136	0.194358
PRX	-0.213253	1.41279	-1.34302	0.190856	0.368772	-4.96698
SMCHD1	-0.213118	5.34581	-3.62063	0.00124476	0.0118421	-1.32814
ATXN1	-0.213044	4.39392	-3.11826	0.00440333	0.0282265	-2.37098
AGO2	-0.212947	5.50892	-3.25221	0.00338195	0.0235969	-2.28283
PCYT1A	-0.212919	5.9766	-4.339	0.000191716	0.00338883	0.39998
ADCY9	-0.212903	6.75663	-4.09649	0.000367979	0.00508998	-0.302675
TGM2	-0.212875	5.47656	-2.27726	0.0406675	0.129945	-4.46142
DOCK6	-0.212863	5.00529	-3.20716	0.00353493	0.024328	-2.26755
CYP4F11	-0.212698	4.1029	-2.97311	0.00627557	0.0364822	-2.64767
CP	-0.212588	5.80087	-1.63595	0.14284	0.303509	-5.54382
TIGD5	-0.212395	3.66855	-2.30234	0.0297572	0.105535	-3.96562
HS3ST3B1	-0.212311	6.03294	-4.38202	0.000171175	0.00309809	0.504493
SYN3	-0.212264	2.03035	-1.77719	0.0872196	0.218049	-4.5087
RHPN1	-0.212198	0.38886	-1.11362	0.275617	0.468586	-5.01887
HIP1R	-0.212174	5.14643	-3.53228	0.00155997	0.0138292	-1.51439
TRAF7	-0.212053	7.08282	-4.64527	8.54425e-05	0.00195297	1.10072
C16ORF95	-0.211987	2.08479	-1.40463	0.172934	0.344747	-5.04126
MIF4GD	-0.211898	4.40757	-2.96082	0.00646505	0.0372915	-2.73032
ZNF524	-0.211836	2.64821	-2.01712	0.0541009	0.157727	-4.25661
SNAP47	-0.211779	4.4234	-3.25522	0.00313666	0.0222295	-2.05863
CCDC189	-0.211752	0.091804	-0.963528	0.344146	0.538451	-5.09968
PEAK1	-0.211508	4.06657	-2.41486	0.0237116	0.0908081	-3.83866
OSCAR	-0.211497	-0.00218301	-0.935525	0.358113	0.552814	-5.10614
BSN	-0.211392	2.95811	-1.9611	0.0606434	0.169815	-4.42282
EEF2	-0.211328	12.088	-4.51456	0.000120672	0.00249842	0.665861
MTSS1L	-0.211259	7.19214	-4.10366	0.000374028	0.00512315	-0.339138
TARS	-0.211158	7.02154	-4.69607	7.47069e-05	0.00179169	1.23626
SLC26A1	-0.211154	5.99212	-3.41604	0.00236248	0.0185225	-1.99224
RYBP	-0.211005	4.85101	-3.07579	0.0048871	0.0304749	-2.54648
ATG4A	-0.210998	1.95424	-1.5458	0.134221	0.290584	-4.82592
LYZ	-0.210962	10.6006	-4.80898	5.54326e-05	0.00147528	1.44508
HDHD3	-0.210808	3.91544	-2.84215	0.00859575	0.0453264	-2.902
DPH2	-0.210758	5.84452	-3.95311	0.000527059	0.00643023	-0.566899
UBR5-AS1	-0.210628	0.484447	-0.933071	0.359437	0.554315	-5.1925
TMEM54	-0.210554	1.81828	-1.34638	0.190022	0.367883	-5.05085
ANO8	-0.21039	3.11038	-2.21684	0.0355725	0.119379	-4.00327
AC110285.7	-0.210285	4.83838	-3.00148	0.00589505	0.0347342	-2.7174
UNC13B	-0.210283	5.60385	-3.59274	0.00133689	0.0124372	-1.43234
MYO9A	-0.210268	3.27216	-2.44409	0.0216029	0.0847609	-3.60257
PRRG1	-0.210239	2.42781	-1.72481	0.0964126	0.233489	-4.67822
LRRC61	-0.20994	5.93196	-4.08448	0.000374032	0.00512315	-0.244905
MAP4K3	-0.209867	4.8501	-3.14143	0.00415905	0.0271988	-2.39523
SEMA3F	-0.209798	5.68483	-3.6363	0.00119577	0.011515	-1.33613
SULT1C2	-0.209701	1.93461	-1.49248	0.14759	0.310159	-4.89247
GTPBP1	-0.209625	5.99532	-4.04341	0.000416432	0.00547788	-0.356082
MVP	-0.209565	6.84341	-3.22276	0.00474123	0.0298159	-2.66834
GTPBP2	-0.209455	4.81	-3.44086	0.00196754	0.016212	-1.68273
AL078644.2	-0.209298	0.302066	-1.04575	0.305286	0.499275	-5.06582
GSTO2	-0.209173	1.77451	-1.54674	0.133994	0.290436	-4.78552
CAMK2N1	-0.208921	8.2162	-4.83964	5.11171e-05	0.0014116	1.56164
TBKBP1	-0.208881	4.25298	-2.83927	0.00865493	0.0455114	-2.9717
TRIP12	-0.208844	7.30286	-4.4166	0.000156261	0.00294213	0.496656
WARS	-0.208822	7.02147	-4.90676	4.28097e-05	0.001253	1.78414
FGD3	-0.208778	1.35768	-1.38762	0.177014	0.35028	-4.90257
IMPA1	-0.208684	3.66027	-2.55413	0.0168404	0.0719895	-3.46137
GNB5	-0.208663	4.31971	-2.897	0.0075392	0.0415859	-2.85688
SMPD1	-0.208601	3.44907	-2.4555	0.0210568	0.0834272	-3.61711
TNK2	-0.208319	4.0804	-2.91943	0.00714375	0.0399886	-2.76318
ABCB8	-0.208196	4.89609	-3.35192	0.00246236	0.0189733	-1.90887
TNK1	-0.207864	2.52595	-1.96598	0.060047	0.168594	-4.31601
SLC1A4	-0.207822	7.18452	-4.40984	0.000159072	0.00297729	0.485404
FASN	-0.207772	11.2772	-4.15326	0.000312364	0.00456601	-0.261239
BAZ2A	-0.207708	6.89455	-4.14887	0.000315978	0.00460285	-0.167423
GSPT1	-0.207632	8.5174	-4.81083	5.51613e-05	0.00147116	1.47995
MDC1	-0.207555	6.18076	-4.09136	0.000367355	0.00508707	-0.254019
CCDC88B	-0.207549	1.03102	-1.17365	0.251157	0.441614	-5.0769
POLL	-0.207486	4.34604	-3.32044	0.00266483	0.0198916	-1.8926
ZFPM1	-0.207475	5.6179	-2.99087	0.00694124	0.0391609	-2.9471
HSD3B7	-0.207339	4.87861	-3.3461	0.00249863	0.019138	-1.91988
ZNF106	-0.20724	5.81421	-3.86095	0.000669766	0.00756409	-0.794849
CPEB3	-0.207077	0.00927132	-0.835036	0.411293	0.601989	-5.18205
STIMATE	-0.206968	2.96227	-2.13878	0.0419999	0.133192	-4.11304
VSIG10L	-0.206954	4.31728	-2.85481	0.00834015	0.044562	-2.94967
NBEAL2	-0.206745	5.17796	-3.31816	0.00268007	0.0199513	-2.03328
CLK3	-0.206485	4.67035	-3.13322	0.00424408	0.027626	-2.38396
CTSE	-0.206481	0.344448	-0.978414	0.336872	0.530873	-5.13065
VWCE	-0.206431	6.5902	-3.67469	0.00119401	0.0115137	-1.40786
HS1BP3	-0.206419	5.76407	-4.30071	0.00021205	0.00362467	0.325654
LINC01137	-0.206372	0.887393	-1.16781	0.253463	0.444212	-5.05519
PDZD7	-0.206305	1.78831	-1.59262	0.123312	0.275421	-4.72575
ARMC6	-0.206301	5.81568	-4.07933	0.000379103	0.00514702	-0.244535
CACFD1	-0.206278	4.91367	-3.06637	0.00500109	0.0308503	-2.57844
RNF14	-0.20621	3.99116	-2.78278	0.00989623	0.0502176	-3.04542
DYNC1H1	-0.206168	8.67638	-4.52704	0.00011676	0.00244672	0.738668
ERMAP	-0.206046	1.86249	-1.62436	0.116343	0.264731	-4.69698
CPEB2	-0.206034	1.2152	-1.24836	0.223007	0.408973	-5.03448
SIRT6	-0.205992	4.38009	-2.73502	0.0110749	0.0538949	-3.22155
EEF1A1P6	-0.205966	2.62267	-2.07857	0.0476489	0.145156	-4.14477
RUSC2	-0.205887	3.16576	-2.12223	0.0434901	0.136474	-4.18878
ARHGAP27	-0.20585	4.44727	-2.73697	0.0110259	0.0537014	-3.22982
ACVR1	-0.20581	3.49143	-2.11648	0.0443645	0.138258	-4.27495
SLC5A2	-0.20524	0.847456	-1.08824	0.28646	0.479598	-5.12512
AKAP13	-0.205186	5.05102	-3.16773	0.00389757	0.0259391	-2.36702
AC138932.3	-0.205154	0.891036	-1.15681	0.257852	0.449406	-5.06682
C16ORF58	-0.205144	5.40951	-3.53819	0.00153663	0.0136752	-1.53852
RRP12	-0.204994	6.79358	-4.26305	0.000234125	0.00378108	0.131976
CDC42EP2	-0.204694	4.03162	-2.86582	0.00812369	0.0438367	-2.8724
AP5B1	-0.204635	4.45095	-2.88427	0.00777285	0.0425399	-2.90875
ADAMTSL5	-0.204576	1.06702	-1.12556	0.270618	0.46346	-5.13231
PNPLA2	-0.204477	7.01443	-3.6582	0.0013416	0.0124718	-1.53272
C1ORF226	-0.20441	4.26736	-2.84873	0.00846194	0.0450068	-2.95384
SIK3	-0.204388	4.53474	-2.71953	0.0115522	0.0553691	-3.28646
TAP1	-0.204346	5.73669	-4.08681	0.000371753	0.00511233	-0.216109
DNM2	-0.204246	7.76476	-4.48064	0.000131972	0.00262916	0.642256
RNF166	-0.204215	4.56674	-3.08732	0.00475097	0.0298594	-2.47175
PARP3	-0.203903	3.96881	-2.73471	0.011083	0.0538983	-3.14438
LINC00997	-0.203707	1.77171	-1.59007	0.123887	0.276297	-4.72581
DENND1A	-0.203692	5.84586	-3.98901	0.000479985	0.00606108	-0.476612
SUPT6H	-0.203609	8.10761	-4.50089	0.000125105	0.00254139	0.683553
REPIN1	-0.203459	8.02807	-4.48666	0.000129894	0.00261342	0.649003
CCL20	-0.203437	3.81523	-1.66972	0.116138	0.264503	-5.10382
ZNF703	-0.203349	5.95118	-1.33305	0.226542	0.413155	-5.95057
RFX5	-0.203286	4.75764	-2.91069	0.00729539	0.0405246	-2.90406
ARHGEF1	-0.203247	6.18418	-4.04617	0.000413444	0.00545509	-0.369108
RDH10	-0.203084	4.17708	-2.67019	0.0128868	0.059543	-3.32206
GMDS-AS1	-0.203067	1.73044	-1.36068	0.185275	0.361252	-5.01387
DHRSX	-0.203065	4.64916	-3.02582	0.00552148	0.0331841	-2.62613
SHH	-0.202998	1.81507	-1.41326	0.169421	0.340342	-4.96794
TANC1	-0.202988	3.32363	-2.08052	0.0474557	0.144742	-4.29912
SPINT1	-0.202955	2.40728	-1.58957	0.124062	0.276411	-4.87146
RHOB	-0.202785	8.80294	-3.9013	0.000675961	0.00761764	-0.952943
SMAD1	-0.202772	3.68789	-2.56484	0.0164328	0.0708639	-3.44513
SHPK	-0.202539	3.62705	-2.3875	0.0245089	0.0929863	-3.78879
HECTD3	-0.202506	5.48768	-3.97704	0.000495198	0.00617896	-0.461798
MT-TW	-0.202459	2.01222	-0.783137	0.452196	0.637796	-5.63772
TRADD	-0.202452	3.81083	-2.71319	0.0116564	0.0556169	-3.15954
PLEKHG2	-0.202292	4.23057	-2.66806	0.0129509	0.0596916	-3.33679
CYB5RL	-0.202107	2.50858	-1.93033	0.0645239	0.176796	-4.3713
PPP2R5B	-0.202097	1.54187	-1.23329	0.228483	0.415379	-5.11942
OGDH	-0.201986	6.60153	-4.20732	0.000271051	0.00415975	0.00370013
RAB28	-0.201922	3.07632	-2.22792	0.0347361	0.117416	-3.97524
OXNAD1	-0.201874	3.42358	-2.42157	0.0227192	0.0879148	-3.67903
HSD17B7	-0.201831	4.59707	-2.6571	0.0135764	0.0617843	-3.43932
USP9Y	-0.201774	2.43678	-1.80914	0.0819881	0.209072	-4.55019
PPIP5K2	-0.201651	4.10674	-2.6566	0.0133002	0.0607905	-3.33722
ACP2	-0.20165	5.36607	-3.86817	0.000657329	0.00747719	-0.718331
XPO6	-0.201621	7.24921	-4.43871	0.00014741	0.00282611	0.556481
FARSA	-0.201388	7.51264	-4.74178	6.62068e-05	0.00167375	1.33024
LMNA	-0.201274	9.06993	-4.52207	0.000118303	0.00246717	0.719053
CEBPD	-0.201072	3.55513	-1.85303	0.0781519	0.201913	-4.75106
RINT1	-0.201049	3.81908	-2.64417	0.0136893	0.0619853	-3.30672
SNX33	-0.200946	5.23183	-3.69664	0.00102406	0.0104324	-1.125
FAM160B2	-0.200851	4.83537	-3.3263	0.00262598	0.0196991	-1.95993
PPARGC1A	-0.200751	3.06272	-2.17544	0.0388619	0.12658	-4.06895
DTX2	-0.200596	3.53187	-2.27294	0.0315161	0.11001	-3.99016
HLTF	-0.200521	3.52021	-2.24552	0.0334436	0.114458	-4.0396
SGSM2	-0.200439	5.10495	-3.51014	0.00165039	0.0143584	-1.56185
POMT1	-0.200406	4.47283	-3.18153	0.00376679	0.0254416	-2.23874
ADORA2B	-0.200247	3.21216	-2.43177	0.0222071	0.0864639	-3.61427
PANO1	-0.199966	0.0682532	-0.781657	0.441668	0.628952	-5.22797
IFRD2	-0.199863	7.03052	-4.70278	7.33943e-05	0.0017771	1.2531
SLC16A7	-0.199751	0.801686	-1.01672	0.31864	0.513231	-5.18231
DPEP1	-0.199569	4.49119	-2.63808	0.0139436	0.0628659	-3.45089
SLC16A3	-0.199542	9.99892	-4.48489	0.000130502	0.00262148	0.609169
SBF2	-0.199375	4.36863	-2.71481	0.0116123	0.0554673	-3.26296
STK40	-0.199281	7.05557	-4.39921	0.000163591	0.00302153	0.465302
CLTCL1	-0.199247	3.20632	-2.04472	0.0511129	0.151831	-4.33568
CAVIN2	-0.199145	4.92076	-1.44889	0.183582	0.35922	-5.64136
PARP4	-0.199044	5.93033	-3.27592	0.00318979	0.02248	-2.28372
GCLM	-0.198999	5.01097	-3.37259	0.00233761	0.0184071	-1.87805
ZFYVE9	-0.198947	4.70002	-2.87082	0.00802716	0.043479	-2.98266
PRRC2A	-0.198807	8.94779	-4.11695	0.000343542	0.00489693	-0.323428
UNC45A	-0.198798	6.67267	-4.3474	0.000187521	0.00333361	0.357674
AFF1	-0.198797	4.68002	-2.64626	0.0139957	0.0630782	-3.48026
INPP4A	-0.198773	3.94738	-2.75203	0.0106409	0.0525793	-3.1034
PFKP	-0.198492	3.51403	-2.1433	0.0416017	0.132226	-4.22805
AP000866.1	-0.198454	0.19502	-0.844497	0.406083	0.597426	-5.20749
FES	-0.198436	4.3944	-2.75723	0.0105113	0.0521454	-3.17626
RNF208	-0.198364	5.13687	-3.04889	0.00521941	0.0318105	-2.65465
ADAMTSL4	-0.198343	4.87016	-3.07693	0.00487356	0.0304055	-2.54718
ILVBL	-0.198332	6.5068	-4.04689	0.00041266	0.005451	-0.397534
FAN1	-0.198189	3.69801	-2.63026	0.0141371	0.0634188	-3.3117
PI4KB	-0.198074	4.90149	-3.35717	0.00243008	0.0188569	-1.89735
PIK3CD	-0.198056	4.81215	-3.19195	0.00367085	0.0250177	-2.27176
CFAP74	-0.198002	0.844849	-1.11982	0.273012	0.466108	-5.09461
GALNT13	-0.197817	2.83523	-1.94799	0.0622706	0.172761	-4.41647
PLEKHA4	-0.197696	4.18777	-2.68785	0.0123675	0.0577409	-3.28663
GCNT2	-0.19761	4.97857	-2.31047	0.0328724	0.113333	-4.2577
SLC35A3	-0.197393	4.11969	-2.89374	0.00759851	0.0418582	-2.82742
TNFAIP1	-0.19735	5.4543	-3.89004	0.000621042	0.0072074	-0.675718
SAP30L	-0.197199	3.88185	-2.75824	0.0104863	0.0521218	-3.07742
GPR160	-0.197175	4.15422	-2.45708	0.0209842	0.0832439	-3.75823
PLOD2	-0.19705	6.13314	-3.86684	0.000659604	0.00748036	-0.816273
PDCD11	-0.197009	7.117	-4.06051	0.000398228	0.0053443	-0.406933
MED15	-0.196931	6.52254	-3.67867	0.0010876	0.0108713	-1.33322
B4GALT3	-0.196871	5.49107	-3.76932	0.000849067	0.00903323	-0.981669
TRIM16	-0.196823	2.63973	-1.85862	0.0744195	0.195205	-4.51822
PDLIM2	-0.196805	5.06284	-2.81167	0.00956292	0.049079	-3.19444
FAM19A5	-0.19671	5.32182	-3.02148	0.00569741	0.0339023	-2.75907
MFSD13A	-0.196623	3.65401	-2.30863	0.0291589	0.104156	-3.94797
AKT1S1	-0.196525	6.95552	-4.2625	0.000234465	0.00378108	0.119536
BCL2L1	-0.196498	8.54157	-4.47958	0.000132344	0.00262916	0.618168
SUMO2	-0.196386	8.63472	-4.29854	0.000213259	0.00363835	0.148462
SEC61A2	-0.196379	3.30118	-2.23199	0.034433	0.116673	-4.01733
CCDC120	-0.196351	2.96081	-1.92587	0.0651046	0.177894	-4.48266
CPD	-0.196318	6.80392	-3.96614	0.000509478	0.0062858	-0.625838
MEF2D	-0.196304	3.85096	-2.34673	0.0268207	0.0986137	-3.91594
SLC23A2	-0.19629	6.78511	-3.90521	0.000597029	0.00701069	-0.778294
WNK2	-0.196044	7.03252	-4.05214	0.000407038	0.00542216	-0.423056
LIF	-0.195896	2.30558	-1.60349	0.120888	0.271642	-4.82768
LUZP1	-0.19583	5.29447	-3.41363	0.00210781	0.0170449	-1.82305
EXD3	-0.195803	2.96147	-1.93511	0.0639069	0.175678	-4.46756
RBM19	-0.195704	6.31272	-4.13535	0.000327379	0.00473611	-0.154989
TRO	-0.19559	1.72103	-1.35334	0.187579	0.364593	-5.02069
TBC1D16	-0.195393	6.88063	-4.09821	0.000360829	0.00503524	-0.295812
SLC35E1	-0.195332	6.0924	-3.53805	0.00153718	0.0136752	-1.62642
CABIN1	-0.195297	7.16119	-4.08653	0.000372027	0.00511233	-0.343202
C2CD2	-0.19528	4.02146	-2.67789	0.012658	0.0587278	-3.27583
MAPKBP1	-0.195276	3.05886	-2.05322	0.0502232	0.150242	-4.28721
TCP11L1	-0.195227	2.60581	-1.76302	0.0896304	0.221771	-4.66164
STRIP1	-0.195119	4.42285	-3.14204	0.00415283	0.0271721	-2.32142
PGM1	-0.194998	7.28794	-4.28959	0.000218344	0.00366654	0.169946
PARD3	-0.194979	6.1176	-3.91859	0.000576619	0.00683009	-0.684674
OSTM1	-0.194962	3.99613	-2.55036	0.0169858	0.0723724	-3.53698
DAGLA	-0.194797	4.4972	-2.14888	0.0443488	0.138258	-4.45139
MCM3AP	-0.194766	6.12978	-3.78633	0.000812548	0.0087734	-1.01736
USP32	-0.194673	5.01139	-3.02413	0.00554435	0.0332866	-2.69118
EPHX1	-0.194631	7.56775	-4.42616	0.000152371	0.00288293	0.509058
KEAP1	-0.194622	6.8563	-4.16426	0.000303478	0.00447763	-0.125528
LETM1	-0.194533	6.85995	-4.27792	0.000225148	0.00369225	0.165515
RALGAPA1	-0.194505	5.71702	-3.46645	0.00184404	0.015498	-1.75499
RAVER1	-0.194484	7.10141	-3.56691	0.00160754	0.0140975	-1.72477
NR1D2	-0.194233	3.18084	-1.86626	0.0734993	0.193569	-4.63397
COG5	-0.194173	4.47282	-2.7086	0.0117825	0.0558993	-3.29551
PKN1	-0.19414	8.16206	-4.42624	0.000152339	0.00288293	0.488764
PRPF40B	-0.193975	1.64273	-1.36544	0.183794	0.359522	-4.98901
SERPINA3	-0.193961	1.76043	-1.54461	0.134506	0.290846	-4.78536
HIST1H2BN	-0.193813	0.549136	-0.980427	0.335897	0.529932	-5.16573
AC079807.1	-0.193703	1.4907	-1.32539	0.196553	0.376445	-5.00407
DESI1	-0.193671	5.52711	-3.45282	0.00190885	0.0158631	-1.76218
EEF1A1P11	-0.193635	0.485689	-0.986754	0.332843	0.527026	-5.14894
GYG1	-0.193618	5.30282	-3.26012	0.0030986	0.0221195	-2.18961
RMND5B	-0.193469	4.86115	-3.15853	0.0039872	0.0263895	-2.35746
AP1B1	-0.193383	7.13185	-4.48359	0.000130952	0.00262215	0.678864
CMTR2	-0.193356	2.29398	-1.64578	0.111826	0.257331	-4.76389
KIAA0355	-0.193137	4.17435	-2.09673	0.0481666	0.146168	-4.47171
PARP10	-0.193097	5.05123	-2.89116	0.00767909	0.0421698	-2.9998
CMIP	-0.19306	8.03064	-3.94491	0.000545856	0.00658667	-0.750929
ULK1	-0.193041	4.73052	-2.68983	0.0123662	0.0577409	-3.38457
NR5A1	-0.193019	7.07861	-4.71308	7.14237e-05	0.00174221	1.27701
ACSF3	-0.192919	4.88998	-3.11838	0.00440207	0.0282265	-2.45517
CLUH	-0.192703	8.75296	-4.43365	0.000149392	0.00285373	0.495217
TMEM200B	-0.192656	1.67447	-1.43439	0.163363	0.331855	-4.91084
RNF31	-0.19265	6.2795	-3.65329	0.00114476	0.0112645	-1.3631
CHIC2	-0.192534	2.97943	-1.89804	0.0688287	0.184778	-4.53375
ZBTB26	-0.192476	1.81381	-1.36725	0.183234	0.35865	-5.02449
DNAJC5	-0.192394	7.6696	-4.63856	8.697e-05	0.00195915	1.05546
NEURL4	-0.192391	4.24465	-2.77773	0.0100152	0.050577	-3.10442
WBP2	-0.19231	7.20934	-4.10129	0.000357923	0.00501132	-0.308302
SAT1	-0.192172	7.40442	-4.53535	0.000114227	0.00241099	0.798927
PDCD2L	-0.192121	3.84202	-2.58836	0.0155704	0.0678952	-3.42775
DNAJB4	-0.19206	1.99954	-1.4442	0.160608	0.327997	-4.97123
CASC3	-0.192022	6.79524	-3.6518	0.00117636	0.0114211	-1.42862
HDAC6	-0.191935	6.0635	-3.94225	0.000542185	0.00656398	-0.619307
AC092295.2	-0.191779	1.45638	-1.35399	0.187375	0.36438	-4.96302
ACOT11	-0.191751	3.03603	-2.01683	0.0541329	0.157784	-4.34531
EHD1	-0.191702	7.01543	-4.35423	0.000184177	0.00328627	0.351734
UBALD1	-0.191626	6.06111	-3.64934	0.00115641	0.0113149	-1.34976
SCAMP1	-0.191454	4.37749	-2.77583	0.0100602	0.0506826	-3.13319
PAFAH2	-0.191413	3.54783	-2.29451	0.0300716	0.106366	-3.95262
TTC9	-0.191397	1.57693	-1.2537	0.22109	0.406093	-5.10466
ABCC10	-0.191348	5.29361	-3.50422	0.00167541	0.0144965	-1.60436
EPAS1	-0.191307	7.74952	-3.94496	0.000538378	0.00654301	-0.730786
AGPS	-0.191007	7.16186	-4.19848	0.000277415	0.00422146	-0.0571581
BAMBI	-0.19094	4.90916	-2.20254	0.040847	0.130353	-4.44196
FAM160B1	-0.190896	2.80896	-1.81547	0.0809847	0.207141	-4.62754
METTL3	-0.190896	5.723	-3.69395	0.00103118	0.0104653	-1.19905
TBX3	-0.190552	6.27882	-3.50356	0.00168791	0.0145827	-1.73429
BMF	-0.190484	3.29255	-0.965841	0.360865	0.55592	-5.81975
GALNT16	-0.190413	1.09989	-1.12995	0.268796	0.461109	-5.1346
UQCRFS1P1	-0.190077	0.907918	-1.06486	0.296714	0.490312	-5.15907
EPOP	-0.190063	8.44083	-4.22687	0.000257487	0.00399532	-0.03203
MAPK6	-0.190001	7.05728	-3.93282	0.000555659	0.00665682	-0.727144
PCBP4	-0.189836	6.32995	-4.11791	0.000342681	0.00489018	-0.201069
CRIP2	-0.189611	6.17632	-3.67088	0.00109421	0.0108892	-1.30905
KDM4C	-0.189488	3.38678	-2.07577	0.0479275	0.145758	-4.32164
MT-ND2	-0.18948	12.0554	-0.859798	0.42139	0.611156	-6.6745
CTH	-0.18944	3.0782	-1.97333	0.0591583	0.16673	-4.43017
MIGA2	-0.189288	4.10009	-2.70566	0.0118636	0.0562205	-3.23206
STX6	-0.189278	4.94066	-3.16872	0.00388806	0.0258964	-2.34699
IGFBP4	-0.189248	6.5812	-3.25512	0.0035567	0.0244284	-2.4383
EML2	-0.189229	3.10371	-1.92538	0.0651685	0.177894	-4.51689
CLTB	-0.189204	5.96969	-3.52048	0.00160753	0.0140975	-1.65525
TBC1D9B	-0.189115	6.75379	-3.97655	0.00049584	0.00618085	-0.595768
MIDN	-0.188878	7.38655	-1.48596	0.182322	0.357641	-5.89523
USP19	-0.188875	6.02303	-4.04929	0.000410085	0.00544436	-0.34436
DPP3	-0.188842	6.90879	-4.49235	0.000127958	0.00258271	0.715022
ATG101	-0.188769	5.42683	-3.22662	0.00336819	0.023514	-2.28694
TOR4A	-0.188733	6.37286	-3.80997	0.000764346	0.00841626	-0.982797
LRRC8E	-0.188708	1.33405	-1.21178	0.236479	0.424713	-5.09824
ANKRD52	-0.188644	6.41767	-3.95546	0.000523846	0.00639961	-0.621234
MT-ND3	-0.188525	11.1054	-2.09773	0.0625756	0.17315	-5.08091
N4BP2L1	-0.188446	2.17704	-1.44818	0.1595	0.326532	-5.00797
NDEL1	-0.188427	5.47857	-3.36667	0.00237271	0.0185565	-1.96242
IPPK	-0.188391	2.5947	-1.732	0.0951056	0.231075	-4.70669
COPS4	-0.1883	5.08308	-2.95059	0.00662684	0.0378984	-2.86934
APOM	-0.188288	6.63498	-3.43659	0.00211262	0.0170728	-1.96719
ABHD4	-0.188273	5.30533	-2.58034	0.0173576	0.0732818	-3.75807
COG7	-0.188239	4.32264	-2.74474	0.010825	0.0530852	-3.19022
LRRC41	-0.187901	6.28252	-3.75462	0.000881933	0.00932572	-1.11213
ZHX2	-0.187825	5.51581	-3.13055	0.00427215	0.0277292	-2.52437
AVPI1	-0.187804	5.38568	-3.19553	0.00363836	0.02485	-2.3538
PEX11B	-0.187761	4.3312	-2.78959	0.0097382	0.0498165	-3.09486
KRT18	-0.187743	10.1126	-4.2064	0.000271705	0.00416472	-0.111524
FNDC3B	-0.187737	7.11057	-3.78588	0.000813505	0.0087734	-1.09988
DOPEY2	-0.187704	3.1758	-2.0447	0.0511157	0.151831	-4.32889
MINK1	-0.18768	6.66698	-3.70873	0.000992698	0.0102144	-1.26095
POLR3E	-0.187663	6.97497	-3.85974	0.000671866	0.00758102	-0.906075
C5ORF30	-0.187562	1.83216	-1.40439	0.172018	0.343899	-4.98296
AC011815.1	-0.187513	0.315935	-0.957616	0.347063	0.541655	-5.1427
SLC22A5	-0.187492	3.14701	-2.10625	0.0449731	0.139282	-4.21318
DPF1	-0.187466	2.73578	-1.78042	0.0866781	0.216985	-4.66569
JOSD2	-0.187465	2.31592	-1.63743	0.11357	0.260032	-4.78145
ADGRE5	-0.187454	2.97929	-1.97241	0.0592696	0.166894	-4.4087
CSK	-0.18731	7.21589	-4.29106	0.000217501	0.00366325	0.177478
KIF2A	-0.187301	4.68835	-2.96012	0.00647601	0.0373206	-2.78156
RASAL2	-0.18719	3.72066	-2.307	0.0292628	0.104368	-3.96568
EPB41	-0.187027	5.59493	-3.30894	0.00274275	0.0202694	-2.11648
MRPL9	-0.186977	6.19489	-3.93765	0.00054872	0.00659876	-0.644725
NPAS2	-0.186928	5.30345	-3.10781	0.00451796	0.0287268	-2.5454
RANGAP1	-0.186775	8.20403	-4.7401	6.6501e-05	0.0016766	1.30256
GLRX2	-0.186723	3.73041	-2.13878	0.0420007	0.133192	-4.28375
ZNF444	-0.186701	5.96373	-3.27821	0.00298062	0.0214839	-2.24151
C6ORF106	-0.186594	7.78379	-4.45626	0.000140744	0.00273693	0.578357
MYO1C	-0.186549	7.48931	-4.28872	0.00021884	0.00366654	0.157974
CLN5	-0.186498	2.00344	-1.35997	0.185497	0.361509	-5.07789
SLC9A3R2	-0.18648	6.19706	-3.60812	0.00128529	0.0120909	-1.46601
PHC1	-0.186355	3.61542	-2.3138	0.028831	0.103382	-3.93022
ENDOG	-0.186272	4.88557	-2.93867	0.00682017	0.0386333	-2.86334
UBR4	-0.186181	6.71792	-3.25082	0.00358558	0.0245827	-2.45828
ARID3B	-0.186164	4.88588	-2.98679	0.00607091	0.0355051	-2.75516
DISC1	-0.186143	1.75819	-1.42337	0.1665	0.336439	-4.94304
SLC38A1	-0.185942	7.27355	-3.64482	0.00121243	0.0116133	-1.4855
PLEKHM1	-0.18578	4.26973	-2.1884	0.0388196	0.126507	-4.31487
GET4	-0.185699	5.01096	-3.20362	0.00356617	0.0244762	-2.27703
PGLYRP2	-0.185596	0.243857	-0.790237	0.436527	0.624282	-5.25403
USP28	-0.185503	4.11048	-2.77963	0.00997022	0.050451	-3.0752
MT-ATP8	-0.185491	11.5982	-0.723385	0.495403	0.673202	-6.78385
LINC01011	-0.185468	0.132083	-0.885893	0.383783	0.577627	-5.16661
KIFC3	-0.185411	6.00623	-3.61588	0.00126	0.0119153	-1.42594
CCDC159	-0.185328	-0.0387131	-0.735839	0.468406	0.650434	-5.23913
KIFC2	-0.185284	2.25958	-1.60356	0.120872	0.271642	-4.81638
F2R	-0.185283	4.32174	-2.7193	0.0114909	0.0552222	-3.24482
SBNO2	-0.185267	5.02806	-2.88765	0.00771026	0.0422891	-3.00131
ACSL5	-0.185239	5.99914	-3.96574	0.000510002	0.0062858	-0.553024
SLC25A4	-0.185106	5.62006	-3.57519	0.00139821	0.0128535	-1.47764
INF2	-0.184983	6.4257	-3.48996	0.00173724	0.014878	-1.77787
DVL1	-0.184973	7.06163	-3.97802	0.000493935	0.00617541	-0.613083
HSF1	-0.184971	7.06552	-3.95881	0.000519298	0.00636632	-0.661969
AC073107.1	-0.18492	0.632533	-0.998341	0.327301	0.521326	-5.16588
EXOC7	-0.184816	6.77821	-4.02246	0.000439855	0.00569689	-0.481258
HGS	-0.184789	6.84685	-3.30123	0.00311482	0.0221907	-2.33964
APOB	-0.18476	12.8641	-3.81663	0.00075129	0.0082918	-1.12614
PLEKHO2	-0.184757	3.11648	-2.03216	0.0524547	0.154426	-4.33736
BTAF1	-0.184536	4.18529	-2.42943	0.0223238	0.086806	-3.82022
TRPC4AP	-0.184528	7.76469	-4.58179	0.000101041	0.00219393	0.904461
EPS8	-0.184523	5.60177	-2.75864	0.0113286	0.0546293	-3.41909
SYDE1	-0.184376	4.44353	-2.52925	0.017823	0.074432	-3.66699
FAM174A	-0.18431	2.5591	-1.76454	0.0893694	0.221275	-4.64859
CTF1	-0.184266	0.0986154	-0.874273	0.389961	0.583477	-5.16957
TAF6L	-0.184205	3.95132	-2.4788	0.0199808	0.0804013	-3.67394
FBXL15	-0.184119	4.20643	-2.36606	0.0257008	0.0958085	-3.95001
POMT2	-0.184053	4.07895	-2.53482	0.0175985	0.0738787	-3.58547
TMEM259	-0.184045	7.02269	-3.78479	0.000815791	0.0087734	-1.09706
CA5BP1	-0.183971	2.9764	-1.82296	0.0798108	0.204845	-4.65508
LIN28B	-0.183923	6.10236	-3.6033	0.00130124	0.0121864	-1.46776
MON1B	-0.183808	5.89675	-3.92606	0.000565517	0.00674177	-0.641385
AL391422.3	-0.183733	3.30165	-2.13803	0.0420672	0.133336	-4.1908
MKRN3	-0.183608	0.248652	-0.811345	0.424522	0.614074	-5.24042
GPR35	-0.183585	4.86839	-3.04466	0.00527365	0.0320767	-2.62075
PTS	-0.183487	3.8225	-2.55031	0.0169877	0.0723724	-3.50238
SEL1L3	-0.183318	1.78472	-1.35076	0.188393	0.365459	-5.03829
C20ORF24	-0.183213	7.11076	-4.08293	0.000375543	0.00512661	-0.349523
NPHP4	-0.183085	3.96749	-2.43854	0.0218729	0.0854791	-3.75825
PRKCZ-AS1	-0.183004	-0.0841166	-0.73818	0.467006	0.64932	-5.23011
PXN	-0.182958	6.24346	-3.39538	0.00220715	0.0176558	-1.98879
MMP24	-0.182751	0.279626	-0.86793	0.393361	0.586138	-5.20581
CTXN1	-0.182688	2.68249	-1.39551	0.176508	0.349442	-5.20124
PRR14	-0.182662	5.14914	-2.89821	0.00751744	0.0415022	-2.99746
CRLF1	-0.182618	8.09462	-3.39093	0.0025733	0.0194501	-2.21166
MTHFD1L	-0.18261	6.48158	-4.02292	0.000439328	0.00569591	-0.456267
AARS2	-0.182517	5.02986	-3.14927	0.00407947	0.0268593	-2.40666
ETS2	-0.182514	5.55648	-2.85172	0.00870701	0.0456901	-3.18458
OGG1	-0.182294	5.18533	-3.34346	0.00251525	0.0192069	-1.97453
TOP3B	-0.182145	0.534216	-0.887058	0.383167	0.577015	-5.23807
BLVRB	-0.182107	4.17632	-2.74416	0.0108395	0.0531238	-3.16419
NQO1	-0.182028	9.43492	-4.26362	0.000233778	0.00378108	0.0452688
ATXN2L	-0.182007	8.21687	-2.97393	0.00810816	0.0438042	-3.25508
OBSL1	-0.182001	8.1406	-3.82689	0.000731583	0.00809555	-1.04177
RALB	-0.181894	5.88358	-3.48252	0.0017704	0.014979	-1.73726
CTSD	-0.181844	7.74564	-3.61904	0.00129503	0.0121537	-1.57117
PRKCZ	-0.181808	5.92389	-3.35586	0.00243808	0.0188749	-2.04755
RPUSD1	-0.181744	5.52179	-3.15594	0.00401284	0.0265037	-2.46618
ALDH1L2	-0.181688	2.1716	-1.5192	0.140761	0.300297	-4.91277
HUWE1	-0.181667	8.28222	-3.82897	0.000727651	0.00807327	-1.04034
NARF	-0.18158	5.56508	-3.22357	0.0033938	0.0236314	-2.31402
TBC1D17	-0.181545	5.11259	-3.07029	0.00495336	0.0306909	-2.60199
ACAP3	-0.181544	5.65539	-3.25808	0.00311439	0.0221907	-2.24538
SERPINI1	-0.181514	2.00063	-1.28042	0.211685	0.394738	-5.1718
IKBKE	-0.181468	3.49273	-2.25011	0.0331136	0.113631	-4.02528
INPP5K	-0.181447	3.47969	-2.27219	0.0315675	0.110127	-3.98078
SLC38A3	-0.181339	6.80651	-3.95981	0.000517949	0.00636215	-0.642089
UBE2H	-0.181302	5.20318	-3.07293	0.00492144	0.0305791	-2.61028
HSP90AB3P	-0.181296	1.19375	-1.18245	0.247713	0.438139	-5.10027
SEC14L1	-0.181254	6.82832	-3.65783	0.0011315	0.0111602	-1.39963
DIS3L2	-0.181215	5.47325	-3.35962	0.00241514	0.0187952	-1.97854
AC007969.1	-0.181201	0.749333	-0.931548	0.360127	0.555039	-5.24453
VAT1	-0.181	8.82856	-4.38945	0.000167858	0.00307552	0.379511
ATP6V1H	-0.180956	4.76643	-3.03904	0.00534645	0.0324101	-2.61648
IL27RA	-0.180937	3.79999	-2.36037	0.0260262	0.0967069	-3.87865
CBS	-0.180898	2.6376	-1.68145	0.104632	0.246257	-4.79348
ZBTB38	-0.180893	5.26146	-2.654	0.013883	0.0626585	-3.56857
GTF2IP7	-0.180883	2.46573	-1.62619	0.115952	0.264272	-4.83327
GATD1	-0.18072	6.13063	-3.57425	0.00140159	0.0128535	-1.54212
ESYT3	-0.180664	1.61013	-1.13361	0.267286	0.459752	-5.24052
NAB2	-0.180562	5.23278	-2.04362	0.0587234	0.166135	-4.79471
PIF1	-0.180554	2.20194	-1.44579	0.160164	0.327376	-5.01696
POLG	-0.180441	5.4512	-3.35116	0.00246708	0.0189885	-1.99559
C17ORF49	-0.180435	0.355573	-0.65015	0.522948	0.695526	-5.36003
SNX10	-0.180379	4.62954	-2.6489	0.0135398	0.0616625	-3.45117
EEF1B2P3	-0.180364	0.801362	-0.970413	0.340768	0.534742	-5.22236
ZNF414	-0.180304	4.21336	-2.30411	0.0294483	0.104674	-4.07261
ACACB	-0.180186	4.23518	-2.58821	0.0155758	0.0678953	-3.50544
RCBTB2	-0.180093	0.598613	-0.952541	0.349581	0.54379	-5.19836
GOLT1A	-0.180092	3.98859	-2.52134	0.0181463	0.0753259	-3.59515
SIRT2	-0.180083	4.8919	-3.23208	0.00332276	0.0232741	-2.19129
PDE3A	-0.180014	0.089774	-0.851525	0.402241	0.593898	-5.18455
AC008267.5	-0.179975	0.423958	-0.922129	0.364926	0.55977	-5.19049
SEPSECS	-0.179779	2.45512	-1.53432	0.137013	0.294649	-4.96072
ZMYND15	-0.179576	0.355257	-0.866334	0.394219	0.586845	-5.22084
ITGA6	-0.179484	6.72414	-3.36932	0.00242517	0.01885	-2.11496
TFE3	-0.17947	5.70604	-3.18577	0.00372747	0.025307	-2.42234
AHCYL2	-0.179356	3.18876	-1.85647	0.0747356	0.19564	-4.65112
ALDH4A1	-0.179347	6.98112	-3.77322	0.000840554	0.00897848	-1.12332
SHKBP1	-0.17928	6.02871	-3.32647	0.00262486	0.0196991	-2.13025
ZNF704	-0.179189	4.45102	-2.63955	0.0138366	0.0625174	-3.43852
EFNA2	-0.179116	4.76592	-2.59272	0.0154151	0.0674513	-3.5941
ARHGAP10	-0.179106	0.20318	-0.798908	0.43157	0.619738	-5.24118
NEDD4	-0.178985	4.11311	-1.97512	0.0606723	0.169858	-4.66676
DIAPH1	-0.178945	8.0215	-4.12652	0.000335038	0.00480831	-0.278397
CCDC85B	-0.178819	6.49267	-3.20515	0.00373536	0.025307	-2.49891
SNRPN	-0.17879	6.4913	-3.34461	0.00252959	0.0192778	-2.14079
MUL1	-0.178782	5.85029	-3.67294	0.00108843	0.0108713	-1.26694
FXR2	-0.178753	4.81303	-2.84593	0.00851871	0.045085	-3.05749
HGD	-0.178688	6.61002	-4.00987	0.000454553	0.00579796	-0.500168
THADA	-0.178671	5.00514	-3.21607	0.0034576	0.0239263	-2.24706
SARDH	-0.17852	6.79285	-3.66653	0.00110649	0.0109822	-1.37543
MT-TV	-0.178513	5.95359	-0.666863	0.528504	0.699515	-6.59968
ITGB4	-0.178512	4.7334	-2.9493	0.0066475	0.0379106	-2.81367
TP53I13	-0.178363	4.59728	-2.67868	0.0126347	0.0586765	-3.38212
TRIB1	-0.178216	6.04281	-1.91087	0.0825936	0.210223	-5.15999
RNF216	-0.178213	6.09876	-3.46752	0.00183905	0.0154768	-1.79889
LEMD1	-0.178071	0.717305	-0.887721	0.382817	0.576556	-5.27312
RND1	-0.17807	1.26053	-0.82731	0.417699	0.607689	-5.43217
AKR1C2	-0.177995	8.73244	-3.43958	0.00213551	0.0172247	-2.06688
ALG6	-0.177862	2.77976	-1.73272	0.0949745	0.231026	-4.74963
DLGAP4	-0.177828	6.96619	-3.61699	0.00125642	0.0118946	-1.51027
SELENOS	-0.177788	4.71807	-3.04401	0.00528203	0.0321122	-2.59689
KDM4D	-0.177499	1.47406	-1.12395	0.271288	0.464104	-5.2197
PML	-0.177474	5.4054	-2.76759	0.0104235	0.0518707	-3.33532
RFNG	-0.177395	6.31489	-3.31756	0.0026841	0.0199528	-2.18265
RAB10	-0.177362	7.24202	-3.70474	0.00100294	0.0102862	-1.30992
AL161729.1	-0.177347	0.388363	-0.867749	0.393458	0.586144	-5.22571
RTEL1	-0.17733	2.22712	-1.40508	0.171815	0.343603	-5.07593
PUSL1	-0.17733	4.27234	-2.32288	0.0282636	0.101958	-4.04776
IGHMBP2	-0.177132	3.80853	-2.29122	0.0302883	0.106758	-4.01471
RBCK1	-0.176949	7.63591	-3.92576	0.000565956	0.00674177	-0.774766
MGAT4A	-0.176817	5.74557	-3.255	0.00313838	0.0222295	-2.26484
USP11	-0.176729	7.36448	-3.94609	0.000536788	0.00652997	-0.710855
ZNF493	-0.176684	0.155027	-0.889015	0.382134	0.576249	-5.16833
HUS1	-0.176601	2.73937	-1.69874	0.101286	0.240762	-4.79229
PRKAR2A	-0.176591	6.64587	-3.83834	0.000710201	0.00789453	-0.935728
STK17B	-0.176475	2.30431	-1.48925	0.148433	0.311095	-4.98487
STXBP1	-0.176427	3.82665	-2.10049	0.0455191	0.140406	-4.37415
LRP3	-0.176379	7.42685	-3.26039	0.0034642	0.0239482	-2.47498
KLC2	-0.176335	5.8692	-3.19373	0.00365467	0.0249209	-2.42503
NIPA2	-0.176315	5.94937	-3.4618	0.00186594	0.0155989	-1.79556
PRRC2B	-0.176291	7.21187	-3.53958	0.00153512	0.0136752	-1.71769
TSPAN4	-0.176263	5.84862	-3.38128	0.002287	0.0181157	-1.97727
PPARG	-0.176245	3.709	-2.40511	0.0235686	0.090417	-3.77168
WDR77	-0.176225	6.17267	-3.62181	0.00124102	0.0118154	-1.42982
MED14	-0.176203	4.54533	-2.42004	0.0227967	0.0881069	-3.90804
LIMK1	-0.176199	6.29094	-3.55254	0.00148146	0.0134082	-1.61206
MTMR10	-0.176148	3.93829	-1.81627	0.0834536	0.211654	-4.89562
ENGASE	-0.176089	3.5502	-2.1127	0.0443688	0.138258	-4.29192
CXORF40A	-0.176002	2.4411	-1.66048	0.108812	0.25284	-4.77743
FAM219A	-0.175945	3.91585	-2.32157	0.0283444	0.102161	-3.97856
COBL	-0.175929	4.67145	-2.75667	0.0105253	0.0521834	-3.22787
CHUK	-0.175927	4.59133	-2.67499	0.0127436	0.059038	-3.38897
SLC33A1	-0.175925	4.8496	-2.75721	0.0105118	0.0521454	-3.25787
PXDC1	-0.175859	5.05018	-3.09067	0.00471208	0.0296621	-2.54535
ABCB4	-0.175732	3.94518	-2.49443	0.0192879	0.0785653	-3.64135
SENP7	-0.175631	0.761576	-0.933188	0.359295	0.554164	-5.24556
BID	-0.175587	4.75371	-2.67694	0.012686	0.058836	-3.41376
TCTEX1D2	-0.175581	0.184718	-0.849958	0.403095	0.594603	-5.20202
SPATC1L	-0.17557	3.05449	-1.8703	0.0727229	0.192206	-4.597
FAM3A	-0.175525	4.37908	-2.62957	0.0141596	0.0634765	-3.44607
CCDC102A	-0.175466	2.46956	-1.6176	0.1178	0.266843	-4.84687
EIF4EBP1	-0.175456	6.98758	-3.56009	0.00145319	0.0132075	-1.65166
FGFR1	-0.175402	7.65764	-4.09846	0.000360593	0.00503524	-0.336987
DNAAF5	-0.175373	6.22005	-3.35574	0.00243885	0.0188749	-2.08161
SLC38A9	-0.175327	3.32574	-1.85306	0.0752386	0.196549	-4.68887
ZNF787	-0.175212	7.28859	-3.94291	0.000541254	0.006559	-0.714972
ARL17A	-0.175062	0.0792829	-0.790629	0.436302	0.624101	-5.22481
IARS	-0.175006	7.46532	-4.18359	0.000288474	0.00433226	-0.1109
TMEM127	-0.174994	6.11529	-3.46348	0.001858	0.0155738	-1.81052
HDAC11	-0.174944	4.6821	-2.66987	0.0128966	0.059543	-3.41609
IL4R	-0.174876	5.33851	-2.99293	0.00598116	0.0351268	-2.81406
STX12	-0.174831	3.67804	-2.05234	0.0503141	0.150477	-4.42841
ECM1	-0.174778	0.290522	-0.853726	0.401042	0.592961	-5.21818
CAP1	-0.174763	8.08259	-4.27849	0.000224813	0.00369225	0.109624
PI4KA	-0.174741	6.29371	-3.63118	0.00121158	0.0116133	-1.4192
NAT6	-0.174694	3.42749	-2.09007	0.0465204	0.142683	-4.30538
NDFIP2	-0.174534	4.50375	-2.53822	0.0174627	0.0735288	-3.6598
SHANK3	-0.174504	5.09666	-2.57112	0.0164081	0.0708081	-3.7034
TVP23B	-0.174405	3.90618	-2.3428	0.0270536	0.0992961	-3.93529
NCOA4	-0.174369	8.80473	-4.03145	0.000429652	0.00560503	-0.539096
HLA-G	-0.174346	1.24897	-1.0355	0.309956	0.504073	-5.25646
SLC41A1	-0.17431	2.67451	-1.34147	0.193093	0.371832	-5.2677
SLC2A11	-0.17423	3.09415	-2.01821	0.0539802	0.15752	-4.35658
TMEM184B	-0.174165	6.22067	-3.59418	0.00133195	0.0124149	-1.50286
C2CD4A	-0.174039	0.2329	-0.814718	0.422622	0.612326	-5.23535
FAM89B	-0.173988	2.52203	-1.55633	0.131702	0.287214	-4.94618
TBC1D4	-0.173868	5.71182	-3.0311	0.00545093	0.0328854	-2.78136
KLHL17	-0.173784	2.82569	-1.72016	0.0972677	0.234749	-4.78028
PPP1R15A	-0.173654	4.49237	-1.03768	0.331609	0.525795	-6.02569
PHF21A	-0.173595	3.5195	-1.93982	0.0633047	0.174479	-4.58882
GRB10	-0.17359	4.26265	-2.35563	0.0262995	0.0974356	-3.98188
SLC12A6	-0.173564	4.18573	-2.26315	0.0321923	0.111706	-4.1462
ATP6V1E2	-0.173553	1.97695	-1.29544	0.206536	0.3887	-5.14892
WDTC1	-0.173512	5.14646	-3.1743	0.00383483	0.0256775	-2.367
PIGS	-0.173417	6.04674	-3.6732	0.0010877	0.0108713	-1.28937
SLC35E2B	-0.173367	5.26737	-3.35227	0.00246017	0.0189733	-1.96594
PDHX	-0.173354	5.73505	-3.34691	0.00249358	0.0191109	-2.04505
OAS1	-0.173259	3.39159	-1.95361	0.061569	0.171694	-4.53614
BTG1	-0.173181	3.72309	-2.33738	0.0273783	0.100095	-3.90753
ORAI2	-0.173159	4.72536	-2.74956	0.0107029	0.0527077	-3.25279
NFATC3	-0.173152	5.69213	-2.80124	0.0097599	0.0498959	-3.31196
SNAI3-AS1	-0.173098	2.24909	-1.48549	0.14942	0.312483	-4.97618
TMEM2	-0.173031	7.19356	-3.30209	0.00294444	0.021286	-2.32513
IRF3	-0.172908	5.91782	-3.57661	0.00139316	0.012823	-1.5121
SHARPIN	-0.172889	5.66229	-3.32566	0.00263015	0.0196991	-2.08605
BAIAP2	-0.172838	5.75332	-2.90582	0.00743429	0.0411693	-3.07525
GPR157	-0.172786	4.15289	-2.54707	0.0171138	0.0725926	-3.57489
GPI	-0.172646	9.38717	-3.72352	0.000955574	0.00992146	-1.32519
CTNNB1	-0.172626	8.95868	-4.08454	0.000373966	0.00512315	-0.406443
PARP2	-0.172595	5.82985	-3.21298	0.00348429	0.024045	-2.37485
TKT	-0.172462	9.08264	-4.19602	0.000279214	0.00424371	-0.123102
RBMS2	-0.172302	2.74036	-1.77103	0.0882619	0.219437	-4.6815
WASH3P	-0.172222	3.63371	-2.03451	0.0522014	0.153788	-4.45006
NPC1L1	-0.172167	5.67637	-3.27411	0.00299233	0.0215213	-2.21039
RSPH3	-0.172048	3.78233	-2.19729	0.0370932	0.122946	-4.18697
RBM5	-0.17203	4.65647	-2.66306	0.0131023	0.060166	-3.42611
SLC30A1	-0.172004	6.02658	-1.00576	0.351099	0.545122	-6.31902
NSMF	-0.172002	7.54875	-3.59744	0.00132089	0.0123339	-1.59104
PIP5K1C	-0.1717	5.62855	-3.04546	0.0052633	0.0320292	-2.73691
CYFIP1	-0.1717	6.81919	-3.41952	0.00207666	0.0168146	-1.98224
PRPF8	-0.171682	8.99222	-4.01669	0.000446532	0.00574796	-0.579921
PPP2R5A	-0.171668	4.4164	-2.73055	0.0111919	0.054214	-3.23822
ZFYVE1	-0.171667	3.0397	-1.70076	0.100902	0.24017	-4.86133
XYLB	-0.171655	5.99036	-3.04953	0.00521243	0.0318105	-2.77513
GTF3C3	-0.171578	5.26919	-3.25736	0.00312004	0.0221907	-2.19125
MON1A	-0.171544	4.11961	-2.20959	0.03613	0.120513	-4.2342
KCNC4	-0.171478	0.949136	-0.985315	0.333536	0.527555	-5.23915
CORO1A	-0.171459	3.9925	-2.21123	0.0360031	0.120221	-4.20494
FRYL	-0.171457	3.62607	-1.8009	0.0840245	0.212421	-4.84506
SLC13A5	-0.171392	7.72264	-3.88518	0.000628934	0.00725229	-0.880785
CASZ1	-0.171271	3.30397	-1.97712	0.0587048	0.16612	-4.47587
ECSIT	-0.171213	5.93506	-3.32294	0.00264817	0.0197907	-2.12761
SERTAD2	-0.171202	5.28876	-1.79852	0.0950587	0.231073	-5.20787
TYK2	-0.171201	6.16383	-3.37198	0.00234123	0.0184131	-2.03663
STX3	-0.171157	4.32019	-2.39433	0.02414	0.0920019	-3.9167
MSRA	-0.171152	2.98577	-1.85421	0.075069	0.196265	-4.60704
SNTB1	-0.171137	7.47748	-3.92392	0.000568679	0.0067623	-0.77241
LINC01003	-0.171118	2.19113	-1.37287	0.181501	0.356587	-5.1075
NARS	-0.171075	7.52396	-4.13214	0.000330138	0.00475965	-0.245236
CTDP1	-0.171002	5.26386	-2.79931	0.00951664	0.0489411	-3.2348
FHIT	-0.170985	1.23067	-1.00248	0.325336	0.519705	-5.28261
TVP23C-CDRT4	-0.170872	0.992344	-0.970956	0.340503	0.534591	-5.26042
PRSS8	-0.170842	2.19335	-1.38586	0.177543	0.351113	-5.09141
SRCIN1	-0.17063	3.9624	-2.16246	0.039948	0.128451	-4.28981
HAX1	-0.170544	6.06482	-3.5511	0.00148687	0.0134458	-1.59158
SHBG	-0.170412	3.28938	-1.77442	0.0876874	0.218742	-4.80661
SLC12A2	-0.170005	3.27302	-1.86598	0.0733457	0.193245	-4.65565
ZNF516	-0.169997	4.64446	-1.67373	0.115414	0.263235	-5.27319
EHMT2	-0.169942	7.40653	-3.40626	0.00216688	0.0174443	-2.05709
C5ORF63	-0.169871	1.2678	-1.06114	0.29837	0.492211	-5.2365
MBOAT7	-0.169753	6.564	-3.5257	0.00158633	0.0140039	-1.70337
ALG3	-0.16969	6.5491	-3.67227	0.0010903	0.0108815	-1.34155
CYB5R1	-0.169687	4.24197	-2.6668	0.0129887	0.0597568	-3.34179
SNAPC2	-0.169675	4.78961	-2.77605	0.010055	0.0506818	-3.20659
CCDC85C	-0.169628	6.44549	-3.68199	0.0010634	0.0107062	-1.30823
PDLIM4	-0.169617	1.0845	-0.839081	0.409691	0.60124	-5.38559
RAB15	-0.16959	5.30145	-3.07872	0.00485213	0.0303168	-2.61229
CANT1	-0.169557	6.87998	-3.66772	0.00110313	0.0109575	-1.37889
ANKRD13B	-0.169453	2.59837	-1.51952	0.140682	0.300263	-5.01627
RIN3	-0.169427	5.69518	-2.72972	0.0115599	0.0553846	-3.46852
S100A13	-0.169412	3.87837	-1.76134	0.091906	0.22555	-4.96753
GGT1	-0.169242	6.13085	-3.07763	0.00486517	0.0303682	-2.72669
LONP1	-0.169134	7.8719	-4.00017	0.000466214	0.00592275	-0.595435
SLC10A3	-0.169103	4.65803	-2.73398	0.011102	0.0539592	-3.27458
HK2	-0.16902	7.1476	-3.41131	0.00212016	0.0171228	-2.02433
OR2I1P	-0.168999	0.169008	-0.792483	0.435239	0.623268	-5.23933
TXNDC5	-0.168929	6.5524	-3.45099	0.00191773	0.0158788	-1.8842
GFM2	-0.168913	4.15587	-2.25076	0.033067	0.113574	-4.16372
PDE4A	-0.16868	4.06296	-2.14334	0.0415979	0.132226	-4.34613
AC025682.1	-0.168603	0.047105	-0.770987	0.447654	0.633942	-5.23197
GPSM3	-0.168486	0.562565	-0.910667	0.370824	0.565378	-5.22538
ITGB5	-0.168458	7.41788	-3.74501	0.000904062	0.00950684	-1.21884
DLG5	-0.168284	5.87453	-2.53362	0.0192773	0.0785473	-3.93767
SLC35A5	-0.16828	3.55877	-1.98172	0.0581586	0.165129	-4.5258
KREMEN2	-0.168086	2.41872	-1.44782	0.159601	0.32663	-5.06743
MYC	-0.168086	7.27315	-3.72292	0.000957047	0.00992857	-1.2664
MAP3K9	-0.168021	4.08537	-2.1608	0.0400894	0.128717	-4.31857
SH2B3	-0.167944	4.33404	-2.25589	0.0327024	0.112901	-4.18944
YIPF2	-0.167678	5.3491	-3.00801	0.00576609	0.0341406	-2.78139
TSHZ1	-0.167658	3.65242	-2.01577	0.054251	0.157982	-4.48731
APBA2	-0.16765	1.67185	-1.13852	0.265271	0.457371	-5.24988
NATD1	-0.167644	1.5979	-1.18058	0.24844	0.438766	-5.18896
PGM2	-0.167641	4.68049	-2.78731	0.00979097	0.0499648	-3.16292
GRINA	-0.167603	7.05038	-3.97421	0.00049887	0.00618568	-0.622113
GSTO1	-0.16756	7.53839	-3.73928	0.000917536	0.00960558	-1.23888
ZBTB42	-0.167558	3.87932	-2.26012	0.0324045	0.112149	-4.08913
CYTH3	-0.167548	3.07475	-1.81563	0.0809601	0.20712	-4.69068
GAB2	-0.167538	3.88294	-1.85808	0.075237	0.196549	-4.80996
MAP3K8	-0.167511	2.47558	-1.11423	0.278415	0.471235	-5.4744
SLC4A7	-0.167499	3.17014	-1.84749	0.0760676	0.198186	-4.66179
MRI1	-0.167442	4.63509	-2.14844	0.0421059	0.133358	-4.45855
LGALS1	-0.167325	7.31608	-2.60103	0.0185675	0.0766035	-3.99045
WWP2	-0.167276	6.84166	-3.68326	0.00105993	0.0106801	-1.33765
DIXDC1	-0.167224	4.1686	-1.92162	0.0669273	0.181255	-4.76716
KATNB1	-0.167163	6.29456	-3.5198	0.00161031	0.014107	-1.69247
ARFGEF2	-0.16716	6.47436	-3.54865	0.0014962	0.0134899	-1.6393
FOSB	-0.16715	0.266467	-0.760773	0.453627	0.639171	-5.27811
FAF1	-0.167128	5.16357	-3.01221	0.00570755	0.0339159	-2.74299
KHDRBS3	-0.167056	4.45513	-2.52759	0.0178902	0.0746066	-3.67266
ARFGAP1	-0.166947	7.30917	-3.47188	0.00181883	0.015327	-1.88667
TPI1P1	-0.166868	0.822497	-0.919282	0.366385	0.561052	-5.26906
USP4	-0.166864	5.1354	-3.00807	0.00576523	0.0341406	-2.7479
EDC3	-0.166763	5.56593	-3.11874	0.0043981	0.0282265	-2.55909
SMARCA2	-0.166726	5.6438	-2.84203	0.00859818	0.0453264	-3.19811
PJA1	-0.166672	3.35288	-1.93757	0.0635921	0.175017	-4.55455
PRKCA	-0.166584	6.38651	-3.54918	0.0014942	0.0134831	-1.62984
AGPAT1	-0.166566	6.74966	-3.7716	0.000844083	0.00899333	-1.11092
ACOT8	-0.166488	4.18859	-2.33261	0.0276662	0.100666	-4.01235
C20ORF194	-0.166339	3.96262	-2.17114	0.039219	0.127398	-4.27391
NR1H2	-0.166333	4.93737	-2.73015	0.0112022	0.054214	-3.33178
AHSG	-0.166285	11.0744	-3.46409	0.00185512	0.01556	-1.98785
AMFR	-0.166265	7.19575	-3.91554	0.000581201	0.00686637	-0.779072
USP34	-0.16625	6.07958	-2.15266	0.048033	0.146009	-4.73546
CA9	-0.166135	-0.0679749	-0.269052	0.795559	0.883371	-5.42894
SDC3	-0.166074	2.37564	-1.39441	0.174976	0.347501	-5.12635
NFKB1	-0.165999	5.82696	-3.25473	0.00314049	0.0222319	-2.27614
HMGA1	-0.165939	10.0409	-3.66344	0.00111531	0.0110523	-1.48444
ANKS4B	-0.165911	5.22499	-2.70959	0.0117552	0.0558119	-3.42389
ORAI1	-0.165907	5.48817	-3.13586	0.00421654	0.0274892	-2.50814
DGKQ	-0.165848	4.48213	-2.26266	0.0322264	0.111778	-4.20523
SNX29	-0.165807	3.60597	-1.99884	0.0561639	0.161748	-4.50664
PKM	-0.165733	10.3072	-3.7449	0.000904337	0.00950684	-1.28522
RABL6	-0.165721	8.79901	-3.52034	0.00160812	0.0140975	-1.81762
GPKOW	-0.165707	4.62166	-2.74949	0.0107045	0.0527077	-3.23463
MAZ	-0.165672	7.75275	-3.91652	0.000579725	0.00686044	-0.802877
SRC	-0.165607	7.19493	-3.42291	0.00205897	0.0167067	-1.99914
STAT5B	-0.165601	5.50104	-3.00796	0.00576687	0.0341406	-2.80437
INAVA	-0.165562	4.59796	-2.00811	0.057074	0.163226	-4.70868
AP5S1	-0.165549	5.66931	-3.21894	0.00343301	0.0238045	-2.33962
DGKD	-0.165521	4.89399	-2.70333	0.0119286	0.056465	-3.38208
ZNF668	-0.165498	3.25771	-2.0488	0.0506838	0.15126	-4.34061
AF117829.1	-0.165479	0.258963	-0.801459	0.430119	0.618482	-5.2495
GNA12	-0.165336	6.7785	-3.4873	0.00174903	0.0149138	-1.81466
KLHL2	-0.165335	3.40219	-1.89687	0.0689892	0.185072	-4.63442
DTX3	-0.165266	3.1627	-1.76781	0.0888093	0.220351	-4.78751
CD248	-0.165008	3.18577	-1.72907	0.0956356	0.232053	-4.85325
SMAGP	-0.164977	3.3517	-1.90275	0.0681858	0.183717	-4.61273
TMEM44	-0.164928	2.34382	-1.19208	0.244846	0.4345	-5.35775
SCAMP4	-0.164921	6.73739	-3.36214	0.0023999	0.0187228	-2.11416
SLC5A6	-0.164843	8.05755	-3.98816	0.000481051	0.00606297	-0.632076
ZNF18	-0.16481	2.01154	-1.21527	0.235166	0.423385	-5.24891
SCAND1	-0.164783	7.63036	-3.12695	0.00462371	0.0292665	-2.77004
ME2	-0.164767	4.82268	-2.77026	0.0101933	0.05113	-3.22497
YLPM1	-0.164677	6.97521	-3.14269	0.00425392	0.0276614	-2.66848
ASB13	-0.164506	4.98789	-2.78136	0.00992952	0.0503056	-3.22904
SLC43A1	-0.164415	6.93417	-3.90448	0.000598171	0.00701295	-0.79082
ABCC3	-0.164363	6.14701	-2.88248	0.00795092	0.0432517	-3.18327
DAB2IP	-0.164284	7.10243	-3.29281	0.00285571	0.0208729	-2.30614
AK1	-0.164265	3.6069	-2.10624	0.0449745	0.139282	-4.31617
TEAD4	-0.16426	6.7571	-3.87818	0.000640471	0.00733202	-0.844402
TRAM2	-0.164186	7.81985	-3.50753	0.00166138	0.0144142	-1.82314
YBX3	-0.164171	7.25142	-3.80986	0.000764569	0.00841626	-1.04805
NXPH3	-0.164163	0.301608	-0.696533	0.492317	0.670828	-5.3249
MBD6	-0.16415	5.48946	-2.80831	0.00931581	0.0481438	-3.24999
ADRM1	-0.164136	8.25125	-3.60389	0.00129929	0.0121773	-1.6003
FADS3	-0.164055	3.7563	-2.18099	0.0384052	0.125676	-4.21167
VCL	-0.164046	6.34307	-3.22977	0.00334186	0.0233819	-2.39408
GHDC	-0.164024	5.60217	-3.11998	0.0043847	0.0282065	-2.56137
PGLS	-0.163902	5.34633	-2.79486	0.00961751	0.049319	-3.25755
IFRD1	-0.1637	4.4526	-2.28123	0.0309535	0.108527	-4.16382
SEPSECS-AS1	-0.163651	0.937303	-0.917719	0.367188	0.561532	-5.29345
VAC14	-0.163641	6.20653	-3.17258	0.00385116	0.025705	-2.51431
EP400	-0.163627	6.81826	-3.03687	0.00560897	0.0334707	-2.91237
IRS1	-0.163452	5.67636	-2.33061	0.0300474	0.106325	-4.31204
TP53BP1	-0.1634	4.66045	-2.43594	0.0220007	0.0859254	-3.89753
APOBEC3F	-0.163159	2.06493	-1.21399	0.235645	0.424034	-5.26312
ANKS6	-0.163141	4.11839	-2.39621	0.0240397	0.0917581	-3.87326
RHOT2	-0.16311	6.5865	-3.53166	0.00156241	0.0138315	-1.69076
AL590705.1	-0.163101	0.854792	-0.93163	0.360085	0.555039	-5.26541
OPTN	-0.163089	4.52052	-2.46763	0.0204899	0.0819807	-3.80749
UBE4B	-0.163035	6.38068	-3.51678	0.00162273	0.0141777	-1.70844
CDC42BPA	-0.162992	4.4056	-2.37888	0.0249818	0.0941608	-3.96381
SLC27A5	-0.162974	3.67534	-1.90436	0.0679665	0.183204	-4.68363
ZFYVE19	-0.162965	4.37379	-2.45827	0.0209262	0.0831183	-3.79878
NETO2	-0.162934	3.88976	-2.13696	0.0421617	0.133502	-4.32161
OSBPL8	-0.162842	5.3208	-2.46961	0.0208019	0.0828886	-3.95305
RABGGTA	-0.162833	5.88057	-3.18794	0.00370752	0.0251968	-2.44016
RN7SL832P	-0.162829	0.0806891	-0.714721	0.48114	0.661278	-5.27319
[truncated: 4,189 more rows]

## Sheet: Number of genes shTST
Limma-Voom
	up	down	2x
without p	5	5
p=0.05	5	5
	up	down	1.5x
without p	80	83
p=0.05	76	72
	0.584963	-0.584963	log
		0.666667
2X							1.5X
Up	5						Up	80
Up padj ≤ 0.05	5						Up padj ≤ 0.05	76
Down	-5						Down	-83
Down padj ≤ 0.05	-5						Down padj ≤ 0.05	-72

## Sheet: OE-TST vs Ctrl
Extended Data Table S11. Up- and down regulated genes detected by RNAseq analysis after TST overexpression in HepG2 cells.
	logFC	AveExpr	t	P.Value	adj.P.Val	B
FRAS1	-0.90027	6.24013	-14.8392	3.8148e-14	4.79329e-10	22.2619
ESF1	0.749486	6.93788	14.3118	8.80179e-14	5.52972e-10	21.5236
SLC6A14	-1.49002	3.64934	-13.8922	1.74214e-13	7.29668e-10	19.8454
MYL9	0.839736	4.98135	13.3812	4.0888e-13	1.11298e-09	19.8438
LRP1	-0.712021	8.68916	-13.3341	4.42888e-13	1.11298e-09	19.9773
SLC39A14	-0.634626	8.70184	-12.9296	8.87393e-13	1.70866e-09	19.2948
CPD	-0.715893	6.49657	-12.8893	9.51898e-13	1.70866e-09	19.1938
UCP2	0.828927	5.70558	12.3257	2.58211e-12	4.05553e-09	18.191
NOMO2	-0.706964	6.77911	-12.2246	3.09919e-12	4.32682e-09	18.0524
HEPACAM	-0.966204	4.26184	-12.0567	4.20715e-12	5.28628e-09	17.4477
CSNK1A1	-0.699527	5.98769	-11.9185	5.42149e-12	6.19281e-09	17.4831
PPIG	0.627862	7.55412	11.8714	5.91438e-12	6.19284e-09	17.4247
LGALS3	0.71392	5.59604	11.7788	7.02254e-12	6.37607e-09	17.2176
TGFBR3	-0.734598	6.12112	-11.7524	7.37576e-12	6.37607e-09	17.1892
RNF213	-0.758028	5.74776	-11.7355	7.61171e-12	6.37607e-09	17.1407
CYP51A1	-0.78436	5.01257	-11.6613	8.74405e-12	6.65742e-09	16.9371
FSCN1	0.647205	8.49783	11.6454	9.00725e-12	6.65742e-09	17.0081
HSPA8	-0.732949	9.37999	-12.174	1.0539e-11	7.35684e-09	16.9077
TXNDC5	-0.846911	6.16724	-12.1004	1.84044e-11	1.21591e-08	16.3529
ANAPC1	-0.694931	5.97277	-11.2386	1.9487e-11	1.21591e-08	16.2383
FN1	-0.600132	12.4825	-11.2167	2.03216e-11	1.21591e-08	16.1856
LAMA5	-0.625112	8.10523	-11.1223	2.43779e-11	1.39231e-08	16.0239
RALGAPA2	-0.949944	4.35785	-11.0743	2.6754e-11	1.43587e-08	15.7591
TNS3	-0.639869	6.58754	-11.0615	2.74261e-11	1.43587e-08	15.9127
CEMIP	-0.809991	5.35854	-11.0267	3.03916e-11	1.52748e-08	15.7785
CSTB	0.626236	6.58615	10.8153	4.4387e-11	2.14509e-08	15.4388
TRRAP	-0.596574	6.34222	-10.7673	4.87879e-11	2.27044e-08	15.3459
VEZF1	-0.789367	4.71767	-10.6653	5.97219e-11	2.68002e-08	15.0686
PRKDC	-0.593756	7.90158	-10.5193	7.99254e-11	3.46297e-08	14.8477
CIRBP	0.537819	7.24855	10.4925	8.43371e-11	3.50494e-08	14.7996
LPIN2	-0.642045	5.52226	-10.465	8.91374e-11	3.50494e-08	14.744
LRP10	-0.583391	6.18119	-10.4643	8.92623e-11	3.50494e-08	14.7522
SIRPA	-0.916655	3.49065	-10.4142	9.87487e-11	3.75993e-08	14.2871
TMEM181	-0.613167	5.76923	-10.3937	1.02913e-10	3.80326e-08	14.6097
LUC7L3	0.576291	6.66508	10.3641	1.09269e-10	3.92277e-08	14.5492
ANXA4	0.558328	8.20348	10.3454	1.13488e-10	3.96105e-08	14.4957
PRPF38B	0.589766	5.77179	10.2981	1.2492e-10	4.24221e-08	14.4214
ADGRG6	-0.79661	6.24796	-11.2053	1.42595e-10	4.71502e-08	14.3841
PEG3	-0.549235	8.76884	-10.2053	1.50927e-10	4.86257e-08	14.2079
SPARC	-0.63205	5.72529	-10.1736	1.61055e-10	5.05915e-08	14.1712
GCN1	-0.640647	7.83908	-10.6102	1.69767e-10	5.20273e-08	14.1589
RBM25	0.519822	7.43934	10.0624	2.02379e-10	6.05452e-08	13.929
IGF2R	-0.507819	8.22564	-10.0139	2.23674e-10	6.53596e-08	13.8212
TFRC	-0.545548	7.82789	-9.98499	2.37484e-10	6.7818e-08	13.7662
GTF2I	-0.663545	6.18252	-10.1111	2.79314e-10	7.79908e-08	13.6544
EYA2	1.51249	1.52048	9.83844	3.22153e-10	8.79967e-08	11.8339
FABP5	0.549584	5.68643	9.80287	3.47043e-10	9.27786e-08	13.4193
ABHD2	-0.673413	5.23229	-9.73788	3.97752e-10	1.0412e-07	13.2804
AMPD2	-0.525929	5.8493	-9.72625	4.07598e-10	1.0452e-07	13.2611
FREM1	-1.04225	3.43554	-9.6308	4.9856e-10	1.23827e-07	12.7874
HSPE1	0.451924	8.97717	9.62698	5.02599e-10	1.23827e-07	13.0062
FUS	0.468401	10.3542	9.5771	5.58664e-10	1.34993e-07	12.8882
PJA2	-0.649878	5.1585	-9.53972	6.04864e-10	1.36857e-07	12.8709
RALGAPA1	-0.658259	5.43711	-9.53601	6.09664e-10	1.36857e-07	12.8671
RPL11	0.513657	9.14705	9.53497	6.11011e-10	1.36857e-07	12.8097
ALCAM	-0.667493	5.02095	-9.53149	6.15557e-10	1.36857e-07	12.8499
BIRC6	-0.573957	5.84425	-9.52748	6.20839e-10	1.36857e-07	12.8475
AHNAK	-0.617513	7.09797	-9.92016	6.32665e-10	1.37059e-07	12.8614
IPO11	-0.70311	4.50946	-9.49908	6.59582e-10	1.40127e-07	12.7528
UPF3A	0.532672	6.62736	9.49234	6.69131e-10	1.40127e-07	12.7557
APOB	-0.550428	12.6352	-9.47495	6.94451e-10	1.43045e-07	12.653
ITPR2	-0.547429	6.64842	-9.42161	7.78422e-10	1.57756e-07	12.6079
PLEKHB2	-0.535843	6.58243	-9.32889	9.50092e-10	1.8949e-07	12.4119
UBR5	-0.612928	5.74846	-9.30769	9.9454e-10	1.95256e-07	12.3856
CLSPN	0.493507	5.7995	9.29433	1.02365e-09	1.9788e-07	12.3543
NPC1	-0.556959	5.98858	-9.27343	1.07094e-09	2.03885e-07	12.308
HECTD1	-0.527958	8.04806	-9.25642	1.12176e-09	2.10174e-07	12.2174
DIP2B	-0.542046	6.24207	-9.2456	1.13743e-09	2.10174e-07	12.2424
FAM133B	0.598205	5.69562	9.22812	1.18136e-09	2.15128e-07	12.2152
IARS	-0.467418	7.27234	-9.18628	1.29372e-09	2.31987e-07	12.0883
PRPF8	-0.486452	8.78879	-9.18022	1.31087e-09	2.31987e-07	12.0511
ATP11A	-0.557991	6.28913	-9.16526	1.35424e-09	2.3367e-07	12.0686
NBAS	-0.579095	5.31108	-9.16413	1.35757e-09	2.3367e-07	12.0842
ZNF106	-0.567134	5.58557	-9.15613	1.38142e-09	2.34561e-07	12.0649
BAZ1A	0.467668	6.54252	9.13097	1.45931e-09	2.38743e-07	11.9843
NOTCH2	-0.922782	4.02961	-9.33612	1.45951e-09	2.38743e-07	11.9483
WBP4	0.634841	4.28823	9.12979	1.46305e-09	2.38743e-07	11.9803
MDN1	-0.533944	6.13189	-9.11559	1.50911e-09	2.43102e-07	11.9657
EML4	-0.453657	8.95553	-9.04509	1.76079e-09	2.80055e-07	11.7544
DANCR	0.446278	7.09332	9.03033	1.81872e-09	2.85653e-07	11.7516
SEL1L	-0.543479	5.91307	-9.00544	1.92093e-09	2.97981e-07	11.7334
SLC12A7	-0.612643	5.31132	-8.99903	1.9482e-09	2.98526e-07	11.7308
FGFR1	-0.458623	7.47011	-8.99189	1.979e-09	2.99593e-07	11.6607
COBL	-0.709373	4.35564	-8.97285	2.06368e-09	3.08692e-07	11.6474
KLHDC7B	2.08829	0.496511	8.9606	2.12016e-09	3.10905e-07	9.13523
NACA	0.432311	8.34162	8.9578	2.13325e-09	3.10905e-07	11.5695
RPL23	0.480358	9.37938	8.95266	2.15757e-09	3.10905e-07	11.5463
RSRC2	0.560437	5.3511	8.94662	2.18648e-09	3.10905e-07	11.6163
ARFGEF3	-0.862334	3.7437	-8.94338	2.20219e-09	3.10905e-07	11.5046
MAGOH	0.436603	6.3968	8.91811	2.32854e-09	3.2509e-07	11.5249
ADAM9	-0.519042	6.06967	-8.91119	2.36438e-09	3.26466e-07	11.5236
FAT1	-0.638633	7.85917	-9.83253	2.43538e-09	3.32615e-07	11.5963
ARSI	-0.66206	5.04861	-8.87553	2.55854e-09	3.45678e-07	11.465
HS3ST3B1	-0.536683	5.82271	-8.86767	2.60343e-09	3.48001e-07	11.436
ACSL4	-0.4912	8.50693	-8.84772	2.72119e-09	3.59913e-07	11.3249
TSPYL1	-0.477348	6.45141	-8.8399	2.76881e-09	3.62397e-07	11.3546
MGAT5	-0.512778	6.94384	-8.81184	2.94692e-09	3.81732e-07	11.2775
SMCHD1	-0.672412	5.065	-8.79065	3.08917e-09	3.96075e-07	11.2813
UBR3	-0.611889	4.5978	-8.75166	3.36959e-09	4.27665e-07	11.1895
RPL36AL	0.431775	7.50268	8.74658	3.40805e-09	4.28222e-07	11.1165
ITGA6	-0.65341	6.43915	-9.42309	3.44624e-09	4.28733e-07	11.2463
ARFGEF2	-0.531132	6.24493	-8.7314	3.52554e-09	4.34298e-07	11.1224
CCDC85C	-0.538019	6.21406	-8.72104	3.60812e-09	4.39902e-07	11.1006
LARP7	0.572766	5.49131	8.71526	3.65503e-09	4.39902e-07	11.1084
GTF3C1	-0.440335	7.77996	-8.71269	3.67607e-09	4.39902e-07	11.0367
AL035071.1	0.851716	2.89836	8.7033	3.7541e-09	4.43586e-07	10.8292
ATP5MD	0.501238	5.98248	8.70053	3.77745e-09	4.43586e-07	11.0597
ADAR	-0.437247	7.30401	-8.68035	3.95208e-09	4.59795e-07	10.9751
ATP7B	-0.469305	6.41672	-8.66889	4.05489e-09	4.67428e-07	10.9772
ANKFY1	-0.560776	5.37973	-8.63977	4.32876e-09	4.94462e-07	10.9472
TIMP3	-0.415898	7.04704	-8.62526	4.4722e-09	5.04357e-07	10.8587
AQP3	1.05634	2.56327	8.62293	4.49566e-09	5.04357e-07	10.5239
PTPRF	-0.412294	8.54668	-8.6174	4.55197e-09	5.06155e-07	10.8099
PIGS	-0.515587	5.829	-8.61164	4.61126e-09	5.0825e-07	10.8715
RPS25	0.47497	8.7977	8.60484	4.68237e-09	5.116e-07	10.7779
SEC24C	-0.517544	6.16826	-8.59231	4.8164e-09	5.21708e-07	10.816
ABCB1	-0.569349	5.43281	-8.57456	5.01292e-09	5.38354e-07	10.8018
FBN1	-1.50114	1.5671	-8.56442	5.12894e-09	5.46146e-07	9.5715
SOX4	0.46764	5.68145	8.55488	5.24057e-09	5.53342e-07	10.7471
CCDC34	0.558202	6.15574	8.65176	5.37457e-09	5.62573e-07	10.723
RPS24	0.470339	8.72192	8.54017	5.41754e-09	5.62573e-07	10.6329
PIEZO1	-0.44785	7.52677	-8.51907	5.68221e-09	5.85221e-07	10.6076
RELN	-1.43733	8.06067	-15.7386	5.76451e-09	5.88871e-07	11.1493
ASCC3	-0.568884	5.44195	-8.48675	6.11369e-09	6.19504e-07	10.6065
COL2A1	-0.833891	3.87435	-8.47475	6.28225e-09	6.31492e-07	10.538
PLXNA1	-0.484071	6.26565	-8.46589	6.4098e-09	6.392e-07	10.5286
NME1	0.435834	7.74967	8.45693	6.54152e-09	6.44731e-07	10.4603
AC145207.5	0.99257	2.73779	8.45516	6.5679e-09	6.44731e-07	10.2623
ABCD3	-0.470987	6.45563	-8.44774	6.6794e-09	6.48354e-07	10.4802
SLC12A4	-0.530968	6.2141	-8.44586	6.708e-09	6.48354e-07	10.486
GREB1	-0.435279	6.29309	-8.43967	6.80308e-09	6.49062e-07	10.4681
KLHL14	-0.546326	4.82016	-8.43866	6.81864e-09	6.49062e-07	10.5096
MCFD2	-0.418964	7.6343	-8.43307	6.90581e-09	6.52418e-07	10.4103
FMNL2	-0.636985	5.4855	-8.63468	7.01897e-09	6.58159e-07	10.5034
ANKS1A	-0.570491	5.03836	-8.42177	7.08567e-09	6.59492e-07	10.4707
YTHDF3	-0.56455	5.31003	-8.41065	7.26717e-09	6.71412e-07	10.4403
SORL1	-0.522226	5.62912	-8.38204	7.75672e-09	7.1141e-07	10.3656
SNRPB2	0.466309	6.77459	8.3658	8.04945e-09	7.30845e-07	10.2794
CLTC	-0.469981	8.86825	-8.36387	8.08496e-09	7.30845e-07	10.231
CGNL1	-0.470478	5.6517	-8.34982	8.34861e-09	7.49288e-07	10.2919
MDC1	-0.47509	6.00108	-8.33837	8.56997e-09	7.637e-07	10.2516
VPS13A	-0.650989	4.26614	-8.32014	8.93493e-09	7.90616e-07	10.2359
RPS26	0.44024	7.52876	8.31529	9.03454e-09	7.91525e-07	10.143
WWC2	-0.561105	5.26293	-8.31352	9.0712e-09	7.91525e-07	10.2239
ZSWIM5	-0.594515	4.45361	-8.30923	9.16083e-09	7.93833e-07	10.2187
UQCRH	0.457288	7.06257	8.27572	9.89222e-09	8.48256e-07	10.0651
HERC1	-0.705935	4.39826	-8.27433	9.92389e-09	8.48256e-07	10.1395
MYORG	-0.43357	7.25428	-8.26647	1.01045e-08	8.54386e-07	10.0403
SEC24D	-0.543976	5.60772	-8.2653	1.01316e-08	8.54386e-07	10.1032
HSPH1	-0.533861	6.66975	-8.46732	1.0565e-08	8.80655e-07	10.0594
URB1	-0.568085	5.61107	-8.24631	1.05833e-08	8.80655e-07	10.0602
GALNT13	-1.04712	2.3677	-8.23984	1.07419e-08	8.84136e-07	9.58248
CWC15	0.474937	5.39852	8.23887	1.07658e-08	8.84136e-07	10.048
ATP5MG	0.465273	6.92891	8.22633	1.10811e-08	8.97197e-07	9.95602
KHNYN	-0.42787	6.52121	-8.22583	1.10937e-08	8.97197e-07	9.97306
DGKD	-0.578115	4.64217	-8.22406	1.11391e-08	8.97197e-07	10.032
WDR81	-0.463347	5.87461	-8.21099	1.14791e-08	9.18695e-07	9.96785
GSTA1	0.57719	5.36704	8.19928	1.17931e-08	9.37854e-07	9.95943
PI4KA	-0.443761	6.11254	-8.1923	1.19843e-08	9.47063e-07	9.91425
CCDC58	0.437106	6.14557	8.18258	1.2256e-08	9.62476e-07	9.88649
NRIP1	-0.565908	5.797	-8.25877	1.23996e-08	9.64665e-07	9.91109
LYPLA1	-0.531919	5.6077	-8.17498	1.24728e-08	9.64665e-07	9.89814
ITGA2	-0.707154	5.04256	-8.5452	1.25184e-08	9.64665e-07	9.97163
CDC42EP4	-0.483658	6.09562	-8.17073	1.25956e-08	9.64665e-07	9.86602
HECTD4	-0.871489	3.91997	-8.45226	1.26677e-08	9.64665e-07	9.90298
SNHG5	0.461793	7.12088	8.15478	1.30683e-08	9.86721e-07	9.78565
ARID4B	0.63237	4.80437	8.15326	1.31144e-08	9.86721e-07	9.87152
POLR2J	0.54924	6.33636	8.4222	1.3509e-08	1.01036e-06	9.83604
ANLN	-0.457968	6.06017	-8.13203	1.37742e-08	1.0202e-06	9.77881
NUPR1	0.686352	4.78148	8.31257	1.38029e-08	1.0202e-06	9.85019
NOMO3	-0.82773	3.34102	-8.12777	1.39107e-08	1.02215e-06	9.70741
PRRC2B	-0.479044	7.01401	-8.11777	1.42364e-08	1.04e-06	9.70633
KIAA0100	-0.418276	7.40735	-8.11352	1.43771e-08	1.04421e-06	9.68405
RPS18	0.423393	9.73454	8.09999	1.48349e-08	1.07127e-06	9.61182
SELENOP	-0.372139	8.35146	-8.09558	1.49873e-08	1.07609e-06	9.62129
RPL34	0.475732	7.3433	8.13648	1.52063e-08	1.08561e-06	9.63818
HTT	-0.426537	6.75109	-8.08238	1.54533e-08	1.09467e-06	9.634
ANKRD52	-0.426965	6.25203	-8.07971	1.55493e-08	1.09467e-06	9.64934
NSRP1	0.508576	5.049	8.07846	1.55945e-08	1.09467e-06	9.69617
MBTPS2	-0.570313	4.28757	-8.06538	1.60753e-08	1.12214e-06	9.67166
SELENOI	-0.473893	6.11224	-8.05553	1.64471e-08	1.14176e-06	9.60065
CRY1	-0.867069	3.20045	-8.04171	1.69839e-08	1.17254e-06	9.4906
BCOR	-0.5097	6.11648	-8.03852	1.71107e-08	1.17484e-06	9.5615
MYO18A	-0.453161	6.77632	-8.00518	1.84914e-08	1.26274e-06	9.45446
CASC3	-0.472185	6.60883	-7.98193	1.95218e-08	1.32468e-06	9.40758
PIN4	0.537741	4.9988	7.98001	1.96093e-08	1.32468e-06	9.47319
UPF3B	0.745316	3.48832	7.96384	2.03634e-08	1.36136e-06	9.39698
PPP1R14B	0.421199	7.55602	7.96373	2.03689e-08	1.36136e-06	9.33042
AGPAT2	0.787601	3.01178	7.95991	2.05515e-08	1.36629e-06	9.30678
SMG1	-0.507855	5.53741	-7.95483	2.07968e-08	1.37189e-06	9.39671
UHRF1BP1	-0.539674	5.87017	-8.00279	2.0854e-08	1.37189e-06	9.38781
KIF2A	-0.612002	4.42738	-7.94448	2.13061e-08	1.38806e-06	9.40184
HEG1	-0.588609	5.16988	-7.94418	2.13208e-08	1.38806e-06	9.38824
TRIP12	-0.509614	7.10506	-8.20703	2.14811e-08	1.39129e-06	9.34975
TACC1	-0.545689	5.55193	-7.9228	2.24145e-08	1.4443e-06	9.32237
MEA1	0.430112	6.51434	7.91894	2.26181e-08	1.44998e-06	9.26078
ROCK2	-0.423879	7.53804	-7.91647	2.27493e-08	1.45099e-06	9.2223
MPHOSPH8	0.444942	6.31692	7.9104	2.3075e-08	1.46172e-06	9.2499
TAF15	0.360233	8.64764	7.90646	2.32893e-08	1.46172e-06	9.17477
TEP1	-0.693978	3.86867	-7.90536	2.33493e-08	1.46172e-06	9.29253
SMCR8	-0.568379	5.18704	-7.90337	2.34584e-08	1.46172e-06	9.29373
PTPRK	-0.441101	6.75205	-7.90263	2.34992e-08	1.46172e-06	9.21667
HUNK	-1.02674	2.698	-7.89786	2.37633e-08	1.47086e-06	9.02941
MAP4K3	-0.636585	4.58486	-7.89195	2.40949e-08	1.47933e-06	9.28267
NOP58	0.387784	7.39611	7.89123	2.41355e-08	1.47933e-06	9.16536
ALDH1A1	0.404023	9.38587	7.88789	2.43255e-08	1.48374e-06	9.12097
RPS20	0.438906	9.42033	7.86111	2.59037e-08	1.5691e-06	9.05754
EGFR	-0.757344	3.66475	-7.85994	2.59747e-08	1.5691e-06	9.17219
KLF6	0.531346	6.00022	8.00081	2.62743e-08	1.5796e-06	9.16719
ITPR1	-0.920578	3.36368	-7.98474	2.72431e-08	1.63005e-06	9.09204
SEC16A	-0.462298	6.98378	-7.83286	2.76824e-08	1.63708e-06	9.04433
JPT1	0.39756	7.29482	7.83121	2.77902e-08	1.63708e-06	9.02755
HIF1A	-0.454499	6.74893	-7.83056	2.78329e-08	1.63708e-06	9.04831
WDFY3	-0.673895	3.94583	-7.8279	2.80075e-08	1.63708e-06	9.12396
ADCY6	-0.647574	4.13015	-7.82783	2.80121e-08	1.63708e-06	9.13191
RPS3	0.387361	10.9432	7.82096	2.84687e-08	1.65476e-06	8.94318
RTF1	0.410672	6.49508	7.81933	2.8578e-08	1.65476e-06	9.02888
DUSP5	1.04751	2.06514	7.81498	2.88721e-08	1.65538e-06	8.64928
PFDN2	0.493751	5.76843	7.81283	2.90188e-08	1.65538e-06	9.05093
RPL27A	0.407996	9.22095	7.81194	2.90799e-08	1.65538e-06	8.94438
TANC1	-0.923819	2.91474	-7.81125	2.91268e-08	1.65538e-06	8.9224
MYO5B	-0.549951	5.45205	-7.80837	2.93258e-08	1.65538e-06	9.06221
PDCD5	0.420056	6.28567	7.80556	2.95203e-08	1.65538e-06	9.00655
ARFGEF1	-0.568776	4.38702	-7.80472	2.95785e-08	1.65538e-06	9.08405
SLCO4C1	-0.653241	4.01835	-7.80187	2.97779e-08	1.65538e-06	9.06891
RANBP2	-0.534584	6.81538	-8.18882	2.98705e-08	1.65538e-06	9.05842
TBC1D4	-0.530087	5.48487	-7.79979	2.99247e-08	1.65538e-06	9.04049
RPL31	0.400337	9.29352	7.79818	3.0038e-08	1.65538e-06	8.91094
STRN	-0.602816	4.07154	-7.75469	3.32851e-08	1.82271e-06	8.96444
ZFR	-0.382625	6.7579	-7.75369	3.33644e-08	1.82271e-06	8.86681
UTRN	-0.474443	6.54398	-7.74637	3.39463e-08	1.84647e-06	8.85996
LTN1	-0.728732	3.51787	-7.74406	3.4132e-08	1.84857e-06	8.89798
GMCL1	-0.53484	4.69264	-7.733	3.50371e-08	1.88945e-06	8.91652
MYC	-0.374165	7.12406	-7.72275	3.58969e-08	1.92754e-06	8.77954
HMGN1	0.369974	7.61087	7.71576	3.64961e-08	1.93825e-06	8.74634
MARS	-0.385135	7.39808	-7.71507	3.65558e-08	1.93825e-06	8.75249
CFAP97	-0.511725	5.17936	-7.71503	3.6559e-08	1.93825e-06	8.8578
KCNQ1OT1	0.55582	4.85839	7.70785	3.71864e-08	1.96322e-06	8.85108
MEGF8	-0.404713	5.93445	-7.69634	3.82148e-08	2.00908e-06	8.77328
MAN2A1	-0.534188	5.38044	-7.68467	3.92869e-08	2.04838e-06	8.77749
LEMD3	-0.703102	3.95987	-7.68465	3.92885e-08	2.04838e-06	8.80046
NIPA2	-0.47374	5.75176	-7.67816	3.98986e-08	2.0638e-06	8.74159
SEC61B	0.441933	6.4232	7.67801	3.99128e-08	2.0638e-06	8.69975
POM121	-0.444267	6.75146	-7.62124	4.56788e-08	2.35227e-06	8.55457
AGPS	-0.394053	7.01303	-7.61859	4.59669e-08	2.35744e-06	8.53708
F5	-0.540066	6.15743	-7.90502	4.61828e-08	2.35889e-06	8.63681
MAPK8IP2	-0.452729	5.14048	-7.61305	4.65775e-08	2.36942e-06	8.62121
NAA20	0.403155	6.23486	7.59012	4.91937e-08	2.49241e-06	8.5015
RAC3	0.88411	2.22288	7.58758	4.94928e-08	2.4975e-06	8.25757
PABPN1	0.427838	7.99296	7.57999	5.03971e-08	2.53296e-06	8.41418
EIF3J	0.377855	7.67017	7.57358	5.1173e-08	2.56171e-06	8.40695
ANAPC16	0.404764	5.94277	7.56325	5.24511e-08	2.61527e-06	8.45442
ERH	0.360653	8.46827	7.55311	5.37371e-08	2.66564e-06	8.34086
KNL1	-0.672587	4.01316	-7.5504	5.40857e-08	2.66564e-06	8.49604
SEM1	0.496383	6.61152	7.78681	5.40978e-08	2.66564e-06	8.44251
EWSR1	0.344552	8.21806	7.53888	5.55962e-08	2.72878e-06	8.31133
FLNB	-0.427654	8.91962	-7.53586	5.59993e-08	2.73286e-06	8.29291
METAP2	0.376054	7.60008	7.535	5.61145e-08	2.73286e-06	8.31677
KIAA1671	-0.445703	5.60059	-7.53091	5.66663e-08	2.74908e-06	8.40305
RPS27L	0.466511	6.18262	7.50265	6.06317e-08	2.92138e-06	8.29657
UBR4	-0.464145	6.53238	-7.51434	6.06828e-08	2.92138e-06	8.28516
SSBP1	0.380261	6.58696	7.49896	6.11702e-08	2.9336e-06	8.26694
MAN2A2	-0.555647	5.05808	-7.49325	6.20131e-08	2.96272e-06	8.34478
HMGB1	0.384721	8.87418	7.48293	6.3566e-08	3.01711e-06	8.16626
MYCBP2	-0.533026	4.57832	-7.4825	6.36318e-08	3.01711e-06	8.33785
RSBN1L	0.539154	4.96052	7.47666	6.45301e-08	3.0393e-06	8.30638
CNOT1	-0.672132	7.68575	-9.19755	6.45836e-08	3.0393e-06	8.51621
PFDN6	0.398298	6.06473	7.4731	6.50841e-08	3.0452e-06	8.23303
ALPL	1.82867	0.531711	7.47229	6.52095e-08	3.0452e-06	6.81056
DYNC1H1	-0.374267	8.54623	-7.47085	6.5436e-08	3.0452e-06	8.14315
BEX3	0.47049	5.22826	7.46278	6.67157e-08	3.09329e-06	8.2594
CERS6	-0.66374	4.19172	-7.4576	6.75515e-08	3.12053e-06	8.28482
SALL1	-0.457715	5.6232	-7.45323	6.8264e-08	3.1419e-06	8.21778
HUWE1	-0.415844	8.11892	-7.45012	6.87759e-08	3.1539e-06	8.10213
NDUFS5	0.44776	7.51622	7.56617	7.08374e-08	3.23663e-06	8.11809
LYAR	0.374261	6.9704	7.4341	7.14745e-08	3.24576e-06	8.09571
CUL7	-0.37268	6.6798	-7.43364	7.15539e-08	3.24576e-06	8.11016
RPL39	0.383776	7.30332	7.42567	7.29393e-08	3.29188e-06	8.06383
ACACA	-0.40295	6.90979	-7.42478	7.30946e-08	3.29188e-06	8.07878
FRYL	-0.800247	3.25822	-7.42094	7.37735e-08	3.31059e-06	8.13887
SNRPF	0.443695	6.27969	7.41492	7.48498e-08	3.33753e-06	8.08168
MET	-0.561296	5.336	-7.5206	7.49052e-08	3.33753e-06	8.16707
PCNX1	-0.481558	5.05178	-7.41312	7.51758e-08	3.33775e-06	8.15558
MACF1	-0.417427	6.698	-7.40848	7.60202e-08	3.36176e-06	8.04933
NID1	-0.341588	7.77622	-7.40595	7.64849e-08	3.36176e-06	8.00402
AFDN	-0.353062	6.76038	-7.40576	7.65192e-08	3.36176e-06	8.03938
ACACB	-0.606708	3.97703	-7.40058	7.74807e-08	3.39214e-06	8.15022
ZFAS1	0.45325	5.17515	7.39586	7.83657e-08	3.39952e-06	8.10395
TMA7	0.509931	6.64588	7.73778	7.84543e-08	3.39952e-06	8.09672
RRP1	0.354852	6.53596	7.39536	7.84608e-08	3.39952e-06	8.02148
RPL29	0.355658	9.89586	7.39379	7.87575e-08	3.40065e-06	7.93687
DKK4	0.886531	2.5832	7.39006	7.94696e-08	3.41964e-06	7.95906
RBM47	-0.899628	2.32164	-7.38509	8.04266e-08	3.44901e-06	7.81289
AFF1	-0.615641	4.42394	-7.36747	8.3918e-08	3.5865e-06	8.07261
ARID4A	0.529591	4.44093	7.36517	8.43857e-08	3.59426e-06	8.06455
ERBB2	-0.339405	7.25078	-7.3608	8.52794e-08	3.62005e-06	7.91135
TRMT112	0.40293	7.19965	7.35933	8.55836e-08	3.62073e-06	7.90769
PUM1	-0.424633	6.33172	-7.34685	8.82008e-08	3.68984e-06	7.92059
TGFBRAP1	-0.433644	5.72394	-7.34682	8.82069e-08	3.68984e-06	7.95767
HNRNPDL	0.366709	7.9778	7.34654	8.82675e-08	3.68984e-06	7.85412
KMT2E	0.46683	5.08734	7.34592	8.84006e-08	3.68984e-06	7.99043
RPS17	0.40704	9.27719	7.34432	8.87424e-08	3.68984e-06	7.82625
TUBGCP6	-0.663484	3.74408	-7.34322	8.8979e-08	3.68984e-06	8.00949
ZMYM3	-0.382306	6.35874	-7.34157	8.9334e-08	3.69237e-06	7.90595
PSME2	0.353369	8.32331	7.33325	9.1148e-08	3.755e-06	7.81476
EDC4	-0.430012	5.85461	-7.33057	9.17416e-08	3.75806e-06	7.91037
ABCC2	-0.439495	6.44716	-7.32917	9.20509e-08	3.75806e-06	7.87187
KIAA1109	-0.721622	3.41365	-7.32886	9.21197e-08	3.75806e-06	7.95127
NCOA2	-0.592863	5.06196	-7.46131	9.25235e-08	3.76232e-06	7.98036
OSMR	-0.463432	5.6178	-7.3229	9.34576e-08	3.78805e-06	7.90757
SRP14	0.374148	7.53376	7.30926	9.65929e-08	3.90254e-06	7.77605
HNRNPAB	0.329301	8.79098	7.30541	9.7497e-08	3.92644e-06	7.73938
PIKFYVE	-0.644454	3.58802	-7.2986	9.91195e-08	3.97903e-06	7.89802
ATAD2	-0.375859	6.67595	-7.29588	9.9774e-08	3.99255e-06	7.77918
DLC1	-0.556439	6.10488	-7.73115	1.02078e-07	4.07179e-06	7.89174
NPC1L1	-0.408238	5.51303	-7.28384	1.02728e-07	4.08473e-06	7.82024
SPCS2	0.344205	7.29172	7.28231	1.0311e-07	4.08699e-06	7.7186
FLNA	-0.438167	9.83766	-7.39792	1.04687e-07	4.13645e-06	7.68488
[truncated: 12,247 more rows]

## Sheet: OE-TSTvsCtrl Upregulated genes
	logFC	AveExpr	t	P.Value	adj.P.Val	B
[truncated: 6,231 more rows]

## Sheet: OETSTvsCtrl Downregulated genes
	logFC	AveExpr	t	P.Value	adj.P.Val	B
[truncated: 6,334 more rows]

[truncated: 1 more sheets: Number of genes OETST]
