# Supplementary material for: Regulation of mammalian cellular metabolism by endogenous cyanide production
Source: Nat Metab. 2025 Mar 3;7(3):531–55. doi: 10.1038/s42255-025-01225-w (PMC11946912; doi:10.1038/s42255-025-01225-w)
Supplement: Supplementary file 5 — Statistical source data. [file 42255_2025_1225_MOESM5_ESM.xlsx]

## Sheet: 1a
Figure 1a
Detection	Method	Model
Cyanide	Electrochemical Method	Mouse model: Liver, Kidney, Lung, Brain, Spleen
	data are expressed as nmol CN * mg tissue-1 * h-1
Mouse tissues
	Liver		Kidney		Lung		Brain		Spleen
Independent replicate	Vehicle	Glycine	Vehicle	Glycine	Vehicle	Glycine	Vehicle	Glycine	Vehicle	Glycine
1	0.0880287	0.282114	0.182218	0.144723	0	0	0.0322366	0	0.023334	0.188461
2	0.0698319	0.169796	0.107227	0.032237	0.0134889	0	0	0	0.05106	0.191592
3	0.0789195	0.11527	0.238461	0.191592	0.0416104	0.04161	0.0322366	0.060358	0.060302	0.060358
4	0.142533	0.224321	0	0	0	0	0	0	0	0.069544
5	0.133445	0.187971	0	0	0.069732	0.107227	0	0	0.069544	0.097271
6	0.124358	0.242496	0	0	0.013489	0	0.16347	0.08848	0.097271	0.097271
7	0.088029	0.226661	0	0	0	0	0.013489	0.032237	0.097271
8	0.298021
9	0.103894

## Sheet: 1b
Figure 1b
Detection	Method	Model
Cyanide	Electrochemical Method	Mouse model: Liver
	data are expressed as nmol CN * mg tissue-1 * h-1
Mouse tissues
	Male		Female
Independent replicate	Vehicle	Glycine	Vehicle	Glycine
1	0.128011	0.201547	0.117448	0.16585
2	0.140548	0.229142	0.148075	0.188036
3	0.122825	0.213454	0.111935	0.156134
4	0.136526	0.210457	0.10458	0.162694
5	0.12875	0.211982	0.111195	0.156504
6	0.111524	0.178567	0.11974	0.17399
7		0.22425	0.107942	0.154926

## Sheet: 1c
Figure 1c
Detection	Method	Model
Cyanide	LC-MS/MS	Mouse model: Liver
	data are expressed as pmol CN * mg tissue-1 * h-1
Liver
Independent replicate	Vehicle	Glycine
1	0.25	0.5
2	0.2	1.8
3	0.05	0.7
4	0	0.79
5	0	0.73

## Sheet: 1d
Figure 1d
Detection	Method	Model
Cyanide	Spectrophotometric method	Mouse model: Liver
	Probe: Mono-cyano-cobinamide (MCC)
	data are expressed as pmol CN * mg tissue-1 * h-1
Liver
Independent replicate	Vehicle	Glycine
1	0.282258	8.83065
2	0.653328	2.42956
3	3.23088	4.10255
4	2.97841	3.33002
5	1.53314	3.86233

## Sheet: 1e
Figure 1e
Detection	Method	Model
Cyanide	Electrochemical Method	Mouse model: Liver
	data are expressed as nmol CN * mg tissue-1 * h-1
Liver
Independent replicate	Vehicle	THC	CoE
1	0.0880071	0	0
2	0.133445	0	0
3	0.142533	0	0
4	0.15162	0	0
5	0.15162	0	0
6	0.0972708	0	0
7		0	0
8		0.0325758	0
9		0	0
10		0.238992	0.115755
11		0.0500227	0

## Sheet: 1f
Figure 1f
Detection	Method	Model
Cyanide	Electrochemical Method	Mouse model: Liver
	data are expressed as nmol CN * mg tissue-1 * h-1
Liver
Independent replicate	CTR	Heat Inactivated	F&T	SDS
1	0.0880287	0	0.0550061	0.0509918
2	0.0698319	0	0.0478158	0.0513787
3	0.0789195	0.0322366	0.0507933	0.0558499
4	0.142533	0.0228628	0.0485468	0.0796693
5	0.133445	0.0322366	0.0525438	0.0854648
6	0.124358			0.075357
7	0.0880287
8	0.103894

## Sheet: 1g
Figure 1g
Detection	Method	Model
Cyanide	Confocal Microscopy	Cells
	Probe: CSP or CP
Human Primary Hepatocytes - CSP - file name
Independent replicate	Vehicle	Glycine 10mM	THC 10µM
1	Experiment1_Human_Primary_Hepatocytes_CTR_CSP_Rep1	Experiment1_Human_Primary_Hepatocytes_Gly_CSP_Rep1	Experiment1_Human_Primary_Hepatocytes_THC_CSP_Rep1
	Experiment1_Human_Primary_Hepatocytes_CTR_CSP_Rep2	Experiment1_Human_Primary_Hepatocytes_Gly_CSP_Rep2	Experiment1_Human_Primary_Hepatocytes_THC_CSP_Rep2
	Experiment1_Human_Primary_Hepatocytes_CTR_CSP_Rep3	Experiment1_Human_Primary_Hepatocytes_Gly_CSP_Rep3	Experiment1_Human_Primary_Hepatocytes_THC_CSP_Rep3
	Experiment1_Human_Primary_Hepatocytes_CTR_BF_Rep1	Experiment1_Human_Primary_Hepatocytes_Gly_BF_Rep1	Experiment1_Human_Primary_Hepatocytes_THC_BF_Rep1
	Experiment1_Human_Primary_Hepatocytes_CTR_BF_Rep2	Experiment1_Human_Primary_Hepatocytes_Gly_BF_Rep2	Experiment1_Human_Primary_Hepatocytes_THC_BF_Rep2
	Experiment1_Human_Primary_Hepatocytes_CTR_BF_Rep3	Experiment1_Human_Primary_Hepatocytes_Gly_BF_Rep3	Experiment1_Human_Primary_Hepatocytes_THC_BF_Rep3
	Experiment1_Human_Primary_Hepatocytes_CTR_MERGE_Rep1	Experiment1_Human_Primary_Hepatocytes_Gly_MERGE_Rep1	Experiment1_Human_Primary_Hepatocytes_THC_MERGE_Rep1
	Experiment1_Human_Primary_Hepatocytes_CTR_MERGE_Rep2	Experiment1_Human_Primary_Hepatocytes_Gly_MERGE_Rep2	Experiment1_Human_Primary_Hepatocytes_THC_MERGE_Rep2
	Experiment1_Human_Primary_Hepatocytes_CTR_MERGE_Rep3	Experiment1_Human_Primary_Hepatocytes_Gly_MERGE_Rep3	Experiment1_Human_Primary_Hepatocytes_THC_MERGE_Rep3
2	Experiment2_Human_Primary_Hepatocytes_CTR_CSP_Rep1	Experiment2_Human_Primary_Hepatocytes_Gly_CSP_Rep1	Experiment2_Human_Primary_Hepatocytes_THC_CSP_Rep1
	Experiment2_Human_Primary_Hepatocytes_CTR_CSP_Rep2	Experiment2_Human_Primary_Hepatocytes_Gly_CSP_Rep2	Experiment2_Human_Primary_Hepatocytes_THC_CSP_Rep2
	Experiment2_Human_Primary_Hepatocytes_CTR_CSP_Rep3	Experiment2_Human_Primary_Hepatocytes_Gly_CSP_Rep3	Experiment2_Human_Primary_Hepatocytes_THC_CSP_Rep3
	Experiment2_Human_Primary_Hepatocytes_CTR_BF_Rep1	Experiment2_Human_Primary_Hepatocytes_Gly_BF_Rep1	Experiment2_Human_Primary_Hepatocytes_THC_BF_Rep1
	Experiment2_Human_Primary_Hepatocytes_CTR_BF_Rep2	Experiment2_Human_Primary_Hepatocytes_Gly_BF_Rep2	Experiment2_Human_Primary_Hepatocytes_THC_BF_Rep2
	Experiment2_Human_Primary_Hepatocytes_CTR_BF_Rep3	Experiment2_Human_Primary_Hepatocytes_Gly_BF_Rep3	Experiment2_Human_Primary_Hepatocytes_THC_BF_Rep3
	Experiment2_Human_Primary_Hepatocytes_CTR_MERGE_Rep1	Experiment2_Human_Primary_Hepatocytes_Gly_MERGE_Rep1	Experiment2_Human_Primary_Hepatocytes_THC_MERGE_Rep1
	Experiment2_Human_Primary_Hepatocytes_CTR_MERGE_Rep2	Experiment2_Human_Primary_Hepatocytes_Gly_MERGE_Rep2	Experiment2_Human_Primary_Hepatocytes_THC_MERGE_Rep2
	Experiment2_Human_Primary_Hepatocytes_CTR_MERGE_Rep3	Experiment2_Human_Primary_Hepatocytes_Gly_MERGE_Rep3	Experiment2_Human_Primary_Hepatocytes_THC_MERGE_Rep3
3	Experiment3_Human_Primary_Hepatocytes_CTR_CSP_Rep1	Experiment3_Human_Primary_Hepatocytes_Gly_CSP_Rep1	Experiment3_Human_Primary_Hepatocytes_THC_CSP_Rep1
	Experiment3_Human_Primary_Hepatocytes_CTR_CSP_Rep2	Experiment3_Human_Primary_Hepatocytes_Gly_CSP_Rep2	Experiment3_Human_Primary_Hepatocytes_THC_CSP_Rep2
	Experiment3_Human_Primary_Hepatocytes_CTR_CSP_Rep3	Experiment3_Human_Primary_Hepatocytes_Gly_CSP_Rep3	Experiment3_Human_Primary_Hepatocytes_THC_CSP_Rep3
	Experiment3_Human_Primary_Hepatocytes_CTR_BF_Rep1	Experiment3_Human_Primary_Hepatocytes_Gly_BF_Rep1	Experiment3_Human_Primary_Hepatocytes_THC_BF_Rep1
	Experiment3_Human_Primary_Hepatocytes_CTR_BF_Rep2	Experiment3_Human_Primary_Hepatocytes_Gly_BF_Rep2	Experiment3_Human_Primary_Hepatocytes_THC_BF_Rep2
	Experiment3_Human_Primary_Hepatocytes_CTR_BF_Rep3	Experiment3_Human_Primary_Hepatocytes_Gly_BF_Rep3	Experiment3_Human_Primary_Hepatocytes_THC_BF_Rep3
	Experiment3_Human_Primary_Hepatocytes_CTR_MERGE_Rep1	Experiment3_Human_Primary_Hepatocytes_Gly_MERGE_Rep1	Experiment3_Human_Primary_Hepatocytes_THC_MERGE_Rep1
	Experiment3_Human_Primary_Hepatocytes_CTR_MERGE_Rep2	Experiment3_Human_Primary_Hepatocytes_Gly_MERGE_Rep2	Experiment3_Human_Primary_Hepatocytes_THC_MERGE_Rep2
	Experiment3_Human_Primary_Hepatocytes_CTR_MERGE_Rep3	Experiment3_Human_Primary_Hepatocytes_Gly_MERGE_Rep3	Experiment3_Human_Primary_Hepatocytes_THC_MERGE_Rep3
4	Experiment4_Human_Primary_Hepatocytes_CTR_CSP_Rep1	Experiment4_Human_Primary_Hepatocytes_Gly_CSP_Rep1	Experiment4_Human_Primary_Hepatocytes_THC_CSP_Rep1
	Experiment4_Human_Primary_Hepatocytes_CTR_CSP_Rep2	Experiment4_Human_Primary_Hepatocytes_Gly_CSP_Rep2	Experiment4_Human_Primary_Hepatocytes_THC_CSP_Rep2
	Experiment4_Human_Primary_Hepatocytes_CTR_CSP_Rep3	Experiment4_Human_Primary_Hepatocytes_Gly_CSP_Rep3	Experiment4_Human_Primary_Hepatocytes_THC_CSP_Rep3
	Experiment4_Human_Primary_Hepatocytes_CTR_BF_Rep1	Experiment4_Human_Primary_Hepatocytes_Gly_BF_Rep1	Experiment4_Human_Primary_Hepatocytes_THC_BF_Rep1
	Experiment4_Human_Primary_Hepatocytes_CTR_BF_Rep2	Experiment4_Human_Primary_Hepatocytes_Gly_BF_Rep2	Experiment4_Human_Primary_Hepatocytes_THC_BF_Rep2
	Experiment4_Human_Primary_Hepatocytes_CTR_BF_Rep3	Experiment4_Human_Primary_Hepatocytes_Gly_BF_Rep3	Experiment4_Human_Primary_Hepatocytes_THC_BF_Rep3
	Experiment4_Human_Primary_Hepatocytes_CTR_MERGE_Rep1	Experiment4_Human_Primary_Hepatocytes_Gly_MERGE_Rep1	Experiment4_Human_Primary_Hepatocytes_THC_MERGE_Rep1
	Experiment4_Human_Primary_Hepatocytes_CTR_MERGE_Rep2	Experiment4_Human_Primary_Hepatocytes_Gly_MERGE_Rep2	Experiment4_Human_Primary_Hepatocytes_THC_MERGE_Rep2
	Experiment4_Human_Primary_Hepatocytes_CTR_MERGE_Rep3	Experiment4_Human_Primary_Hepatocytes_Gly_MERGE_Rep3	Experiment4_Human_Primary_Hepatocytes_THC_MERGE_Rep3
HepG2 - CP - file name
Independent replicate	Vehicle	Glycine 10mM	THC 10µM
1	Experiment1_HepG2_CTR_CP_Rep1	Experiment1_HepG2_Gly_CP_Rep1	Experiment1_HepG2_THC_CP_Rep1
	Experiment1_HepG2_CTR_CP_Rep2	Experiment1_HepG2_Gly_CP_Rep2	Experiment1_HepG2_THC_CP_Rep2
	Experiment1_HepG2_CTR_CP_Rep3	Experiment1_HepG2_Gly_CP_Rep3	Experiment1_HepG2_THC_CP_Rep3
	Experiment1_HepG2_CTR_BF_Rep1	Experiment1_HepG2_Gly_BF_Rep1	Experiment1_HepG2_THC_BF_Rep1
	Experiment1_HepG2_CTR_BF_Rep2	Experiment1_HepG2_Gly_BF_Rep2	Experiment1_HepG2_THC_BF_Rep2
	Experiment1_HepG2_CTR_BF_Rep3	Experiment1_HepG2_Gly_BF_Rep3	Experiment1_HepG2_THC_BF_Rep3
	Experiment1_HepG2_CTR_MERGE_Rep1	Experiment1_HepG2_Gly_MERGE_Rep1	Experiment1_HepG2_THC_MERGE_Rep1
	Experiment1_HepG2_CTR_MERGE_Rep2	Experiment1_HepG2_Gly_MERGE_Rep2	Experiment1_HepG2_THC_MERGE_Rep2
	Experiment1_HepG2_CTR_MERGE_Rep3	Experiment1_HepG2_Gly_MERGE_Rep3	Experiment1_HepG2_THC_MERGE_Rep3
2	Experiment2_HepG2_CTR_CP_Rep1	Experiment2_HepG2_Gly_CP_Rep1	Experiment2_HepG2_THC_CP_Rep1
	Experiment2_HepG2_CTR_CP_Rep2	Experiment2_HepG2_Gly_CP_Rep2	Experiment2_HepG2_THC_CP_Rep2
	Experiment2_HepG2_CTR_CP_Rep3	Experiment2_HepG2_Gly_CP_Rep3	Experiment2_HepG2_THC_CP_Rep3
	Experiment2_HepG2_CTR_BF_Rep1	Experiment2_HepG2_Gly_BF_Rep1	Experiment2_HepG2_THC_BF_Rep1
	Experiment2_HepG2_CTR_BF_Rep2	Experiment2_HepG2_Gly_BF_Rep2	Experiment2_HepG2_THC_BF_Rep2
	Experiment2_HepG2_CTR_BF_Rep3	Experiment2_HepG2_Gly_BF_Rep3	Experiment2_HepG2_THC_BF_Rep3
	Experiment2_HepG2_CTR_MERGE_Rep1	Experiment2_HepG2_Gly_MERGE_Rep1	Experiment2_HepG2_THC_MERGE_Rep1
	Experiment2_HepG2_CTR_MERGE_Rep2	Experiment2_HepG2_Gly_MERGE_Rep2	Experiment2_HepG2_THC_MERGE_Rep2
	Experiment2_HepG2_CTR_MERGE_Rep3	Experiment2_HepG2_Gly_MERGE_Rep3	Experiment2_HepG2_THC_MERGE_Rep3
3	Experiment3_HepG2_CTR_CP_Rep1	Experiment3_HepG2_Gly_CP_Rep1	Experiment3_HepG2_THC_CP_Rep1
	Experiment3_HepG2_CTR_CP_Rep2	Experiment3_HepG2_Gly_CP_Rep2	Experiment3_HepG2_THC_CP_Rep2
	Experiment3_HepG2_CTR_CP_Rep3	Experiment3_HepG2_Gly_CP_Rep3	Experiment3_HepG2_THC_CP_Rep3
	Experiment3_HepG2_CTR_BF_Rep1	Experiment3_HepG2_Gly_BF_Rep1	Experiment3_HepG2_THC_BF_Rep1
	Experiment3_HepG2_CTR_BF_Rep2	Experiment3_HepG2_Gly_BF_Rep2	Experiment3_HepG2_THC_BF_Rep2
	Experiment3_HepG2_CTR_BF_Rep3	Experiment3_HepG2_Gly_BF_Rep3	Experiment3_HepG2_THC_BF_Rep3
	Experiment3_HepG2_CTR_MERGE_Rep1	Experiment3_HepG2_Gly_MERGE_Rep1	Experiment3_HepG2_THC_MERGE_Rep1
	Experiment3_HepG2_CTR_MERGE_Rep2	Experiment3_HepG2_Gly_MERGE_Rep2	Experiment3_HepG2_THC_MERGE_Rep2
	Experiment3_HepG2_CTR_MERGE_Rep3	Experiment3_HepG2_Gly_MERGE_Rep3	Experiment3_HepG2_THC_MERGE_Rep3
4	Experiment4_HepG2_CTR_CP_Rep1	Experiment4_HepG2_Gly_CP_Rep1	Experiment4_HepG2_THC_CP_Rep1
	Experiment4_HepG2_CTR_CP_Rep2	Experiment4_HepG2_Gly_CP_Rep2	Experiment4_HepG2_THC_CP_Rep2
	Experiment4_HepG2_CTR_CP_Rep3	Experiment4_HepG2_Gly_CP_Rep3	Experiment4_HepG2_THC_CP_Rep3
	Experiment4_HepG2_CTR_BF_Rep1	Experiment4_HepG2_Gly_BF_Rep1	Experiment4_HepG2_THC_BF_Rep1
	Experiment4_HepG2_CTR_BF_Rep2	Experiment4_HepG2_Gly_BF_Rep2	Experiment4_HepG2_THC_BF_Rep2
	Experiment4_HepG2_CTR_BF_Rep3	Experiment4_HepG2_Gly_BF_Rep3	Experiment4_HepG2_THC_BF_Rep3
	Experiment4_HepG2_CTR_MERGE_Rep1	Experiment4_HepG2_Gly_MERGE_Rep1	Experiment4_HepG2_THC_MERGE_Rep1
	Experiment4_HepG2_CTR_MERGE_Rep2	Experiment4_HepG2_Gly_MERGE_Rep2	Experiment4_HepG2_THC_MERGE_Rep2
	Experiment4_HepG2_CTR_MERGE_Rep3	Experiment4_HepG2_Gly_MERGE_Rep3	Experiment4_HepG2_THC_MERGE_Rep3
5	Experiment5_HepG2_CTR_CP_Rep1	Experiment5_HepG2_Gly_CP_Rep1	Experiment5_HepG2_THC_CP_Rep1
	Experiment5_HepG2_CTR_CP_Rep2	Experiment5_HepG2_Gly_CP_Rep2	Experiment5_HepG2_THC_CP_Rep2
	Experiment5_HepG2_CTR_CP_Rep3	Experiment5_HepG2_Gly_CP_Rep3	Experiment5_HepG2_THC_CP_Rep3
	Experiment5_HepG2_CTR_BF_Rep1	Experiment5_HepG2_Gly_BF_Rep1	Experiment5_HepG2_THC_BF_Rep1
	Experiment5_HepG2_CTR_BF_Rep2	Experiment5_HepG2_Gly_BF_Rep2	Experiment5_HepG2_THC_BF_Rep2
	Experiment5_HepG2_CTR_BF_Rep3	Experiment5_HepG2_Gly_BF_Rep3	Experiment5_HepG2_THC_BF_Rep3
	Experiment5_HepG2_CTR_MERGE_Rep1	Experiment5_HepG2_Gly_MERGE_Rep1	Experiment5_HepG2_THC_MERGE_Rep1
	Experiment5_HepG2_CTR_MERGE_Rep2	Experiment5_HepG2_Gly_MERGE_Rep2	Experiment5_HepG2_THC_MERGE_Rep2
	Experiment5_HepG2_CTR_MERGE_Rep3	Experiment5_HepG2_Gly_MERGE_Rep3	Experiment5_HepG2_THC_MERGE_Rep3
6	Experiment6_HepG2_CTR_CP_Rep1	Experiment6_HepG2_Gly_CP_Rep1	Experiment6_HepG2_THC_CP_Rep1
	Experiment6_HepG2_CTR_CP_Rep2	Experiment6_HepG2_Gly_CP_Rep2	Experiment6_HepG2_THC_CP_Rep2
	Experiment6_HepG2_CTR_CP_Rep3	Experiment6_HepG2_Gly_CP_Rep3	Experiment6_HepG2_THC_CP_Rep3
	Experiment6_HepG2_CTR_BF_Rep1	Experiment6_HepG2_Gly_BF_Rep1	Experiment6_HepG2_THC_BF_Rep1
	Experiment6_HepG2_CTR_BF_Rep2	Experiment6_HepG2_Gly_BF_Rep2	Experiment6_HepG2_THC_BF_Rep2
	Experiment6_HepG2_CTR_BF_Rep3	Experiment6_HepG2_Gly_BF_Rep3	Experiment6_HepG2_THC_BF_Rep3
	Experiment6_HepG2_CTR_MERGE_Rep1	Experiment6_HepG2_Gly_MERGE_Rep1	Experiment6_HepG2_THC_MERGE_Rep1
	Experiment6_HepG2_CTR_MERGE_Rep2	Experiment6_HepG2_Gly_MERGE_Rep2	Experiment6_HepG2_THC_MERGE_Rep2
	Experiment6_HepG2_CTR_MERGE_Rep3	Experiment6_HepG2_Gly_MERGE_Rep3	Experiment6_HepG2_THC_MERGE_Rep3
HepG2 - CSP - file name
Independent replicate	Vehicle	Glycine 10mM	THC 10µM
1	Experiment1_HepG2_CTR_CSP_Rep1	Experiment1_HepG2_Gly_CSP_Rep1	Experiment1_HepG2_THC_CSP_Rep1
	Experiment1_HepG2_CTR_CSP_Rep2	Experiment1_HepG2_Gly_CSP_Rep2	Experiment1_HepG2_THC_CSP_Rep2
	Experiment1_HepG2_CTR_CSP_Rep3	Experiment1_HepG2_Gly_CSP_Rep3	Experiment1_HepG2_THC_CSP_Rep3
	Experiment1_HepG2_CTR_BF_Rep1	Experiment1_HepG2_Gly_BF_Rep1	Experiment1_HepG2_THC_BF_Rep1
	Experiment1_HepG2_CTR_BF_Rep2	Experiment1_HepG2_Gly_BF_Rep2	Experiment1_HepG2_THC_BF_Rep2
	Experiment1_HepG2_CTR_BF_Rep3	Experiment1_HepG2_Gly_BF_Rep3	Experiment1_HepG2_THC_BF_Rep3
	Experiment1_HepG2_CTR_MERGE_Rep1	Experiment1_HepG2_Gly_MERGE_Rep1	Experiment1_HepG2_THC_MERGE_Rep1
	Experiment1_HepG2_CTR_MERGE_Rep2	Experiment1_HepG2_Gly_MERGE_Rep2	Experiment1_HepG2_THC_MERGE_Rep2
	Experiment1_HepG2_CTR_MERGE_Rep3	Experiment1_HepG2_Gly_MERGE_Rep3	Experiment1_HepG2_THC_MERGE_Rep3
2	Experiment2_HepG2_CTR_CSP_Rep1	Experiment2_HepG2_Gly_CSP_Rep1	Experiment2_HepG2_THC_CSP_Rep1
	Experiment2_HepG2_CTR_CSP_Rep2	Experiment2_HepG2_Gly_CSP_Rep2	Experiment2_HepG2_THC_CSP_Rep2
	Experiment2_HepG2_CTR_CSP_Rep3	Experiment2_HepG2_Gly_CSP_Rep3	Experiment2_HepG2_THC_CSP_Rep3
	Experiment2_HepG2_CTR_BF_Rep1	Experiment2_HepG2_Gly_BF_Rep1	Experiment2_HepG2_THC_BF_Rep1
	Experiment2_HepG2_CTR_BF_Rep2	Experiment2_HepG2_Gly_BF_Rep2	Experiment2_HepG2_THC_BF_Rep2
	Experiment2_HepG2_CTR_BF_Rep3	Experiment2_HepG2_Gly_BF_Rep3	Experiment2_HepG2_THC_BF_Rep3
	Experiment2_HepG2_CTR_MERGE_Rep1	Experiment2_HepG2_Gly_MERGE_Rep1	Experiment2_HepG2_THC_MERGE_Rep1
	Experiment2_HepG2_CTR_MERGE_Rep2	Experiment2_HepG2_Gly_MERGE_Rep2	Experiment2_HepG2_THC_MERGE_Rep2
	Experiment2_HepG2_CTR_MERGE_Rep3	Experiment2_HepG2_Gly_MERGE_Rep3	Experiment2_HepG2_THC_MERGE_Rep3
3	Experiment3_HepG2_CTR_CSP_Rep1	Experiment3_HepG2_Gly_CSP_Rep1	Experiment3_HepG2_THC_CSP_Rep1
	Experiment3_HepG2_CTR_CSP_Rep2	Experiment3_HepG2_Gly_CSP_Rep2	Experiment3_HepG2_THC_CSP_Rep2
	Experiment3_HepG2_CTR_CSP_Rep3	Experiment3_HepG2_Gly_CSP_Rep3	Experiment3_HepG2_THC_CSP_Rep3
	Experiment3_HepG2_CTR_CSP_Rep4
	Experiment3_HepG2_CTR_BF_Rep1	Experiment3_HepG2_Gly_BF_Rep1	Experiment3_HepG2_THC_BF_Rep1
	Experiment3_HepG2_CTR_BF_Rep2	Experiment3_HepG2_Gly_BF_Rep2	Experiment3_HepG2_THC_BF_Rep2
	Experiment3_HepG2_CTR_BF_Rep3	Experiment3_HepG2_Gly_BF_Rep3	Experiment3_HepG2_THC_BF_Rep3
	Experiment3_HepG2_CTR_BF_Rep4
	Experiment3_HepG2_CTR_MERGE_Rep1	Experiment3_HepG2_Gly_MERGE_Rep1	Experiment3_HepG2_THC_MERGE_Rep1
	Experiment3_HepG2_CTR_MERGE_Rep2	Experiment3_HepG2_Gly_MERGE_Rep2	Experiment3_HepG2_THC_MERGE_Rep2
	Experiment3_HepG2_CTR_MERGE_Rep3	Experiment3_HepG2_Gly_MERGE_Rep3	Experiment3_HepG2_THC_MERGE_Rep3
	Experiment3_HepG2_CTR_MERGE_Rep4
4	Experiment4_HepG2_CTR_CSP_Rep1	Experiment4_HepG2_Gly_CSP_Rep1	Experiment4_HepG2_THC_CSP_Rep1
	Experiment4_HepG2_CTR_CSP_Rep2	Experiment4_HepG2_Gly_CSP_Rep2	Experiment4_HepG2_THC_CSP_Rep2
	Experiment4_HepG2_CTR_CSP_Rep3	Experiment4_HepG2_Gly_CSP_Rep3	Experiment4_HepG2_THC_CSP_Rep3
	Experiment4_HepG2_CTR_BF_Rep1	Experiment4_HepG2_Gly_BF_Rep1	Experiment4_HepG2_THC_BF_Rep1
	Experiment4_HepG2_CTR_BF_Rep2	Experiment4_HepG2_Gly_BF_Rep2	Experiment4_HepG2_THC_BF_Rep2
	Experiment4_HepG2_CTR_BF_Rep3	Experiment4_HepG2_Gly_BF_Rep3	Experiment4_HepG2_THC_BF_Rep3
	Experiment4_HepG2_CTR_MERGE_Rep1	Experiment4_HepG2_Gly_MERGE_Rep1	Experiment4_HepG2_THC_MERGE_Rep1
	Experiment4_HepG2_CTR_MERGE_Rep2	Experiment4_HepG2_Gly_MERGE_Rep2	Experiment4_HepG2_THC_MERGE_Rep2
	Experiment4_HepG2_CTR_MERGE_Rep3	Experiment4_HepG2_Gly_MERGE_Rep3	Experiment4_HepG2_THC_MERGE_Rep3
5	Experiment5_HepG2_CTR_CSP_Rep1	Experiment5_HepG2_Gly_CSP_Rep1	Experiment5_HepG2_THC_CSP_Rep1
	Experiment5_HepG2_CTR_CSP_Rep2	Experiment5_HepG2_Gly_CSP_Rep2	Experiment5_HepG2_THC_CSP_Rep2
	Experiment5_HepG2_CTR_CSP_Rep3	Experiment5_HepG2_Gly_CSP_Rep3	Experiment5_HepG2_THC_CSP_Rep3
	Experiment5_HepG2_CTR_BF_Rep1	Experiment5_HepG2_Gly_BF_Rep1	Experiment5_HepG2_THC_BF_Rep1
	Experiment5_HepG2_CTR_BF_Rep2	Experiment5_HepG2_Gly_BF_Rep2	Experiment5_HepG2_THC_BF_Rep2
	Experiment5_HepG2_CTR_BF_Rep3	Experiment5_HepG2_Gly_BF_Rep3	Experiment5_HepG2_THC_BF_Rep3
	Experiment5_HepG2_CTR_MERGE_Rep1	Experiment5_HepG2_Gly_MERGE_Rep1	Experiment5_HepG2_THC_MERGE_Rep1
	Experiment5_HepG2_CTR_MERGE_Rep2	Experiment5_HepG2_Gly_MERGE_Rep2	Experiment5_HepG2_THC_MERGE_Rep2
	Experiment5_HepG2_CTR_MERGE_Rep3	Experiment5_HepG2_Gly_MERGE_Rep3	Experiment5_HepG2_THC_MERGE_Rep3

## Sheet: 1h
Figure 1h
Detection	Method	Model	Notes
Cyanide	Confocal Microscopy	Cells	Data analysis of figure 1g.
	Probe: CSP or CP
	data are expressed as corrected total cell fluorescence (CTCF) and normalized as fold-change to vehicle
Human Primary Hepatocytes - CSP
Independent replicate	Vehicle	Glycine 10mM	THC 10µM
1	0.760563	1.54459	0.75407
2	0.749549	1.06498	0.514348
3	1.184	1.72277	0.0919218
4	1.30589	1.44608	0.0276536
HepG2 - CP
Independent replicate	Vehicle	Glycine 10mM	THC 10µM
1	0.585109	1.17232	0.414146
2	1.67414	2.80178	1.23947
3	1.06328	1.45226	0.61005
4	1.89936	2.677	1.02907
5	0.466579	0.73459	0.360387
6	0.311529	0.641932	0.218124
HepG2 - CSP
Independent replicate	Vehicle	Glycine 10mM	THC 10µM
1	0.899941	1.79407	0.188302
2	1.45563	1.8932	0.169812
3	1.37912	2.98324	0.59008
4	0.725734	1.71812	0.570635
5	0.539577	1.05162	0.184027

## Sheet: 1i
Figure 1i
Detection	Method	Model
Cyanide	Electrochemical Method	Cells
	data are expressed as nmol CN * mg protein-1 * h-1
Mouse Primary Hepatocytes
Independent replicate	Vehicle	Glycine	THC
1	0.123944	0.089865	0
2	0	0.009337	0
3	0	0.351729	0
4	0.006989	0.754269	0
5	0	0.520837	0
Human Primary Hepatocytes
Independent replicate	Vehicle	Glycine	THC
1	0.007386	0.200799	0
2	0.025877	0.387501	0
3	0.00706	0.260303	0
4	0.020914	0.540478	0
5	0.172274	0.401424	0
HepG2
Independent replicate	Vehicle	Glycine	THC
1	0.0805145	0.182582	0.0376914
2	0.0921964	0.15995	0.0457742
3	0.108412	0.154448	0.0402895
4	0.130254	0.143879	0.107666
5	0.133239	0.17137	0.054566
6	0.125578	0.156061
7	0.115113	0.154395
8	0.055141	0.489064
9	0.055633	0.50265
10	0.051337	0.595476
11	0.066318	0.729389
12	0.11127	0.159155
13	0.116204	0.204855
14	0.100201	0.248945
15	0.051822
16	0.050543
17	0.053102
18	0.052486
19	0.115711
20	0.099777
21	0.099164
22	0.06527
23	0.062088
24	0.129836
25	0.049861

## Sheet: 1j
Figure 1j
Detection	Method	Model
Cyanide	Electrochemical Method	Cells: HepG2
	data are expressed as nmol CN * mg protein-1 * h-1
HepG2
	Vehicle		THC 10 µM		CoE 10 uM
Independent replicate	Gly 0.4 mM	Gly 10 mM	Gly 0.4 mM	Gly 10 mM	Gly 0.4 mM	Gly 10 mM
1	0.0805145	0.489064	0.0376914	0.149392	0.0430126	0.114879
2	0.0921964	0.50265	0.0457742	0.130811	0.0138268	0.082901
3	0.108412	0.595476	0.0402895	0.106054	0.0415896	0.115332
4	0.130254	0.729389	0.107666	0.124164	0.045431	0.158433
5	0.133239	0.17137	0.054566	0.11679	0.040854	0.112498
6	0.125578	0.156061
7	0.115113	0.154395
8	0.055141	0.159155
9	0.055633	0.204855
10	0.051337	0.248945
11	0.066318	0.154448
12	0.11127	0.143879
13	0.116204	0.182582
14	0.100201	0.15995
15	0.051822
16	0.050543
17	0.053102
18	0.052486
19	0.115711
20	0.099777
21	0.099164
22	0.06527
23	0.062088
24	0.129836
25	0.049861

[truncated: 4 more sheets: 1k, 1l, 1m, 1n]
