# Supplementary material for: Regulation of mammalian cellular metabolism by endogenous cyanide production
Source: Nat Metab. 2025 Mar 3;7(3):531–55. doi: 10.1038/s42255-025-01225-w (PMC11946912; doi:10.1038/s42255-025-01225-w)
Supplement: Supplementary file 7 — Statistical source data. [file 42255_2025_1225_MOESM7_ESM.xlsx]

## Sheet: 2a
Figure 2a
Detection	Method	Model
Cyanide	Confocal Microscopy	Cells: HepG2
Lysosomes	Probe: CP and LysoTracker
HepG2 - CP - Lysotracker - file name
Fig2a_HepG2_BF
Fig2a_HepG2_CyanideProbe(CP)
Fig2a_HepG2_LysoTracker
Fig2a_HepG2_MERGE_LysoTracker-CP

## Sheet: 2b
Figure 2b
Detection	Method	Model
Cyanide	Electrochemical Method	Mouse model: Liver
		Cells: HepG2
	data are expressed as nmol CN * mg protein-1 * h-1
Liver					HepG2
	Lysosomes		Cytosol		Lysosomes		Cytosol
Independent replicates	Vehicle	Glycine 10 mM	Vehicle	Glycine 10 mM	Vehicle	Glycine 10 mM	Vehicle	Glycine 10 mM
1	16.6477	79.8734	0	0	5.69411	1.83041	0	0
2	13.6013	66.3193	11.2321	22.6233	9.68849	13.1529	0	0
3	14.8429	17.4285	8.89887	3.88186	0.8	2.2267	0	0
4	11.1719	16.7587	8.50839	8.03618	2.90641	4.52627	0	0
5	14.0029	21.9272	8.21778	6.56857	0.5	18.3348	0	0
6					1.34578	18.7661	0	0
7					2.36312		0	10.6182
8					5.71339		3.71293
9					9.49936		0
10					4.63086		8.33796
11					6.93735
12					7.8234
13					4.39621

## Sheet: 2c
Figure 2c
Detection	Method	Model
Cyanide	Electrochemical Method	Cells: HepG2
	data are expressed as nmol CN * mg protein-1 * h-1
Lysosomes
Independent replicates	Intact	Disrupted
1	5.69411	0
2	9.68849	0
3	0.8	0
4	2.90641	0
5	0.5	0
6	1.34578
7	2.36312
8	5.71339
9	9.49936
10	4.63086
11	6.93735
12	7.8234
13	4.39621
	HepG2 - EM images file name
Intact	Fig2c_EM_image_lysosome_gentle_isolation
Disrupted	Fig2c_EM_image_lysosome_after_freeze_and_thaw

## Sheet: 2d
Figure 2d
Detection	Method	Model
Cyanide	Electrochemical Method	Cells: HepG2
	data are expressed as nmol CN * mg protein-1 * h-1
Lysosomes
Independent replicates	Glycine 10 mM	Phl	BAF	HCQ	GlyGly
1	13.153	5.75099	2.61293	0	0
2	2.2267	0	8.75698	0	0
3	4.52627	0	0	0	0
4	31.2965	0	0	0	2.49495
5	18.3348	0	2.46826	7.07512	0
6	18.7661

## Sheet: 2e
Figure 2E
Detection	Method	Model
Cyanide	Electrochemical Method	Cells: HepG2
	data are expressed as nmol CN * mg protein-1 * h-1
Phloroglucinol (µM)
Independent replicates	CTR	0.1	0.3	1	3	10
1	0.0805145	0.078821	0.063855	0.054875	0.027937	0.001995
2	0.0921964	0.078518	0.071471	0.062412	0.035232	0.01208
3	0.108412	0.073383	0.067809	0.052018	0.019507	0.004644
4	0.130254	0.064757	0.056455	0.049813	0.019925	0.006642
5	0.133239	0.081558	0.061133	0.049785	0.019857	0.029503
6	0.125578
7	0.115113
8	0.055141
9	0.055633
10	0.051337
11	0.066318
12	0.11127
13	0.116204
14	0.100201
15	0.051822
16	0.050543
17	0.053102
18	0.052486
19	0.115711
20	0.099777
21	0.099164
22	0.06527
23	0.062088
24	0.129836
25	0.049861

## Sheet: 2f
Figure 2f
Detection	Method	Model
Cyanide	Electrochemical Method	Mouse model: Liver
		Cells: HepG2
	data are expressed as nmol CN * mg tissue-1 * h-1
Liver
Independent replicates	Vehicle	Phloroglucinol 10µM
1	0.0880071	0.0288407
2	0.133445	0.0504817
3	0.142533	0.0972708
4	0.15162	0.105749
5	0.15162	0.0847102
6	0.0972708	0.0233337
	data are expressed as nmol CN * mg protein-1 * h-1
HepG2
	Vehicle		Phloroglucinol 10µM
Independent replicates	Glycine 0.4 mM	Glycine 10 mM	Glycine 0.4 mM	Glycine 10 mM
1	0.0805145	0.182582	0.00199547	0.178226
2	0.0921964	0.15995	0.0120797	0.086876
3	0.108412	0.154448	0.00464447	0.100785
4	0.130254	0.143879	0.00664177	0.116639
5	0.133239	0.17137	0.029503	0.120021
6	0.125578	0.156061
7	0.115113	0.154395
8	0.055141	0.489064
9	0.055633	0.50265
10	0.051337	0.595476
11	0.066318	0.729389
12	0.11127	0.159155
13	0.116204	0.204855
14	0.100201	0.248945
15	0.051822
16	0.050543
17	0.053102
18	0.052486
19	0.115711
20	0.099777
21	0.099164
22	0.06527
23	0.062088
24	0.129836
25	0.049861

## Sheet: 2g
Figure 2g
Detection	Method	Model
Protein	Western Blot	Cells: HepG2
	data are expressed as fold-change to cytosol
MPO
	HepG2
Independent replicates	Cytosol	Lysosomes
1	1	91.8118
2	1	129.291
3	1	81.5737
4	1	70.571
5	1	38.5343
PXDN
	HepG2
Independent replicates	Cytosol	Lysosomes
1	1	2.89286
2	1	4.75012
3	1	3.9904
4	1	3.05978
HepG2 - Western Blot - File names				Order of loading
Fig2g_MPO_Experiment1_MPO				1	Cytosolic fraction
Fig2g_MPO_Experiment1_MPO_marker				2	Lysosomal fraction
Fig2g_MPO_Experiment2-3-4_MPO
Fig2g_MPO_Experiment2-3-4_MPO_marker
Fig2g_MPO_Experiment5-6-7_MPO
Fig2g_MPO_Experiment5-6-7_MPO_marker
Fig2g_MPO_Experiment1_actin
Fig2g_MPO_Experiment1_actin_marker
Fig2g_MPO_Experiment2-3-4_actin
Fig2g_MPO_Experiment2-3-4_actin_marker
Fig2g_MPO_Experiment5-6-7_actin
Fig2g_MPO_Experiment5-6-7_actin_marker
Fig2g_PXDN_Experiment1_PXDN
Fig2g_PXDN_Experiment1_PXDN_marker
Fig2g_PXDN_Experiment2-3-4_PXDN
Fig2g_PXDN_Experiment2-3-4_PXDN_marker
Fig2g_PXDN_Experiment1_actin
Fig2g_PXDN_Experiment1_actin_marker
Fig2g_PXDN_Experiment2-3-4_actin
Fig2g_PXDN_Experiment2-3-4_actin_marker

## Sheet: 2h
Figure 1h
Detection	Method	Probe	Model
Nuclei	Confocal Microscopy	Dapi staining	Cells: HepG2
Lysosomes		Anti- LAMP1 ab
Myeloperoxidase (MPO)		Anti-MPO ab
HepG2 - Nuclei - Lysosomes - MPO - file name
Fig1h_Dapi
Fig1h_LAMP1
Fig1h_MPO
Fig1hMPO-LAMP1-DAPI_merged

## Sheet: 2i
Figure 2i
Detection	Method	Model
Cyanide	Electrochemical Method	Isolated protein
	data are expressed as nmol CN * µg enzyme-1 * min-1
MPO									PXDN
	pH 4.5				pH 7.4				pH 4.5				pH 7.4
Independent replicates	Glycine+H2O2+NaCl	Glycine+H2O2	Glycine+NaCl	H2O2+NaCl	Glycine+H2O2+NaCl	Glycine+H2O2	Glycine+NaCl	H2O2+NaCl	Glycine+H2O2+NaCl	Glycine+H2O2	Glycine+NaCl	H2O2+NaCl	Glycine+H2O2+NaCl	Glycine+H2O2	Glycine+NaCl	H2O2+NaCl
1	567.588	0	0	0	0	0	0	0	2444.36	0	0	0	0	0	0	0
2	202.715	0	0	0	0	0	0	0	1792.81	0	0	0	0	0	0	0
3	688.756	0	0	0	0	0	0	0	2183.74	0	0	0	0	0	0	0
4	1173.43	0	0	0	204.083	0	0	0	3617.15	0	0	0	0	0	0	0
5	1173.43	0	0	0	0	0	0	0	2053.43	0	0	0	0	0	0	0
6	1173.43		0	0	82.9153		0	0					0		0	0
7	1658.1		0	0	204.083		0	0					0		0	0
8	1294.6		0	0	82.9153		0	0					0		0	0
9	1294.6		0	0	204.083		0	0					0		0	0
10	7656.76		0	0	0		0	0					0		0	0
11	1792.81				0								0
12	8568.93				0								0
13	7917.38				0								0
14					0

## Sheet: 2j
Figure 2J
Detection	Method	Model
Cyanide	Electrochemical Method	HOCl + Glycine
	data are expressed as nmol CN
Independent replicates	pH	nmol cyanide
1	3.6	0.589411	1.58841	0.874628
2	3.8	1.46354	1.83816	1.1224
3	4	3.21179	1.96304	1.86571
4	4.2	3.71129	2.08791	2.23736
5	4.4	4.33566	2.08791	2.7329
6	4.5	5.83417	2.21279	2.7329
7	4.6	4.08591	1.46354	1.61794
8	4.8	1.83816	0.464535	0.626858
9	5	0.839161	-0.034965	0.379088

[truncated: 5 more sheets: 2k, 2l, 2m, 2n, 2o]
