# Supplementary material for: Regulation of mammalian cellular metabolism by endogenous cyanide production
Source: Nat Metab. 2025 Mar 3;7(3):531–55. doi: 10.1038/s42255-025-01225-w (PMC11946912; doi:10.1038/s42255-025-01225-w)
Supplement: Supplementary file 8 — Electron microscopy images for Fig. 2c. [file 42255_2025_1225_MOESM8_ESM.zip]

Archive with 15 entries (11 files):
- Zuhra_Microscopy_Images_Fig2/
- Zuhra_Microscopy_Images_Fig2/Zuhra_EM_Main_Fig2_c/
- Zuhra_Microscopy_Images_Fig2/Zuhra_EM_Main_Fig2_c/Fig2c_EM_image_lysosome_after_freeze_and_thaw.tif
- Zuhra_Microscopy_Images_Fig2/Zuhra_EM_Main_Fig2_c/Fig2c_EM_image_lysosome_gentle_isolation.tif
- Zuhra_Microscopy_Images_Fig2/Zuhra_Microscopy_Main_Fig2_a/
- Zuhra_Microscopy_Images_Fig2/Zuhra_Microscopy_Main_Fig2_a/Fig2a_HepG2_BF.tif
- Zuhra_Microscopy_Images_Fig2/Zuhra_Microscopy_Main_Fig2_a/Fig2a_HepG2_CyanideProbe(CP).tif
- Zuhra_Microscopy_Images_Fig2/Zuhra_Microscopy_Main_Fig2_a/Fig2a_HepG2_LysoTracker.tif
- Zuhra_Microscopy_Images_Fig2/Zuhra_Microscopy_Main_Fig2_a/Fig2a_HepG2_MERGE_LysoTracker-CP.tif
- Zuhra_Microscopy_Images_Fig2/Zuhra_Microscopy_Main_Fig2_h/
- Zuhra_Microscopy_Images_Fig2/Zuhra_Microscopy_Main_Fig2_h/Fig1hMPO-LAMP1-DAPI_merged.tif
- Zuhra_Microscopy_Images_Fig2/Zuhra_Microscopy_Main_Fig2_h/Fig1h_Dapi.tif
- Zuhra_Microscopy_Images_Fig2/Zuhra_Microscopy_Main_Fig2_h/Fig1h_LAMP1.tif
- Zuhra_Microscopy_Images_Fig2/Zuhra_Microscopy_Main_Fig2_h/Fig1h_MPO.tif
- Zuhra_Microscopy_Images_Fig2/Zuhra_Microscopy_Main_Fig2_h/Thumbs.db
