# Supplementary material for: Regulation of mammalian cellular metabolism by endogenous cyanide production
Source: Nat Metab. 2025 Mar 3;7(3):531–55. doi: 10.1038/s42255-025-01225-w (PMC11946912; doi:10.1038/s42255-025-01225-w)
Supplement: Supplementary file 9 — Unprocessed western blots for Fig. 2g,n. [file 42255_2025_1225_MOESM9_ESM.zip]

Archive with 39 entries (32 files):
- Zuhra_Unmodified_WesternBlot_Fig2/
- Zuhra_Unmodified_WesternBlot_Fig2/Zuhra_WesternBlot_Main_Fig2_g/
- Zuhra_Unmodified_WesternBlot_Fig2/Zuhra_WesternBlot_Main_Fig2_g/MPO/
- Zuhra_Unmodified_WesternBlot_Fig2/Zuhra_WesternBlot_Main_Fig2_g/MPO/Fig2g_MPO_Experiment1_actin.jpg
- Zuhra_Unmodified_WesternBlot_Fig2/Zuhra_WesternBlot_Main_Fig2_g/MPO/Fig2g_MPO_Experiment1_actin_marker.jpg
- Zuhra_Unmodified_WesternBlot_Fig2/Zuhra_WesternBlot_Main_Fig2_g/MPO/Fig2g_MPO_Experiment1_MPO.jpg
- Zuhra_Unmodified_WesternBlot_Fig2/Zuhra_WesternBlot_Main_Fig2_g/MPO/Fig2g_MPO_Experiment1_MPO_marker.jpg
- Zuhra_Unmodified_WesternBlot_Fig2/Zuhra_WesternBlot_Main_Fig2_g/MPO/Fig2g_MPO_Experiment2-3-4_actin.jpg
- Zuhra_Unmodified_WesternBlot_Fig2/Zuhra_WesternBlot_Main_Fig2_g/MPO/Fig2g_MPO_Experiment2-3-4_actin_marker.jpg
- Zuhra_Unmodified_WesternBlot_Fig2/Zuhra_WesternBlot_Main_Fig2_g/MPO/Fig2g_MPO_Experiment2-3-4_MPO.jpg
- Zuhra_Unmodified_WesternBlot_Fig2/Zuhra_WesternBlot_Main_Fig2_g/MPO/Fig2g_MPO_Experiment2-3-4_MPO_marker.jpg
- Zuhra_Unmodified_WesternBlot_Fig2/Zuhra_WesternBlot_Main_Fig2_g/MPO/Fig2g_MPO_Experiment5-6-7_actin.jpg
- Zuhra_Unmodified_WesternBlot_Fig2/Zuhra_WesternBlot_Main_Fig2_g/MPO/Fig2g_MPO_Experiment5-6-7_actin_marker.jpg
- Zuhra_Unmodified_WesternBlot_Fig2/Zuhra_WesternBlot_Main_Fig2_g/MPO/Fig2g_MPO_Experiment5-6-7_MPO.jpg
- Zuhra_Unmodified_WesternBlot_Fig2/Zuhra_WesternBlot_Main_Fig2_g/MPO/Fig2g_MPO_Experiment5-6-7_MPO_marker.jpg
- Zuhra_Unmodified_WesternBlot_Fig2/Zuhra_WesternBlot_Main_Fig2_g/MPO/Thumbs.db
- Zuhra_Unmodified_WesternBlot_Fig2/Zuhra_WesternBlot_Main_Fig2_g/PXDN/
- Zuhra_Unmodified_WesternBlot_Fig2/Zuhra_WesternBlot_Main_Fig2_g/PXDN/Fig2g_PXDN_Experiment1_actin.jpg
- Zuhra_Unmodified_WesternBlot_Fig2/Zuhra_WesternBlot_Main_Fig2_g/PXDN/Fig2g_PXDN_Experiment1_actin_marker.jpg
- Zuhra_Unmodified_WesternBlot_Fig2/Zuhra_WesternBlot_Main_Fig2_g/PXDN/Fig2g_PXDN_Experiment1_PXDN.jpg
- Zuhra_Unmodified_WesternBlot_Fig2/Zuhra_WesternBlot_Main_Fig2_g/PXDN/Fig2g_PXDN_Experiment1_PXDN_marker.jpg
- Zuhra_Unmodified_WesternBlot_Fig2/Zuhra_WesternBlot_Main_Fig2_g/PXDN/Fig2g_PXDN_Experiment2-3-4_actin.jpg
- Zuhra_Unmodified_WesternBlot_Fig2/Zuhra_WesternBlot_Main_Fig2_g/PXDN/Fig2g_PXDN_Experiment2-3-4_actin_marker.jpg
- Zuhra_Unmodified_WesternBlot_Fig2/Zuhra_WesternBlot_Main_Fig2_g/PXDN/Fig2g_PXDN_Experiment2-3-4_PXDN.jpg
- Zuhra_Unmodified_WesternBlot_Fig2/Zuhra_WesternBlot_Main_Fig2_g/PXDN/Fig2g_PXDN_Experiment2-3-4_PXDN_marker.jpg
- Zuhra_Unmodified_WesternBlot_Fig2/Zuhra_WesternBlot_Main_Fig2_g/PXDN/Thumbs.db
- Zuhra_Unmodified_WesternBlot_Fig2/Zuhra_WesternBlot_Mani_Fig2_n/
- Zuhra_Unmodified_WesternBlot_Fig2/Zuhra_WesternBlot_Mani_Fig2_n/OE-TST/
- Zuhra_Unmodified_WesternBlot_Fig2/Zuhra_WesternBlot_Mani_Fig2_n/OE-TST/Fig2n_OE-TST_actin.jpg
- Zuhra_Unmodified_WesternBlot_Fig2/Zuhra_WesternBlot_Mani_Fig2_n/OE-TST/Fig2n_OE-TST_actin_marker.tif
- Zuhra_Unmodified_WesternBlot_Fig2/Zuhra_WesternBlot_Mani_Fig2_n/OE-TST/Fig2n_OE-TST_TST.jpg
- Zuhra_Unmodified_WesternBlot_Fig2/Zuhra_WesternBlot_Mani_Fig2_n/OE-TST/Fig2n_OE-TST_TST_marker.tif
- Zuhra_Unmodified_WesternBlot_Fig2/Zuhra_WesternBlot_Mani_Fig2_n/OE-TST/Thumbs.db
- Zuhra_Unmodified_WesternBlot_Fig2/Zuhra_WesternBlot_Mani_Fig2_n/shTST/
- Zuhra_Unmodified_WesternBlot_Fig2/Zuhra_WesternBlot_Mani_Fig2_n/shTST/Fig2n_shTST_actin.jpg
- Zuhra_Unmodified_WesternBlot_Fig2/Zuhra_WesternBlot_Mani_Fig2_n/shTST/Fig2n_shTST_actin_marker.jpg
- Zuhra_Unmodified_WesternBlot_Fig2/Zuhra_WesternBlot_Mani_Fig2_n/shTST/Fig2n_shTST_TST.jpg
- Zuhra_Unmodified_WesternBlot_Fig2/Zuhra_WesternBlot_Mani_Fig2_n/shTST/Fig2n_shTST_TST_marker.jpg
- Zuhra_Unmodified_WesternBlot_Fig2/Zuhra_WesternBlot_Mani_Fig2_n/shTST/Thumbs.db
