# Supplementary material for: Regulation of mammalian cellular metabolism by endogenous cyanide production
Source: Nat Metab. 2025 Mar 3;7(3):531–55. doi: 10.1038/s42255-025-01225-w (PMC11946912; doi:10.1038/s42255-025-01225-w)
Supplement: Supplementary file 10 — Statistical source data. [file 42255_2025_1225_MOESM10_ESM.xlsx]

## Sheet: 3a
Figure 3a
Detection	Method	Model
Cyanide	Electrochemical Method	HOCl mixed with different proteinogenic amino acids
	data are expressed as µM CN
HOCl mixed with different proteinogenic amino acids
	µM CN
Independent replicate	Alanine (A)	Arginine (R)	Asparagine (N)	Aspartic acid (D)	Cysteine (C)	Glutamine (Q)	Glutamic acid (E)	Glycine (G)	Histidine (H)	Isoleucine (I)	Leucine (L)	Lysine (K)	Methionine (M)	Phenylalanine (F)	Proline (P)	Serine (S)	Threonine (T)	Tryptophane (W)	Tyrosine (Y)	Valine (V)
1	0	0	0	0	0	0	0	16.9258	0	0	0	0	0	0	0	0	0	0	0	9.95469
2	0	0	0	0	0	0	0	30.8679	0	0	0	0	0	0	0	0	0	0	6.46915	6.46915
3	0	0	0	0	0	0	0	37.839	0	0	0	0	0	0	0	2.98362	0	0	2.98362	6.46915
4	0	0	0	0	0	0	0	17.8955	0	0	0	0	0	0	0	23.969	0	0	2.71181	5.74856
5	0	0	0	0	0	0	2.71181	27.0058	0	0	0	0	0	0	0	8.7853	0	0	2.71181	2.71181
6	0	0	0	0	0	0	0	20.9323	5.74856	0	0	0	5.74856	0	0	2.71181	0	0	0	0

## Sheet: 3b
Figure 3b
Detection	Method	Model
Protein	Western Blot	Mouse: Liver
Mouse Liver - File names				Order of loading
MPO				1	Wt1
marker				2	Wt2
actin				3	Wt3
marker				4	Wt4
				5	Wt5
				6	MPO-/-1
				7	MPO-/-2
				8	MPO-/-3
				9	MPO-/-4
				10	MPO-/-5

## Sheet: 3c
Figure 3c
Detection	Method	Model
Protein	Western Blot	Mouse: Liver
	data are expressed as relative expression
Mouse Liver
	relative expression
Independent replicate	WT	KO PXDN
1	171.062	58.6255
2	52.8945	58.164
3	117.45	49.3339
4	119.965	69.4549
5	38.6284
Mouse Liver - File names				Order of loading
PXDN				1	Wt1
marker				2	Wt2
actin				3	Wt3
marker				4	Wt4
				5	Wt5
				6	PXDN+/-1
				7	PXDN+/-2
				8	PXDN+/-3
				9	PXDN+/-4

## Sheet: 3d
Figure 3d
Detection	Method	Model
Cyanide	Electrochemical Method	Cells: HepG2 over expressing Catalase
	data are expressed as nmol CN * mg protein-1 * h-1
HepG2 over expressing Catalase
	nmol CN * mg protein-1 * h-1
	Vehicle		Glycine 10 mM
Independent replicate	WT	Catalase	WT	Catalase
1	0.015857	0.016856	0.109493	0
2	0.017371	0	-0.05102	0
3	0	0.119105	0.395837	0.112447
4	0.068458	0	0.149489	0
5	0	0	0.085337	0
6	0	0.015844	0.038655	0.173054
7	0.213647	0		0.098325
8	0.040437	0		0.058521
9	0.000263
10	0

## Sheet: 3e
Figure 3e
Detection	Method	Model
Cyanide	Electrochemical Method	Cells: HepG2 expressing CynD
	data are expressed as % to CTR (time 0)
HepG2 over expressing CynD
% to CTR (time 0)
	replicate1	replicate2	replicate3	replicate4	replicate5	replicate6	replicate7	replicate8	replicate9	replicate10	replicate1	replicate2	replicate3	replicate4	replicate5	replicate6	replicate7	replicate8	replicate9	replicate10
Time (min)	WT										CynD
0	100	100	100	100	100	100	100	100	100	100	100	100	100	100	100	100	100	100	100	100
1	101.02	94.9495	92.4528	90.8257	97.9592	97.8947	97.9592	97	97.9798	94	87	86.8687	83.0645	83.3333	93.9394	95.7895	96.9072	91.9192	95	96.0396
3	98.9796	92.9293	85.8491	84.4037	94.898	98.9474	95.9184	93	93.9394	90	72	73.7374	72.5807	69.1667	85.8586	84.2105	83.5052	83.8384	79	79.2079
5	95.9184	87.8788	78.3019	77.9817	90.8163	94.7368	92.8571	90	88.8889	87	62	68.6869	62.9032	62.5	77.7778	72.6316	76.2887	78.7879	67	71.2871
10	88.7755	81.8182	73.5849	73.3945	88.7755	93.6842	86.7347	86	85.8586	84	57	62.6263	57.2581	56.6667	53.5354	50.5263	45.3608	57.5758	44	49.505
30	87.7551	79.798	66.9811	66.9725	86.7347	90.5263	81.6327	84	83.8384	80	45	55.5556	49.1936	47.5	35.3535	28.4211	36.0825	38.3838	28	30.6931
60	86.7347	75.7576	64.1509	63.3028	84.6939	89.4737	78.5714	80	82.8283	77	36	49.495	42.7419	41.6667	31.3131	28.4211	34.0206	30.303	17	19.802
	HepG2 - CynD - File names				Order of loading
	CynD				1	HepG2 WT
	CynD_marker				2	HepG2 - CynD (replicate 1)
	actin				3	HepG2 - CynD (replicate 2)
	actin_marker

## Sheet: 3f
Figure 3f
Detection	Method	Model
Cyanide	Electrochemical Method	Cells: HepG2 expressing CynD
	data are expressed as nmol CN * mg protein-1 * h-1
HepG2 over expressing CynD
	nmol CN * mg protein-1 * h-1
	Vehicle		Glycine 10 mM
Independent replicate	WT	CynD	WT	CynD
1	0.0805145	0	0.182582	0.113691
2	0.0921964	0	0.15995	0.158342
3	0.108412	0.133952	0.154448	0.127327
4	0.130254	0.109667	0.143879	0.030802
5	0.133239	0.02552	0.17137	0.054461
6	0.125578	0.055608	0.156061	0.037872
7	0.115113	0.027015	0.154395	0.222851
8	0.055141	0	0.489064	0
9	0.055633		0.50265
10	0.051337		0.595476
11	0.066318		0.729389
12	0.11127		0.159155
13	0.116204		0.204855
14	0.100201		0.248945
15	0.051822
16	0.050543
17	0.053102
18	0.052486
19	0.115711
20	0.099777
21	0.099164
22	0.06527
23	0.062088
24	0.129836
25	0.049861
