# Supplementary material for: Regulation of mammalian cellular metabolism by endogenous cyanide production
Source: Nat Metab. 2025 Mar 3;7(3):531–55. doi: 10.1038/s42255-025-01225-w (PMC11946912; doi:10.1038/s42255-025-01225-w)
Supplement: Supplementary file 11 — Unprocessed western blots for Fig. 3b,c,e. [file 42255_2025_1225_MOESM11_ESM.zip]

Archive with 19 entries (15 files):
- Zuhra_Unmodified_WesternBlot_Fig3/
- Zuhra_Unmodified_WesternBlot_Fig3/Zuhra_WesternBlot_Main_Fig3_b/
- Zuhra_Unmodified_WesternBlot_Fig3/Zuhra_WesternBlot_Main_Fig3_b/actin.jpg
- Zuhra_Unmodified_WesternBlot_Fig3/Zuhra_WesternBlot_Main_Fig3_b/actin_marker.jpg
- Zuhra_Unmodified_WesternBlot_Fig3/Zuhra_WesternBlot_Main_Fig3_b/MPO.jpg
- Zuhra_Unmodified_WesternBlot_Fig3/Zuhra_WesternBlot_Main_Fig3_b/MPO_marker.jpg
- Zuhra_Unmodified_WesternBlot_Fig3/Zuhra_WesternBlot_Main_Fig3_b/Thumbs.db
- Zuhra_Unmodified_WesternBlot_Fig3/Zuhra_WesternBlot_Main_Fig3_c/
- Zuhra_Unmodified_WesternBlot_Fig3/Zuhra_WesternBlot_Main_Fig3_c/actin.jpg
- Zuhra_Unmodified_WesternBlot_Fig3/Zuhra_WesternBlot_Main_Fig3_c/actin_marker.jpg
- Zuhra_Unmodified_WesternBlot_Fig3/Zuhra_WesternBlot_Main_Fig3_c/PXDN.jpg
- Zuhra_Unmodified_WesternBlot_Fig3/Zuhra_WesternBlot_Main_Fig3_c/PXDN_marker.jpg
- Zuhra_Unmodified_WesternBlot_Fig3/Zuhra_WesternBlot_Main_Fig3_c/Thumbs.db
- Zuhra_Unmodified_WesternBlot_Fig3/Zuhra_WesternBlot_Main_Fig3_e/
- Zuhra_Unmodified_WesternBlot_Fig3/Zuhra_WesternBlot_Main_Fig3_e/actin.jpg
- Zuhra_Unmodified_WesternBlot_Fig3/Zuhra_WesternBlot_Main_Fig3_e/actin_marker.tif
- Zuhra_Unmodified_WesternBlot_Fig3/Zuhra_WesternBlot_Main_Fig3_e/CynD.jpg
- Zuhra_Unmodified_WesternBlot_Fig3/Zuhra_WesternBlot_Main_Fig3_e/CynD_marker.tif
- Zuhra_Unmodified_WesternBlot_Fig3/Zuhra_WesternBlot_Main_Fig3_e/Thumbs.db
