# Supplementary material for: Regulation of mammalian cellular metabolism by endogenous cyanide production
Source: Nat Metab. 2025 Mar 3;7(3):531–55. doi: 10.1038/s42255-025-01225-w (PMC11946912; doi:10.1038/s42255-025-01225-w)
Supplement: Supplementary file 12 — Statistical source data. [file 42255_2025_1225_MOESM12_ESM.xlsx]

## Sheet: 4a
Figure 4a
Detection	Method	Model
Cyanidylated peptides		HepG2 cells
	Site ID	Log2 Fold Change
Q9NYY8|FAKD2_HUMAN	5	-1.00439
Q96AE4|FUBP1_HUMAN	6	-0.869898
Q7Z6Z7|HUWE1_HUMAN	13	-0.711789
P26640|SYVC_HUMAN	42	-0.183308
P02768|ALBU_HUMAN	69	0.204668
Q08379|GOGA2_HUMAN	80	0.292457
Q04828|AK1C1_HUMAN	93	0.405648
P60709|ACTB_HUMAN	94	0.407258
Q15274|NADC_HUMAN	98	0.447939
P05023|AT1A1_HUMAN	106	0.592968
Q14980|NUMA1_HUMAN	107	0.610919
P62266|RS23_HUMAN	111	0.653008
Q14980|NUMA1_HUMAN	113	0.674255
Q99536|VAT1_HUMAN	116	0.726373
Q96EY1|DNJA3_HUMAN	117	0.739018
Q29RF7|PDS5A_HUMAN	118	0.7428
P18084|ITB5_HUMAN	120	0.774207
Q9P2E9|RRBP1_HUMAN	124	0.888526
Q13126|MTAP_HUMAN	127	0.91269
Q01813|PFKAP_HUMAN	130	1.02334
P49792|RBP2_HUMAN	131	1.1205
P07942|LAMB1_HUMAN	133	1.22895
Q06210|GFPT1_HUMAN	135	1.34447
Q12899|TRI26_HUMAN	136	1.41682
Q562F6|SGO2_HUMAN	137	1.4667
P38646|GRP75_HUMAN	138	1.54471
P11142|HSP7C_HUMAN	139	1.56408
P52597|HNRPF_HUMAN	140	1.57258
P21333|FLNA_HUMAN	141	1.60502
P10809|CH60_HUMAN	142	1.66311
P68366|TBA4A_HUMAN	143	1.70984
Q96C01|F136A_HUMAN	144	1.7913
Q9HAV4|XPO5_HUMAN	145	1.83407
A0A1B0GTU1|ZC11B_HUMAN	146	2.18354
P11142|HSP7C_HUMAN	1	-1.77014
Q8WVV4|POF1B_HUMAN	2	-1.29681
P11142|HSP7C_HUMAN	3	-1.06129
P12004|PCNA_HUMAN	4	-1.05394
Q96PU4|UHRF2_HUMAN	7	-0.866411
Q9UHD1|CHRD1_HUMAN	8	-0.838891
Q9H9P8|L2HDH_HUMAN	9	-0.837586
Q9NXG2|THUM1_HUMAN	10	-0.763876
Q00839|HNRPU_HUMAN	11	-0.727187
Q07954|LRP1_HUMAN	12	-0.712211
P51991|ROA3_HUMAN	14	-0.687679
P08238|HS90B_HUMAN	15	-0.679618
P05362|ICAM1_HUMAN	16	-0.646393
Q99615|DNJC7_HUMAN	17	-0.618609
Q05655|KPCD_HUMAN	18	-0.507884
Q5T4S7|UBR4_HUMAN	19	-0.499774
P31930|QCR1_HUMAN	20	-0.417472
Q14203|DCTN1_HUMAN	21	-0.404615
P52815|RM12_HUMAN	22	-0.403597
Q8WU20|FRS2_HUMAN	23	-0.355076
P10809|CH60_HUMAN	24	-0.341359
Q92896|GSLG1_HUMAN	25	-0.333571
P07437|TBB5_HUMAN	26	-0.332996
Q15435|PP1R7_HUMAN	27	-0.332787
P10809|CH60_HUMAN	28	-0.298547
P10599|THIO_HUMAN	29	-0.268873
P06756|ITAV_HUMAN	30	-0.268215
P11717|MPRI_HUMAN	31	-0.260106
Q58FF7|H90B3_HUMAN	32	-0.259668
A6NCS6|CB072_HUMAN	33	-0.247041
P51659|DHB4_HUMAN	34	-0.243307
P09525|ANXA4_HUMAN	35	-0.241119
P62263|RS14_HUMAN	36	-0.237684
O60763|USO1_HUMAN	37	-0.236624
Q8TD30|ALAT2_HUMAN	38	-0.234795
Q07954|LRP1_HUMAN	39	-0.233376
Q92896|GSLG1_HUMAN	40	-0.207772
P11310|ACADM_HUMAN	41	-0.195506
Q76L83|ASXL2_HUMAN	43	-0.162579
Q12906|ILF3_HUMAN	44	-0.143285
P07437|TBB5_HUMAN	45	-0.13079
P30050|RL12_HUMAN	46	-0.111677
Q08J23|NSUN2_HUMAN	47	-0.106798
O75600|KBL_HUMAN	48	-0.102843
O60701|UGDH_HUMAN	49	-0.102513
P13645|K1C10_HUMAN	50	-0.0861988
P07900|HS90A_HUMAN	51	-0.0788944
P07737|PROF1_HUMAN	52	-0.0781152
P07900|HS90A_HUMAN	53	-0.0494189
O43795|MYO1B_HUMAN	54	-0.0258658
P11142|HSP7C_HUMAN	55	-0.0233033
Q15070|OXA1L_HUMAN	56	-0.0203805
P27348|1433T_HUMAN	57	-0.0191314
Q8NBJ7|SUMF2_HUMAN	58	0.0311
P78371|TCPB_HUMAN	59	0.0338174
Q8IUW5|RELL1_HUMAN	60	0.0400984
Q13427|PPIG_HUMAN	61	0.077157
O15230|LAMA5_HUMAN	62	0.129507
O15230|LAMA5_HUMAN	63	0.139442
P51991|ROA3_HUMAN	64	0.14185
Q03252|LMNB2_HUMAN	65	0.171357
P08238|HS90B_HUMAN	66	0.183367
P04264|K2C1_HUMAN	67	0.183547
P14314|GLU2B_HUMAN	68	0.203887
P08133|ANXA6_HUMAN	70	0.207466
Q99832|TCPH_HUMAN	71	0.211162
O00151|PDLI1_HUMAN	72	0.2164
P02788|TRFL_HUMAN	73	0.221122
P13645|K1C10_HUMAN	74	0.2241
P23142|FBLN1_HUMAN	75	0.236339
P18084|ITB5_HUMAN	76	0.241772
P63104|1433Z_HUMAN	77	0.265614
Q8TEQ6|GEMI5_HUMAN	78	0.277712
P40938|RFC3_HUMAN	79	0.279544
Q7Z5J4|RAI1_HUMAN	81	0.293502
P49411|EFTU_HUMAN	82	0.310836
P49721|PSB2_HUMAN	83	0.313963
P30086|PEBP1_HUMAN	84	0.342688
Q10570|CPSF1_HUMAN	85	0.358317
P51970|NDUA8_HUMAN	86	0.377643
Q8TAT6|NPL4_HUMAN	87	0.378078
Q13595|TRA2A_HUMAN	88	0.380421
Q9UPN3|MACF1_HUMAN	89	0.386268
Q5TGY3|AHDC1_HUMAN	90	0.388272
P62280|RS11_HUMAN	91	0.400189
P07737|PROF1_HUMAN	92	0.405398
Q9P209|CEP72_HUMAN	95	0.407869
P60709|ACTB_HUMAN	96	0.432149
P62280|RS11_HUMAN	97	0.440208
P07900|HS90A_HUMAN	99	0.467159
Q32P28|P3H1_HUMAN	100	0.478507
O00469|PLOD2_HUMAN	101	0.511127
O75410|TACC1_HUMAN	102	0.515025
P38646|GRP75_HUMAN	103	0.535292
P63261|ACTG_HUMAN	104	0.554486
P08779|K1C16_HUMAN	105	0.581754
	108	0.61157
	109	0.635255
	110	0.64317
	112	0.672879
	114	0.702588
	115	0.720704
	119	0.758964
	121	0.828722
	122	0.84272
	123	0.853752
	125	0.895105
	126	0.903874
	128	0.922395
	129	1.02302
	132	1.12897
	134	1.33859

## Sheet: 4b
Figure 4b
Detection	Method	Model
Cyanidylated peptides		HepG2 cells
	Site ID	Log2 Fold Change
P07900|HS90A_HUMAN	1	-1.91595
O95219|SNX4_HUMAN	2	-1.81551
P06748|NPM_HUMAN	3	-1.77866
Q9GZL7|WDR12_HUMAN	4	-1.65218
O00468|AGRIN_HUMAN	6	-1.58745
Q92945|FUBP2_HUMAN	7	-1.46705
Q9HCS7|SYF1_HUMAN	8	-1.46239
Q96A65|EXOC4_HUMAN	9	-1.46218
P43250|GRK6_HUMAN	10	-1.35448
P61221|ABCE1_HUMAN	11	-1.33287
P61247|RS3A_HUMAN	12	-1.27368
Q14C86|GAPD1_HUMAN	14	-1.21761
Q8WZ42|TITIN_HUMAN	15	-1.17341
O95571|ETHE1_HUMAN	18	-1.07409
Q9Y296|TPPC4_HUMAN	19	-1.07409
O00462|MANBA_HUMAN	20	-0.982059
Q8TDY2|RBCC1_HUMAN	22	-0.926696
Q02952|AKA12_HUMAN	23	-0.884469
Q96GQ5|RUSF1_HUMAN	24	-0.852847
Q9Y490|TLN1_HUMAN	26	-0.755433
P61011|SRP54_HUMAN	27	-0.753941
Q16787|LAMA3_HUMAN	29	-0.614298
P51659|DHB4_HUMAN	30	-0.57332
O95479|G6PE_HUMAN	31	-0.570487
Q6ZS17|RIPR1_HUMAN	32	-0.565744
Q8IZP0|ABI1_HUMAN	33	-0.562006
P28290|ITPI2_HUMAN	34	-0.532593
P50993|AT1A2_HUMAN	35	-0.523252
P42704|LPPRC_HUMAN	37	-0.509352
O14975|S27A2_HUMAN	38	-0.496405
Q5JRX3|PREP_HUMAN	40	-0.461826
P22102|PUR2_HUMAN	42	-0.448756
O15371|EIF3D_HUMAN	43	-0.446532
P15121|ALDR_HUMAN	44	-0.439816
Q8ND24|RN214_HUMAN	45	-0.416875
P16219|ACADS_HUMAN	46	-0.404656
O00462|MANBA_HUMAN	48	-0.371581
O75592|MYCB2_HUMAN	50	-0.332329
Q8WTW3|COG1_HUMAN	51	-0.329905
Q8IX18|DHX40_HUMAN	55	-0.284351
Q8TD30|ALAT2_HUMAN	58	-0.226224
P21333|FLNA_HUMAN	92	0.139729
Q96H79|ZCCHL_HUMAN	96	0.18944
Q07157|ZO1_HUMAN	99	0.241647
P16383|GCFC2_HUMAN	103	0.358412
Q9NNW5|WDR6_HUMAN	106	0.380865
Q712K3|UB2R2_HUMAN	107	0.381428
Q96P47|AGAP3_HUMAN	114	0.487422
Q6PD62|CTR9_HUMAN	115	0.489049
Q9Y6N7|ROBO1_HUMAN	117	0.520353
Q99832|TCPH_HUMAN	118	0.524443
P11717|MPRI_HUMAN	119	0.528932
Q12789|TF3C1_HUMAN	123	0.615312
P78527|PRKDC_HUMAN	126	0.69016
Q86XA9|HTR5A_HUMAN	127	0.712083
Q92499|DDX1_HUMAN	128	0.726992
Q8WWY3|PRP31_HUMAN	130	0.753789
Q5T4S7|UBR4_HUMAN	133	0.793664
Q8WWI1|LMO7_HUMAN	136	0.888644
Q8N3D4|EH1L1_HUMAN	137	0.908395
Q8TD30|ALAT2_HUMAN	138	0.924052
O76024|WFS1_HUMAN	140	0.981325
O00410|IPO5_HUMAN	141	0.988765
P13929|ENOB_HUMAN	142	0.999096
Q96EY4|TMA16_HUMAN	143	1.02298
P60709|ACTB_HUMAN	144	1.06559
P02788|TRFL_HUMAN	145	1.07828
P45880|VDAC2_HUMAN	146	1.15511
P15144|AMPN_HUMAN	147	1.17381
Q9UPU7|TBD2B_HUMAN	148	1.23959
P07814|SYEP_HUMAN	150	1.77088
Q9H6Y2|WDR55_HUMAN	151	1.77331
P07900|HS90A_HUMAN	152	2.17712
Q15022|SUZ12_HUMAN	154	3.16846
P07900|HS90A_HUMAN	5	-1.62558
P84095|RHOG_HUMAN	13	-1.23732
O15031|PLXB2_HUMAN	16	-1.17194
P00491|PNPH_HUMAN	17	-1.1602
O15031|PLXB2_HUMAN	21	-0.981457
P17301|ITA2_HUMAN	25	-0.8404
P49761|CLK3_HUMAN	28	-0.638346
O43847|NRDC_HUMAN	36	-0.518276
Q9P0L0|VAPA_HUMAN	39	-0.470456
P07339|CATD_HUMAN	41	-0.459496
P40855|PEX19_HUMAN	47	-0.394636
Q13443|ADAM9_HUMAN	49	-0.356658
P49589|SYCC_HUMAN	52	-0.307337
Q9Y5K5|UCHL5_HUMAN	53	-0.294172
P49792|RBP2_HUMAN	54	-0.286463
Q9H6S0|YTDC2_HUMAN	56	-0.268689
Q9BQE3|TBA1C_HUMAN	57	-0.244435
P46939|UTRN_HUMAN	59	-0.209568
Q9BPX3|CND3_HUMAN	60	-0.180963
P07900|HS90A_HUMAN	61	-0.170192
Q12996|CSTF3_HUMAN	62	-0.16057
Q99611|SPS2_HUMAN	63	-0.133574
O75131|CPNE3_HUMAN	64	-0.12756
Q14669|TRIPC_HUMAN	65	-0.118243
P33316|DUT_HUMAN	66	-0.109433
Q14004|CDK13_HUMAN	67	-0.0822375
P45880|VDAC2_HUMAN	68	-0.080615
P48735|IDHP_HUMAN	69	-0.0716678
Q9UJU6|DBNL_HUMAN	70	-0.0709226
Q99460|PSMD1_HUMAN	71	-0.0632517
O00299|CLIC1_HUMAN	72	-0.0626283
P78527|PRKDC_HUMAN	73	-0.0561817
P13640|MT1G_HUMAN	74	-0.0426197
Q6I9Y2|THOC7_HUMAN	75	-0.03725
Q9H832|UBE2Z_HUMAN	76	-0.0363533
Q01518|CAP1_HUMAN	77	-0.0358112
Q9Y5J7|TIM9_HUMAN	78	-0.0279963
Q9H4L5|OSBL3_HUMAN	79	-0.0276597
Q9UNW1|MINP1_HUMAN	80	-0.0259879
O75122|CLAP2_HUMAN	81	-0.0196989
P07306|ASGR1_HUMAN	82	-0.000507116
O95486|SC24A_HUMAN	83	0.0132484
Q7Z2W4|ZCCHV_HUMAN	84	0.0449336
Q9NW08|RPC2_HUMAN	85	0.0484083
Q99519|NEUR1_HUMAN	86	0.0707223
Q9UL18|AGO1_HUMAN	87	0.0769312
Q13011|ECH1_HUMAN	88	0.0948833
Q9H9A5|CNO10_HUMAN	89	0.111712
Q6GMV2|SMYD5_HUMAN	90	0.118519
P13804|ETFA_HUMAN	91	0.120922
Q13045|FLII_HUMAN	93	0.164642
Q14126|DSG2_HUMAN	94	0.173385
P25490|TYY1_HUMAN	95	0.181984
P21980|TGM2_HUMAN	97	0.200259
P56192|SYMC_HUMAN	98	0.241067
P49588|SYAC_HUMAN	100	0.257828
O75369|FLNB_HUMAN	101	0.314893
Q96T51|RUFY1_HUMAN	102	0.341144
P22090|RS4Y1_HUMAN	104	0.358793
O75153|CLU_HUMAN	105	0.367886
Q9NUQ3|TXLNG_HUMAN	108	0.4162
Q9NXH9|TRM1_HUMAN	109	0.427927
Q15067|ACOX1_HUMAN	110	0.450461
P30837|AL1B1_HUMAN	111	0.456238
Q9NR45|SIAS_HUMAN	112	0.479937
P35998|PRS7_HUMAN	113	0.480757
P49327|FAS_HUMAN	116	0.489673
P62834|RAP1A_HUMAN	120	0.555263
O94986|CE152_HUMAN	121	0.562672
P53618|COPB_HUMAN	122	0.610076
Q9NUP7|TRM13_HUMAN	124	0.636807
P60709|ACTB_HUMAN	125	0.675298
Q9BXP5|SRRT_HUMAN	129	0.733761
P62834|RAP1A_HUMAN	131	0.789506
Q6NXE6|ARMC6_HUMAN	132	0.791795
Q15274|NADC_HUMAN	134	0.823004
P63261|ACTG_HUMAN	135	0.83051
Q7L2E3|DHX30_HUMAN	139	0.934133
P27797|CALR_HUMAN	149	1.46632
Q01415|GALK2_HUMAN	153	2.65236

## Sheet: 4c
Figure 4c
Detection	Method	Model
Cyanidylated peptides		Mouse liver
	Site ID	Log2 Fold Change
Q3UNX5|ACSM3_MOUSE	1	-2.85426
Q64436|ATP4A_MOUSE	3	-1.76285
Q9ERU9|RBP2_MOUSE	6	-1.29629
Q6URW6|MYH14_MOUSE	8	-1.18278
P17047|LAMP2_MOUSE	11	-1.059
Q811U4|MFN1_MOUSE	16	-0.819873
Q99PV0|PRP8_MOUSE	21	-0.558309
P51830|ADCY9_MOUSE	28	-0.441085
Q8R2U0|SEH1_MOUSE	30	-0.422084
O54754|AOXA_MOUSE	39	-0.323062
P99025|GFRP_MOUSE	113	0.476313
Q283N4|URAD_MOUSE	128	0.658406
Q8BKX1|BAIP2_MOUSE	130	0.667925
Q99P30|NUDT7_MOUSE	132	0.674781
Q8BGA8|ACSM5_MOUSE	133	0.715809
Q99L04|DHRS1_MOUSE	135	0.742127
Q99MS7|EH1L1_MOUSE	136	0.755248
Q9D2G2|ODO2_MOUSE	137	0.799609
Q3V3R4|ITA1_MOUSE	139	0.874741
Q9Z160|COG1_MOUSE	140	0.888107
Q64521|GPDM_MOUSE	141	0.930789
Q9ESJ0|XPO4_MOUSE	148	1.18939
Q8R0W0|EPIPL_MOUSE	150	1.30789
Q9WVE8|PACN2_MOUSE	151	1.3185
Q63880|EST3A_MOUSE	153	1.70293
Q8K2V1|PP4R1_MOUSE	154	1.75278
Q9EQ20|MMSA_MOUSE	156	1.92049
Q99LB7|SARDH_MOUSE	157	1.95028
O88543|CSN3_MOUSE	158	1.9661
Q569Z6|TR150_MOUSE	160	2.18126
P63017|HSP7C_MOUSE	161	3.24742
Q9CPY7|AMPL_MOUSE	2	-1.77914
Q9QYY9|ADH4_MOUSE	4	-1.45471
O55143|AT2A2_MOUSE	5	-1.31533
Q8CIZ8|VWF_MOUSE	7	-1.28101
Q60847|COCA1_MOUSE	9	-1.14179
P63017|HSP7C_MOUSE	10	-1.11936
Q8R4U0|STAB2_MOUSE	12	-1.02709
Q9QY06|MYO9B_MOUSE	13	-0.974091
Q9Z2I9|SUCB1_MOUSE	14	-0.945867
Q8CAY6|THIC_MOUSE	15	-0.870407
Q03160|GRB7_MOUSE	17	-0.797945
P11499|HS90B_MOUSE	18	-0.756008
Q9CQV8|1433B_MOUSE	19	-0.700121
Q7TMK9|HNRPQ_MOUSE	20	-0.601007
P27786|CP17A_MOUSE	22	-0.538231
O09174|AMACR_MOUSE	23	-0.504653
Q9D6Y9|GLGB_MOUSE	24	-0.500306
E9QAM5|HELZ2_MOUSE	25	-0.477378
Q91ZX7|LRP1_MOUSE	26	-0.457484
Q9D358|PPAC_MOUSE	27	-0.452337
Q61211|EIF2D_MOUSE	29	-0.436711
O54786|DFFA_MOUSE	31	-0.396214
Q9R0P3|ESTD_MOUSE	32	-0.385547
Q6ZWV3|RL10_MOUSE	33	-0.372312
P14152|MDHC_MOUSE	34	-0.342713
Q8R2R3|AAGAB_MOUSE	35	-0.339538
Q8K370|ACD10_MOUSE	36	-0.338597
A2BH40|ARI1A_MOUSE	37	-0.329997
Q3TXS7|PSMD1_MOUSE	38	-0.327298
Q9CW42|MARC1_MOUSE	40	-0.307105
Q9DBS5|KLC4_MOUSE	41	-0.305647
O08529|CAN2_MOUSE	42	-0.304279
Q3TIV5|ZC3HF_MOUSE	43	-0.300756
Q8CG76|ARK72_MOUSE	44	-0.288446
Q9QY06|MYO9B_MOUSE	45	-0.278197
P11499|HS90B_MOUSE	46	-0.269528
Q6PB93|GALT2_MOUSE	47	-0.195696
P51174|ACADL_MOUSE	48	-0.190916
Q9DC50|OCTC_MOUSE	49	-0.181559
Q8R180|ERO1A_MOUSE	50	-0.153004
Q9D4H8|CUL2_MOUSE	51	-0.138674
Q64105|SPRE_MOUSE	52	-0.131277
P58252|EF2_MOUSE	53	-0.110982
Q5SSW2|PSME4_MOUSE	54	-0.0940167
Q99J08|S14L2_MOUSE	55	-0.0898134
P63017|HSP7C_MOUSE	56	-0.0706028
Q00PI9|HNRL2_MOUSE	57	-0.0595577
O09173|HGD_MOUSE	58	-0.0533609
Q8BGS1|E41L5_MOUSE	59	-0.0294745
P50580|PA2G4_MOUSE	60	-0.0200615
P26443|DHE3_MOUSE	61	-0.0171249
P26443|DHE3_MOUSE	62	-0.00507011
P03958|ADA_MOUSE	63	0.00517898
Q4VA53|PDS5B_MOUSE	64	0.00893593
P11103|PARP1_MOUSE	65	0.0243574
Q63836|SBP2_MOUSE	66	0.0264026
Q8C196|CPSM_MOUSE	67	0.0323136
P63038|CH60_MOUSE	68	0.0367901
P63038|CH60_MOUSE	69	0.0595842
P41216|ACSL1_MOUSE	70	0.0626263
P07901|HS90A_MOUSE	71	0.0928522
Q91VW5|GOGA4_MOUSE	72	0.107001
P14211|CALR_MOUSE	73	0.108356
Q8K440|ABC8B_MOUSE	74	0.110737
P20918|PLMN_MOUSE	75	0.113001
Q9QYY9|ADH4_MOUSE	76	0.113442
P10107|ANXA1_MOUSE	77	0.120197
P21550|ENOB_MOUSE	78	0.130332
Q8BIJ6|SYIM_MOUSE	79	0.133649
P11276|FINC_MOUSE	80	0.141267
Q9QZQ1|AFAD_MOUSE	81	0.142586
Q63836|SBP2_MOUSE	82	0.145473
Q91WU5|AS3MT_MOUSE	83	0.154
P70266|F261_MOUSE	84	0.185511
Q8K010|OPLA_MOUSE	85	0.187434
P12710|FABPL_MOUSE	86	0.196912
Q99MN9|PCCB_MOUSE	87	0.204346
Q8K1R3|PNPT1_MOUSE	88	0.20559
Q8CC88|VWA8_MOUSE	89	0.208618
Q9CQ62|DECR_MOUSE	90	0.220812
Q64374|RGN_MOUSE	91	0.223443
Q99PU8|DHX30_MOUSE	92	0.227608
O08709|PRDX6_MOUSE	93	0.25421
Q99KI0|ACON_MOUSE	94	0.258293
Q8VDD5|MYH9_MOUSE	95	0.273039
Q64133|AOFA_MOUSE	96	0.286117
Q8CI94|PYGB_MOUSE	97	0.324151
Q8CHR6|DPYD_MOUSE	98	0.346506
Q8BMS4|COQ3_MOUSE	99	0.349654
E9Q555|RN213_MOUSE	100	0.350553
Q5U430|UBR3_MOUSE	101	0.358729
O35386|PAHX_MOUSE	102	0.361402
P26443|DHE3_MOUSE	103	0.390107
Q9CR51|VATG1_MOUSE	104	0.390223
P51660|DHB4_MOUSE	105	0.398242
Q8BMD5|CDAC1_MOUSE	106	0.408701
Q91VS7|MGST1_MOUSE	107	0.419953
Q60931|VDAC3_MOUSE	108	0.422363
Q9CZW5|TOM70_MOUSE	109	0.427314
P19096|FAS_MOUSE	110	0.444567
Q9EQ20|MMSA_MOUSE	111	0.448956
Q71LX4|TLN2_MOUSE	112	0.46798
Q6A026|PDS5A_MOUSE	114	0.509787
Q99LC3|NDUAA_MOUSE	115	0.514505
Q9QY76|VAPB_MOUSE	116	0.533628
Q05920|PYC_MOUSE	117	0.533703
Q91WN4|KMO_MOUSE	118	0.540216
O55143|AT2A2_MOUSE	119	0.549739
P58252|EF2_MOUSE	120	0.574009
P56399|UBP5_MOUSE	121	0.598336
Q922Q1|MARC2_MOUSE	122	0.613199
Q921F4|HNRLL_MOUSE	123	0.618285
P70398|USP9X_MOUSE	124	0.629625
P40142|TKT_MOUSE	125	0.632443
Q8VC28|AK1CD_MOUSE	126	0.633878
Q9Z2I9|SUCB1_MOUSE	127	0.648758
Q923D2|BLVRB_MOUSE	129	0.660972
Q8C196|CPSM_MOUSE	131	0.668658
P35441|TSP1_MOUSE	134	0.741752
P60710|ACTB_MOUSE	138	0.814576
O35215|DOPD_MOUSE	142	0.941121
O35490|BHMT1_MOUSE	143	0.997791
Q7TNG8|LDHD_MOUSE	144	1.03179
Q8CFI5|SYPM_MOUSE	145	1.03294
Q9Z0S1|BPNT1_MOUSE	146	1.05265
Q91W50|CSDE1_MOUSE	147	1.18375
P60710|ACTB_MOUSE	149	1.29532
P35441|TSP1_MOUSE	152	1.35093
P51174|ACADL_MOUSE	155	1.80881
P63017|HSP7C_MOUSE	159	1.98966

## Sheet: 4d
Figure 4d

## Sheet: 4e
Figure 4e
Category	Term	Count	%	PValue	Genes	List Total	Pop Hits	Pop Total	Fold Enrichment	Bonferroni	Benjamini	FDR
GOTERM_CC_DIRECT	GO:0005829~cytosol	34	56.666666666666664	1.5712320136573396E-6	P13929, Q14004, P07900, Q9NNW5, P45880, Q96H79, O75122, P78527, Q07157, P63261, P61221, P16383, Q8WWI1, Q92499, Q6I9Y2, Q5T4S7, Q92945, P07814, P60709, Q86XA9, Q9UPU7, Q96A65, P51659, O00410, O75592, Q99832, Q99436, P15121, P61011, Q712K3, P49589, P49588, P21333, P48735	59	5649	20887	2.1307446045647795	3.2519239582196047E-4	3.252450268270693E-4	3.142464027314679E-4
GOTERM_CC_DIRECT	GO:0005737~cytoplasm	30	50.0	2.3127631346464678E-4	P07900, Q9NNW5, O75122, Q07157, P13640, O43813, Q96P47, Q9H6Y2, P63261, P61221, Q8WWI1, Q92499, P02788, Q6I9Y2, Q5T4S7, Q92945, P07814, P60709, Q96A65, Q9Y6N7, O00410, O75592, Q99832, Q99436, P15144, P61011, P49589, P49588, Q01518, P21333	59	5754	20887	1.845760944486665	0.04675157627414217	0.023937098443590942	0.02312763134646468
GOTERM_CC_DIRECT	GO:0005654~nucleoplasm	23	38.333333333333336	7.323767912937381E-4	Q5T4S7, P33316, Q9NXH9, Q14004, Q6PD62, P07900, Q92945, Q12789, P60709, Q96EY4, P16219, P78527, O00410, O75592, Q99436, Q9H6Y2, Q96T23, P15121, P16383, Q8WWY3, Q15022, Q92499, Q6I9Y2	59	4030	20887	2.0204441266770408	0.14071749787370114	0.03779538779598896	0.036517282894675325
GOTERM_CC_DIRECT	GO:0070062~extracellular exosome	16	26.666666666666668	0.0010024239825717333	P13929, P11717, P33316, P07900, P60709, O00468, Q99832, P15144, P15121, P63261, Q9UNW1, P02788, P49588, Q01518, P21333, P48735	59	2258	20887	2.508534626413055	0.18747275767111327	0.03779538779598896	0.036517282894675325
GOTERM_CC_DIRECT	GO:0016586~RSC-type complex	3	5.0	0.0011268033523602753	P63261, P60709, Q15022	59	18	20887	59.002824858757066	0.208147233409677	0.03779538779598896	0.036517282894675325
GOTERM_CC_DIRECT	GO:0016020~membrane	26	43.333333333333336	0.0011620762947144874	P13929, P07900, Q12789, P45880, O75122, P78527, O00468, P63261, P61221, Q8WWI1, Q92499, P11717, Q5T4S7, Q92945, P07814, P60709, Q86XA9, Q96A65, Q96GQ5, P51659, O76024, O00410, Q8N3D4, O75592, P49588, P21333	59	5048	20887	1.8233836525289424	0.21391446552597904	0.03779538779598896	0.036517282894675325
GOTERM_CC_DIRECT	GO:0005925~focal adhesion	7	11.666666666666666	0.0012781049013136363	P11717, P63261, P60709, Q8WWI1, O75122, Q01518, P21333	59	435	20887	5.696824469121371	0.23259219569336353	0.03779538779598896	0.036517282894675325
GOTERM_CC_DIRECT	GO:0005634~nucleus	29	48.333333333333336	0.0020239073684041554	P33316, Q9NXH9, Q14004, P07900, Q12789, P45880, P16219, P78527, Q07157, P13640, Q96P47, Q96T23, P63261, P16383, Q8WWY3, Q15022, Q8WWI1, Q92499, P02788, Q6I9Y2, Q92945, P07814, P60709, Q96EY4, O00410, O75592, Q99436, P61011, P21333	59	6175	20887	1.6625897207163935	0.3425413160276417	0.05236860315745752	0.05059768421010388
GOTERM_CC_DIRECT	GO:1990904~ribonucleoprotein complex	5	8.333333333333332	0.002756458041839303	Q12789, P07814, P60709, Q15022, Q92499	59	210	20887	8.428974979822437	0.43525143358532725	0.06069316474377007	0.05864073888286963
GOTERM_CC_DIRECT	GO:0043296~apical junction complex	3	5.0	0.0029320369441434816	P63261, P60709, Q07157	59	29	20887	36.62244301578025	0.4554650566259395	0.06069316474377007	0.05864073888286963
GOTERM_CC_DIRECT	GO:0044295~axonal growth cone	3	5.0	0.003562922594240316	P07900, O75122, P21333	59	32	20887	33.18908898305085	0.5223332562225287	0.0670477251825223	0.06478041080436939
GOTERM_CC_DIRECT	GO:0097433~dense body	2	3.3333333333333335	0.019279493033607275	P63261, P60709	59	7	20887	101.14769975786926	0.9822226057787765	0.3325712548297255	0.3213248838934546
GOTERM_CC_DIRECT	GO:0005759~mitochondrial matrix	5	8.333333333333332	0.029402825638471106	Q8TD30, Q5JRX3, P61221, P16219, P48735	59	421	20887	4.2044768307902896	0.9979247152825368	0.4593371727865363	0.44380403167781285
GOTERM_CC_DIRECT	GO:0016607~nuclear speck	5	8.333333333333332	0.03189373289481853	Q14004, Q6PD62, P61011, Q8WWY3, Q6I9Y2	59	432	20887	4.0974183929692405	0.9987808208278257	0.4593371727865363	0.44380403167781285
GOTERM_CC_DIRECT	GO:0005884~actin filament	3	5.0	0.03328530237583596	P63261, P60709, P21333	59	103	20887	10.311173276287644	0.9990947833064294	0.4593371727865363	0.44380403167781285
GOTERM_CC_DIRECT	GO:0005730~nucleolus	9	15.0	0.038700985539096636	Q9H6Y2, Q12789, P16383, Q96EY4, Q15022, Q92499, P78527, O00410, P21333	59	1400	20887	2.2758232445520585	0.9997170505247773	0.5006940004120627	0.48376231923870794
GOTERM_CC_DIRECT	GO:1904813~ficolin-1-rich granule lumen	3	5.0	0.047252300293367244	Q99436, P07900, Q14004	59	125	20887	8.496406779661017	0.9999554931209762	0.5616621001285047	0.542668695776333
GOTERM_CC_DIRECT	GO:0044305~calyx of Held	2	3.3333333333333335	0.04884018261986997	P63261, P60709	59	18	20887	39.33521657250471	0.9999684881841687	0.5616621001285047	0.542668695776333
GOTERM_CC_DIRECT	GO:0005739~mitochondrion	9	15.0	0.05173924710228965	Q5JRX3, P33316, P07900, P61221, P45880, Q92499, P16219, P49588, P48735	59	1485	20887	2.145557267591166	0.9999832486559478	0.563685481588103	0.5446236537083121
GOTERM_CC_DIRECT	GO:0030863~cortical cytoskeleton	2	3.3333333333333335	0.061985686316082526	P60709, P21333	59	23	20887	30.784082535003687	0.9999982325002001	0.6415518533714542	0.6198568631608252
GOTERM_CC_DIRECT	GO:0070160~tight junction	2	3.3333333333333335	0.07495260234854817	P60709, Q07157	59	28	20887	25.286924939467315	0.9999999009293425	0.7388185088642606	0.7138343080814111
GOTERM_CC_DIRECT	GO:0016514~SWI/SNF complex	2	3.3333333333333335	0.08519915529604304	P63261, P60709	59	32	20887	22.1260593220339	0.9999999901236314	0.7657057320316399	0.7398123014798454
GOTERM_CC_DIRECT	GO:0035267~NuA4 histone acetyltransferase complex	2	3.3333333333333335	0.08774331492334006	P63261, P60709	59	33	20887	21.455572675911657	0.999999994450801	0.7657057320316399	0.7398123014798454
GOTERM_CC_DIRECT	GO:0030424~axon	4	6.666666666666667	0.08877747617758144	P63261, P60709, Q9Y6N7, O75592	59	380	20887	3.726494201605709	0.9999999956120632	0.7657057320316399	0.7398123014798454

## Sheet: 4g
Figure 4g

## Sheet: 4h
Figure 4h

## Sheet: 4i
Figure 4i
Independent replicate	Ctrl	Heavy G
1		1060
2		659
3		269
4		581
5		805

## Sheet: 4k
Figure 4k
		GAPDH activity
		data are expressed as % to CTR
Independent replicate	CTR	H2O2 10 uM	KCN 10 uM	GPDH/H2O2-10/KCN10
1	90.1349	57.2125	57.2125	146.526
2	116.723	69.3869	117.14	203.503
3	56.8871	58.5102	60.5908	160.41
4	131.323	39.8947	122.196	196.997
5	116.723	48.4297	103.382	223.495
6	56.8871	25.2429	131.621	190.902
7	131.323	63.0556

## Sheet: 4l
Figure 4l
		GPDH activity
		data are expressed as % to CTR
Independent replicate	CTR	H2O2 10 uM	KCN 10 uM	GPDH/H2O2-10/KCN10
1	100	99.2514	92.9802	77.916
2	100	95.6573	91.7524	82.5316
3	100	89.5095	89.9392	81.829
