# Supplementary material for: Regulation of mammalian cellular metabolism by endogenous cyanide production
Source: Nat Metab. 2025 Mar 3;7(3):531–55. doi: 10.1038/s42255-025-01225-w (PMC11946912; doi:10.1038/s42255-025-01225-w)
Supplement: Supplementary file 13 — Unprocessed two-dimensional SDS–PAGE for Fig. 4k,l. [file 42255_2025_1225_MOESM13_ESM.zip]

Archive with 7 entries (6 files):
- Zuhra_Unmodified_Gels_Fig4/
- Zuhra_Unmodified_Gels_Fig4/SDS-PAGE_GAPDH_Experiment1.jpg
- Zuhra_Unmodified_Gels_Fig4/SDS-PAGE_GAPDH_Experiment2.jpg
- Zuhra_Unmodified_Gels_Fig4/SDS-PAGE_GAPDH_Experiment3.jpg
- Zuhra_Unmodified_Gels_Fig4/SDS-PAGE_GPDH_Experiment1.jpg
- Zuhra_Unmodified_Gels_Fig4/SDS-PAGE_GPDH_Experiment2.jpg
- Zuhra_Unmodified_Gels_Fig4/SDS-PAGE_GPDH_Experiment3.jpg
