# Supplementary material for: Regulation of mammalian cellular metabolism by endogenous cyanide production
Source: Nat Metab. 2025 Mar 3;7(3):531–55. doi: 10.1038/s42255-025-01225-w (PMC11946912; doi:10.1038/s42255-025-01225-w)
Supplement: Supplementary file 14 — Statistical source data. [file 42255_2025_1225_MOESM14_ESM.xlsx]

## Sheet: 5a
Figure 5a
Detection	Method	Model
Bioenergetics	Seahorse	Cells: HepG2
	Mitostress assay
	data are expressed as OCR (fold-change to vehicle)
Basal Respiration
Independent replicates	Vehicle	Glycine	Gly+THC	Gly+CoE	- Ser/Gly
1	1.24002	1.18867	1.0251	1.03742	0.84365
2	0.618675	0.893302	0.99252	0.845673	0.633929
3	0.793442	1.93202	1.03048	1.11615	0.558871
4	0.875512	1.56349	0.800246	0.707882	0.848636
5	1.11682	1.80557	1.05949	1.29074	0.792798
6	1.11045	1.55843
7	1.24508
8	1.12872
9	0.928925
10	0.782046
11	1.14187
12	1.01843
Maximal Respiration
Independent replicates	Vehicle	Glycine	Gly+THC	Gly+CoE	- Ser/Gly
1	0.940551	1.45629	0.699214	0.874734	0.73078
2	1.09112	0.970142	0.969345	0.671174	0.587498
3	0.613253	3.50494	1.08101	0.899016	0.554353
4	0.988619	1.56464	0.770197	0.57556	0.821256
5	1.32343	1.58526	1.44364	1.53773	0.911736
6	0.645114	2.18582
7	1.39791
8	1.13667
9	0.947513
10	0.778506
11	1.05583
12	1.08148
ATP generation
Independent replicates	Vehicle	Glycine	Gly+THC	Gly+CoE	- Ser/Gly
1	1.23808	1.33483	1.05399	1.1253	0.838648
2	0.718508	0.947404	1.138	0.930513	0.593547
3	0.706686	2.00277	1.20391	1.19113	0.540673
4	0.681177	1.70288	0.872077	0.679195	0.829371
5	1.1603	1.96734	1.35965	1.56393	0.775716
6	1.18297	1.71228
7	1.31228
8	1.13959
9	0.912817
10	0.754124
11	1.19488
12	0.998587

## Sheet: 5b
Figure 5b
Detection	Method	Model
Bioenergetics	Seahorse	Cells: HepG2
	Mitostress assay
	data are expressed as OCR (fold-change to WT vehicle)
Basal Respiration
Independed replicate	over TST	over TST + Gly	overTST+THC	shTST	shTST + Gly	shTST+THC
1	0.662171	0.709858	0.762262	0.405769	0.372944	1.17138
2	0.768906	0.525228	0.630647	0.50157	0.32482	1.25501
3	0.569063	1.07199	0.671337	0.669592	0.451254	0.805851
4	0.435606	0.594738	0.537643	0.802709	0.478713	0.9954
5	1.08089	0.7254	0.6504	0.677875	0.4069	1.0525
6	0.819927			0.595116
Maximal Respiration
Independed replicate	over TST	over TST + Gly	overTST+THC	shTST	shTST + Gly	shTST+THC
1	0.739159	0.803572	0.683753	0.419162	0.390144	1.02513
2	0.769955	0.60434	0.562569	0.411312	0.292281	1.26476
3	0.54334	1.30068	0.60194	0.553271	0.455218	0.696174
4	0.401019	0.569267	0.44782	0.695412	0.487608	1.33
5	1.08511	0.815267	0.572	0.601142	0.4065	0.9975
6	0.856157			0.605578
ATP Generation
Independed replicate	over TST	over TST + Gly	overTST+THC	shTST	shTST + Gly	shTST+THC
1	0.664439	0.686404	0.744337	0.401241	0.36832	1.0742
2	0.716125	0.497352	0.566547	0.437529	0.269363	1.22036
3	0.524723	1.00469	0.645638	0.605181	0.407348	0.732958
4	0.423735	0.51194	0.469973	0.74684	0.40967	1.0096
5	1.04781	0.6722	0.6065	0.662348	0.3632	0.7572
6	0.812515			0.552416

## Sheet: 5c
Figure 5c
Detection	Method	Model
Metabolites	Metabolomic	Cells: HepG2
	data are expressed as µmol/g of protein (% to vehicle)
Glycolysis
	CN/CTR			Gly/CTR			Ser-Gly free/CTR
Glucose-6-Phosphate	17.1694	10.8364	28.9633	6.1855	8.12192	22.0823	-40.4884	-15.9303	-6.03781
	CN/CTR			Gly/CTR			Ser-Gly free/CTR
Pyruvate	-40.1235	-38.2723	-2.02222	-21.9878	-25.5685	-34.1929	0.083467	14.2196	36.8896
	CN/CTR			Gly/CTR			Ser-Gly free/CTR
Acetyl-CoA	-1.12305	-19.3605	-10.4251	-4.56456	-32.8998	-24.3452	23.4869	3.05532	17.4709
	CN/CTR			Gly/CTR			Ser-Gly free/CTR
Lactate	32.3999	38.1445	8.00236	23.5861	16.0659	34.6828	-51.7382	-32.7234	-3.5061
Detection	Method	Model
Metabolites	Metabolomic	Cells: HepG2
	data are expressed as µmol/g of protein (% to vehicle)
TCA Cycle
	CN/CTR			Gly/CTR			Ser-Gly free/CTR
Isocitrate	43.0184	17.8579	32.6362	22.0787	14.0989	16.9914	-1.3986	-2.1058	-20.6725
	CN/CTR			Gly/CTR			Ser-Gly free/CTR
α-KG	6.2343	10.0232	26.6545	4.4938	1.0575	28.5214	-33.3769	-2.2204	0.0001
	CN/CTR			Gly/CTR			Ser-Gly free/CTR
Succinate	34.006	63.5953	9.68578	69.2791	73.8359	106.759	-3.375	-13.195	-18.4352
	CN/CTR			Gly/CTR			Ser-Gly free/CTR
Malate	26.2927	45.3716	37.3439	35.1634	33.7359	43.1239	-37.9335	-11.9279	-29.3694

## Sheet: 5d
Figure 5d
Detection	Method	Model
Bioenergetics	Seahorse	Cells: HepG2
	Fatty Acid Oxydation (FAO) assay
	data are expressed as fold-change to vehicle
HepG2
	Control		Gly
Independent replicate	Vehicle	Etomoxir	Vehicle	Etomoxir
1	1.20209	0.696366	1.406	0.790632
2	1.3422	0.77791	2.23147	1.2694
3	1.07169	0.686152	1.42098	0.495651
4	0.830983	0.167287	1.85828	0.566115
5	0.553043	0.227083	0.837541	0.164861
6				0.328608
HepG2
	Control		Gly
Independent replicate	Vehicle	Etomoxir	Vehicle	Etomoxir
1	1.29006	1.11371	1.4801	1.37822
2	1.28345	1.30867	1.99834	1.0198
3	0.9826	1.15783	1.21335	0.999793
4	0.775487	0.335303	1.55231	0.457585
5	0.6684	0.388377		0.613358

## Sheet: 5e
Figure 5e
Detection	Method	Model
Proliferation	Incucyte	Cells: HepG2
	data are expressed as Cell Proliferation (fold-change to CTR)
HepG2
Independent replicate	Vehicle	KCN 1nM	KCN 10nM	KCN 100nM	KCN 1uM	KCN 10uM	KCN 100uM
1	1.01974	1.00228	1.02415	1.06993	1.00114	0.978588	0.931663
2	0.986842	1.02022	1.04178	1.06469	0.996631	0.952156	0.905436
3	0.986842	1.0269	1.0269	1.04989	1.02667	0.981149	0.932644
4	0.986842
5	1.01974

## Sheet: 5f
Figure 5f
Detection	Method	Model
Proliferation	Incucyte	Cells: HepG2
	data are expressed as confluence (%)
HepG2
Time (h)	Vehicle					Glycine
	Replicate1	Replicate2	Replicate3	Replicate4	Replicate5	Replicate1	Replicate2	Replicate3	Replicate4	Replicate5
0	16.0111	9.88083	6.02333	21.6	21.9333	17.8667	9.65333	6.62	24.6333	27.8333
1.01667	16.6	10.2792	6.38667	21.5	22.55	19.5333	10.2033	7.17667	25.1667	28.2
2.01667	17.1444	10.45	6.54667	22.5667	22.6333	20.3667	10.3067	7.33667	25.2333	28.3667
3.01667	17.4556	10.6417	6.66	22.4333	23.0167	20.7667	10.6067	7.24667	25.6333	29.2667
4.01667	18.1889	10.8767	6.79333	22.6	23.1333	21.9	10.8767	7.74667	25.7	29.7333
5.01667	18.5556	11.0767	6.9	23	23.45	22.4	10.9733	7.90333	25.8333	30.3667
6.01667	18.7333	11.3025	7.01	23.1	23.55	22.6333	11.35	8.08	26.2667	30.4667
7.01667	19.0111	11.5475	7.18	23.4	23.75	23.0333	11.3767	8.26667	26.5	30.4
8.01667	19.4111	11.73	7.28	23.3333	23.9167	23.6333	11.6333	8.40333	26.5333	30.8667
9.01667	20.1556	12.0267	7.31	23.6333	24.1667	24.1333	11.7667	8.66667	27	31.1
10.0167	20.5222	12.35	7.71333	23.7	24.2167	24.6333	11.9333	8.79333	27.2	31.3
11.0167	20.8889	12.5417	7.82333	23.8333	24.5167	25.3	12.3	8.93667	27.5333	31.6667
12.0167	21.6111	12.85	8.00333	24.7333	24.8667	26	12.5	9.15333	27.7333	31.9667
13.0167	22.4667	13.1417	8.09333	24.8	25.0167	26.7	12.7	9.31	28.0333	32.2333
14.0167	23.0333	13.45	8.27	24.9	25.2667	27.1333	13	9.47667	28.0667	32.5333
15.0167	23.4556	13.8083	8.4	25.1	25.5167	28.0333	13.5	9.78333	28.4667	32.9333
16.0167	24.3	14.1417	8.53667	25.3	25.6833	28.8333	13.6333	9.93	28.6	33.1
17.0167	25.0444	14.3917	8.72333	25.5667	26.0667	30.4	14.1	10.16	29.3333	33.6333
18.0167	25.5444	14.8833	8.78667	25.5667	26.2333	31.5	14.5	10.4267	29.4	33.7
19.0167	26.0778	15.1833	9.02667	25.9667	26.4	32.2667	15	10.5967	29.6667	34.3333
20.0167	26.8444	15.5167	9.18667	25.8	26.5667	33.4333	15.2333	10.8533	30.4333	34.3667
21.0167	27.5889	16.0167	9.32667	26.0667	27.3333	34.4	15.6333	11.0033	30.6	35.1333
22.0167	28.2111	16.375	9.47333	26.3333	27.55	36.7333	16.1	11.2267	30.9	35.7
23.0167	28.7667	16.75	9.74667	26.6667	27.7667	37.4333	16.4333	11.45	31.1667	36.1333
24	29.5333	17.1583	9.91333	26.7333	27.9833	38.8667	16.8	11.7333	31.6333	36.4
25.0167	30.0111	17.475	10.1533	26.9	28.1833	39.4	17.3	11.9	31.9	36.7333
26.0167	30.2778	17.9917	10.44	27.6667	28.2833	40.2	17.5667	12.0667	32.0667	37.1333
27.0167	31.0111	18.2917	10.54	27.8667	28.65	41.7	18	12.3	32.3667	37.2
28.0167	31.2778	19.1333	10.6633	28.1667	28.85	42.4667	18.8333	12.7	32.6667	37.8667
29.0167	31.7222	19.9333	10.8933	28.1667	29.1333	43.7333	19.6	13.0333	32.9333	37.9333
30.0167	32.3778	20.3083	11.03	28.5333	29.4333	44.3667	19.9333	13.2667	33.3667	38.2333
31.0167	32.8778	20.7	11.2867	28.8667	29.7	45.8	20.4333	13.5667	33.6	38.5667
32.0167	33.3111	21.4083	11.4733	28.7333	29.9167	47.3	21.5	13.8667	33.6333	39.2667
33.0167	34.1889	21.8083	11.6633	29.1667	30.1	48.6667	21.9	14.1333	34.1667	39.5
34.0167	34.5444	22.1917	11.8733	29.3667	30.4	49.5667	22.7	14.4667	34.4333	40.1667
35.0167	35.1889	22.7167	12.1567	29.4333	30.65	51.4	23.2333	14.8667	34.9333	40.3333
36.0167	35.7	23.1083	12.4067	29.6333	30.6167	52.3333	23.5	15.0667	35.1667	40.5667
37.0167	36.5556	23.4917	12.54	29.9	31.6	54.1	24.1	15.4333	35.4667	40.7667
38.0167	37.1667	24.125	12.8467	30.1	31.8333	55.5333	24.5333	15.8333	35.8333	41.2333
39.0167	37.5889	24.6083	13.1067	30.1	32	56.5333	25.2	16.0333	36.0667	41.6
40.0167	37.9889	25.15	13.1833	30.3333	32.2667	57.7333	25.5333	16.2333	36.4333	42.3667
41.0167	38.7222	25.825	13.4767	30.7333	32.9333	58.9	26	16.6667	36.5667	42.5333
42.0167	39.2778	26.4917	13.6467	30.5	33.2667	60.3	26.7333	17.0333	36.9667	43
43.0167	39.8222	26.9083	13.9033	30.6667	33	61.5333	27.7	17.3333	37.7333	43.0333
44.0167	40.4556	27.35	14.2333	31.1667	33.7833	62.5	28.3667	17.6667	38.1	43.7333
45.0167	41.2445	27.8917	14.4667	31.3667	34.3	63.8667	29.2667	17.9667	38.5667	43.8
46.0167	41.5778	28.4167	14.6667	31.3	34.5667	64.9333	30.0333	18.3333	38.7	44.1
47.0167	42.3333	29.1667	14.8667	31.7667	34.8667	65.6667	30.4333	18.7333	39.2	44.0667
48	43.0111	29.4917	15.1	31.9667	34.8667	67.3	31	19.0667	39.4333	44.7333
49.0167	43.7	30.2167	15.4333	32.2333	35.4	68.1333	31.8	19.6	39.9	44.7667
50.0167	44.4556	30.85	15.7	32.2333	35.5333	69	32.5667	19.2	40.3667	45.6333
51.0167	45.2445	31.475	16	32.4	35.8	71.1	33.2667	20.3333	40.8	45.3333
52.0167	45.4889	31.9917	16.3	32.4667	36.1333	72.5	34.2333	20.7333	41	45.5667
53.0167	46.2667	32.5333	16.6333	32.7667	36.6	73.7667	34.6	21.4667	41.2333	46.4
54.0167	46.7667	33.4083	17	32.9667	36.7	75	35.3667	22.0333	42.0333	46.4667
55.0167	47.5111	34.1083	17.3333	33.2	37.1	75.7	36.0667	22.3	42.4333	46.5667
56.0167	48.4778	34.5583	17.5333	33.1333	37.35	76.9333	36.8	22.6667	42.9667	47
57.0167	48.8667	35.15	17.8667	33.7333	37.6333	77.8	37.5333	23.0333	43.2667	47.7
58.0167	49.7333	35.7583	18.1	34	38.15	79.4	38.0667	23.4667	43.9	48
59.0167	50.1889	36.5167	18.4667	34.1333	38.6833	80.1	39.1	24.0667	44.0333	48.0333
60.0167	50.9778	37	19.1667	34.4667	38.7333	80.9	40.0333	24.5	44.5667	48.5333
61.0167	51.6	37.6	19.4	34.5333	39.0833	81.9	41.2	24.8667	45.1	48.6667
62.0167	51.9333	38.0417	19.7667	34.8333	39.2333	82.9333	41.4333	25.2667	45.3667	49.3667
63.0167	52.2111	38.7	19.9667	34.7667	39.5333	83.2667	42.1667	25.6667	45.7667	50.5
64.0167	52.9778	39.2083	20.3	35.0333	40.0667	84.3333	43.1667	26.2	46.0333	50.4
65.0167	53.8667	39.6083	20.7	35.5667	40.3667	85.5667	44.2667	26.6667	46.5667	51.3333
66.0167	54.0444	40.4167	20.9667	35.5	40.7	85.9333	44.7667	27.2	46.6333	52.4667
67.0167	55.2111	40.7083	21.3667	35.5333	40.9667	86.7667	45.5667	27.6	47.1	52.5333
68.0167	55.7889	41.325	21.5333	36.1333	41.4167	87.9	46.3333	28.1333	47.5333	52.3667
69.0167	56.4889	42.1333	21.8667	36.7	42	88.4333	47.1333	28.6	48.1333	53.2
70.0167	57.1889	42.5	22.0667	36.7667	42.4167	89.1	48.0667	29.4333	48.9	53.2
71.0167	57.8333	42.9833	22.3333	37.1	42.85	89.9667	48.7333	29.9333	49.3667	53.5667
72	58.0667	43.3417	22.7333	37.4	43.4333	90.4667	48.8333	30.3333	49.4333	53.8333
73.0167	59.0778	44.6	22.9667	37.4333	43.6167	91.0667	49.9667	30.7667	50.3	53.8667
74.0167	59.5667	44.95	23.3667	38.2	44	91.1	51.4	31.1333	50.5667	54.3667
75.0167	60.4667	45.325	23.8667	37.9667	44.7667	91.9	52.5	31.6	51.5667	54.7667
76.0167	60.8667	46.0917	24.2333	38.9	45.0333	92.1	53.1667	32.2333	52	54.7667
77.0167	61.6778	46.3333	24.7	38.6	45.3833	92.5667	53.8667	32.6333	52.3	54.9667
78.0167	62.2667	46.5583	25.0667	39	46.2167	92.7333	54.9	33.0333	52.9333	56.0667
79.0167	62.7889	47.3083	25.4333	40.3667	46.4	93.5	56.3	33.8333	54.3667	56.3333
80.0167	63.1889	48.125	25.6667	39.8	46.8167	93.2667	56.9667	34.1	54.1667	56.6333
81.0167	63.8444	48.925	25.9333	40.1667	47.15	93.3333	57.5	34.8333	55.2	56.7667
82.0167	64.4778	48.8	26.4	41	47.4167	93.6	57.9333	35.4667	55.6667	57.1667
83.0167	64.7889	49.2167	26.7667	40.5	47.7333	93.7333	58.7333	36.1	56.5333	57.6333
84.0167	65.5111	49.65	27.2333	40.8	48.1833	93.8	59.1667	36.4667	56.6	57.5333
85.0167	65.8111	50.6167	27.4	41.7667	48.3667	94	59.9333	36.9333	57.3667	57.5
86.0167	66.4111	50.55	27.8	41.9667	48.5833	94.0333	60.3333	37.0333	57.8	58.1
87.0167	67.0444	51.15	28.2333	42.4667	49.1167	94.3333	61.8	37.5	58.5667	58.1667
88.0167	67.6778	51.725	28.6	42.6333	49.5333	94.4333	61.4333	37.8667	58.8667	58.4
89.0167	67.9333	52.0917	29.0333	42.6667	50.25	94.8667	62.0667	38.4	59.0667	58.5
90.0167	68.5556	52.5083	29.2667	42.3667	50.35	94.7	62.4667	38.6667	59.4667	59.1
91.0167	68.9333	52.9417	30.0333	42.9333	50.6	95	62.8667	39.1333	60.0333	59.2333
92.0167	69.5444	53.7083	30.3667	43.0667	51.1833	95.1	64.3333	39.7	60.3667	59.7
93.0167	69.5667	53.8083	30.9	43.4667	51.55	95.4333	65.3333	40	61	60.0667
94.0167	70.2555	54.1083	31.3	44.2333	52.1	95.5	65.3	40.5333	61.2	60.4333
95.0167	70.6	54.6583	31.7	44.0667	52.5333	95.8	66.2	41.2333	61.7667	61
96	71.1333	54.875	31.9667	44.5	52.7	95.7	67.1333	41.6667	62.1	61.5333
97.0167	71.7445	55.3667	32.4333	45.0667	52.9333	95.7333	67.8333	42.0333	62.6667	61.7
98.0167	72.0556	55.675	32.6333	45.3667	53.25	95.8667	68.4333	42.3	62.9333	61.4667
99.0167	72.7222	55.9583	33.0333	45.5667	56.1833	96.0333	69.2667	42.7667	63.4667	64.1667
100.017	72.6222	56.4833	33.4	46.1333	53.5167	96.1	69.1667	43.2333	63.9	61.7667
101.017	73.1111	57.0417	33.7667	46.5667	54.4333	96.2667	70	43.6333	64.1667	62.2667
102.017	73.4889	56.525	34.2	46.5333	54.8667	96.9	69.7	43.9333	64.8	62.4
103.017	73.8444	57.75	34.5	46.9	54.8667	97.1	71.2	44.4	65.0333	62.3333
104.017	74.0111	58.3583	34.9333	47.4667	55.3667	97.0333	71.5667	45.0333	65.4	62.7
105.017	74.2222	58.5167	35.3333	47.3667	55.8667	97.4333	71.9667	45.4	65.9333	62.6667
106.017	74.7222	58.9333	35.9333	47.7	56.2833	97.1667	72.5	45.8667	66.3333	63.1
107.017	74.8889	59.45	35.9667	48.1333	56.55	97.3667	73.2333	46.8667	66.3667	62.9
108.017	75.3111	59.45	36.6667	48.6	57.0333	97.4333	73.8333	46.7667	67.2	63.2667
109.017	75.3	59.9417	37.1333	48.7	57.55	97.4	74.7	47.4333	67.6333	63.5333
110.017	75.6333	60.3583	37.6	48.6	58.3667	97.5333	74.7333	47.7667	67.8333	64.1
111.017	75.8444	60.7167	37.9667	49.3667	58.5167	97.5667	75.2	48.2	68.6333	63.8333
112.017	75.8889	61.0167	38.7667	50	58.9833	97.5	75.6	48.8333	69.1	64.2333
113.017	75.9667	60.9583	38.8667	50.0333	59.3667	97.7	76.4333	49.6	69.5	64.4
114.017	76.3556	61.3167	39.6667	50.0333	59.7833	97.6667	76.4333	49.9667	69.4667	64.3667
115.017	76.4778	61.5583	40.1	50.9333	60.2	97.7667	77.2	50.0333	70.2333	64.8667
116.017	76.9556	61.9167	40.8	51	60.4167	97.6	77.6667	50.7667	70.7333	64.8
117.017	77.0111	62.1333	41.2	51.5	60.3667	97.6333	78	51.4667	71	65.2
118.017	77.3	62.4167	42.2	51.9333	60.8833	97.6333	78.3667	52.1667	71.3	65.3
119.017	77.5111	62.55	42.3	52.2333	61.2333	97.5667	78.8	52.5667	71.8333	66.1333
120	77.7778	62.9167	42.6	52.6	61.85	97.8667	79.2333	52.6	71.9667	65.6667
121.017	77.6889	63.2	43.9333	52.8		97.8333	79.4333	53.1667	72.8667
122.017	77.8556	63.25	44.1	53.4		97.8667	79.8667	53.5	73.4333
123.017	78.0778	63.6667	44.5	53.4333		97.9333	80.2	53.9333	73.5333
124.017	78.1111	63.9833	45.1667	54		98.0333	80.4	54.3	73.8333
125.017	78.2555	64.1333	45.5333	54.6667		97.9667	80.8	54.7333	74.2667
126.017	78.3667	64.1417	45.8333	54.4667		98.1	81.0333	55.1667	74.7667
127.017	78.5333	64.325	46.2	55.7		98.0333	81.2	55.5333	75
128.017	78.6333	64.275	46.7667	55.5667		98.1	81.5	55.9	75.2333
129.017	78.4778	64.8667	46.9	56.4		98	81.8	56	75.6667
130.017	78.7333	64.7333	47.2333	56.1		98.2333	82	56.3667	76.1
131.017	78.9556	64.9917	47.6333	56.9333		98.0667	82.3333	56.8	76.3667
132.017	79.1222	65.325	48.0667	57.3667		98.3	82.8667	57.1667	76.5
133.017	79.2889	65.3083	48.4			98.2667	83.1333	57.3333
134.017	79.1556	65.4333	48.6333			98.3333	83.7	58.0333
135.017	79.3222	65.7417	49.2667			98.3667	83.8667	58.2
136.017	79.5111	65.8333	49.4667			98.1667	84.3	58.4
137.017	79.4222	65.8417	50.0667			98.3667	84.3667	58.8667
138.017	79.5444	66	50.0667			98.4	84.9	59.2
139.017	79.5667	66.05	50.3667			98.3333	84.8667	59.6
140.017	79.3333	66.3667	50.7333			98.4	85.3333	59.9
141.017	79.5333	66.6	51.1			98.4333	85.7667	60.2667
142.017	79.6556	66.6667				98.4667	85.7667
143.017	79.7	66.8917				98.5	86
144	79.7667	67.0083				98.4	86.1667
145.017	79.8556	66.95				98.4	86.4
146.017	79.8556					98.4333

## Sheet: 5g
Figure 5g
Detection	Method	Model
Proliferation	Incucyte	Cells: HepG2
	data are expressed as Cell Proliferation (fold-change to CTR)
HepG2
Independent replicate	Vehicle	Gly 10mM	THC 10uM	Gly 10mM + THC 10uM	CoE 10uM	Gly 10mM + CoE 10uM
1	1.01974	1.55798	0.804808	0.192592	0.244607	0.287847
2	0.986842	1.12671	0.660602	0.273312	0.286939	0.35427
3	0.986842	1.33431	0.78842	0.440472	1.09455	0.832259
4	0.986842	1.32175	0.500466	1.21901	0.0565236	0.0140732
5	1.01974

## Sheet: 5h
Figure 5h
Detection	Method	Model
Proliferation	Incucyte	Cells: HepG2
	data are expressed as Cell Proliferation (fold-change to CTR)
HepG2
Independent replicate	Vehicle	Hcq
1	1.01974	0.290265
2	0.986842	0.249624
3	0.986842	0
4	0.986842	0.771071
5	1.01974	0.3277

## Sheet: 5i
Figure 5i
Detection	Method	Model
Proliferation	Incucyte	Cells: HepG2
	data are expressed as Cell Proliferation (fold-change to CTR)
HepG2
Independent replicate	Vehicle	Phl 1uM	Phl 3uM	Phl 10uM
1	1.01974	1.01148	0.906429	0.674512
2	0.986842	0.829841	0.696789	0.573736
3	0.986842	0.625387	0.467492	0.394221
4	0.986842	0.953076	0.810219	0.65172
5	1.01974	0.908672	0.823484	0.646201

## Sheet: 5j
Figure 5j
Detection	Method	Model
Proliferation	Incucyte	Cells: HepG2
	data are expressed as Cell proliferation (fold-change to WT Vehicle)
HepG2
	WT		OE-TST		shTST
Independent replicate	Vehicle	Glycine	Vehicle	Glycine	Vehicle	Glycine
1	90.365	125.732	73.8134	55.3816	59.5271	50.3049
2	109.635	124.679	59.3892	88.3236	71.9296	75.0222
3	91.4654	125.965	76.8041	60.4773	68.1149	55.9804
4	108.535	129.791	64.0272	89.6571	106.859	63.5989
