# Supplementary material for: Regulation of mammalian cellular metabolism by endogenous cyanide production
Source: Nat Metab. 2025 Mar 3;7(3):531–55. doi: 10.1038/s42255-025-01225-w (PMC11946912; doi:10.1038/s42255-025-01225-w)
Supplement: Supplementary file 15 — Statistical source data. [file 42255_2025_1225_MOESM15_ESM.xlsx]

## Sheet: Symbol_to_probe_set_mapping_det
NAME	# MATCHING PROBE SETS	MATCHING PROBE SET(S)
SNORD121B	1	ENSG00000238300
HTR4	1	ENSG00000164270
SNORD121A	1	ENSG00000238886
HTR6	1	ENSG00000158748
HTR7	1	ENSG00000148680
BBX	1	ENSG00000114439
RNU6-654P	1	ENSG00000201243
RN7SL563P	1	ENSG00000239211
ENSG00000242816	1	ENSG00000242816
ARL14EPP1	1	ENSG00000224891
EXOC3-AS1	1	ENSG00000221990
WDR83OS	1	ENSG00000105583
DHDH	1	ENSG00000104808
BCR	1	ENSG00000186716
VOPP1	1	ENSG00000154978
RNU6-653P	1	ENSG00000199944
CLEC20A	1	ENSG00000188585
ORMDL1P1	1	ENSG00000228997
COL13A1	1	ENSG00000197467
FOXP1-IT1	1	ENSG00000242094
FAM187B2P	1	ENSG00000262497
BNC2-AS1	1	ENSG00000234779
SNORA63B	1	ENSG00000200418
SNORA63C	1	ENSG00000201448
RNU6-656P	1	ENSG00000252594
SNORA63D	1	ENSG00000201229
RN7SL561P	1	ENSG00000242348
SNORA63E	1	ENSG00000199363
SRP72P2	1	ENSG00000188451
GTF2IRD2B	1	ENSG00000174428
SRP72P1	1	ENSG00000265182
MYOM3-AS1	1	ENSG00000230703
SPAG5-AS1	1	ENSG00000227543
DHFR	1	ENSG00000228716
DELEC1	1	ENSG00000173077
DCLRE1CP1	1	ENSG00000237470
STRC	1	ENSG00000242866
RNU6-655P	1	ENSG00000199728
STRN	1	ENSG00000115808
RN7SL560P	1	ENSG00000264438
CASP4LP	1	ENSG00000235505
BBC3	1	ENSG00000105327
RNU6-650P	1	ENSG00000202528
STUM	1	ENSG00000203685
MYBPC3	1	ENSG00000134571
MYBPC1	1	ENSG00000196091
MYBPC2	1	ENSG00000086967
FLJ20021	1	ENSG00000254531
ANKRD49P2	1	ENSG00000225349
ANKRD49P1	1	ENSG00000228446
BGN	1	ENSG00000182492
ANKRD49P4	1	ENSG00000214684
ANKRD49P3	1	ENSG00000248616
TMEFF1	1	ENSG00000241697
TMEFF2	1	ENSG00000144339
TRDD2	1	ENSG00000237235
TRDD3	1	ENSG00000228985
TRDD1	1	ENSG00000223997
VCAN-AS1	1	ENSG00000249835
RPS7P11	1	ENSG00000213326
RPS7P12	1	ENSG00000237432
RPS7P10	1	ENSG00000226525
PAXBP1-AS1	1	ENSG00000238197
BORCS7-ASMT	1	ENSG00000270316
STX6	1	ENSG00000135823
STX5	1	ENSG00000162236
STX4	1	ENSG00000103496
STX3	1	ENSG00000166900
RPS7P15	1	ENSG00000237170
STX2	1	ENSG00000111450
BID	1	ENSG00000015475
RPS7P13	1	ENSG00000235425
RNU6-652P	1	ENSG00000202358
SPDEF	1	ENSG00000124664
RPS7P14	1	ENSG00000213695
MBD3	1	ENSG00000071655
MBD4	1	ENSG00000129071
MBD5	1	ENSG00000204406
MBD6	1	ENSG00000166987
BIK	1	ENSG00000100290
MBD1	1	ENSG00000141644
MBD2	1	ENSG00000134046
ENSG00000205890	1	ENSG00000205890
RNU6-651P	1	ENSG00000222972
RNF14P1	1	ENSG00000232915
RNF14P2	1	ENSG00000250594
FBXO27	1	ENSG00000161243
FBXO28	1	ENSG00000143756
FBXO25	1	ENSG00000147364
FBXO24	1	ENSG00000106336
MCHR2-AS1	1	ENSG00000229315
FBXO21	1	ENSG00000135108
FBXO22	1	ENSG00000167196
FADS3	1	ENSG00000221968
CLDN7P1	1	ENSG00000214031
FADS2	1	ENSG00000134824
TIMM17BP1	1	ENSG00000256756
MYBPHL	1	ENSG00000221986
FNTA	1	ENSG00000168522
IGHD2OR15-2B	1	ENSG00000282268
FADS6	1	ENSG00000172782
FNTB	1	ENSG00000257365
IGHD2OR15-2A	1	ENSG00000282599
RNF14P3	1	ENSG00000238109
RNF14P4	1	ENSG00000223500
FADS1	1	ENSG00000149485
RXYLT1-AS1	1	ENSG00000255850
FBXO16	1	ENSG00000214050
STX8	1	ENSG00000170310
STX7	1	ENSG00000079950
FBXO17	1	ENSG00000269190
FGD5P1	1	ENSG00000275340
FBXO15	1	ENSG00000141665
MIR583HG	1	ENSG00000250551
FBXO10	1	ENSG00000147912
FBXO11	1	ENSG00000138081
MINPP1	1	ENSG00000107789
BLK	1	ENSG00000136573
BLM	1	ENSG00000197299
PDZRN3-AS1	1	ENSG00000239677
IREB2	1	ENSG00000136381
FBXO47	1	ENSG00000204952
FBXO48	1	ENSG00000204923
FBXO45	1	ENSG00000174013
FBXO46	1	ENSG00000177051
FBXO43	1	ENSG00000156509
FBXO44	1	ENSG00000132879
FBXO41	1	ENSG00000163013
FBXO42	1	ENSG00000037637
GRAMD4P3	1	ENSG00000278301
FBXO40	1	ENSG00000163833
GRAMD4P4	1	ENSG00000274369
GRAMD4P1	1	ENSG00000227874
GRAMD4P2	1	ENSG00000235992
FAM111A-DT	1	ENSG00000245571
GRAMD4P7	1	ENSG00000266242
GRAMD4P8	1	ENSG00000270930
GRAMD4P5	1	ENSG00000259089
GRAMD4P6	1	ENSG00000258848
MBIP	1	ENSG00000151332
BMF	1	ENSG00000104081
TACC1P1	1	ENSG00000224920
HTR1E	1	ENSG00000168830
HTR1F	1	ENSG00000179097
FBXO38	1	ENSG00000145868
HTR1D	1	ENSG00000179546
STYX	1	ENSG00000198252
FBXO39	1	ENSG00000177294
FBXO36	1	ENSG00000153832
HTR1A	1	ENSG00000178394
HTR1B	1	ENSG00000135312
FBXO34	1	ENSG00000178974
RGMB-AS1	1	ENSG00000246763
BMX	1	ENSG00000102010
FBXO32	1	ENSG00000156804
FBXO33	1	ENSG00000165355
FBXO30	1	ENSG00000118496
FAM90A1	1	ENSG00000171847
FBXO31	1	ENSG00000103264
AGAP1-IT1	1	ENSG00000235529
LRRC37BP1	1	ENSG00000250462
HTR2B	1	ENSG00000135914
EDRF1-DT	1	ENSG00000224023
PPWD1	1	ENSG00000113593
HTR2C	1	ENSG00000147246
HTR2A	1	ENSG00000102468
HCFC1-AS1	1	ENSG00000235802
BOC	1	ENSG00000144857
SPDL1	1	ENSG00000040275
BOK	1	ENSG00000176720
MBL2	1	ENSG00000165471
SLC36A1	1	ENSG00000123643
CD24P5	1	ENSG00000237566
SLC36A3	1	ENSG00000186334
SLC36A2	1	ENSG00000186335
ASTN2-AS1	1	ENSG00000229105
HTR3E	1	ENSG00000186038
VPS13C	1	ENSG00000129003
VPS13D	1	ENSG00000048707
DHPS	1	ENSG00000095059
HTR3C	1	ENSG00000178084
VPS13A	1	ENSG00000197969
HTR3D	1	ENSG00000186090
VPS13B	1	ENSG00000132549
LOC124904478	1	ENSG00000223881
HTR3A	1	ENSG00000166736
HTR3B	1	ENSG00000149305
RABGGTB	1	ENSG00000137955
RABGGTA	1	ENSG00000100949
CD24P4	1	ENSG00000185275
CD24P1	1	ENSG00000236500
CD24P2	1	ENSG00000261333
C1D	1	ENSG00000197223
BPI	1	ENSG00000101425
TOLLIP-DT	1	ENSG00000255153
CYP51A1P1	1	ENSG00000241095
C1S	1	ENSG00000182326
C1R	1	ENSG00000159403
CYP51A1P3	1	ENSG00000215223
IL2RG	1	ENSG00000147168
CYP51A1P2	1	ENSG00000233588
CYP1D1P	1	ENSG00000228024
CYP4A27P	1	ENSG00000261593
CNPY2-AS1	1	ENSG00000257303
BBLN	1	ENSG00000171159
SLC36A4	1	ENSG00000180773
MYG1-AS1	1	ENSG00000257605
TSPOAP1	1	ENSG00000005379
OR7E55P	1	ENSG00000230655
OR7E53P	1	ENSG00000239978
GPKOW	1	ENSG00000068394
TRDJ2	1	ENSG00000211827
TRDJ3	1	ENSG00000211828
FOXP1-DT	1	ENSG00000270562
TRDJ1	1	ENSG00000211825
HTR5A	1	ENSG00000157219
IL2RA	1	ENSG00000134460
TRDJ4	1	ENSG00000211826
ANKRD62P1-PARP4P3	1	ENSG00000189295
IL2RB	1	ENSG00000100385
CYP4A26P	1	ENSG00000259832
CDRT15	1	ENSG00000223510
ENSG00000252193	1	ENSG00000252193
RNU7-9P	1	ENSG00000238782
LGALSL	1	ENSG00000119862
OR2AH1P	1	ENSG00000232511
PEX26	1	ENSG00000215193
C4B	1	ENSG00000224389
LGALS4	1	ENSG00000171747
C4A	1	ENSG00000244731
HMGN2P48	1	ENSG00000229979
LGALS3	1	ENSG00000131981
HMGN2P47	1	ENSG00000259246
LGALS2	1	ENSG00000100079
IL36A	1	ENSG00000136694
HMGN2P46	1	ENSG00000179362
LGALS1	1	ENSG00000100097
IL36B	1	ENSG00000136696
MCIDAS	1	ENSG00000234602
H2BC12L	1	ENSG00000234289
FOXD3-AS1	1	ENSG00000230798
BSG	1	ENSG00000172270
HMGN2P41	1	ENSG00000261620
HMGN2P40	1	ENSG00000260602
LGALS9	1	ENSG00000168961
LGALS8	1	ENSG00000116977
BSN	1	ENSG00000164061
INHBA-AS1	1	ENSG00000224116
LGALS7	1	ENSG00000205076
OR7E43P	1	ENSG00000249844
BSX	1	ENSG00000188909
RNU7-8P	1	ENSG00000251767
HTR3C2P	1	ENSG00000233576
SEZ6L-AS1	1	ENSG00000224192
DMD-AS3	1	ENSG00000236828
BTC	1	ENSG00000174808
ZNF542P	1	ENSG00000240225
BTD	1	ENSG00000169814
CFDP1	1	ENSG00000153774
CRISPLD1	1	ENSG00000121005
CRISPLD2	1	ENSG00000103196
SUB1	1	ENSG00000113387
BTK	1	ENSG00000010671
TBC1D26-AS1	1	ENSG00000233002
OR5G5P	1	ENSG00000205025
DOCK9-DT	1	ENSG00000260992
ENSG00000252188	1	ENSG00000252188
DHX8	1	ENSG00000067596
DHX9	1	ENSG00000135829
NKAIN2	1	ENSG00000188580
NKAIN1	1	ENSG00000084628
MC2R	1	ENSG00000185231
NKAIN4	1	ENSG00000101198
NKAIN3	1	ENSG00000185942
RACGAP1	1	ENSG00000161800
OR5G4P	1	ENSG00000255485
STK25P1	1	ENSG00000267570
OR7E47P	1	ENSG00000257542
SLC10A4	1	ENSG00000145248
BBS2	1	ENSG00000125124
SLC10A5	1	ENSG00000253598
BBS1	1	ENSG00000174483
SLC10A6	1	ENSG00000145283
XBP1	1	ENSG00000100219
SLC10A7	1	ENSG00000120519
MAP1LC3BP1	1	ENSG00000231909
TRDV2	1	ENSG00000211821
HSD17B1P1	1	ENSG00000108785
TRDV3	1	ENSG00000256590
SLC10A1	1	ENSG00000100652
SPDYC	1	ENSG00000204710
SLC10A2	1	ENSG00000125255
SLC10A3	1	ENSG00000126903
TRDV1	1	ENSG00000211804
SUCO	1	ENSG00000094975
IL36G	1	ENSG00000136688
PEX5L	1	ENSG00000114757
MC1R	1	ENSG00000258839
SPDYA	1	ENSG00000163806
OR7E46P	1	ENSG00000234485
OR3A4P	1	ENSG00000180068
C8B	1	ENSG00000021852
C8A	1	ENSG00000157131
MC4R	1	ENSG00000166603
C8G	1	ENSG00000176919
SUFU	1	ENSG00000107882
RNF213-AS1	1	ENSG00000263069
BBS9	1	ENSG00000122507
MIR223HG	1	ENSG00000274536
BBS7	1	ENSG00000138686
BBS5	1	ENSG00000163093
BBS4	1	ENSG00000140463
PCYT1B	1	ENSG00000102230
ZHX2	1	ENSG00000178764
PCYT1A	1	ENSG00000161217
ZHX3	1	ENSG00000174306
CACYBP	1	ENSG00000116161
CSRP2P2	1	ENSG00000249098
MLECP1	1	ENSG00000277899
EIPR1-IT1	1	ENSG00000224885
RNU7-4P	1	ENSG00000252770
ZHX1	1	ENSG00000165156
RNF144A	1	ENSG00000151692
ENSG00000276138	1	ENSG00000276138
RNF144B	1	ENSG00000137393
MC3R	1	ENSG00000124089
ENSG00000239182	1	ENSG00000239182
TAX1BP1	1	ENSG00000106052
ERCC6L2-AS1	1	ENSG00000175611
TAX1BP3	1	ENSG00000213977
ENSG00000252170	1	ENSG00000252170
RNF13P1	1	ENSG00000242068
RNU7-7P	1	ENSG00000238606
PEX16	1	ENSG00000121680
PEX19	1	ENSG00000162735
MT2P1	1	ENSG00000162840
RNU7-6P	1	ENSG00000252654
PEX10	1	ENSG00000157911
PEX12	1	ENSG00000108733
PEX13	1	ENSG00000162928
PEX14	1	ENSG00000142655
MC5R	1	ENSG00000176136
PRDM4-AS1	1	ENSG00000258136
PPM1J-DT	1	ENSG00000261595
TILRLS	1	ENSG00000251206
ENSG00000239137	1	ENSG00000239137
RN7SL559P	1	ENSG00000240750
SNORA58B	1	ENSG00000201129
INPPL1	1	ENSG00000165458
RBM22P2	1	ENSG00000213411
RBM22P1	1	ENSG00000265097
IGF1R	1	ENSG00000140443
PPIP5K1	1	ENSG00000168781
PPIP5K2	1	ENSG00000145725
MIR6129	1	ENSG00000273500
MIR6127	1	ENSG00000276835
ENPP2	1	ENSG00000136960
ENPP1	1	ENSG00000197594
MIR6128	1	ENSG00000274770
ENPP4	1	ENSG00000001561
ENPP3	1	ENSG00000154269
SAMM50P1	1	ENSG00000224488
MIR6126	1	ENSG00000273776
ENPP6	1	ENSG00000164303
ENSG00000254775	1	ENSG00000254775
ENPP5	1	ENSG00000112796
MIR6124	1	ENSG00000275373
ENPP7	1	ENSG00000182156
SNORA59A	1	ENSG00000239149
SNORA59B	1	ENSG00000266079
RN7SL558P	1	ENSG00000243260
CPSF1P2	1	ENSG00000220132
CPSF1P1	1	ENSG00000214076
NDFIP2-AS1	1	ENSG00000232132
DHDDS	1	ENSG00000117682
RNU6-649P	1	ENSG00000207192
RBMS2P1	1	ENSG00000213250
RN7SL557P	1	ENSG00000266166
HTRA3	1	ENSG00000170801
HTRA4	1	ENSG00000169495
HTRA1	1	ENSG00000166033
HTRA2	1	ENSG00000115317
DAPP1	1	ENSG00000070190
RNU7-3P	1	ENSG00000252244
ENSG00000239153	1	ENSG00000239153
BRINP3-DT	1	ENSG00000237457
FAM151AP1	1	ENSG00000234805
RN7SL556P	1	ENSG00000277265
ZNF350-AS1	1	ENSG00000269235
CHCHD10	1	ENSG00000250479
RNU7-2P	1	ENSG00000251905
IGF2R	1	ENSG00000197081
BSPRY	1	ENSG00000119411
RBM22P6	1	ENSG00000275643
RBM22P5	1	ENSG00000231137
RBM22P4	1	ENSG00000277769
RBM22P3	1	ENSG00000226485
OR7M1P	1	ENSG00000273336
RBM22P7	1	ENSG00000223395
ENSG00000252122	1	ENSG00000252122
DIAPH2-AS1	1	ENSG00000236256
RN7SL555P	1	ENSG00000263905
CA1	1	ENSG00000133742
CA3	1	ENSG00000164879
ZIC2	1	ENSG00000043355
GTF2A1-AS1	1	ENSG00000273783
ZIC3	1	ENSG00000156925
CA2	1	ENSG00000104267
ZIC1	1	ENSG00000152977
CA4	1	ENSG00000167434
CA7	1	ENSG00000168748
MIR103A2	1	ENSG00000199024
CA6	1	ENSG00000131686
MIR103A1	1	ENSG00000199035
RNU6-646P	1	ENSG00000201441
CA9	1	ENSG00000107159
CA8	1	ENSG00000178538
MIR6165	1	ENSG00000277478
SUN3	1	ENSG00000164744
SUN2	1	ENSG00000100242
SUN1	1	ENSG00000164828
ATP6AP1	1	ENSG00000071553
CAD	1	ENSG00000084774
ATP6AP2	1	ENSG00000182220
HUNK	1	ENSG00000142149
ENSG00000254718	1	ENSG00000254718
IGHV2OR16-5	1	ENSG00000259303
SUN5	1	ENSG00000167098
RBM48P1	1	ENSG00000223620
CAT	1	ENSG00000121691
RN7SL554P	1	ENSG00000240936
MIR103B2	1	ENSG00000283320
MIR103B1	1	ENSG00000283612
RNU6-645P	1	ENSG00000201519
MSH2-OT1	1	ENSG00000235760
SHANK3	1	ENSG00000251322
SHANK2	1	ENSG00000162105
OR5G1P	1	ENSG00000181296
SHANK1	1	ENSG00000161681
DAPL1	1	ENSG00000163331
GACAT3	1	ENSG00000236289
CBL	1	ENSG00000110395
GACAT2	1	ENSG00000265962
GACAT1	1	ENSG00000232991
SV2C	1	ENSG00000122012
RNU6-648P	1	ENSG00000222122
SV2B	1	ENSG00000185518
SV2A	1	ENSG00000159164
TBX22	1	ENSG00000122145
CBS	1	ENSG00000160200
TBX21	1	ENSG00000073861
TBX20	1	ENSG00000164532
CLVS2	1	ENSG00000146352
ENSG00000230782	1	ENSG00000230782
RN7SL553P	1	ENSG00000241227
CASP3P1	1	ENSG00000237033
ENSG00000254753	1	ENSG00000254753
CLVS1	1	ENSG00000177182
MIR6130	1	ENSG00000275469
MIR6131	1	ENSG00000277073
ENSG00000239129	1	ENSG00000239129
ENSG00000242775	1	ENSG00000242775
CCK	1	ENSG00000187094
ZIC4	1	ENSG00000174963
ZIC5	1	ENSG00000139800
SUOX	1	ENSG00000139531
TBX19	1	ENSG00000143178
TBX18	1	ENSG00000112837
CD2	1	ENSG00000116824
ENSG00000254746	1	ENSG00000254746
TBX15	1	ENSG00000092607
CCS	1	ENSG00000173992
CD4	1	ENSG00000010610
NOPCHAP1	1	ENSG00000151131
CD6	1	ENSG00000013725
RNU6-647P	1	ENSG00000201113
CD5	1	ENSG00000110448
TBX10	1	ENSG00000167800
CD7	1	ENSG00000173762
CD9	1	ENSG00000010278
RN7SL552P	1	ENSG00000239466
MIR6134	1	ENSG00000277569
MNX1-AS1	1	ENSG00000243479
MIR6133	1	ENSG00000276137
MNX1-AS2	1	ENSG00000235029
RPL36AP13	1	ENSG00000233747
CDA	1	ENSG00000158825
RPL36AP14	1	ENSG00000233335
RPL36AP11	1	ENSG00000237003
RPL36AP12	1	ENSG00000224685
RPL36AP17	1	ENSG00000226489
RPL36AP18	1	ENSG00000240426
RPL36AP15	1	ENSG00000235369
CLEC10A	1	ENSG00000132514
RPL36AP16	1	ENSG00000232228
RPL36AP19	1	ENSG00000243280
EPS15-AS1	1	ENSG00000227070
BPTFP1	1	ENSG00000263647
SCN11A	1	ENSG00000168356
ENSG00000278903	1	ENSG00000278903
RNU6-666P	1	ENSG00000200369
RN7SL575P	1	ENSG00000277591
ENSG00000230960	1	ENSG00000230960
RPL36AP20	1	ENSG00000242080
RPL36AP21	1	ENSG00000240785
RNU6-400P	1	ENSG00000212475
RPL36AP24	1	ENSG00000238055
RPL36AP25	1	ENSG00000225832
RPL36AP23	1	ENSG00000241722
SSTR5-AS1	1	ENSG00000261713
RPL36AP28	1	ENSG00000225416
RPL36AP29	1	ENSG00000224683
RPL36AP26	1	ENSG00000235828
RPL36AP27	1	ENSG00000225443
CLEC11A	1	ENSG00000105472
HUS1	1	ENSG00000136273
CEL	1	ENSG00000170835
NUP93	1	ENSG00000102900
BCAN	1	ENSG00000132692
SCN10A	1	ENSG00000185313
BCAM	1	ENSG00000187244
HECW2	1	ENSG00000138411
HECW1	1	ENSG00000002746
RNU6-665P	1	ENSG00000207369
RN7SL574P	1	ENSG00000266075
SRFBP1	1	ENSG00000151304
NUP98	1	ENSG00000110713
SNORA50A	2	ENSG00000281910:ENSG00000206952
RPL36AP31	1	ENSG00000227753
SNORA50B	1	ENSG00000253007
RPL36AP32	1	ENSG00000242958
SNORA50C	1	ENSG00000277887
SNORA50D	1	ENSG00000280894
CFB	1	ENSG00000243649
RPL36AP30	1	ENSG00000224629
CFD	1	ENSG00000197766
CFH	1	ENSG00000000971
CFI	1	ENSG00000205403
CFP	1	ENSG00000126759
RRP7A	1	ENSG00000189306
NUP85	1	ENSG00000125450
RNU6-668P	1	ENSG00000201050
NUP88	1	ENSG00000108559
RNU6-402P	1	ENSG00000222610
RN7SL573P	1	ENSG00000239607
CGA	1	ENSG00000135346
C3orf18	1	ENSG00000088543
SPIN4-AS1	1	ENSG00000233661
MCAM	1	ENSG00000076706
CGN	1	ENSG00000143375
C3orf14	1	ENSG00000114405
MCAT	1	ENSG00000100294
ZNF559-ZNF177	1	ENSG00000270011
OR10AH1P	1	ENSG00000272595
RNU6-401P	1	ENSG00000212374
TMEM225B	1	ENSG00000244219
RNU6-667P	1	ENSG00000252995
RPL36AP10	1	ENSG00000237959
MOCS2	1	ENSG00000164172
MOCS3	1	ENSG00000124217
STON1	1	ENSG00000243244
CHM	1	ENSG00000188419
STON2	1	ENSG00000140022
ENSG00000230922	1	ENSG00000230922
POTEF-AS1	1	ENSG00000224087
MCEE	1	ENSG00000124370
FGD5-AS1	1	ENSG00000225733
RRP12	1	ENSG00000052749
RNU6-662P	1	ENSG00000206980
CIC	1	ENSG00000079432
RN7SL571P	1	ENSG00000243274
RRP15	1	ENSG00000067533
ZIK1	1	ENSG00000171649
EDARADD	1	ENSG00000186197
CT45A10	1	ENSG00000269586
MIR4659A	1	ENSG00000266038
MIR4659B	1	ENSG00000283386
C10orf88B	1	ENSG00000255624
ECRG4	1	ENSG00000119147
CIT	1	ENSG00000122966
SLC9B1P3	1	ENSG00000233867
SLC9B1P2	1	ENSG00000214329
SLC9B1P4	1	ENSG00000227367
PCOTH	1	ENSG00000205861
PLIN4	1	ENSG00000167676
PLIN3	1	ENSG00000105355
PLIN2	1	ENSG00000147872
PLIN1	1	ENSG00000166819
RCCD1	1	ENSG00000166965
RNU6-661P	1	ENSG00000199279
MOCS1	1	ENSG00000124615
RN7SL570P	1	ENSG00000241174
PLIN5	1	ENSG00000214456
TRBV12-1	1	ENSG00000244661
DCAF12L2	1	ENSG00000198354
DCAF12L1	1	ENSG00000198889
PTPN11P5	1	ENSG00000248113
PTPN11P4	1	ENSG00000250332
PTPN11P3	1	ENSG00000220412
PTPN11P2	1	ENSG00000250031
PTPN11P1	1	ENSG00000239455
TRBV12-2	1	ENSG00000211739
TRBV12-3	1	ENSG00000274752
TRBV12-4	1	ENSG00000276953
SLC9B1P1	1	ENSG00000183704
TRBV12-5	1	ENSG00000275158
MIR4307HG	1	ENSG00000257612
RASSF10	1	ENSG00000189431
RRP36	1	ENSG00000124541
CKB	1	ENSG00000166165
PAIP2	1	ENSG00000120727
RNU6-664P	1	ENSG00000199251
ZIM2	1	ENSG00000269699
PAIP1	1	ENSG00000172239
ZIM3	1	ENSG00000141946
BCHE	1	ENSG00000114200
HIPK4	1	ENSG00000160396
CKM	1	ENSG00000104879
ARHGEF9-IT1	1	ENSG00000231729
MCF2	1	ENSG00000101977
MOCOS	1	ENSG00000075643
G0S2	1	ENSG00000123689
RRP1B	1	ENSG00000160208
HIPK1	1	ENSG00000163349
HIPK3	1	ENSG00000110422
HIPK2	1	ENSG00000064393
HERC2P10	1	ENSG00000259845
HERC2P11	1	ENSG00000261581
ENSG00000227305	1	ENSG00000227305
FOSB	1	ENSG00000125740
CLC	1	ENSG00000105205
TMEM229A	1	ENSG00000234224
RNASEH2CP1	1	ENSG00000237659
RBMS1P1	1	ENSG00000225422
MSX2P1	1	ENSG00000229590
RNU6-663P	1	ENSG00000212407
TMEM229B	1	ENSG00000198133
DNM3OS	1	ENSG00000230630
CLU	1	ENSG00000120885
MT1DP	1	ENSG00000205361
OIP5	1	ENSG00000104147
TMEM252-DT	1	ENSG00000226337
UICLM	1	ENSG00000233392
IFNA11P	1	ENSG00000231195
DIO1	1	ENSG00000211452
DIO2	1	ENSG00000211448
DIO3	1	ENSG00000197406
FAM91A1	1	ENSG00000176853
MTNR1A	1	ENSG00000168412
MT1CP	1	ENSG00000205360
TBCAP1	1	ENSG00000226781
MTNR1B	1	ENSG00000134640
TBCAP2	1	ENSG00000235829
TBCAP3	1	ENSG00000249055
IFNA12P	1	ENSG00000235108
PMM2P2	1	ENSG00000267116
RNU6-660P	1	ENSG00000201436
OR7E62P	1	ENSG00000234896
CNP	1	ENSG00000173786
GLUD1P2	1	ENSG00000265366
PMM2P1	1	ENSG00000265038
H2BC19P	1	ENSG00000220323
EDRF1-AS1	1	ENSG00000236991
ECI1-AS1	1	ENSG00000261663
CD300LB	1	ENSG00000178789
CD300LD	1	ENSG00000204345
CD300LF	1	ENSG00000186074
CD300LG	1	ENSG00000161649
MCL1	1	ENSG00000143384
SRSF10P1	1	ENSG00000267717
TCEANC	1	ENSG00000176896
BCL9	1	ENSG00000116128
UBOX5	1	ENSG00000185019
OR6C64P	1	ENSG00000234670
VPS26CP1	1	ENSG00000213083
BCL6	1	ENSG00000113916
CPD	1	ENSG00000108582
BCL3	1	ENSG00000069399
GLUD1P3	1	ENSG00000250959
BCL2	1	ENSG00000171791
CPE	1	ENSG00000109472
GLUD1P4	1	ENSG00000267486
OR51H2P	1	ENSG00000198217
GLUD1P9	1	ENSG00000234349
OSCP1	1	ENSG00000116885
CPM	1	ENSG00000135678
CPP	1	ENSG00000253525
RPL36AP55	1	ENSG00000226016
CPO	1	ENSG00000144410
MCM7	1	ENSG00000166508
CPQ	1	ENSG00000104324
COL14A1	1	ENSG00000187955
SMAD3-AS1	1	ENSG00000259202
MCM8	1	ENSG00000125885
MCM9	1	ENSG00000111877
CPZ	1	ENSG00000109625
KBTBD13	1	ENSG00000234438
KBTBD12	1	ENSG00000187715
SRIP1	1	ENSG00000248660
H2BC16P	1	ENSG00000217646
SRIP2	1	ENSG00000224065
SRIP3	1	ENSG00000224953
CEP170B	1	ENSG00000099814
OIT3	1	ENSG00000138315
CLEC12A-AS1	1	ENSG00000231560
DPRXP5	1	ENSG00000270652
DPRXP4	1	ENSG00000264743
CR2	1	ENSG00000117322
DPRXP3	1	ENSG00000282308
CR1	1	ENSG00000203710
DPRXP2	1	ENSG00000271304
GGPS1	1	ENSG00000152904
DPRXP1	1	ENSG00000224323
SGIP1	1	ENSG00000118473
DIS3	1	ENSG00000083520
HMGN2P19	1	ENSG00000229367
HMGN2P18	1	ENSG00000223452
DPRXP7	1	ENSG00000271464
HMGN2P17	1	ENSG00000238249
DPRXP6	1	ENSG00000270791
HMGN2P16	1	ENSG00000231376
OR6C66P	1	ENSG00000233606
HMGN2P15	1	ENSG00000214578
HMGN2P13	1	ENSG00000241810
SAPCD2	1	ENSG00000186193
SAPCD1	1	ENSG00000228727
HMGN2P11	1	ENSG00000232605
HMGN2P10	1	ENSG00000231261
XCL2	1	ENSG00000143185
MCM3	1	ENSG00000112118
CRH	1	ENSG00000147571
ST20-MTHFS	1	ENSG00000259332
XCL1	1	ENSG00000143184
MCM4	1	ENSG00000104738
MCM5	1	ENSG00000100297
IGKV3D-7	1	ENSG00000228325
MCM6	1	ENSG00000076003
CRK	1	ENSG00000167193
MCM2	1	ENSG00000073111
CRP	1	ENSG00000132693
RPL36AP35	1	ENSG00000231810
RPL36AP36	1	ENSG00000237540
RPL36AP33	1	ENSG00000235619
ICMT-DT	1	ENSG00000225077
RPL36AP34	1	ENSG00000232867
RPL36AP39	1	ENSG00000230980
RPL36AP37	1	ENSG00000244398
RPL36AP38	1	ENSG00000241097
SELENOKP2	1	ENSG00000219532
CRX	1	ENSG00000105392
BUB3P1	1	ENSG00000227968
SELENOKP1	1	ENSG00000267319
SELENOKP3	1	ENSG00000225549
C1RL-AS1	1	ENSG00000205885
HMGN2P28	1	ENSG00000236086
HMGN2P27	1	ENSG00000232916
HMGN2P26	1	ENSG00000241203
STOX2	1	ENSG00000173320
HMGN2P25	1	ENSG00000228398
HMGN2P24	1	ENSG00000229072
HMGN2P23	1	ENSG00000236124
HMGN2P22	1	ENSG00000227259
SVBP	1	ENSG00000177868
HMGN2P21	1	ENSG00000228034
HMGN2P20	1	ENSG00000232963
IL21R	1	ENSG00000103522
CSK	1	ENSG00000103653
BCO2	1	ENSG00000197580
BCO1	1	ENSG00000135697
RPL36AP43	1	ENSG00000241362
RPL36AP40	1	ENSG00000240298
STOX1	1	ENSG00000165730
RPL36AP41	1	ENSG00000242087
SLC35A2	1	ENSG00000102100
RPL36AP46	1	ENSG00000224011
SLC35A1	1	ENSG00000164414
RPL36AP47	1	ENSG00000242123
ITGA9-AS1	1	ENSG00000235257
SLC35A4	1	ENSG00000176087
RPL36AP44	1	ENSG00000240163
SLC35A3	1	ENSG00000117620
RPL36AP45	1	ENSG00000240366
PEX12P1	1	ENSG00000215418
RPL36AP48	1	ENSG00000213180
RPL36AP49	1	ENSG00000243779
OR6C69P	1	ENSG00000213451
KBTBD11	1	ENSG00000176595
CPPED1	1	ENSG00000103381
HMGN2P39	1	ENSG00000214281
MAB21L3	1	ENSG00000173212
HMGN2P38	1	ENSG00000231726
ASXL1	1	ENSG00000171456
MAB21L4	1	ENSG00000172478
HMGN2P36	1	ENSG00000228901
HMGN2P35	1	ENSG00000232875
HMGN2P34	1	ENSG00000231471
CTH	1	ENSG00000116761
HMGN2P32	1	ENSG00000213558
MAB21L1	1	ENSG00000180660
ASXL3	1	ENSG00000141431
ASXL2	1	ENSG00000143970
MAB21L2	1	ENSG00000181541
LIFR-AS1	1	ENSG00000244968
HMGN2P31	1	ENSG00000214195
HMGN2P30	1	ENSG00000213721
RPL36AP50	1	ENSG00000243494
BCOR	1	ENSG00000183337
RPL36AP53	1	ENSG00000224664
RPL36AP54	1	ENSG00000226107
RPL36AP51	1	ENSG00000242291
OR7E66P	1	ENSG00000243674
RPL36AP52	1	ENSG00000214925
DSG2-AS1	1	ENSG00000264859
SLC35B3	1	ENSG00000124786
SLC35B2	1	ENSG00000157593
IL1RN	1	ENSG00000136689
SLC35B4	1	ENSG00000205060
STAG1-DT	1	ENSG00000261758
IL23R	1	ENSG00000162594
SLC35B1	1	ENSG00000121073
OSBPL9P5	1	ENSG00000256285
CALR4P	1	ENSG00000227742
OSBPL9P1	1	ENSG00000271389
ADAMTS16-DT	1	ENSG00000250579
OSBPL9P2	1	ENSG00000254677
OSBPL9P3	1	ENSG00000255070
WDR5B-DT	1	ENSG00000272758
OSBPL9P4	1	ENSG00000256420
SCAANT1	1	ENSG00000280620
ARFIP2	1	ENSG00000132254
ARFIP1	1	ENSG00000164144
SLC35A5	1	ENSG00000138459
ENSG00000276289	1	ENSG00000276289
TANGO6	1	ENSG00000103047
OR5H7P	1	ENSG00000187900
IL1R1	1	ENSG00000115594
IL1R2	1	ENSG00000115590
SLC35C2	1	ENSG00000080189
TANGO2	1	ENSG00000183597
SLC35C1	1	ENSG00000181830
MIR133A1HG	1	ENSG00000265142
GSK3B-DT	1	ENSG00000242622
ARHGAP29-AS1	1	ENSG00000226835
IL23A	1	ENSG00000110944
NDUFS5P1	1	ENSG00000218424
NDUFS5P2	1	ENSG00000234226
OR3B1P	1	ENSG00000237619
NDUFS5P3	1	ENSG00000233664
NDUFS5P4	1	ENSG00000251437
NDUFS5P5	1	ENSG00000230671
NDUFS5P6	1	ENSG00000255531
SLC35D1	1	ENSG00000116704
SH2D2A	1	ENSG00000027869
SLC35D3	1	ENSG00000182747
SLC35D2	1	ENSG00000130958
OR2AI1P	1	ENSG00000236791
OTUD4P1	1	ENSG00000118976
MT1JP	1	ENSG00000255986
OR7E59P	1	ENSG00000250561
XCR1	1	ENSG00000173578
SLC35E1	1	ENSG00000127526
SLC35E4	1	ENSG00000100036
SH2D1A	1	ENSG00000183918
SLC35E3	1	ENSG00000175782
SH2D1B	1	ENSG00000198574
PSMA1P1	1	ENSG00000225715
MT1IP	1	ENSG00000275691
OR5H5P	1	ENSG00000249321
IL6-AS1	1	ENSG00000179428
SLC35F6	1	ENSG00000213699
MRPS31P1	1	ENSG00000275256
SLC35F3	1	ENSG00000183780
SLC35F2	1	ENSG00000110660
CAB39L	1	ENSG00000102547
SLC35F5	1	ENSG00000115084
MCUB	1	ENSG00000005059
SLC25A48-AS1	1	ENSG00000251045
SLC35F4	1	ENSG00000151812
SLC35F1	1	ENSG00000196376
SIPA1L2	1	ENSG00000116991
MRPS31P4	1	ENSG00000250299
MRPS31P5	1	ENSG00000243406
SIPA1L3	1	ENSG00000105738
MRPS31P2	1	ENSG00000232894
RN7SL309P	1	ENSG00000239356
TTC39C-AS1	1	ENSG00000264745
H2BC20P	1	ENSG00000261716
SOX5-AS1	1	ENSG00000256120
SIPA1L1	1	ENSG00000197555
IGHD2-21	1	ENSG00000211912
ENSG00000252274	1	ENSG00000252274
COX6CP18	1	ENSG00000236041
COX6CP16	1	ENSG00000270313
COX6CP17	1	ENSG00000235141
COX6CP14	1	ENSG00000239576
SLC35G4	1	ENSG00000236396
COX6CP15	1	ENSG00000228092
SLC35G3	1	ENSG00000164729
COX6CP12	1	ENSG00000234463
SLC35G6	1	ENSG00000259224
COX6CP13	1	ENSG00000234144
SLC35G5	1	ENSG00000177710
COX6CP10	1	ENSG00000238008
COX6CP11	1	ENSG00000258668
MT1P3	1	ENSG00000229230
SLC35G2	1	ENSG00000168917
SLC35G1	1	ENSG00000176273
RN7SL308P	1	ENSG00000243951
FABP6-AS1	1	ENSG00000247699
MT1P1	1	ENSG00000213761
MIR105-2	1	ENSG00000207818
MIR105-1	1	ENSG00000207957
C1QTNF12	1	ENSG00000184163
MPRIPP1	1	ENSG00000214820
RPS3AP9	1	ENSG00000231022
AMER1	1	ENSG00000184675
AMER2	1	ENSG00000165566
AMER3	1	ENSG00000178171
RPS3AP5	1	ENSG00000178429
RSF1-IT1	1	ENSG00000255409
RPS3AP6	1	ENSG00000234797
RPS3AP7	1	ENSG00000229965
RSF1-IT2	1	ENSG00000254985
RPS3AP8	1	ENSG00000233562
RGPD6	1	ENSG00000183054
RPS3AP1	1	ENSG00000233206
RGPD5	1	ENSG00000015568
RPS3AP2	1	ENSG00000219027
RGPD8	1	ENSG00000169629
RPS3AP3	1	ENSG00000231241
RPS3AP4	1	ENSG00000259105
RGPD2	1	ENSG00000185304
RGPD1	1	ENSG00000187627
AGAP2-AS1	1	ENSG00000255737
RN7SL307P	1	ENSG00000243338
RGPD4	1	ENSG00000196862
RGPD3	1	ENSG00000153165
BEGAIN	1	ENSG00000183092
TCEAL8	1	ENSG00000180964
TCEAL7	1	ENSG00000182916
TCEAL6	1	ENSG00000204071
ST6GAL2-IT1	1	ENSG00000238250
TCEAL5	1	ENSG00000204065
TCEAL4	1	ENSG00000133142
TCEAL3	1	ENSG00000196507
TCEAL2	1	ENSG00000184905
TCEAL1	1	ENSG00000172465
TCEAL9	1	ENSG00000185222
SVIL	1	ENSG00000197321
RN7SL306P	1	ENSG00000242241
S100A11P10	1	ENSG00000237275
SVIP	1	ENSG00000198168
IKBKB-DT	1	ENSG00000253408
SPCS3	1	ENSG00000129128
ENSG00000278899	1	ENSG00000278899
SPCS2	1	ENSG00000118363
SCTR-AS1	1	ENSG00000231013
SPCS1	1	ENSG00000114902
QPCT	1	ENSG00000115828
AP1B1P2	1	ENSG00000232707
IGHD2-15	1	ENSG00000211918
AP1B1P1	1	ENSG00000234479
SIPA1	1	ENSG00000213445
SOCS2P2	1	ENSG00000224465
APOOP5	1	ENSG00000260240
APOOP4	1	ENSG00000248122
APOOP3	1	ENSG00000255700
APOOP2	1	ENSG00000240902
FGGY-DT	1	ENSG00000224609
APOOP1	1	ENSG00000270560
CLEC18C	1	ENSG00000157335
CLEC18B	1	ENSG00000140839
RN7SL305P	1	ENSG00000240647
SOCS2P1	1	ENSG00000237662
CLEC18A	1	ENSG00000157322
OR5H15	1	ENSG00000233412
OR5H14	1	ENSG00000236032
C3orf62	1	ENSG00000188315
CSKMT	1	ENSG00000214756
FPGT	1	ENSG00000254685
PBX1-AS1	1	ENSG00000233693
FPGS	1	ENSG00000136877
IGHVII-33-1	1	ENSG00000254203
RN7SL304P	1	ENSG00000242688
CLEC19A	1	ENSG00000261210
C3orf70	1	ENSG00000187068
SPECC1L	1	ENSG00000100014
TIMELESS	1	ENSG00000111602
IGHV3OR15-7	1	ENSG00000259490
NUPR2	1	ENSG00000185290
NUPR1	1	ENSG00000176046
SNORA48B	1	ENSG00000212214
RN7SL569P	1	ENSG00000239468
CD2BP2-DT	1	ENSG00000260219
CLEC16A	1	ENSG00000038532
RN7SL303P	1	ENSG00000240116
C3orf85	1	ENSG00000241224
PARM1-AS1	1	ENSG00000249717
CAMSAP1	1	ENSG00000130559
CAMSAP2	1	ENSG00000118200
C3orf80	1	ENSG00000180044
C3orf84	1	ENSG00000236980
NPC1L1	1	ENSG00000015520
AMELX	1	ENSG00000125363
AMELY	1	ENSG00000099721
RWDD4P1	1	ENSG00000244490
PNPT1	1	ENSG00000138035
RWDD4P2	1	ENSG00000175741
STX17-DT	1	ENSG00000255145
RN7SL568P	1	ENSG00000239703
RN7SL302P	1	ENSG00000241246
CLEC17A	1	ENSG00000187912
LDLRAD4-AS1	1	ENSG00000267690
CAMSAP3	1	ENSG00000076826
DAP	1	ENSG00000112977
DAO	1	ENSG00000110887
ZFP91P1	1	ENSG00000274010
RN7SL567P	1	ENSG00000240203
TPBGL-AS1	1	ENSG00000255136
C3orf22	1	ENSG00000180697
DBI	1	ENSG00000155368
CLEC14A	1	ENSG00000176435
C3orf20	1	ENSG00000131379
DBH	1	ENSG00000123454
DBP	1	ENSG00000105516
RNU6-658P	1	ENSG00000207336
DBT	1	ENSG00000137992
RN7SL301P	1	ENSG00000276014
OR5H4P	1	ENSG00000248507
SNORA41B	1	ENSG00000207516
CTNNA2-AS1	1	ENSG00000229385
STPG1	1	ENSG00000001460
C3orf38	1	ENSG00000179021
STPG3	1	ENSG00000197768
STPG2	1	ENSG00000163116
SVOP	1	ENSG00000166111
DCD	1	ENSG00000161634
STPG4	1	ENSG00000239605
DCC	1	ENSG00000187323
RN7SL566P	1	ENSG00000241983
TAF9BP1	1	ENSG00000213871
C3orf33	1	ENSG00000174928
PARK7P2	1	ENSG00000237631
DCK	1	ENSG00000156136
PARK7P1	1	ENSG00000257243
DCN	1	ENSG00000011465
C1QTNF9B	1	ENSG00000205863
TAF9BP2	1	ENSG00000215760
ZAP70	1	ENSG00000115085
DCT	1	ENSG00000080166
RN7SL300P	1	ENSG00000265813
OR5H3P	1	ENSG00000249975
DCX	1	ENSG00000077279
ENSG00000230894	1	ENSG00000230894
RNU6-657P	1	ENSG00000206631
DNASE2	1	ENSG00000105612
DNASE1	1	ENSG00000213918
HNRNPD-DT	1	ENSG00000272677
SWINGN	1	ENSG00000260910
MIR1289-1	1	ENSG00000221763
MIR1289-2	1	ENSG00000221287
C3orf49	1	ENSG00000163632
DDC	1	ENSG00000132437
CLEC12A	1	ENSG00000172322
CLEC12B	1	ENSG00000256660
SNORA1B	1	ENSG00000199405
DDO	1	ENSG00000203797
ENSG00000266850	1	ENSG00000266850
DDN	1	ENSG00000181418
MTRF1LP1	1	ENSG00000256091
SNORA18	1	ENSG00000207145
SNORA19	1	ENSG00000207468
DDT	1	ENSG00000099977
ENSG00000252218	1	ENSG00000252218
ITPRIP-AS1	1	ENSG00000228261
RN7SL565P	1	ENSG00000276562
SNORA15	1	ENSG00000207168
SNORA12	1	ENSG00000212464
SNORA13	1	ENSG00000238363
SNORA10	1	ENSG00000206811
SNORA11	1	ENSG00000221716
MTRF1LP2	1	ENSG00000224110
SNAPC5P1	1	ENSG00000241216
C3orf52	1	ENSG00000114529
DEK	1	ENSG00000124795
C3orf56	1	ENSG00000214324
DES	1	ENSG00000175084
RNU6-659P	1	ENSG00000252263
RN7SL564P	1	ENSG00000240606
PNPP1	1	ENSG00000228209
RALGAPA1P1	1	ENSG00000229419
RPL31P49	1	ENSG00000241680
LIF-AS1	1	ENSG00000232530
MT-ND6	1	ENSG00000198695
MDC1	1	ENSG00000137337
SNORA40	1	ENSG00000210825
RPL31P48	1	ENSG00000243164
MT-ND4	1	ENSG00000198886
MT-ND5	1	ENSG00000198786
NEXMIF	1	ENSG00000050030
LIF-AS2	1	ENSG00000268812
RPL31P41	1	ENSG00000239261
RPL31P40	1	ENSG00000253964
KLF7-IT1	1	ENSG00000237892
RPL31P43	1	ENSG00000213557
RPL31P42	1	ENSG00000237083
SNORA3B	1	ENSG00000212607
RPL31P45	1	ENSG00000233318
MT-ND2	1	ENSG00000198763
MIR4666A	1	ENSG00000266174
RPL31P44	1	ENSG00000213657
SNORA3C	1	ENSG00000221719
MT-ND3	1	ENSG00000198840
MIR4666B	1	ENSG00000264090
RPL31P47	1	ENSG00000233541
SNORA3A	1	ENSG00000200983
RPL31P46	1	ENSG00000241170
MT-ND1	1	ENSG00000198888
KRTAP3-4P	1	ENSG00000226776
IL4I1	1	ENSG00000104951
RN7SL321P	1	ENSG00000277483
SNORA38	1	ENSG00000200816
RPL31P50	1	ENSG00000231788
RN7SL587P	1	ENSG00000240233
SNORA37	1	ENSG00000207233
RNU6-412P	1	ENSG00000252243
TGIF2P1	1	ENSG00000225401
RNU6-678P	1	ENSG00000252641
SNORA35	1	ENSG00000208839
SNORA32	1	ENSG00000206799
SNORA33	1	ENSG00000200534
SNORA30	1	ENSG00000206755
SNORA31	1	ENSG00000199477
RPL31P38	1	ENSG00000179131
RPL31P37	1	ENSG00000213302
RPL31P39	1	ENSG00000213291
VASH1-DT	1	ENSG00000258569
RPL31P30	1	ENSG00000230702
RPL31P32	1	ENSG00000216902
SNORA2C	1	ENSG00000221491
RPL31P31	1	ENSG00000239983
RPL31P34	1	ENSG00000231359
SNORA2A	1	ENSG00000206612
RPL31P33	1	ENSG00000218049
SNORA2B	1	ENSG00000207313
RPL31P36	1	ENSG00000224545
RPL31P35	1	ENSG00000232612
AR	1	ENSG00000169083
SNORA29	1	ENSG00000206910
RN7SL320P	1	ENSG00000243900
SNORA27	1	ENSG00000207051
SNORA28	1	ENSG00000272533
RNU6-677P	1	ENSG00000252723
SNORA25	1	ENSG00000207112
SNORA26	1	ENSG00000212588
RN7SL586P	1	ENSG00000241487
SNORA23	1	ENSG00000201998
SNORA24	1	ENSG00000275994
SNORA21	1	ENSG00000199293
RNU6-411P	1	ENSG00000207180
SNORA22	1	ENSG00000206634
CGGBP1	1	ENSG00000163320
PHC1P1	1	ENSG00000179899
SNORA20	1	ENSG00000207392
GRID2IP	1	ENSG00000215045
SNORA61	1	ENSG00000278274
SNORA62	5	ENSG00000201542:ENSG00000201157:ENSG00000201980:ENSG00000202363:ENSG00000202374
SNORA60	1	ENSG00000199266
DHH	1	ENSG00000139549
ACTL7A	1	ENSG00000187003
ACTL7B	1	ENSG00000148156
RPL31P63	1	ENSG00000236735
FPR1	1	ENSG00000171051
RPL31P62	1	ENSG00000235328
FPR3	1	ENSG00000187474
RPL31P64	1	ENSG00000236425
FPR2	1	ENSG00000171049
C2CD4D-AS1	1	ENSG00000234614
SNORA5B	1	ENSG00000200656
C2	1	ENSG00000166278
SNORA5C	1	ENSG00000201772
DYNC2LI1	1	ENSG00000138036
C3	1	ENSG00000125730
SNORA5A	1	ENSG00000206838
C5	1	ENSG00000106804
C6	1	ENSG00000039537
C7	1	ENSG00000112936
C9	1	ENSG00000113600
RNU6-414P	1	ENSG00000200575
SNORA58	1	ENSG00000249020
SNORA56	1	ENSG00000206693
RN7SL585P	1	ENSG00000274168
SNORA57	1	ENSG00000206597
SNORA54	1	ENSG00000207008
SNORA55	1	ENSG00000201457
LEMD1-DT	1	ENSG00000224717
SNORA52	1	ENSG00000199785
SNORA53	1	ENSG00000212443
RPL31P59	1	ENSG00000240364
SNORA51	1	ENSG00000271798
PERPP1	1	ENSG00000237653
PES1P1	1	ENSG00000248191
SEMA6A-AS1	1	ENSG00000248445
PES1P2	1	ENSG00000229268
PERPP2	1	ENSG00000228998
SEMA6A-AS2	1	ENSG00000249167
RPL31P52	1	ENSG00000219355
RPL31P51	1	ENSG00000213470
RPL31P54	1	ENSG00000229865
RPL31P53	1	ENSG00000225352
RPL31P56	1	ENSG00000240760
CP	1	ENSG00000047457
RPL31P58	1	ENSG00000243053
ENSG00000227463	1	ENSG00000227463
RPL31P57	1	ENSG00000256358
CS	1	ENSG00000062485
ENSG00000252404	1	ENSG00000252404
SNORA49	1	ENSG00000208892
RPL31P61	1	ENSG00000243297
RPL31P60	1	ENSG00000239988
SNORA47	1	ENSG00000238961
SNORA48	1	ENSG00000209582
RNU6-679P	1	ENSG00000212305
RNU6-413P	1	ENSG00000206842
RN7SL584P	1	ENSG00000239471
SNORA46	1	ENSG00000207493
SNORA44	1	ENSG00000273544
SNORA41	1	ENSG00000207406
DMRTC1B	1	ENSG00000184911
HISLA	1	ENSG00000258867
SNORA84	1	ENSG00000239183
SNORA81	1	ENSG00000221420
LRSAM1	1	ENSG00000148356
DCAF13P3	1	ENSG00000259378
DCAF13P2	1	ENSG00000250816
RNF185-AS1	1	ENSG00000254835
RPLP1	1	ENSG00000137818
RPLP0	1	ENSG00000089157
QPRT	1	ENSG00000103485
DCAF13P1	1	ENSG00000242562
ECSIT	1	ENSG00000130159
SNORA7B	1	ENSG00000207088
IGLV2-33	1	ENSG00000211656
SNORA7A	1	ENSG00000207496
IGLV2-34	1	ENSG00000253120
RPLP2	1	ENSG00000177600
SNORA78	1	ENSG00000273587
SNORA79	1	ENSG00000221303
RN7SL583P	1	ENSG00000239504
SNORA77	1	ENSG00000221643
SNORA74	1	ENSG00000272025
RNU6-674P	1	ENSG00000200701
SNORA75	2	ENSG00000206885:ENSG00000212620
SNORA72	7	ENSG00000207084:ENSG00000206901:ENSG00000201898:ENSG00000207249:ENSG00000200355:ENSG00000201944:ENSG00000207067
SNORA70	15	ENSG00000206661:ENSG00000207244:ENSG00000251925:ENSG00000207165:ENSG00000207098:ENSG00000202379:ENSG00000206958:ENSG00000201376:ENSG00000252258:ENSG00000251796:ENSG00000200237:ENSG00000206886:ENSG00000202389:ENSG00000201945:ENSG00000253042
ACTL6B	1	ENSG00000077080
ACTL6A	1	ENSG00000136518
SIRT4	1	ENSG00000089163
SIRT5	1	ENSG00000124523
SIRT6	1	ENSG00000077463
SIRT7	1	ENSG00000187531
F2	1	ENSG00000180210
F3	1	ENSG00000117525
SIRT1	1	ENSG00000096717
BIVM-ERCC5	1	ENSG00000270181
ELAPOR2	1	ENSG00000164659
SIRT2	1	ENSG00000068903
ELAPOR1	1	ENSG00000116299
F5	1	ENSG00000198734
SIRT3	1	ENSG00000142082
F7	1	ENSG00000057593
F8	1	ENSG00000185010
BDH2	1	ENSG00000164039
F9	1	ENSG00000101981
BDH1	1	ENSG00000161267
CDC42EP5	1	ENSG00000167617
TGIF2LX	1	ENSG00000153779
CDC42EP4	1	ENSG00000179604
CDC42EP3	1	ENSG00000163171
OR10AK1P	1	ENSG00000254807
TGIF2LY	1	ENSG00000176679
SNORA69	1	ENSG00000206622
CDC42EP2	1	ENSG00000149798
CDC42EP1	1	ENSG00000128283
SNORA67	1	ENSG00000277985
SNORA68	1	ENSG00000207166
SNORA65	1	ENSG00000201302
RNU6-673P	1	ENSG00000201954
SNORA66	1	ENSG00000207523
RN7SL582P	1	ENSG00000241156
DLD	1	ENSG00000091140
SNORA63	2	ENSG00000200320:ENSG00000199552
MDFI	1	ENSG00000112559
SNORA64	1	ENSG00000207405
RPL31P26	1	ENSG00000241281
FH	1	ENSG00000091483
RPL31P29	1	ENSG00000231316
RPL31P28	1	ENSG00000219863
ARL14EPL	1	ENSG00000268223
RPL31P21	1	ENSG00000241400
RPL31P20	1	ENSG00000229756
RPL31P23	1	ENSG00000244740
CCNDBP1	1	ENSG00000166946
RPL31P22	1	ENSG00000227433
RPL31P25	1	ENSG00000242768
RPL31P24	1	ENSG00000241853
HLA-DMA	1	ENSG00000204257
SNORA9B	1	ENSG00000206897
HLA-DMB	1	ENSG00000242574
OR6C71P	1	ENSG00000203408
GGT2P	1	ENSG00000133475
DMD	1	ENSG00000198947
CSMD3	1	ENSG00000164796
CSMD2	1	ENSG00000121904
RNU6-410P	1	ENSG00000252815
GC	1	ENSG00000145321
CSMD1	1	ENSG00000183117
RN7SL581P	1	ENSG00000242657
RPL31P16	1	ENSG00000233159
RPL31P15	1	ENSG00000232430
RPL31P18	1	ENSG00000213849
RPL31P17	1	ENSG00000235225
MDH1	1	ENSG00000014641
GK	1	ENSG00000198814
RPL31P19	1	ENSG00000227309
MDH2	1	ENSG00000146701
HNRNPUL2-BSCL2	1	ENSG00000234857
RPL31P10	1	ENSG00000213942
RPL31P12	1	ENSG00000227207
RPL31P11	1	ENSG00000213075
RPL31P14	1	ENSG00000237930
RPL31P13	1	ENSG00000228646
TTLL7	1	ENSG00000137941
TTLL6	1	ENSG00000170703
TTLL5	1	ENSG00000119685
TTLL4	1	ENSG00000135912
TTLL3	1	ENSG00000214021
OR6C72P	1	ENSG00000205331
TTLL2	1	ENSG00000120440
OR9R1P	1	ENSG00000224622
TTLL1	1	ENSG00000100271
GGT3P	1	ENSG00000197421
RNU6-675P	1	ENSG00000206963
TTLL9	1	ENSG00000131044
RN7SL580P	1	ENSG00000240641
TTLL8	1	ENSG00000138892
RNU6-670P	1	ENSG00000201182
IFNA22P	1	ENSG00000224416
HP	1	ENSG00000257017
HR	1	ENSG00000168453
SRI-AS1	1	ENSG00000254003
HPGDS	1	ENSG00000163106
OR6C73P	1	ENSG00000257414
ABCB10P1	1	ENSG00000274099
ABCB10P4	1	ENSG00000260053
ABCB10P3	1	ENSG00000261524
PABPC4L	1	ENSG00000254535
GGT4P	1	ENSG00000280208
HLA-DOA	1	ENSG00000204252
HLA-DOB	1	ENSG00000241106
IK	1	ENSG00000113141
FRMD3-AS1	1	ENSG00000229109
VPS33A	1	ENSG00000139719
VPS33B	1	ENSG00000184056
LONRF2P4	1	ENSG00000258415
LONRF2P3	1	ENSG00000258420
PIGBOS1	1	ENSG00000225973
LONRF2P2	1	ENSG00000233905
LONRF2P1	1	ENSG00000266605
LONRF2P5	1	ENSG00000273692
NSMAF	1	ENSG00000035681
EXOSC10-AS1	1	ENSG00000230337
ECSCR	1	ENSG00000249751
ART2BP	1	ENSG00000237408
DPT	1	ENSG00000143196
IGLV2-11	1	ENSG00000211668
IGLV2-14	1	ENSG00000211666
IGLV2-18	1	ENSG00000211664
RNU6-672P	1	ENSG00000206638
MDN1	1	ENSG00000112159
KL	1	ENSG00000133116
NOP53-AS1	1	ENSG00000269656
DR1	1	ENSG00000117505
BDNF	1	ENSG00000176697
KIAA1328P1	1	ENSG00000241671
KY	1	ENSG00000174611
ZC3HC1	1	ENSG00000091732
SNORA80C	1	ENSG00000199787
SNORA80D	1	ENSG00000207217
SNORA80E	1	ENSG00000207475
IGLV2-23	1	ENSG00000211660
MDM2	1	ENSG00000135679
HLA-DRA	1	ENSG00000204287
MDM4	1	ENSG00000198625
IGLV2-28	1	ENSG00000253451
SNORA80A	1	ENSG00000200792
SNORA80B	1	ENSG00000206633
MDM1	1	ENSG00000111554
SH2D4A	1	ENSG00000104611
ZYXP1	1	ENSG00000274572
SH2D4B	1	ENSG00000178217
GGT8P	1	ENSG00000236969
MIR4662A	1	ENSG00000283609
MIR4662B	1	ENSG00000263735
WHSC1L2P	1	ENSG00000267253
MAGOH2P	1	ENSG00000264176
MB	1	ENSG00000198125
DSE	1	ENSG00000111817
MDP1	1	ENSG00000213920
HSPA2-AS1	1	ENSG00000259116
SPG11	1	ENSG00000104133
DSP	1	ENSG00000096696
DST	1	ENSG00000151914
GOLPH3-DT	1	ENSG00000272086
SH2D3A	1	ENSG00000125731
SH2D3C	1	ENSG00000095370
VPS37C	1	ENSG00000167987
CALM2P4	1	ENSG00000233662
VPS37D	1	ENSG00000176428
CALM2P3	1	ENSG00000215482
VPS37A	1	ENSG00000155975
CALM2P2	1	ENSG00000229097
VPS37B	1	ENSG00000139722
CALM2P1	1	ENSG00000267170
VPS26BP1	1	ENSG00000224895
IL6RP1	1	ENSG00000234910
BDP1	1	ENSG00000145734
DTL	1	ENSG00000143476
OSTM1-AS1	1	ENSG00000225174
RNFT2	1	ENSG00000135119
IFNA20P	1	ENSG00000226393
COL15A1	1	ENSG00000204291
HSD17B14	1	ENSG00000087076
HSD17B13	1	ENSG00000170509
HSD17B12	1	ENSG00000149084
HSD17B11	1	ENSG00000198189
HSD17B10	1	ENSG00000072506
RNFT1	1	ENSG00000189050
SLITRK2	1	ENSG00000185985
SLITRK1	1	ENSG00000178235
SLITRK4	1	ENSG00000179542
SLITRK3	1	ENSG00000121871
SLITRK6	1	ENSG00000184564
SLITRK5	1	ENSG00000165300
LINGO2	1	ENSG00000174482
LINGO1	1	ENSG00000169783
LINGO4	1	ENSG00000213171
DUT	1	ENSG00000128951
LINGO3	1	ENSG00000220008
PDCD6-DT	1	ENSG00000248925
MAGOH3P	1	ENSG00000270975
PC	1	ENSG00000173599
SLAMF6P1	1	ENSG00000227243
NECTIN1-DT	1	ENSG00000254854
PABPC1L	1	ENSG00000101104
MDGA2	1	ENSG00000139915
MDGA1	1	ENSG00000112139
SPG21	1	ENSG00000090487
VPS35L	1	ENSG00000103544
SLC35C2P1	1	ENSG00000223498
DHFR2	1	ENSG00000178700
RETREG3	1	ENSG00000141699
RGSL1	1	ENSG00000121446
TXNDC11	1	ENSG00000153066
TXNDC12	1	ENSG00000117862
TXNDC15	1	ENSG00000113621
TXNDC16	1	ENSG00000087301
TXNDC17	1	ENSG00000129235
ALDH1A2-AS1	1	ENSG00000259285
HNRNPCP10	1	ENSG00000215054
SLC34A3	1	ENSG00000198569
SLC34A2	1	ENSG00000157765
CAPNS1P1	1	ENSG00000215874
SLC34A1	1	ENSG00000131183
TIMD4	1	ENSG00000145850
DLEC1P1	1	ENSG00000230123
MDS2	1	ENSG00000197880
LOC102724701	2	ENSG00000275496:ENSG00000280145
OR5E1P	1	ENSG00000170688
DXO	1	ENSG00000204348
TMEM72-AS1	1	ENSG00000224812
RNF11P1	1	ENSG00000213110
EPHA10	1	ENSG00000183317
RNF11P2	1	ENSG00000227563
C1orf21-DT	1	ENSG00000271387
KIF9-AS1	1	ENSG00000227398
MST1R	1	ENSG00000164078
GEMIN7P1	1	ENSG00000225238
MST1L	1	ENSG00000186715
SLC2A1-DT	1	ENSG00000227533
OSGEP	1	ENSG00000092094
SI	1	ENSG00000090402
SWI5	1	ENSG00000175854
DYM	1	ENSG00000141627
NSMCE1-DT	1	ENSG00000245888
ACTR1AP1	1	ENSG00000233370
TF	1	ENSG00000091513
TG	1	ENSG00000042832
TH	1	ENSG00000180176
EPCAM-DT	1	ENSG00000234690
HDHD5-AS1	1	ENSG00000185837
U1	1	ENSG00000273727
RETREG2	1	ENSG00000144567
RETREG1	1	ENSG00000154153
AKAP13-AS1	1	ENSG00000259367
PCSK2	1	ENSG00000125851
PCSK1	1	ENSG00000175426
SLC7A14	1	ENSG00000013293
PCSK9	1	ENSG00000169174
SLC7A13	1	ENSG00000164893
SLC7A11	1	ENSG00000151012
PCSK7	1	ENSG00000160613
PCSK6	1	ENSG00000140479
SLC7A10	1	ENSG00000130876
PCSK5	1	ENSG00000099139
VDAC1P13	1	ENSG00000232526
GGTA1	1	ENSG00000204136
CLYBL	1	ENSG00000125246
PCSK4	1	ENSG00000115257
VDAC1P12	1	ENSG00000227254
GNGT1	1	ENSG00000127928
VDAC1P11	1	ENSG00000237679
VDAC1P10	1	ENSG00000232809
GNGT2	1	ENSG00000167083
HYAL1	1	ENSG00000114378
HYAL2	1	ENSG00000068001
HYAL3	1	ENSG00000186792
MCCD1P2	1	ENSG00000224312
HYAL4	1	ENSG00000106302
L3HYPDH	1	ENSG00000126790
MCCD1P1	1	ENSG00000235963
THUMPD3-AS1	1	ENSG00000206573
WBP1LP12	1	ENSG00000271530
WBP1LP11	1	ENSG00000267792
UBE2H-DT	1	ENSG00000244036
WBP1LP10	1	ENSG00000253826
G2E3	1	ENSG00000092140
IGHMBP2	1	ENSG00000132740
RN7SL319P	1	ENSG00000241807
OR4H12P	1	ENSG00000176312
ALS2CL	1	ENSG00000178038
PLEKHG4B	1	ENSG00000153404
NDUFA6-DT	1	ENSG00000237037
MIR99AHG	1	ENSG00000215386
RN7SL318P	1	ENSG00000242079
XG	1	ENSG00000124343
ZFAND3-DT	1	ENSG00000225945
XK	1	ENSG00000047597
THEMIS2	1	ENSG00000130775
GLB1L	1	ENSG00000163521
LBX2-AS1	1	ENSG00000257702
TRBV11-1	1	ENSG00000211720
TRBV11-2	1	ENSG00000241657
TRBV11-3	1	ENSG00000276597
RN7SL317P	1	ENSG00000242668
RNU6-408P	1	ENSG00000251719
ATP11AUN	1	ENSG00000197595
PAMR1	1	ENSG00000149090
RBPMSLP	1	ENSG00000234159
RN7SL316P	1	ENSG00000241631
IGHVIII-76-1	1	ENSG00000253310
PLCG1-AS1	1	ENSG00000226648
RNU6-407P	1	ENSG00000202150
DKC1	1	ENSG00000130826
PHAF1	1	ENSG00000125149
ZNF337-AS1	1	ENSG00000213742
RPL18P10	1	ENSG00000214359
RPL18P11	1	ENSG00000213307
RPL18P13	1	ENSG00000244485
NT5DC1P2	1	ENSG00000214961
HCAR2	1	ENSG00000182782
TRGC1	1	ENSG00000211689
NT5DC1P1	1	ENSG00000237381
HCAR3	1	ENSG00000255398
EBP	1	ENSG00000147155
HCAR1	1	ENSG00000196917
CASP1P1	1	ENSG00000255430
CASP1P2	1	ENSG00000254750
ENSG00000278961	1	ENSG00000278961
TRGC2	1	ENSG00000227191
PBX2P1	1	ENSG00000244171
CARNMT1-AS1	1	ENSG00000203321
CFAP20DC-DT	1	ENSG00000243295
ECD	1	ENSG00000122882
RN7SL314P	1	ENSG00000244402
PHOX2B	1	ENSG00000109132
FERP1	1	ENSG00000232149
PHOX2A	1	ENSG00000165462
RNU6-409P	1	ENSG00000206841
STT3A	1	ENSG00000134910
RHPN2P1	1	ENSG00000258628
IGHV3OR16-6	1	ENSG00000270864
IGHV3OR16-7	1	ENSG00000271620
IGHV3OR16-8	1	ENSG00000271130
STT3B	1	ENSG00000163527
DIMT1P1	1	ENSG00000271249
IGHV3OR16-9	1	ENSG00000270472
EDA	1	ENSG00000158813
RN7SL313P	1	ENSG00000275655
TTLL1-AS1	1	ENSG00000230319
MEA1	1	ENSG00000124733
RGPD4-AS1	1	ENSG00000230651
FYTTD1P1	1	ENSG00000234502
JKAMPP1	1	ENSG00000231491
EED	1	ENSG00000074266
SNORA79B	1	ENSG00000222489
RN7SL578P	1	ENSG00000239228
DARS2	1	ENSG00000117593
DARS1	1	ENSG00000115866
PDPR2P	1	ENSG00000214331
RNU6-669P	1	ENSG00000202445
RNU6-403P	1	ENSG00000200033
PCDH10-DT	1	ENSG00000250241
IGHV1OR16-4	1	ENSG00000259997
AKR1B1P6	1	ENSG00000225212
ENSG00000266977	1	ENSG00000266977
AKR1B1P7	1	ENSG00000266899
AKR1B1P4	1	ENSG00000237876
AKR1B1P5	1	ENSG00000258685
ENSG00000266976	1	ENSG00000266976
AKR1B1P2	1	ENSG00000213452
AKR1B1P3	1	ENSG00000213785
IGHV1OR16-1	1	ENSG00000261704
IGHV1OR16-2	1	ENSG00000259852
AKR1B1P1	1	ENSG00000229991
RN7SL577P	1	ENSG00000265942
IGHV1OR16-3	1	ENSG00000260048
STSP1	1	ENSG00000227166
ACVR1B	1	ENSG00000135503
ACVR1C	1	ENSG00000123612
EFS	1	ENSG00000100842
RN7SL311P	1	ENSG00000265892
RNU6-406P	1	ENSG00000252279
MDH1B	1	ENSG00000138400
EGF	1	ENSG00000138798
SWT1	1	ENSG00000116668
ACVR2B	1	ENSG00000114739
ACVR2A	1	ENSG00000121989
ENSG00000278932	1	ENSG00000278932
SEC24AP1	1	ENSG00000267361
INAFM2	1	ENSG00000259330
RN7SL310P	1	ENSG00000240663
INAFM1	1	ENSG00000257704
RNU6-405P	1	ENSG00000252446
OR7K1P	1	ENSG00000258275
AKR1B1P8	1	ENSG00000231371
MIR6086	1	ENSG00000283493
RPL30	1	ENSG00000156482
EHF	1	ENSG00000135373
MIR6085	1	ENSG00000275451
TMEM200B	1	ENSG00000253304
RPL32	1	ENSG00000144713
MIR6082	1	ENSG00000278502
RPL31	1	ENSG00000071082
MIR6083	1	ENSG00000276656
TMEM200A	1	ENSG00000164484
ZNF561-AS1	1	ENSG00000267106
RPL34	1	ENSG00000109475
MIR6080	1	ENSG00000278581
MIR6081	1	ENSG00000274115
TMEM200C	1	ENSG00000206432
ABCA12	1	ENSG00000144452
ABCA13	1	ENSG00000179869
GPR174	1	ENSG00000147138
GSTM5P1	1	ENSG00000236062
GPR173	1	ENSG00000184194
ASB9P1	1	ENSG00000258527
GPR176	1	ENSG00000166073
MKI67P1	1	ENSG00000270499
ENSG00000252517	1	ENSG00000252517
RN7SL333P	1	ENSG00000239494
GPR171	1	ENSG00000174946
RPL36	1	ENSG00000130255
RPL35	1	ENSG00000136942
ADNP2	1	ENSG00000101544
SNORA73A	1	ENSG00000274266
RPL38	1	ENSG00000172809
RNU6-424P	1	ENSG00000207095
SNORA73B	1	ENSG00000200087
RPL37	1	ENSG00000145592
ANKS1A	1	ENSG00000064999
RPL39	1	ENSG00000198918
MIR6088	1	ENSG00000275726
MIR6089	1	ENSG00000277120
ANKS1B	1	ENSG00000185046
GPR179	1	ENSG00000277399
MIR6075	1	ENSG00000273742
MIR6076	1	ENSG00000278038
MED1	1	ENSG00000125686
MECR	1	ENSG00000116353
MIR6074	1	ENSG00000276878
MIR6071	1	ENSG00000278783
RPL21	1	ENSG00000122026
MIR6072	1	ENSG00000278069
RPL23	1	ENSG00000125691
RPL22	1	ENSG00000116251
MIR6070	1	ENSG00000278433
MED8	1	ENSG00000159479
MED9	1	ENSG00000141026
AARSD1	1	ENSG00000266967
MED4	1	ENSG00000136146
DKK1	1	ENSG00000107984
DKK2	1	ENSG00000155011
MED6	1	ENSG00000133997
MED7	1	ENSG00000155868
DKK3	1	ENSG00000050165
DKK4	1	ENSG00000104371
GPR162	1	ENSG00000250510
ABCA10	1	ENSG00000154263
RN7SL332P	1	ENSG00000242989
GPR161	1	ENSG00000143147
GPR160	1	ENSG00000173890
RN7SL598P	1	ENSG00000243700
RPL24	1	ENSG00000114391
SNORA74A	1	ENSG00000200959
SNORA74B	1	ENSG00000212402
RPL27	1	ENSG00000131469
RNU6-689P	1	ENSG00000206924
RPL26	1	ENSG00000161970
MIR6079	1	ENSG00000283477
RPL29	1	ENSG00000162244
SNORA74D	1	ENSG00000252213
RPL28	1	ENSG00000108107
MIR6077	1	ENSG00000278596
GPLD1	1	ENSG00000112293
MIR6078	1	ENSG00000274809
MEG3	1	ENSG00000214548
OSER1	1	ENSG00000132823
TAGLN2P1	1	ENSG00000253676
SULT6B2P	1	ENSG00000283582
VPS26C	1	ENSG00000157538
VPS26A	1	ENSG00000122958
VPS26B	1	ENSG00000151502
MEFV	1	ENSG00000103313
MEG8	1	ENSG00000225746
SNORD111B	1	ENSG00000221514
KIF18B-DT	1	ENSG00000267334
MEG9	1	ENSG00000223403
RN7SL331P	1	ENSG00000278422
OCSTAMP	1	ENSG00000149635
KATNBL1P4	1	ENSG00000249270
SNORA75B	1	ENSG00000206780
RN7SL597P	1	ENSG00000244264
KATNBL1P3	1	ENSG00000235422
RNU6-426P	1	ENSG00000252273
KATNBL1P2	1	ENSG00000232857
KATNBL1P1	1	ENSG00000271026
MIR6068	1	ENSG00000275836
MIR6069	1	ENSG00000274280
KATNBL1P6	1	ENSG00000228283
KATNBL1P5	1	ENSG00000271108
RPL41	1	ENSG00000229117
SNORA77B	1	ENSG00000264346
SLC16A12	1	ENSG00000152779
PRRC2C	1	ENSG00000117523
SLC16A11	1	ENSG00000174326
SLC16A10	1	ENSG00000112394
SLC16A14	1	ENSG00000163053
RPL3L	1	ENSG00000140986
PRRC2A	1	ENSG00000204469
SLC16A13	1	ENSG00000174327
MIR3936HG	1	ENSG00000233006
RN7SL330P	1	ENSG00000244391
GPR180	1	ENSG00000152749
GPR183	1	ENSG00000169508
GPR182	1	ENSG00000166856
RNU6-425P	1	ENSG00000206604
RN7SL596P	1	ENSG00000264519
FRMPD2B	1	ENSG00000150175
SPEF2	1	ENSG00000152582
SPEF1	1	ENSG00000101222
ELL	1	ENSG00000105656
MEI1	1	ENSG00000167077
ELN	1	ENSG00000049540
MEI4	1	ENSG00000269964
CHIAP3	1	ENSG00000234020
PCOLCE-AS1	1	ENSG00000224729
KRT8P17	1	ENSG00000235124
KRT8P15	1	ENSG00000233579
GPR132	1	ENSG00000183484
KRT8P14	1	ENSG00000214282
ZAR1L	1	ENSG00000189167
KRT8P19	1	ENSG00000257528
KRT8P18	1	ENSG00000228767
GPR137	1	ENSG00000173264
FIBCD1-AS1	1	ENSG00000236658
EMB	1	ENSG00000170571
GPR139	1	ENSG00000180269
KRT8P13	1	ENSG00000241416
KRT8P12	1	ENSG00000229320
EMD	1	ENSG00000102119
KRT8P11	1	ENSG00000255815
RNU6-686P	1	ENSG00000201709
KRT8P10	1	ENSG00000231203
RNU6-420P	1	ENSG00000239001
GPR135	1	ENSG00000181619
ZC3H10	1	ENSG00000135482
EN2	1	ENSG00000164778
EN1	1	ENSG00000163064
KRT8P28	1	ENSG00000223810
SNORA70D	1	ENSG00000263666
GCFC2	1	ENSG00000005436
KRT8P27	1	ENSG00000226502
SNORA70E	1	ENSG00000207221
CHIAP2	1	ENSG00000203878
AFTPH	1	ENSG00000119844
SNORA70F	1	ENSG00000206869
KRT8P26	1	ENSG00000214659
CHIAP1	1	ENSG00000236040
KRT8P25	1	ENSG00000239829
SNORA70G	1	ENSG00000206650
SNORA70H	1	ENSG00000206637
SNORA70I	1	ENSG00000207274
SNORA70J	1	ENSG00000206909
KRT8P29	1	ENSG00000236430
KRT8P20	1	ENSG00000227404
RFX5-AS1	1	ENSG00000237976
KRT8P24	1	ENSG00000259500
RN7SL594P	1	ENSG00000242236
KRT8P23	1	ENSG00000259565
SNORA70B	1	ENSG00000206937
KRT8P22	1	ENSG00000260731
KRT8P21	1	ENSG00000229636
PCYOX1	1	ENSG00000116005
RNU6-685P	1	ENSG00000252897
SNORA70C	1	ENSG00000207268
ENG	1	ENSG00000106991
RPL10	1	ENSG00000147403
RPL12	1	ENSG00000197958
RPL11	1	ENSG00000142676
GPR152	1	ENSG00000175514
KRT8P39	1	ENSG00000233560
SNORA71E	1	ENSG00000274309
GPR151	1	ENSG00000173250
KRT8P38	1	ENSG00000226358
KRT8P37	1	ENSG00000213771
GPR153	1	ENSG00000158292
KRT8P36	1	ENSG00000240668
GPR150	1	ENSG00000178015
LIMD1-AS1	1	ENSG00000230530
RPL14	1	ENSG00000188846
KRT8P31	1	ENSG00000250148
KRT8P30	1	ENSG00000224928
RPL13	1	ENSG00000167526
RPL15	1	ENSG00000174748
KRT8P35	1	ENSG00000242841
GPR156	1	ENSG00000175697
SNORA71A	1	ENSG00000225091
RPL18	1	ENSG00000063177
GPR155	1	ENSG00000163328
RNU6-422P	1	ENSG00000207362
KRT8P34	1	ENSG00000264663
RPL17	1	ENSG00000265681
SNORA71B	1	ENSG00000235408
KRT8P33	1	ENSG00000250539
GPR158	1	ENSG00000151025
SNORA71C	1	ENSG00000201512
UBE3AP2	1	ENSG00000228941
GPR157	1	ENSG00000180758
KRT8P32	1	ENSG00000250221
RPL19	1	ENSG00000108298
SNORA71D	1	ENSG00000200354
F10	1	ENSG00000126218
F12	1	ENSG00000131187
F11	1	ENSG00000088926
BET1-AS1	1	ENSG00000236861
PDCD6P1	1	ENSG00000188002
MIR6090	1	ENSG00000276176
CERNA1	1	ENSG00000259577
NMNAT3	1	ENSG00000163864
NMNAT2	1	ENSG00000157064
GPR141	1	ENSG00000187037
KRT8P49	1	ENSG00000271602
KRT8P48	1	ENSG00000248568
GPR143	1	ENSG00000101850
KRT8P47	1	ENSG00000271647
GPR142	1	ENSG00000257008
NMNAT1	1	ENSG00000173614
CERNA3	1	ENSG00000253603
GPR149	1	ENSG00000174948
KRT8P42	1	ENSG00000220378
MSRB2	1	ENSG00000148450
GPR148	1	ENSG00000173302
KRT8P41	1	ENSG00000213538
RNU6-687P	1	ENSG00000252252
MSRB3	1	ENSG00000174099
KRT8P40	1	ENSG00000213069
ANKS4B	1	ENSG00000175311
KRT8P46	1	ENSG00000248971
RNU6-421P	1	ENSG00000201341
KRT8P45	1	ENSG00000224520
KRT8P44	1	ENSG00000227913
RN7SL592P	1	ENSG00000264615
KRT8P43	1	ENSG00000218186
GPR146	1	ENSG00000164849
MSRB1	1	ENSG00000198736
RNU6-682P	1	ENSG00000200713
COL16A1	1	ENSG00000084636
EPO	1	ENSG00000130427
EPX	1	ENSG00000121053
KRT8P52	1	ENSG00000232479
KRT8P51	1	ENSG00000223657
KRT8P50	1	ENSG00000260799
LRP1-AS	1	ENSG00000259125
VSTM2A-OT1	1	ENSG00000224223
MEN1	1	ENSG00000133895
RN7SL591P	1	ENSG00000240940
RNF43	1	ENSG00000108375
RNF44	1	ENSG00000146083
RNU6-681P	1	ENSG00000200882
OR7E83P	1	ENSG00000249866
F2R	1	ENSG00000181104
SNORD114-11	1	ENSG00000200608
SNORD114-10	1	ENSG00000200279
TRIM60P11Y	1	ENSG00000227837
RNF40	1	ENSG00000103549
RNF41	1	ENSG00000181852
MELK	1	ENSG00000165304
GAPDHS	1	ENSG00000105679
ERF	1	ENSG00000105722
ERH	1	ENSG00000100632
ERG	1	ENSG00000157554
OR7E86P	1	ENSG00000248364
PAUPAR	1	ENSG00000281880
MRPS35-DT	1	ENSG00000256377
ABHD4	1	ENSG00000100439
GPR119	1	ENSG00000147262
ABHD3	1	ENSG00000158201
ABHD2	1	ENSG00000140526
ABHD1	1	ENSG00000143994
ABHD8	1	ENSG00000127220
ABHD6	1	ENSG00000163686
ABHD5	1	ENSG00000011198
MACROH2A2	1	ENSG00000099284
MACROH2A1	1	ENSG00000113648
TRIM60P10Y	1	ENSG00000232976
NCK1-DT	1	ENSG00000239213
STRA8	1	ENSG00000146857
OARD1	1	ENSG00000124596
CAMTA1-AS1	1	ENSG00000225126
ESD	1	ENSG00000139684
CAMTA1-AS3	1	ENSG00000237365
CAMTA1-AS2	1	ENSG00000237728
RNU6-684P	1	ENSG00000222761
STRA6	1	ENSG00000137868
PKNOX2-AS1	1	ENSG00000254932
LAMC1-AS1	1	ENSG00000224468
OR7E85P	1	ENSG00000250884
CYP3A54P	1	ENSG00000261809
GPR108	1	ENSG00000125734
PALB2	1	ENSG00000083093
TDRD12	1	ENSG00000173809
TDRD10	1	ENSG00000163239
GPR107	1	ENSG00000148358
FOLR1P1	1	ENSG00000256518
GPR101	1	ENSG00000165370
TDRD15	1	ENSG00000218819
RNF10	1	ENSG00000022840
RNF11	1	ENSG00000123091
CALCOCO1	1	ENSG00000012822
SFT2D3	1	ENSG00000173349
RNF13	1	ENSG00000082996
LOC124904362	1	ENSG00000199977
RNF14	1	ENSG00000013561
CALCOCO2	1	ENSG00000136436
LOC124904363	1	ENSG00000201816
TREM2	1	ENSG00000095970
ADRA1D	1	ENSG00000171873
DNM1P5	1	ENSG00000278582
ADRA1B	1	ENSG00000170214
TREM1	1	ENSG00000124731
ADRA1A	1	ENSG00000120907
FKBP9P1	1	ENSG00000176826
RPL7A	1	ENSG00000148303
RNF17	1	ENSG00000132972
OR7E89P	1	ENSG00000243792
OR7E87P	1	ENSG00000184055
PDCD6IP	1	ENSG00000170248
MEPE	1	ENSG00000152595
ADRA2C	1	ENSG00000184160
RANGAP1	1	ENSG00000100401
ADRA2B	1	ENSG00000274286
ADRA2A	1	ENSG00000150594
COASY	1	ENSG00000068120
EVC	1	ENSG00000072840
IL3RA	1	ENSG00000185291
SPEM3	1	ENSG00000283439
EVL	1	ENSG00000196405
SPEM2	1	ENSG00000184560
PTPRJ-AS1	1	ENSG00000254879
SPEM1	1	ENSG00000181323
SFT2D2	1	ENSG00000213064
SSX2IP	1	ENSG00000117155
SFT2D1	1	ENSG00000198818
RNU6-680P	1	ENSG00000207333
RNF31	1	ENSG00000092098
RNF32	1	ENSG00000105982
SMARCD1	1	ENSG00000066117
SMARCD2	1	ENSG00000108604
[truncated: 38,723 more rows]

## Sheet: ranked_gene_list_Gly_versus_CTR
NAME	TITLE	SCORE
ORMDL1P1	ORM1-like (S. cerevisiae) pseudogene	Infinity
COL13A1	collagen type XIII alpha 1 chain [Source:HGNC Symbol;Acc:HGNC:2190]	Infinity
SNORA63D	small nucleolar RNA, H/ACA box 63D [Source:HGNC Symbol;Acc:HGNC:52211]	Infinity
CASP4LP	caspase 4 like, pseudogene [Source:HGNC Symbol;Acc:HGNC:53657]	Infinity
RPS7P14	ribosomal protein S7 pseudogene 14 [Source:HGNC Symbol;Acc:HGNC:36602]	Infinity
FAM90A1	family with sequence similarity 90 member A1 [Source:HGNC Symbol;Acc:HGNC:25526]	Infinity
HTR2B	5-hydroxytryptamine receptor 2B [Source:HGNC Symbol;Acc:HGNC:5294]	Infinity
HTR2C	5-hydroxytryptamine receptor 2C [Source:HGNC Symbol;Acc:HGNC:5295]	Infinity
SLC36A2	solute carrier family 36 member 2 [Source:HGNC Symbol;Acc:HGNC:18762]	Infinity
HMGN2P41	high mobility group nucleosomal binding domain 2 pseudogene 41 [Source:HGNC Symbol;Acc:HGNC:39412]	Infinity
CRISPLD1	cysteine rich secretory protein LCCL domain containing 1 [Source:HGNC Symbol;Acc:HGNC:18206]	Infinity
MC2R	melanocortin 2 receptor [Source:HGNC Symbol;Acc:HGNC:6930]	Infinity
ENSG00000252170	novel transcript	Infinity
ENSG00000239137	novel transcript	Infinity
SAMM50P1	SAMM50 sorting and assembly machinery component pseudogene 1 [Source:HGNC Symbol;Acc:HGNC:49778]	Infinity
ENPP5	ectonucleotide pyrophosphatase/phosphodiesterase family member 5 [Source:HGNC Symbol;Acc:HGNC:13717]	Infinity
DAPP1	dual adaptor of phosphotyrosine and 3-phosphoinositides 1 [Source:HGNC Symbol;Acc:HGNC:16500]	Infinity
BRINP3-DT	BRINP3 divergent transcript [Source:HGNC Symbol;Acc:HGNC:50577]	Infinity
CA6	carbonic anhydrase 6 [Source:HGNC Symbol;Acc:HGNC:1380]	Infinity
SUN3	Sad1 and UNC84 domain containing 3 [Source:HGNC Symbol;Acc:HGNC:22429]	Infinity
RNU6-645P	RNA, U6 small nuclear 645, pseudogene [Source:HGNC Symbol;Acc:HGNC:47608]	Infinity
SHANK1	SH3 and multiple ankyrin repeat domains 1 [Source:HGNC Symbol;Acc:HGNC:15474]	Infinity
CCK	cholecystokinin [Source:HGNC Symbol;Acc:HGNC:1569]	Infinity
RPL36AP29	ribosomal protein L36a pseudogene 29 [Source:HGNC Symbol;Acc:HGNC:36897]	Infinity
RPL36AP27	ribosomal protein L36a pseudogene 27 [Source:HGNC Symbol;Acc:HGNC:35650]	Infinity
C3orf14	chromosome 3 open reading frame 14 [Source:HGNC Symbol;Acc:HGNC:25024]	Infinity
SLC9B1P2	solute carrier family 9 member B1 pseudogene 2 [Source:HGNC Symbol;Acc:HGNC:37493]	Infinity
MT1DP	metallothionein 1D, pseudogene [Source:HGNC Symbol;Acc:HGNC:7396]	Infinity
TBCAP3	tubulin folding cofactor A pseudogene 3 [Source:HGNC Symbol;Acc:HGNC:42632]	Infinity
CD300LB	CD300 molecule like family member b [Source:HGNC Symbol;Acc:HGNC:30811]	Infinity
DPRXP2	divergent-paired related homeobox pseudogene 2 [Source:HGNC Symbol;Acc:HGNC:32168]	Infinity
SGIP1	SH3GL interacting endocytic adaptor 1 [Source:HGNC Symbol;Acc:HGNC:25412]	Infinity
HMGN2P13	high mobility group nucleosomal binding domain 2 pseudogene 13 [Source:HGNC Symbol;Acc:HGNC:33557]	Infinity
RPL36AP39	ribosomal protein L36a pseudogene 39 [Source:HGNC Symbol;Acc:HGNC:36074]	Infinity
BUB3P1	BUB3 mitotic checkpoint protein pseudogene 1 [Source:HGNC Symbol;Acc:HGNC:51559]	Infinity
HMGN2P38	high mobility group nucleosomal binding domain 2 pseudogene 38 [Source:HGNC Symbol;Acc:HGNC:39409]	Infinity
RPL36AP54	ribosomal protein L36a pseudogene 54 [Source:HGNC Symbol;Acc:HGNC:35831]	Infinity
OR7E66P	olfactory receptor family 7 subfamily E member 66 pseudogene [Source:HGNC Symbol;Acc:HGNC:8442]	Infinity
OSBPL9P1	oxysterol binding protein like 9 pseudogene 1 [Source:HGNC Symbol;Acc:HGNC:48731]	Infinity
OSBPL9P4	oxysterol binding protein like 9 pseudogene 4 [Source:HGNC Symbol;Acc:HGNC:48734]	Infinity
MIR133A1HG	MIR133A1 host gene [Source:HGNC Symbol;Acc:HGNC:49594]	Infinity
PSMA1P1	PSMA1 pseudogene 1 [Source:HGNC Symbol;Acc:HGNC:55003]	Infinity
MT1P1	metallothionein 1 pseudogene 1 [Source:HGNC Symbol;Acc:HGNC:23681]	Infinity
AMER3	APC membrane recruitment protein 3 [Source:HGNC Symbol;Acc:HGNC:26771]	Infinity
RPS3AP2	RPS3A pseudogene 2 [Source:HGNC Symbol;Acc:HGNC:14196]	Infinity
RGPD2	RANBP2 like and GRIP domain containing 2 [Source:HGNC Symbol;Acc:HGNC:32415]	Infinity
TCEAL5	transcription elongation factor A like 5 [Source:HGNC Symbol;Acc:HGNC:22282]	Infinity
RN7SL302P	RNA, 7SL, cytoplasmic 302, pseudogene [Source:HGNC Symbol;Acc:HGNC:46318]	Infinity
LDLRAD4-AS1	LDLRAD4 antisense RNA 1 [Source:HGNC Symbol;Acc:HGNC:48592]	Infinity
C1QTNF9B	C1q and TNF related 9B [Source:HGNC Symbol;Acc:HGNC:34072]	Infinity
MIR1289-1	microRNA 1289-1 [Source:HGNC Symbol;Acc:HGNC:35281]	Infinity
ENSG00000252218	novel transcript	Infinity
RN7SL587P	RNA, 7SL, cytoplasmic 587, pseudogene [Source:HGNC Symbol;Acc:HGNC:46603]	Infinity
RPL31P38	ribosomal protein L31 (Rpl31) pseudogene	Infinity
RPL31P39	ribosomal protein L31 (RPL31) pseudogene	Infinity
SNORA28	small nucleolar RNA, H/ACA box 28 [Source:HGNC Symbol;Acc:HGNC:32618]	Infinity
DHH	desert hedgehog signaling molecule [Source:HGNC Symbol;Acc:HGNC:2865]	Infinity
FPR1	formyl peptide receptor 1 [Source:HGNC Symbol;Acc:HGNC:3826]	Infinity
FPR3	formyl peptide receptor 3 [Source:HGNC Symbol;Acc:HGNC:3828]	Infinity
LEMD1-DT	LEMD1 divergent transcript [Source:HGNC Symbol;Acc:HGNC:27631]	Infinity
SNORA49	small nucleolar RNA, H/ACA box 49 [Source:HGNC Symbol;Acc:HGNC:32642]	Infinity
F9	coagulation factor IX [Source:HGNC Symbol;Acc:HGNC:3551]	Infinity
RPL31P17	ribosomal protein L31 pseudogene 17 [Source:HGNC Symbol;Acc:HGNC:36995]	Infinity
RPL31P12	ribosomal protein L31 pseudogene 12 [Source:HGNC Symbol;Acc:HGNC:35546]	Infinity
RPL31P11	ribosomal protein L31 pseudogene 11 [Source:HGNC Symbol;Acc:HGNC:35849]	Infinity
HLA-DOB	major histocompatibility complex, class II, DO beta [Source:HGNC Symbol;Acc:HGNC:4937]	Infinity
RNU6-672P	RNA, U6 small nuclear 672, pseudogene [Source:HGNC Symbol;Acc:HGNC:47635]	Infinity
KL	klotho [Source:HGNC Symbol;Acc:HGNC:6344]	Infinity
HLA-DRA	major histocompatibility complex, class II, DR alpha [Source:HGNC Symbol;Acc:HGNC:4947]	Infinity
MAGOH2P	mago homolog 2, pseudogene [Source:HGNC Symbol;Acc:HGNC:30148]	Infinity
COL15A1	collagen type XV alpha 1 chain [Source:HGNC Symbol;Acc:HGNC:2192]	Infinity
MAGOH3P	mago homolog 3, pseudogene [Source:HGNC Symbol;Acc:HGNC:20020]	Infinity
ALDH1A2-AS1	ALDH1A2 antisense RNA 1 [Source:HGNC Symbol;Acc:HGNC:27515]	Infinity
SLC34A2	solute carrier family 34 member 2 [Source:HGNC Symbol;Acc:HGNC:11020]	Infinity
MDS2	myelodysplastic syndrome 2 translocation associated [Source:HGNC Symbol;Acc:HGNC:29633]	Infinity
SI	sucrase-isomaltase [Source:HGNC Symbol;Acc:HGNC:10856]	Infinity
TG	thyroglobulin [Source:HGNC Symbol;Acc:HGNC:11764]	Infinity
SLC7A13	solute carrier family 7 member 13 [Source:HGNC Symbol;Acc:HGNC:23092]	Infinity
VDAC1P12	voltage dependent anion channel 1 pseudogene 12 [Source:HGNC Symbol;Acc:HGNC:39680]	Infinity
VDAC1P11	voltage dependent anion channel 1 pseudogene 11 [Source:HGNC Symbol;Acc:HGNC:37480]	Infinity
MCCD1P2	mitochondrial coiled-coil domain 1 pseudogene 2 [Source:HGNC Symbol;Acc:HGNC:33462]	Infinity
MCCD1P1	mitochondrial coiled-coil domain 1 pseudogene 1 [Source:HGNC Symbol;Acc:HGNC:33449]	Infinity
RPL18P11	ribosomal protein L18 pseudogene 11 [Source:HGNC Symbol;Acc:HGNC:35742]	Infinity
RPL18P13	ribosomal protein L18 pseudogene 13 [Source:HGNC Symbol;Acc:HGNC:35599]	Infinity
NT5DC1P2	NT5DC1 pseudogene 2 [Source:HGNC Symbol;Acc:HGNC:55019]	Infinity
AKR1B1P6	aldo-keto reductase family 1 member B1 pseudogene 6 [Source:HGNC Symbol;Acc:HGNC:33498]	Infinity
RN7SL333P	RNA, 7SL, cytoplasmic 333, pseudogene [Source:HGNC Symbol;Acc:HGNC:46349]	Infinity
MIR6089	microRNA 6089 [Source:HGNC Symbol;Acc:HGNC:50179]	Infinity
ANKS1B	ankyrin repeat and sterile alpha motif domain containing 1B [Source:HGNC Symbol;Acc:HGNC:24600]	Infinity
MIR6076	microRNA 6076 [Source:HGNC Symbol;Acc:HGNC:50232]	Infinity
KATNBL1P6	katanin regulatory subunit B1 like 1 pseudogene 6 [Source:HGNC Symbol;Acc:HGNC:49056]	Infinity
RNU6-686P	RNA, U6 small nuclear 686, pseudogene [Source:HGNC Symbol;Acc:HGNC:47649]	Infinity
KRT8P23	keratin 8 pseudogene 23 [Source:HGNC Symbol;Acc:HGNC:33375]	Infinity
KRT8P31	keratin 8 pseudogene 31 [Source:HGNC Symbol;Acc:HGNC:39865]	Infinity
KRT8P30	keratin 8 pseudogene 30 [Source:HGNC Symbol;Acc:HGNC:33382]	Infinity
GPR158	G protein-coupled receptor 158 [Source:HGNC Symbol;Acc:HGNC:23689]	Infinity
NMNAT2	nicotinamide nucleotide adenylyltransferase 2 [Source:HGNC Symbol;Acc:HGNC:16789]	Infinity
KRT8P41	keratin 8 pseudogene 41 [Source:HGNC Symbol;Acc:HGNC:39875]	Infinity
ADRA1B	adrenoceptor alpha 1B [Source:HGNC Symbol;Acc:HGNC:278]	Infinity
RNF17	ring finger protein 17 [Source:HGNC Symbol;Acc:HGNC:10060]	Infinity
SPEM1	spermatid maturation 1 [Source:HGNC Symbol;Acc:HGNC:32429]	Infinity
SNORD114-28	small nucleolar RNA, C/D box 114-28 [Source:HGNC Symbol;Acc:HGNC:33016]	Infinity
RNVU1-26	RNA, variant U1 small nuclear 26 [Source:HGNC Symbol;Acc:HGNC:54429]	Infinity
RNVU1-25	RNA, variant U1 small nuclear 25 [Source:HGNC Symbol;Acc:HGNC:54428]	Infinity
MIR320B2	microRNA 320b-2 [Source:HGNC Symbol;Acc:HGNC:35256]	Infinity
RNVU1-31	RNA, variant U1 small nuclear 31 [Source:HGNC Symbol;Acc:HGNC:54448]	Infinity
BEX4	brain expressed X-linked 4 [Source:HGNC Symbol;Acc:HGNC:25475]	Infinity
NHLH2	nescient helix-loop-helix 2 [Source:HGNC Symbol;Acc:HGNC:7818]	Infinity
MIR320D1	microRNA 320d-1 [Source:HGNC Symbol;Acc:HGNC:35386]	Infinity
YPEL5P2	YPEL5 pseudogene 2 [Source:HGNC Symbol;Acc:HGNC:50556]	Infinity
IGFL1	IGF like family member 1 [Source:HGNC Symbol;Acc:HGNC:24093]	Infinity
GNG11	G protein subunit gamma 11 [Source:HGNC Symbol;Acc:HGNC:4403]	Infinity
MIR320C1	microRNA 320c-1 [Source:HGNC Symbol;Acc:HGNC:35248]	Infinity
ACVRL1	activin A receptor like type 1 [Source:HGNC Symbol;Acc:HGNC:175]	Infinity
SNRK-AS1	SNRK antisense RNA 1 [Source:HGNC Symbol;Acc:HGNC:41269]	Infinity
BNIP3P7	BCL2 interacting protein 3 pseudogene 7 [Source:HGNC Symbol;Acc:HGNC:49101]	Infinity
BNIP3P4	BCL2 interacting protein 3 pseudogene 4 [Source:HGNC Symbol;Acc:HGNC:39657]	Infinity
FAP	fibroblast activation protein alpha [Source:HGNC Symbol;Acc:HGNC:3590]	Infinity
RN7SL329P	RNA, 7SL, cytoplasmic 329, pseudogene [Source:HGNC Symbol;Acc:HGNC:46345]	Infinity
RN7SL328P	RNA, 7SL, cytoplasmic 328, pseudogene [Source:HGNC Symbol;Acc:HGNC:46344]	Infinity
FEV	FEV transcription factor, ETS family member [Source:HGNC Symbol;Acc:HGNC:18562]	Infinity
RPS19P7	ribosomal protein S19 pseudogene 7 [Source:HGNC Symbol;Acc:HGNC:35550]	Infinity
RGS13	regulator of G protein signaling 13 [Source:HGNC Symbol;Acc:HGNC:9995]	Infinity
SPRING1P2	SPRING1 pseudogene 2 [Source:HGNC Symbol;Acc:HGNC:55130]	Infinity
RPL21P23	ribosomal protein L21 pseudogene 23 [Source:HGNC Symbol;Acc:HGNC:36205]	Infinity
CFAP97D1	CFAP97 domain containing 1 [Source:HGNC Symbol;Acc:HGNC:37241]	Infinity
PDCD5P2	programmed cell death 5 pseudogene 2 [Source:HGNC Symbol;Acc:HGNC:49886]	Infinity
MTCYBP35	MT-CYB pseudogene 35 [Source:HGNC Symbol;Acc:HGNC:52303]	Infinity
SLC7A4	solute carrier family 7 member 4 [Source:HGNC Symbol;Acc:HGNC:11062]	Infinity
WWOX-AS1	WWOX antisense RNA 1 [Source:HGNC Symbol;Acc:HGNC:53169]	Infinity
RAPGEF4-AS1	RAPGEF4 antisense RNA 1 [Source:HGNC Symbol;Acc:HGNC:28081]	Infinity
SLC7A3	solute carrier family 7 member 3 [Source:HGNC Symbol;Acc:HGNC:11061]	Infinity
GARIN3	golgi associated RAB2B interactor family member 3 [Source:HGNC Symbol;Acc:HGNC:28397]	Infinity
ADORA3	adenosine A3 receptor [Source:HGNC Symbol;Acc:HGNC:268]	Infinity
RPL21P93	ribosomal protein L21 pseudogene 93 [Source:HGNC Symbol;Acc:HGNC:35646]	Infinity
RPL21P85	ribosomal protein L21 (RPL21) pseudogene	Infinity
COL17A1	collagen type XVII alpha 1 chain [Source:HGNC Symbol;Acc:HGNC:2194]	Infinity
MTCYBP16	MT-CYB pseudogene 16 [Source:HGNC Symbol;Acc:HGNC:51969]	Infinity
MTCYBP18	MT-CYB pseudogene 18 [Source:HGNC Symbol;Acc:HGNC:51976]	Infinity
RPL21P40	ribosomal protein L21 pseudogene 40 [Source:HGNC Symbol;Acc:HGNC:36189]	Infinity
RPL21P34	ribosomal protein L21 pseudogene 34 [Source:HGNC Symbol;Acc:HGNC:36529]	Infinity
PSMC1P3	proteasome 26S subunit, ATPase 1 pseudogene 3 [Source:HGNC Symbol;Acc:HGNC:39778]	Infinity
RPL21P48	ribosomal protein L21 (RPL21) pseudogene	Infinity
RPL21P61	ribosomal protein L21 (RPL21) pseudogene	Infinity
RPL21P54	ribosomal protein L21 pseudogene 54 [Source:HGNC Symbol;Acc:HGNC:35552]	Infinity
RPL21P58	ribosomal protein L21 (RPL21) pseudogene	Infinity
RPL21P63	ribosomal protein L21 (RPL21) pseudogene	Infinity
RPL21P69	60S Ribosomal protein L21 (RPL21) pseudogene	Infinity
RPL21P67	ribosomal protein L21 pseudogene 67 [Source:HGNC Symbol;Acc:HGNC:36139]	Infinity
MIR6508	microRNA 6508 [Source:HGNC Symbol;Acc:HGNC:50217]	Infinity
NFILZ	NFIL3 like basic leucine zipper [Source:HGNC Symbol;Acc:HGNC:52681]	Infinity
SNORA16B	small nucleolar RNA, H/ACA box 16B [Source:HGNC Symbol;Acc:HGNC:32606]	Infinity
OR14L1P	olfactory receptor family 14 subfamily L member 1 pseudogene [Source:HGNC Symbol;Acc:HGNC:15023]	Infinity
RN7SL775P	RNA, 7SL, cytoplasmic 775, pseudogene [Source:HGNC Symbol;Acc:HGNC:46791]	Infinity
GFY	golgi associated olfactory signaling regulator [Source:HGNC Symbol;Acc:HGNC:44663]	Infinity
SYT9	synaptotagmin 9 [Source:HGNC Symbol;Acc:HGNC:19265]	Infinity
SYT6	synaptotagmin 6 [Source:HGNC Symbol;Acc:HGNC:18638]	Infinity
IGLV4-60	immunoglobulin lambda variable 4-60 [Source:HGNC Symbol;Acc:HGNC:5920]	Infinity
PUDPP1	pseudouridine 5'-phosphatase pseudogene 1 [Source:HGNC Symbol;Acc:HGNC:20200]	Infinity
CASC16	cancer susceptibility 16 [Source:HGNC Symbol;Acc:HGNC:48608]	Infinity
SALL4P2	spalt like transcription factor 4 pseudogene 2 [Source:HGNC Symbol;Acc:HGNC:39819]	Infinity
ZNF197-AS1	ZNF197 antisense RNA 1 [Source:HGNC Symbol;Acc:HGNC:40620]	Infinity
G2E3-AS1	G2E3 antisense RNA 1 [Source:HGNC Symbol;Acc:HGNC:53463]	Infinity
RNU6-883P	RNA, U6 small nuclear 883, pseudogene [Source:HGNC Symbol;Acc:HGNC:47846]	Infinity
TPTE2P5	transmembrane phosphoinositide 3-phosphatase and tensin homolog 2 pseudogene 5 [Source:HGNC Symbol;Acc:HGNC:42356]	Infinity
TPTE2P3	transmembrane phosphoinositide 3-phosphatase and tensin homolog 2 pseudogene 3 [Source:HGNC Symbol;Acc:HGNC:27345]	Infinity
SRMP2	SRM pseudogene 2 [Source:HGNC Symbol;Acc:HGNC:20034]	Infinity
COX11P1	COX11 pseudogene 1 [Source:HGNC Symbol;Acc:HGNC:2262]	Infinity
TMSB15A	thymosin beta 15A [Source:HGNC Symbol;Acc:HGNC:30744]	Infinity
ENSG00000252722	novel transcript	Infinity
IL5RA	interleukin 5 receptor subunit alpha [Source:HGNC Symbol;Acc:HGNC:6017]	Infinity
SLC8A1	solute carrier family 8 member A1 [Source:HGNC Symbol;Acc:HGNC:11068]	Infinity
IGHG3	immunoglobulin heavy constant gamma 3 (G3m marker) [Source:HGNC Symbol;Acc:HGNC:5527]	Infinity
IGHG2	immunoglobulin heavy constant gamma 2 (G2m marker) [Source:HGNC Symbol;Acc:HGNC:5526]	Infinity
RPL21P117	ribosomal protein L21 (RPL21) pseudogene	Infinity
RPL21P120	ribosomal protein L21 pseudogene 120 [Source:HGNC Symbol;Acc:HGNC:35743]	Infinity
TRGV5	T cell receptor gamma variable 5 [Source:HGNC Symbol;Acc:HGNC:12290]	Infinity
COX7BP3	cytochrome c oxidase subunit VIIb (COX7B) pseudogene	Infinity
IGHJ6	immunoglobulin heavy joining 6 [Source:HGNC Symbol;Acc:HGNC:5540]	Infinity
NUTM1	NUT midline carcinoma family member 1 [Source:HGNC Symbol;Acc:HGNC:29919]	Infinity
XGY1	XG pseudogene, Y-linked 1 [Source:HGNC Symbol;Acc:HGNC:12807]	Infinity
ATP6V0E1P2	ATPase H+ transporting V0 subunit e1 pseudogene 2 [Source:HGNC Symbol;Acc:HGNC:41936]	Infinity
H2AZP6	H2A.Z histone pseudogene 6 [Source:HGNC Symbol;Acc:HGNC:38019]	Infinity
H2AZP2	H2A.Z histone pseudogene 2 [Source:HGNC Symbol;Acc:HGNC:32279]	Infinity
RAB6C	RAB6C, member RAS oncogene family [Source:HGNC Symbol;Acc:HGNC:16525]	Infinity
VAV1	vav guanine nucleotide exchange factor 1 [Source:HGNC Symbol;Acc:HGNC:12657]	Infinity
HCK	HCK proto-oncogene, Src family tyrosine kinase [Source:HGNC Symbol;Acc:HGNC:4840]	Infinity
GABRD	gamma-aminobutyric acid type A receptor subunit delta [Source:HGNC Symbol;Acc:HGNC:4084]	Infinity
SPDYE17	speedy/RINGO cell cycle regulator family member E17 [Source:HGNC Symbol;Acc:HGNC:51513]	Infinity
HAPLN4	hyaluronan and proteoglycan link protein 4 [Source:HGNC Symbol;Acc:HGNC:31357]	Infinity
HAPLN2	hyaluronan and proteoglycan link protein 2 [Source:HGNC Symbol;Acc:HGNC:17410]	Infinity
ENSG00000252677	novel transcript	Infinity
RNU6-876P	RNA, U6 small nuclear 876, pseudogene [Source:HGNC Symbol;Acc:HGNC:47839]	Infinity
TMPRSS11A	transmembrane serine protease 11A [Source:HGNC Symbol;Acc:HGNC:27954]	Infinity
TAF11L14	TATA-box binding protein associated factor 11 like 14 [Source:HGNC Symbol;Acc:HGNC:53857]	Infinity
ENSG00000264845	cholinergic receptor, nicotinic, epsilon (CHRNE) pseudogene	Infinity
PIMREGP4	PIMREG pseudogene 4 [Source:HGNC Symbol;Acc:HGNC:54615]	Infinity
PIMREGP2	PIMREG pseudogene 2 [Source:HGNC Symbol;Acc:HGNC:54613]	Infinity
PIMREGP3	PIMREG pseudogene 3 [Source:HGNC Symbol;Acc:HGNC:54614]	Infinity
GPR33	G protein-coupled receptor 33 [Source:HGNC Symbol;Acc:HGNC:4489]	Infinity
GPR31	G protein-coupled receptor 31 [Source:HGNC Symbol;Acc:HGNC:4486]	Infinity
ERVFRD-3	endogenous retrovirus group FRD member 3 [Source:HGNC Symbol;Acc:HGNC:49792]	Infinity
RPS16P9	ribosomal protein S16 pseudogene 9 [Source:HGNC Symbol;Acc:HGNC:35659]	Infinity
ENSG00000215838	carbonic anhydrase XIV (CA14) pseudogene	Infinity
GEMIN2P2	gem nuclear organelle associated protein 2 pseudogene 2 [Source:HGNC Symbol;Acc:HGNC:49562]	Infinity
SLC12A1	solute carrier family 12 member 1 [Source:HGNC Symbol;Acc:HGNC:10910]	Infinity
BPIFA2	BPI fold containing family A member 2 [Source:HGNC Symbol;Acc:HGNC:16203]	Infinity
CFL1P4	cofilin 1 pseudogene 4 [Source:HGNC Symbol;Acc:HGNC:1880]	Infinity
CCNJP1	cyclin J pseudogene 1 [Source:HGNC Symbol;Acc:HGNC:22512]	Infinity
RPL6P30	ribosomal protein L6 pseudogene 30 [Source:HGNC Symbol;Acc:HGNC:36171]	Infinity
CHP1P3	CHP1 pseudogene 3 [Source:HGNC Symbol;Acc:HGNC:54897]	Infinity
FUT5	fucosyltransferase 5 [Source:HGNC Symbol;Acc:HGNC:4016]	Infinity
IGLC2	immunoglobulin lambda constant 2 [Source:HGNC Symbol;Acc:HGNC:5856]	Infinity
B3GALT5-AS1	B3GALT5 antisense RNA 1 [Source:HGNC Symbol;Acc:HGNC:16424]	Infinity
RPL6P11	ribosomal protein L6 pseudogene 11 [Source:HGNC Symbol;Acc:HGNC:55893]	Infinity
TMEM185AP1	transmembrane protein 185A pseudogene 1 [Source:HGNC Symbol;Acc:HGNC:31717]	Infinity
FCRLA	Fc receptor like A [Source:HGNC Symbol;Acc:HGNC:18504]	Infinity
SERPINB5	serpin family B member 5 [Source:HGNC Symbol;Acc:HGNC:8949]	Infinity
CEP72-DT	CEP72 divergent transcript [Source:HGNC Symbol;Acc:HGNC:55563]	Infinity
C14orf180	chromosome 14 open reading frame 180 [Source:HGNC Symbol;Acc:HGNC:33795]	Infinity
CHRM3	cholinergic receptor muscarinic 3 [Source:HGNC Symbol;Acc:HGNC:1952]	Infinity
CHRM1	cholinergic receptor muscarinic 1 [Source:HGNC Symbol;Acc:HGNC:1950]	Infinity
TECRL	trans-2,3-enoyl-CoA reductase like [Source:HGNC Symbol;Acc:HGNC:27365]	Infinity
BTBD7P1	BTB domain containing 7 pseudogene 1 [Source:HGNC Symbol;Acc:HGNC:44875]	Infinity
WDR82P1	WD repeat domain 82 pseudogene 1 [Source:HGNC Symbol;Acc:HGNC:32447]	Infinity
MIR181A1HG	MIR181A1 host gene [Source:HGNC Symbol;Acc:HGNC:48659]	Infinity
IMPDH1P3	inosine monophosphate dehydrogenase 1 pseudogene 3 [Source:HGNC Symbol;Acc:HGNC:33958]	Infinity
MIR642A	microRNA 642a [Source:HGNC Symbol;Acc:HGNC:32898]	Infinity
RAC1P4	Rac family small GTPase 1 pseudogene 4 [Source:HGNC Symbol;Acc:HGNC:31113]	Infinity
RNU6-638P	RNA, U6 small nuclear 638, pseudogene [Source:HGNC Symbol;Acc:HGNC:47601]	Infinity
ZBTB45P2	zinc finger and BTB domain containing 45 pseudogene 2 [Source:HGNC Symbol;Acc:HGNC:49228]	Infinity
ADRB2	adrenoceptor beta 2 [Source:HGNC Symbol;Acc:HGNC:286]	Infinity
RNU6-1205P	RNA, U6 small nuclear 1205, pseudogene [Source:HGNC Symbol;Acc:HGNC:48168]	Infinity
DPP6	dipeptidyl peptidase like 6 [Source:HGNC Symbol;Acc:HGNC:3010]	Infinity
C10orf105	chromosome 10 open reading frame 105 [Source:HGNC Symbol;Acc:HGNC:20304]	Infinity
S1PR1	sphingosine-1-phosphate receptor 1 [Source:HGNC Symbol;Acc:HGNC:3165]	Infinity
RN7SKP281	RN7SK pseudogene 281 [Source:HGNC Symbol;Acc:HGNC:46005]	Infinity
RN7SKP287	RN7SK pseudogene 287 [Source:HGNC Symbol;Acc:HGNC:46011]	Infinity
IGHV3-32	immunoglobulin heavy variable 3-32 (pseudogene) [Source:HGNC Symbol;Acc:HGNC:5595]	Infinity
FAM242A	family with sequence similarity 242 member A [Source:HGNC Symbol;Acc:HGNC:51597]	Infinity
RN7SKP272	RN7SK pseudogene 272 [Source:HGNC Symbol;Acc:HGNC:45996]	Infinity
DUSP8P1	dual specificity phosphatase 8 pseudogene 1 [Source:HGNC Symbol;Acc:HGNC:3075]	Infinity
HLA-DRB6	major histocompatibility complex, class II, DR beta 6 (pseudogene) [Source:HGNC Symbol;Acc:HGNC:4954]	Infinity
MDC1-AS1	MDC1 antisense RNA 1 [Source:HGNC Symbol;Acc:HGNC:39764]	Infinity
ENSG00000250406	novel transcript	Infinity
TFCP2L1	transcription factor CP2 like 1 [Source:HGNC Symbol;Acc:HGNC:17925]	Infinity
NHSL2	NHS like 2 [Source:HGNC Symbol;Acc:HGNC:33737]	Infinity
NIFKP6	nucleolar protein interacting with the FHA domain of MKI67 pseudogene 6 [Source:HGNC Symbol;Acc:HGNC:44954]	Infinity
SFR1P1	SFR1 pseudogene 1 [Source:HGNC Symbol;Acc:HGNC:51531]	Infinity
RNU6-213P	RNA, U6 small nuclear 213, pseudogene [Source:HGNC Symbol;Acc:HGNC:47176]	Infinity
CHST4	carbohydrate sulfotransferase 4 [Source:HGNC Symbol;Acc:HGNC:1972]	Infinity
PABPC1P7	poly(A) binding protein cytoplasmic 1 pseudogene 7 [Source:HGNC Symbol;Acc:HGNC:37987]	Infinity
RRM2P3	ribonucleotide reductase M2 polypeptide pseudogene 3 [Source:HGNC Symbol;Acc:HGNC:10455]	Infinity
EFEMP1	EGF containing fibulin extracellular matrix protein 1 [Source:HGNC Symbol;Acc:HGNC:3218]	Infinity
IGHV3-74	immunoglobulin heavy variable 3-74 [Source:HGNC Symbol;Acc:HGNC:5624]	Infinity
IGHV3-79	immunoglobulin heavy variable 3-79 (pseudogene) [Source:HGNC Symbol;Acc:HGNC:5627]	Infinity
ODAD2	outer dynein arm docking complex subunit 2 [Source:HGNC Symbol;Acc:HGNC:25583]	Infinity
IKZF1	IKAROS family zinc finger 1 [Source:HGNC Symbol;Acc:HGNC:13176]	Infinity
IKZF3	IKAROS family zinc finger 3 [Source:HGNC Symbol;Acc:HGNC:13178]	Infinity
KDR	kinase insert domain receptor [Source:HGNC Symbol;Acc:HGNC:6307]	Infinity
KEL	Kell metallo-endopeptidase (Kell blood group) [Source:HGNC Symbol;Acc:HGNC:6308]	Infinity
MAGI2-AS1	MAGI2 antisense RNA 1 [Source:HGNC Symbol;Acc:HGNC:40860]	Infinity
GTF3AP2	general transcription factor IIIA pseudogene 2 [Source:HGNC Symbol;Acc:HGNC:49745]	Infinity
RPL7L1P11	ribosomal protein L7 like 1 pseudogene 11 [Source:HGNC Symbol;Acc:HGNC:39493]	Infinity
WWP1P1	WW domain containing E3 ubiquitin protein ligase 1 pseudogene 1 [Source:HGNC Symbol;Acc:HGNC:48944]	Infinity
FAM3D	FAM3 metabolism regulating signaling molecule D [Source:HGNC Symbol;Acc:HGNC:18665]	Infinity
TRBV5-5	T cell receptor beta variable 5-5 [Source:HGNC Symbol;Acc:HGNC:12222]	Infinity
MPHOSPH10P1	MPHOSPH10 pseudogene 1 [Source:HGNC Symbol;Acc:HGNC:55687]	Infinity
RN7SL118P	RNA, 7SL, cytoplasmic 118, pseudogene [Source:HGNC Symbol;Acc:HGNC:46134]	Infinity
RN7SKP198	RN7SK pseudogene 198 [Source:HGNC Symbol;Acc:HGNC:45922]	Infinity
IFIT1B	interferon induced protein with tetratricopeptide repeats 1B [Source:HGNC Symbol;Acc:HGNC:23442]	Infinity
ZBTB2P1	ZBTB2 pseudogene 1 [Source:HGNC Symbol;Acc:HGNC:54544]	Infinity
MIR8055	microRNA 8055 [Source:HGNC Symbol;Acc:HGNC:50241]	Infinity
TSEN15P1	tRNA splicing endonuclease subunit 15 pseudogene 1 [Source:HGNC Symbol;Acc:HGNC:43962]	Infinity
RNU6-228P	RNA, U6 small nuclear 228, pseudogene [Source:HGNC Symbol;Acc:HGNC:47191]	Infinity
ACTBP1	ACTB pseudogene 1 [Source:HGNC Symbol;Acc:HGNC:134]	Infinity
WDR86-AS1	WDR86 antisense RNA 1 [Source:HGNC Symbol;Acc:HGNC:41186]	Infinity
GLRX5P1	GLRX5 pseudogene 1 [Source:HGNC Symbol;Acc:HGNC:55062]	Infinity
DRD5	dopamine receptor D5 [Source:HGNC Symbol;Acc:HGNC:3026]	Infinity
MIR8078	microRNA 8078 [Source:HGNC Symbol;Acc:HGNC:50102]	Infinity
MAP3K19	mitogen-activated protein kinase kinase kinase 19 [Source:HGNC Symbol;Acc:HGNC:26249]	Infinity
RNU6-484P	RNA, U6 small nuclear 484, pseudogene [Source:HGNC Symbol;Acc:HGNC:47447]	Infinity
PHACTR3	phosphatase and actin regulator 3 [Source:HGNC Symbol;Acc:HGNC:15833]	Infinity
TMPOP1	thymopoietin pseudogene 1 [Source:HGNC Symbol;Acc:HGNC:21364]	Infinity
DNAJB8	DnaJ heat shock protein family (Hsp40) member B8 [Source:HGNC Symbol;Acc:HGNC:23699]	Infinity
HCG11	HLA complex group 11 [Source:HGNC Symbol;Acc:HGNC:17707]	Infinity
HS6ST3	heparan sulfate 6-O-sulfotransferase 3 [Source:HGNC Symbol;Acc:HGNC:19134]	Infinity
IGFL1P2	IGF like family member 1 pseudogene 2 [Source:HGNC Symbol;Acc:HGNC:32957]	Infinity
RN7SKP50	RN7SK pseudogene 50 [Source:HGNC Symbol;Acc:HGNC:45774]	Infinity
MICOS10-DT	MICOS10 divergent transcript [Source:HGNC Symbol;Acc:HGNC:55676]	Infinity
FEZF2	FEZ family zinc finger 2 [Source:HGNC Symbol;Acc:HGNC:13506]	Infinity
PSMC1P10	proteasome 26S subunit, ATPase 1 pseudogene 10 [Source:HGNC Symbol;Acc:HGNC:39785]	Infinity
AMIGO2	adhesion molecule with Ig like domain 2 [Source:HGNC Symbol;Acc:HGNC:24073]	Infinity
PSMC1P11	proteasome 26S subunit, ATPase 1 pseudogene 11 [Source:HGNC Symbol;Acc:HGNC:39786]	Infinity
CAPZA1P1	CAPZA1 pseudogene 1 [Source:HGNC Symbol;Acc:HGNC:1489]	Infinity
POLR3GP1	RNA polymerase III subunit G pseudogene 1 [Source:HGNC Symbol;Acc:HGNC:23345]	Infinity
MRPL45P1	mitochondrial ribosomal protein L45 pseudogene 1 [Source:HGNC Symbol;Acc:HGNC:29715]	Infinity
LPL	lipoprotein lipase [Source:HGNC Symbol;Acc:HGNC:6677]	Infinity
RN7SKP87	RN7SK pseudogene 87 [Source:HGNC Symbol;Acc:HGNC:45811]	Infinity
CMAHP	cytidine monophospho-N-acetylneuraminic acid hydroxylase, pseudogene [Source:HGNC Symbol;Acc:HGNC:2098]	Infinity
MMP20-AS1	novel transcript	Infinity
CDH10	cadherin 10 [Source:HGNC Symbol;Acc:HGNC:1749]	Infinity
CDH13	cadherin 13 [Source:HGNC Symbol;Acc:HGNC:1753]	Infinity
COL6A5	collagen type VI alpha 5 chain [Source:HGNC Symbol;Acc:HGNC:26674]	Infinity
CDH19	cadherin 19 [Source:HGNC Symbol;Acc:HGNC:1758]	Infinity
HEMGN	hemogen [Source:HGNC Symbol;Acc:HGNC:17509]	Infinity
RN7SL15P	RNA, 7SL, cytoplasmic 15, pseudogene [Source:HGNC Symbol;Acc:HGNC:46031]	Infinity
MTND4P14	MT-ND4 pseudogene 14 [Source:HGNC Symbol;Acc:HGNC:42201]	Infinity
RN7SKP296	RN7SK pseudogene 296 [Source:HGNC Symbol;Acc:HGNC:46020]	Infinity
PMS2P12	PMS1 homolog 2, mismatch repair system component pseudogene 12 [Source:HGNC Symbol;Acc:HGNC:13641]	Infinity
NKX1-2	NK1 homeobox 2 [Source:HGNC Symbol;Acc:HGNC:31652]	Infinity
ENSG00000250685	novel transcript, antisense to ADAD2	Infinity
LAPTM4BP2	lysosomal protein transmembrane 4 beta pseudogene 2 [Source:HGNC Symbol;Acc:HGNC:51935]	Infinity
NR0B1	nuclear receptor subfamily 0 group B member 1 [Source:HGNC Symbol;Acc:HGNC:7960]	Infinity
PCDHGA12	protocadherin gamma subfamily A, 12 [Source:HGNC Symbol;Acc:HGNC:8699]	Infinity
RNU6-237P	RNA, U6 small nuclear 237, pseudogene [Source:HGNC Symbol;Acc:HGNC:47200]	Infinity
RN7SL145P	RNA, 7SL, cytoplasmic 145, pseudogene [Source:HGNC Symbol;Acc:HGNC:46161]	Infinity
HLA-DPB1	major histocompatibility complex, class II, DP beta 1 [Source:HGNC Symbol;Acc:HGNC:4940]	Infinity
IQCB2P	IQ motif containing B2 pseudogene [Source:HGNC Symbol;Acc:HGNC:17727]	Infinity
ATCAY	ATCAY kinesin light chain interacting caytaxin [Source:HGNC Symbol;Acc:HGNC:779]	Infinity
RNU6-234P	RNA, U6 small nuclear 234, pseudogene [Source:HGNC Symbol;Acc:HGNC:47197]	Infinity
ENSG00000249631	novel transcript	Infinity
RN7SL141P	RNA, 7SL, cytoplasmic 141, pseudogene [Source:HGNC Symbol;Acc:HGNC:46157]	Infinity
RNU6-236P	RNA, U6 small nuclear 236, pseudogene [Source:HGNC Symbol;Acc:HGNC:47199]	Infinity
ME1	malic enzyme 1 [Source:HGNC Symbol;Acc:HGNC:6983]	Infinity
MIR3667HG	MIR3667 host gene [Source:HGNC Symbol;Acc:HGNC:28010]	Infinity
ENSG00000178836	DnaJ (Hsp40) homolog, subfamily B, member 3 (Dnajb3) (Mus musculus) pseudogene	Infinity
RPS12P7	ribosomal protein S12 (RPS12) pseudogene	Infinity
PTGES3P2	prostaglandin E synthase 3 pseudogene 2 [Source:HGNC Symbol;Acc:HGNC:43822]	Infinity
PTGES3P4	prostaglandin E synthase 3 pseudogene 4 [Source:HGNC Symbol;Acc:HGNC:43825]	Infinity
ZNF680P1	ZNF680 pseudogene 1 [Source:HGNC Symbol;Acc:HGNC:50379]	Infinity
RN7SL48P	RNA, 7SL, cytoplasmic 48, pseudogene [Source:HGNC Symbol;Acc:HGNC:46064]	Infinity
RPS26P13	ribosomal protein S26 pseudogene 13 [Source:HGNC Symbol;Acc:HGNC:35784]	Infinity
RPS26P11	ribosomal protein S26 pseudogene 11 [Source:HGNC Symbol;Acc:HGNC:31817]	Infinity
CARS1-AS1	CARS1 antisense RNA 1 [Source:HGNC Symbol;Acc:HGNC:40125]	Infinity
PLVAP	plasmalemma vesicle associated protein [Source:HGNC Symbol;Acc:HGNC:13635]	Infinity
MIR190A	microRNA 190a [Source:HGNC Symbol;Acc:HGNC:31560]	Infinity
MRO	maestro [Source:HGNC Symbol;Acc:HGNC:24121]	Infinity
TAC1	tachykinin precursor 1 [Source:HGNC Symbol;Acc:HGNC:11517]	Infinity
BMP7	bone morphogenetic protein 7 [Source:HGNC Symbol;Acc:HGNC:1074]	Infinity
TPRKBP2	TP53RK binding protein pseudogene 2 [Source:HGNC Symbol;Acc:HGNC:44944]	Infinity
RPS26P20	ribosomal protein S26 pseudogene 20 [Source:HGNC Symbol;Acc:HGNC:36485]	Infinity
RPS26P39	ribosomal protein S26 pseudogene 39 [Source:HGNC Symbol;Acc:HGNC:36958]	Infinity
RPS26P35	ribosomal protein S26 pseudogene 35 [Source:HGNC Symbol;Acc:HGNC:36229]	Infinity
KRTAP10-3	keratin associated protein 10-3 [Source:HGNC Symbol;Acc:HGNC:22968]	Infinity
KRTAP10-2	keratin associated protein 10-2 [Source:HGNC Symbol;Acc:HGNC:22967]	Infinity
KRTAP10-4	keratin associated protein 10-4 [Source:HGNC Symbol;Acc:HGNC:20521]	Infinity
KRTAP10-6	keratin associated protein 10-6 [Source:HGNC Symbol;Acc:HGNC:20523]	Infinity
ESRRAP1	estrogen-related receptor alpha pseudogene 1 [Source:HGNC Symbol;Acc:HGNC:3472]	Infinity
RPS26P52	ribosomal protein S26 pseudogene 52 [Source:HGNC Symbol;Acc:HGNC:36863]	Infinity
NKX2-8	NK2 homeobox 8 [Source:HGNC Symbol;Acc:HGNC:16364]	Infinity
NKX2-3	NK2 homeobox 3 [Source:HGNC Symbol;Acc:HGNC:7836]	Infinity
MYL6BP1	MYL6B pseudogene 1 [Source:HGNC Symbol;Acc:HGNC:51647]	Infinity
RNU6-249P	RNA, U6 small nuclear 249, pseudogene [Source:HGNC Symbol;Acc:HGNC:47212]	Infinity
PATE2	prostate and testis expressed 2 [Source:HGNC Symbol;Acc:HGNC:32249]	Infinity
GUCA2B	guanylate cyclase activator 2B [Source:HGNC Symbol;Acc:HGNC:4683]	Infinity
RN7SL40P	RNA, 7SL, cytoplasmic 40, pseudogene [Source:HGNC Symbol;Acc:HGNC:46056]	Infinity
RN7SL155P	RNA, 7SL, cytoplasmic 155, pseudogene [Source:HGNC Symbol;Acc:HGNC:46171]	Infinity
IAPP	islet amyloid polypeptide [Source:HGNC Symbol;Acc:HGNC:5329]	Infinity
RN7SL153P	RNA, 7SL, cytoplasmic 153, pseudogene [Source:HGNC Symbol;Acc:HGNC:46169]	Infinity
MPHOSPH6P1	MPHOSPH6 pseudogene 1 [Source:HGNC Symbol;Acc:HGNC:54549]	Infinity
VSTM2B	V-set and transmembrane domain containing 2B [Source:HGNC Symbol;Acc:HGNC:33595]	Infinity
COL8A1	collagen type VIII alpha 1 chain [Source:HGNC Symbol;Acc:HGNC:2215]	Infinity
NR4A1AS	NR4A1 antisense RNA [Source:HGNC Symbol;Acc:HGNC:54409]	Infinity
ENSG00000237707	novel transcript	Infinity
DUXAP5	double homeobox A pseudogene 5 [Source:HGNC Symbol;Acc:HGNC:32184]	Infinity
RN7SL34P	RNA, 7SL, cytoplasmic 34, pseudogene [Source:HGNC Symbol;Acc:HGNC:46050]	Infinity
CXCR5	C-X-C motif chemokine receptor 5 [Source:HGNC Symbol;Acc:HGNC:1060]	Infinity
DTX1	deltex E3 ubiquitin ligase 1 [Source:HGNC Symbol;Acc:HGNC:3060]	Infinity
HSPE1P9	heat shock protein family E (Hsp10) member 1 pseudogene 9 [Source:HGNC Symbol;Acc:HGNC:49328]	Infinity
MIR124-1HG	MIR124-1 host gene [Source:HGNC Symbol;Acc:HGNC:27231]	Infinity
LMOD1	leiomodin 1 [Source:HGNC Symbol;Acc:HGNC:6647]	Infinity
CXCL3	C-X-C motif chemokine ligand 3 [Source:HGNC Symbol;Acc:HGNC:4604]	Infinity
LTC4S	leukotriene C4 synthase [Source:HGNC Symbol;Acc:HGNC:6719]	Infinity
LINC01864	long intergenic non-protein coding RNA 1864 [Source:HGNC Symbol;Acc:HGNC:52683]	Infinity
C4B-AS1	C4B antisense RNA 1 [Source:HGNC Symbol;Acc:HGNC:39752]	Infinity
SHANK2-AS1	SHANK2 antisense RNA 1 [Source:HGNC Symbol;Acc:HGNC:40014]	Infinity
SHANK2-AS3	SHANK2 antisense RNA 3 [Source:HGNC Symbol;Acc:HGNC:25098]	Infinity
RNU6-438P	RNA, U6 small nuclear 438, pseudogene [Source:HGNC Symbol;Acc:HGNC:47401]	Infinity
PTPN2P2	PTPN2 pseudogene 2 [Source:HGNC Symbol;Acc:HGNC:9654]	Infinity
LINC01822	long intergenic non-protein coding RNA 1822 [Source:HGNC Symbol;Acc:HGNC:52627]	Infinity
ENSG00000259219	novel transcript, antisense to ADAMTS17	Infinity
MIR1269A	microRNA 1269a [Source:HGNC Symbol;Acc:HGNC:35337]	Infinity
PIGFP3	phosphatidylinositol glycan anchor biosynthesis class F pseudogene 3 [Source:HGNC Symbol;Acc:HGNC:45151]	Infinity
LINC01848	long intergenic non-protein coding RNA 1848 [Source:HGNC Symbol;Acc:HGNC:52663]	Infinity
LINC01841	long intergenic non-protein coding RNA 1841 [Source:HGNC Symbol;Acc:HGNC:52655]	Infinity
LINC01837	long intergenic non-protein coding RNA 1837 [Source:HGNC Symbol;Acc:HGNC:52653]	Infinity
OCM	oncomodulin [Source:HGNC Symbol;Acc:HGNC:8105]	Infinity
ENSG00000262833	novel transcript, antisense to RPTOR	Infinity
TC2N	tandem C2 domains, nuclear [Source:HGNC Symbol;Acc:HGNC:19859]	Infinity
TXNDC8	thioredoxin domain containing 8 [Source:HGNC Symbol;Acc:HGNC:31454]	Infinity
RN7SL76P	RNA, 7SL, cytoplasmic 76, pseudogene [Source:HGNC Symbol;Acc:HGNC:46092]	Infinity
TMPRSS15	transmembrane serine protease 15 [Source:HGNC Symbol;Acc:HGNC:9490]	Infinity
LSM3P5	LSM3 homolog, U6 small nuclear RNA and mRNA degradation associated pseudogene 5 [Source:HGNC Symbol;Acc:HGNC:44350]	Infinity
SMIM21	small integral membrane protein 21 [Source:HGNC Symbol;Acc:HGNC:27598]	Infinity
SMIM23	small integral membrane protein 23 [Source:HGNC Symbol;Acc:HGNC:34440]	Infinity
ATP5MFP1	ATP synthase membrane subunit f pseudogene 1 [Source:HGNC Symbol;Acc:HGNC:849]	Infinity
LDHAL6CP	lactate dehydrogenase A like 6C, pseudogene [Source:HGNC Symbol;Acc:HGNC:39423]	Infinity
SMIM33	small integral membrane protein 33 [Source:HGNC Symbol;Acc:HGNC:53645]	Infinity
SMIM36	small integral membrane protein 36 [Source:HGNC Symbol;Acc:HGNC:53654]	Infinity
CYP2AC1P	cytochrome P450 family 2 subfamily AC member 1, pseudogene [Source:HGNC Symbol;Acc:HGNC:39976]	Infinity
KLF17P1	Kruppel like factor 17 pseudogene 1 [Source:HGNC Symbol;Acc:HGNC:41521]	Infinity
OMD	osteomodulin [Source:HGNC Symbol;Acc:HGNC:8134]	Infinity
MBL3P	mannose-binding lectin family member 3, pseudogene [Source:HGNC Symbol;Acc:HGNC:2221]	Infinity
NAB1P1	NAB1 pseudogene 1 [Source:HGNC Symbol;Acc:HGNC:55156]	Infinity
ISCA1P2	iron-sulfur cluster assembly 1 pseudogene 2 [Source:HGNC Symbol;Acc:HGNC:38023]	Infinity
PICART1	p53 inducible cancer associated RNA transcript 1 [Source:HGNC Symbol;Acc:HGNC:27576]	Infinity
DUXA	double homeobox A [Source:HGNC Symbol;Acc:HGNC:32179]	Infinity
WBP11P1	WBP11 pseudogene 1 [Source:HGNC Symbol;Acc:HGNC:26250]	Infinity
LINC01803	long intergenic non-protein coding RNA 1803 [Source:HGNC Symbol;Acc:HGNC:52595]	Infinity
BLOC1S2P1	BLOC1S2 pseudogene 1 [Source:HGNC Symbol;Acc:HGNC:51427]	Infinity
OXT	oxytocin/neurophysin I prepropeptide [Source:HGNC Symbol;Acc:HGNC:8528]	Infinity
ACTG1P23	actin gamma 1 pseudogene 23 [Source:HGNC Symbol;Acc:HGNC:51503]	Infinity
RN7SL336P	RNA, 7SL, cytoplasmic 336, pseudogene [Source:HGNC Symbol;Acc:HGNC:46352]	Infinity
ZNF75BP	zinc finger protein 75B, pseudogene [Source:HGNC Symbol;Acc:HGNC:13147]	Infinity
SEPHS1P6	selenophosphate synthetase 1 pseudogene 6 [Source:HGNC Symbol;Acc:HGNC:42168]	Infinity
ATP5MC2P2	ATP synthase membrane subunit c locus 2 pseudogene 2 [Source:HGNC Symbol;Acc:HGNC:19672]	Infinity
ATP5MC2P4	ATP synthase membrane subunit c locus 2 pseudogene 4 [Source:HGNC Symbol;Acc:HGNC:42188]	Infinity
ACTG1P12	actin gamma 1 pseudogene 12 [Source:HGNC Symbol;Acc:HGNC:44496]	Infinity
ACTG1P19	actin gamma 1 pseudogene 19 [Source:HGNC Symbol;Acc:HGNC:51499]	Infinity
ENSG00000260378	novel transcript, antisense to CPPED1	Infinity
TRIM39-RPP21	TRIM39-RPP21 readthrough [Source:HGNC Symbol;Acc:HGNC:38845]	Infinity
RN7SL356P	RNA, 7SL, cytoplasmic 356, pseudogene [Source:HGNC Symbol;Acc:HGNC:46372]	Infinity
LINC01732	long intergenic non-protein coding RNA 1732 [Source:HGNC Symbol;Acc:HGNC:52520]	Infinity
PARD6BP1	PARD6B pseudogene 1 [Source:HGNC Symbol;Acc:HGNC:55087]	Infinity
GABRA1	gamma-aminobutyric acid type A receptor subunit alpha1 [Source:HGNC Symbol;Acc:HGNC:4075]	Infinity
GABRA3	gamma-aminobutyric acid type A receptor subunit alpha3 [Source:HGNC Symbol;Acc:HGNC:4077]	Infinity
PF4	platelet factor 4 [Source:HGNC Symbol;Acc:HGNC:8861]	Infinity
GPAT2P1	glycerol-3-phosphate acyltransferase 2 pseudogene 1 [Source:HGNC Symbol;Acc:HGNC:52330]	Infinity
DDX11L10	DEAD/H-box helicase 11 like 10 (pseudogene) [Source:HGNC Symbol;Acc:HGNC:14125]	Infinity
TRPC6	transient receptor potential cation channel subfamily C member 6 [Source:HGNC Symbol;Acc:HGNC:12338]	Infinity
TRPC3	transient receptor potential cation channel subfamily C member 3 [Source:HGNC Symbol;Acc:HGNC:12335]	Infinity
LINC01795	long intergenic non-protein coding RNA 1795 [Source:HGNC Symbol;Acc:HGNC:52585]	Infinity
GYG1P1	glycogenin 1 pseudogene 1 [Source:HGNC Symbol;Acc:HGNC:39712]	Infinity
PPY	pancreatic polypeptide [Source:HGNC Symbol;Acc:HGNC:9327]	Infinity
PTN	pleiotrophin [Source:HGNC Symbol;Acc:HGNC:9630]	Infinity
KRT7-AS	KRT7 antisense RNA 1 [Source:HGNC Symbol;Acc:HGNC:52643]	Infinity
NDUFA5P12	NADH:ubiquinone oxidoreductase subunit A5 pseudogene 12 [Source:HGNC Symbol;Acc:HGNC:48854]	Infinity
TRPV6	transient receptor potential cation channel subfamily V member 6 [Source:HGNC Symbol;Acc:HGNC:14006]	Infinity
PFDN1P2	prefoldin subunit 1 (PFDN1) pseudogene	Infinity
ARSDP1	arylsulfatase D pseudogene 1 [Source:HGNC Symbol;Acc:HGNC:718]	Infinity
RHOXF1P1	Rhox homeobox family member 1 pseudogene 1 [Source:HGNC Symbol;Acc:HGNC:51580]	Infinity
RHOXF1P2	Rhox homeobox family member 1 pseudogene 2 [Source:HGNC Symbol;Acc:HGNC:51611]	Infinity
COL11A1	collagen type XI alpha 1 chain [Source:HGNC Symbol;Acc:HGNC:2186]	Infinity
TMEM71	transmembrane protein 71 [Source:HGNC Symbol;Acc:HGNC:26572]	Infinity
CDRT15P12	CDRT15 pseudogene 12 [Source:HGNC Symbol;Acc:HGNC:54919]	Infinity
OR1F2P	olfactory receptor family 1 subfamily F member 2 pseudogene [Source:HGNC Symbol;Acc:HGNC:8196]	Infinity
PLXDC1	plexin domain containing 1 [Source:HGNC Symbol;Acc:HGNC:20945]	Infinity
RPL36AP7	ribosomal protein L36a pseudogene 7 [Source:HGNC Symbol;Acc:HGNC:31328]	Infinity
MIR8071-1	microRNA 8071-1 [Source:HGNC Symbol;Acc:HGNC:50041]	Infinity
MCUR1P1	MCUR1 pseudogene 1 [Source:HGNC Symbol;Acc:HGNC:1217]	Infinity
MRPL40P1	mitochondrial ribosomal protein L40 pseudogene 1 [Source:HGNC Symbol;Acc:HGNC:44532]	Infinity
SNORA15B-1	small nucleolar RNA, H/ACA box 15B-1 [Source:HGNC Symbol;Acc:HGNC:52191]	Infinity
PSMA2P1	proteasome subunit alpha 2 pseudogene 1 [Source:HGNC Symbol;Acc:HGNC:43832]	Infinity
OR7E29P	olfactory receptor family 7 subfamily E member 29 pseudogene [Source:HGNC Symbol;Acc:HGNC:8401]	Infinity
INHBA	inhibin subunit beta A [Source:HGNC Symbol;Acc:HGNC:6066]	Infinity
CALHM4	calcium homeostasis modulator family member 4 [Source:HGNC Symbol;Acc:HGNC:21094]	Infinity
SEPTIN12	septin 12 [Source:HGNC Symbol;Acc:HGNC:26348]	Infinity
CPVL-AS1	CPVL antisense RNA 1 [Source:HGNC Symbol;Acc:HGNC:40685]	Infinity
DNAJA1P4	DnaJ heat shock protein family (Hsp40) member A1 pseudogene 4 [Source:HGNC Symbol;Acc:HGNC:39340]	Infinity
GABPB2	GA binding protein transcription factor subunit beta 2 [Source:HGNC Symbol;Acc:HGNC:28441]	Infinity
MYL6P2	MYL6 pseudogene 2 [Source:HGNC Symbol;Acc:HGNC:23772]	Infinity
SPCS2P3	signal peptidase complex subunit 2 pseudogene 3 [Source:HGNC Symbol;Acc:HGNC:45236]	Infinity
LINC01985	long intergenic non-protein coding RNA 1985 [Source:HGNC Symbol;Acc:HGNC:52816]	Infinity
C4orf54	chromosome 4 open reading frame 54 [Source:HGNC Symbol;Acc:HGNC:27741]	Infinity
RN7SKP131	RN7SK pseudogene 131 [Source:HGNC Symbol;Acc:HGNC:45855]	Infinity
AGK-DT	AGK divergent transcript [Source:HGNC Symbol;Acc:HGNC:55356]	Infinity
RN7SKP124	RN7SK pseudogene 124 [Source:HGNC Symbol;Acc:HGNC:45848]	Infinity
LINC01940	long intergenic non-protein coding RNA 1940 [Source:HGNC Symbol;Acc:HGNC:52763]	Infinity
ANKRD26P3	ankyrin repeat domain 26 pseudogene 3 [Source:HGNC Symbol;Acc:HGNC:39689]	Infinity
ANKRD26P1	ankyrin repeat domain 26 pseudogene 1 [Source:HGNC Symbol;Acc:HGNC:32955]	Infinity
RN7SL376P	RNA, 7SL, cytoplasmic 376, pseudogene [Source:HGNC Symbol;Acc:HGNC:46392]	Infinity
LINC01967	long intergenic non-protein coding RNA 1967 [Source:HGNC Symbol;Acc:HGNC:52793]	Infinity
LINC01958	long intergenic non-protein coding RNA 1958 [Source:HGNC Symbol;Acc:HGNC:52784]	Infinity
RNU6-203P	RNA, U6 small nuclear 203, pseudogene [Source:HGNC Symbol;Acc:HGNC:47166]	Infinity
CARMIL2P1	pseudogene similar to part of RGD motif, leucine rich repeats, tropomodulin domain and proline-rich containing	Infinity
AKIRIN1P2	akirin 1 pseudogene 2 [Source:HGNC Symbol;Acc:HGNC:50797]	Infinity
POM121L2	POM121 transmembrane nucleoporin like 2 [Source:HGNC Symbol;Acc:HGNC:13973]	Infinity
DUSP21	dual specificity phosphatase 21 [Source:HGNC Symbol;Acc:HGNC:20476]	Infinity
C4orf45	chromosome 4 open reading frame 45 [Source:HGNC Symbol;Acc:HGNC:26342]	Infinity
CACNG8	calcium voltage-gated channel auxiliary subunit gamma 8 [Source:HGNC Symbol;Acc:HGNC:13628]	Infinity
DMXL1-DT	DMXL1 divergent transcript [Source:HGNC Symbol;Acc:HGNC:55568]	Infinity
HSP90AA4P	heat shock protein 90 alpha family class A member 4, pseudogene [Source:HGNC Symbol;Acc:HGNC:5255]	Infinity
OR7E31P	olfactory receptor family 7 subfamily E member 31 pseudogene [Source:HGNC Symbol;Acc:HGNC:8404]	Infinity
YTHDF1P1	YTH domain family member 1 pseudogene 1 [Source:HGNC Symbol;Acc:HGNC:31681]	Infinity
IGSF5	immunoglobulin superfamily member 5 [Source:HGNC Symbol;Acc:HGNC:5952]	Infinity
ZNF101P2	zinc finger protein 101 pseudogene 2 [Source:HGNC Symbol;Acc:HGNC:44942]	Infinity
LRIG3-DT	LRIG3 divergent transcript [Source:HGNC Symbol;Acc:HGNC:55476]	Infinity
PDCD6IPP1	PDCD6IP pseudogene 1 [Source:HGNC Symbol;Acc:HGNC:49872]	Infinity
ENSG00000223502	novel transcript	Infinity
GALNT17	polypeptide N-acetylgalactosaminyltransferase 17 [Source:HGNC Symbol;Acc:HGNC:16347]	Infinity
COL4A1	collagen type IV alpha 1 chain [Source:HGNC Symbol;Acc:HGNC:2202]	Infinity
LINC01925	long intergenic non-protein coding RNA 1925 [Source:HGNC Symbol;Acc:HGNC:52745]	Infinity
RPL29P6	ribosomal protein L29 (RPL29) pseudogene	Infinity
PPP1R14BP2	protein phosphatase 1 regulatory inhibitor subunit 14B pseudogene 2 [Source:HGNC Symbol;Acc:HGNC:16329]	Infinity
PPP1R14BP4	protein phosphatase 1 regulatory inhibitor subunit 14B pseudogene 4 [Source:HGNC Symbol;Acc:HGNC:16331]	Infinity
MIR3929	microRNA 3929 [Source:HGNC Symbol;Acc:HGNC:38945]	Infinity
LINC02718	long intergenic non-protein coding RNA 2718 [Source:HGNC Symbol;Acc:HGNC:54235]	Infinity
LINC02714	long intergenic non-protein coding RNA 2714 [Source:HGNC Symbol;Acc:HGNC:54231]	Infinity
RNU7-96P	RNA, U7 small nuclear 96 pseudogene [Source:HGNC Symbol;Acc:HGNC:45630]	Infinity
UNC5C	unc-5 netrin receptor C [Source:HGNC Symbol;Acc:HGNC:12569]	Infinity
MIR3908	microRNA 3908 [Source:HGNC Symbol;Acc:HGNC:38991]	Infinity
LINC02739	long intergenic non-protein coding RNA 2739 [Source:HGNC Symbol;Acc:HGNC:54256]	Infinity
LINC02734	long intergenic non-protein coding RNA 2734 [Source:HGNC Symbol;Acc:HGNC:54251]	Infinity
LINC02736	long intergenic non-protein coding RNA 2736 [Source:HGNC Symbol;Acc:HGNC:54253]	Infinity
LINC02724	long intergenic non-protein coding RNA 2724 [Source:HGNC Symbol;Acc:HGNC:54241]	Infinity
MMP21	matrix metallopeptidase 21 [Source:HGNC Symbol;Acc:HGNC:14357]	Infinity
MMP28	matrix metallopeptidase 28 [Source:HGNC Symbol;Acc:HGNC:14366]	Infinity
MIR1301	microRNA 1301 [Source:HGNC Symbol;Acc:HGNC:35253]	Infinity
UBE2D3P2	ubiquitin conjugating enzyme E2 D3 pseudogene 2 [Source:HGNC Symbol;Acc:HGNC:39010]	Infinity
MIR3942	microRNA 3942 [Source:HGNC Symbol;Acc:HGNC:38976]	Infinity
RNU6-1177P	RNA, U6 small nuclear 1177, pseudogene [Source:HGNC Symbol;Acc:HGNC:48140]	Infinity
SLA	Src like adaptor [Source:HGNC Symbol;Acc:HGNC:10902]	Infinity
RNU6-1178P	RNA, U6 small nuclear 1178, pseudogene [Source:HGNC Symbol;Acc:HGNC:48141]	Infinity
MFAP1P1	microfibril associated protein 1 pseudogene 1 [Source:HGNC Symbol;Acc:HGNC:39694]	Infinity
MIR1343	microRNA 1343 [Source:HGNC Symbol;Acc:HGNC:41902]	Infinity
SP8	Sp8 transcription factor [Source:HGNC Symbol;Acc:HGNC:19196]	Infinity
BIRC6-AS1	BIRC6 antisense RNA 1 [Source:HGNC Symbol;Acc:HGNC:40641]	Infinity
UNC80	unc-80 homolog, NALCN channel complex subunit [Source:HGNC Symbol;Acc:HGNC:26582]	Infinity
BOLA3P3	bolA family member 3 pseudogene 3 [Source:HGNC Symbol;Acc:HGNC:51442]	Infinity
DYTN	dystrotelin [Source:HGNC Symbol;Acc:HGNC:23279]	Infinity
LINC02766	long intergenic non-protein coding RNA 2766 [Source:HGNC Symbol;Acc:HGNC:54286]	Infinity
STH	saitohin [Source:HGNC Symbol;Acc:HGNC:18839]	Infinity
MIR1290	microRNA 1290 [Source:HGNC Symbol;Acc:HGNC:35283]	Infinity
MSR1	macrophage scavenger receptor 1 [Source:HGNC Symbol;Acc:HGNC:7376]	Infinity
MIR1288	microRNA 1288 [Source:HGNC Symbol;Acc:HGNC:35363]	Infinity
APOBEC3A	apolipoprotein B mRNA editing enzyme catalytic subunit 3A [Source:HGNC Symbol;Acc:HGNC:17343]	Infinity
INSYN1-AS1	INSYN1 antisense RNA 1 [Source:HGNC Symbol;Acc:HGNC:51422]	Infinity
LINC00051	long intergenic non-protein coding RNA 51 [Source:HGNC Symbol;Acc:HGNC:32028]	Infinity
GAB3	GRB2 associated binding protein 3 [Source:HGNC Symbol;Acc:HGNC:17515]	Infinity
SLC25A5P3	solute carrier family 25 member 5 pseudogene 3 [Source:HGNC Symbol;Acc:HGNC:507]	Infinity
SLC25A5P1	solute carrier family 25 member 5 pseudogene 1 [Source:HGNC Symbol;Acc:HGNC:19250]	Infinity
ZFP28	ZFP28 zinc finger protein [Source:HGNC Symbol;Acc:HGNC:17801]	Infinity
RAG2	recombination activating 2 [Source:HGNC Symbol;Acc:HGNC:9832]	Infinity
ITGA6-AS1	ITGA6 antisense RNA 1 [Source:HGNC Symbol;Acc:HGNC:40308]	Infinity
TNIP3	TNFAIP3 interacting protein 3 [Source:HGNC Symbol;Acc:HGNC:19315]	Infinity
FAR2P3	fatty acyl-CoA reductase 2 pseudogene 3 [Source:HGNC Symbol;Acc:HGNC:49285]	Infinity
TAAR6	trace amine associated receptor 6 [Source:HGNC Symbol;Acc:HGNC:20978]	Infinity
DNAAF6	dynein axonemal assembly factor 6 [Source:HGNC Symbol;Acc:HGNC:28570]	Infinity
GAS1	growth arrest specific 1 [Source:HGNC Symbol;Acc:HGNC:4165]	Infinity
TOMM20P1	TOMM20 pseudogene 1 [Source:HGNC Symbol;Acc:HGNC:50518]	Infinity
SETP6	SET pseudogene 6 [Source:HGNC Symbol;Acc:HGNC:42925]	Infinity
H4C15	H4 clustered histone 15 [Source:HGNC Symbol;Acc:HGNC:29607]	Infinity
BTLA	B and T lymphocyte associated [Source:HGNC Symbol;Acc:HGNC:21087]	Infinity
LINC02699	long intergenic non-protein coding RNA 2699 [Source:HGNC Symbol;Acc:HGNC:54213]	Infinity
LINC02695	long intergenic non-protein coding RNA 2695 [Source:HGNC Symbol;Acc:HGNC:54209]	Infinity
LINC02692	long intergenic non-protein coding RNA 2692 [Source:HGNC Symbol;Acc:HGNC:18147]	Infinity
LINC02630	long intergenic non-protein coding RNA 2630 [Source:HGNC Symbol;Acc:HGNC:54110]	Infinity
LINC02660	long intergenic non-protein coding RNA 2660 [Source:HGNC Symbol;Acc:HGNC:54146]	Infinity
MIR148B	microRNA 148b [Source:HGNC Symbol;Acc:HGNC:31761]	Infinity
LINC02648	long intergenic non-protein coding RNA 2648 [Source:HGNC Symbol;Acc:HGNC:54132]	Infinity
C12orf56	chromosome 12 open reading frame 56 [Source:HGNC Symbol;Acc:HGNC:26967]	Infinity
RPS2P41	ribosomal protein S2 pseudogene 41 [Source:HGNC Symbol;Acc:HGNC:36357]	Infinity
TENM1	teneurin transmembrane protein 1 [Source:HGNC Symbol;Acc:HGNC:8117]	Infinity
RANP6	RAN pseudogene 6 [Source:HGNC Symbol;Acc:HGNC:39861]	Infinity
GOLGA6GP	golgin A6 family member G, pseudogene [Source:HGNC Symbol;Acc:HGNC:55709]	Infinity
SLC25A6P4	solute carrier family 25 member 6 pseudogene 4 [Source:HGNC Symbol;Acc:HGNC:43853]	Infinity
LINC02591	long intergenic non-protein coding RNA 2591 [Source:HGNC Symbol;Acc:HGNC:53901]	Infinity
SLC25A6P6	solute carrier family 25 member 6 pseudogene 6 [Source:HGNC Symbol;Acc:HGNC:43855]	Infinity
MRPL50P4	mitochondrial ribosomal protein L50 pseudogene 4 [Source:HGNC Symbol;Acc:HGNC:29722]	Infinity
IHO1	interactor of HORMAD1 1 [Source:HGNC Symbol;Acc:HGNC:27945]	Infinity
ZMAT1	zinc finger matrin-type 1 [Source:HGNC Symbol;Acc:HGNC:29377]	Infinity
MPIG6B	megakaryocyte and platelet inhibitory receptor G6b [Source:HGNC Symbol;Acc:HGNC:13937]	Infinity
CD84P1	CD84 pseudogene 1 [Source:HGNC Symbol;Acc:HGNC:55159]	Infinity
ARHGAP44-AS1	ARHGAP44 and MYOCD antisense RNA 1 [Source:HGNC Symbol;Acc:HGNC:55326]	Infinity
MUC2	mucin 2, oligomeric mucus/gel-forming [Source:HGNC Symbol;Acc:HGNC:7512]	Infinity
MUC6	mucin 6, oligomeric mucus/gel-forming [Source:HGNC Symbol;Acc:HGNC:7517]	Infinity
LINC02953	long intergenic non-protein coding RNA 2953 [Source:HGNC Symbol;Acc:HGNC:55970]	Infinity
GBP5	guanylate binding protein 5 [Source:HGNC Symbol;Acc:HGNC:19895]	Infinity
LINC02981	long intergenic non-protein coding RNA 2981 [Source:HGNC Symbol;Acc:HGNC:56055]	Infinity
HMGB3P8	high mobility group box 3 pseudogene 8 [Source:HGNC Symbol;Acc:HGNC:39300]	Infinity
LINC02910	long intergenic non-protein coding RNA 2910 [Source:HGNC Symbol;Acc:HGNC:26601]	Infinity
LINC02912	long intergenic non-protein coding RNA 2912 [Source:HGNC Symbol;Acc:HGNC:32295]	Infinity
GBX1	gastrulation brain homeobox 1 [Source:HGNC Symbol;Acc:HGNC:4185]	Infinity
UOX	urate oxidase (pseudogene) [Source:HGNC Symbol;Acc:HGNC:12575]	Infinity
LINC00384	long intergenic non-protein coding RNA 384 [Source:HGNC Symbol;Acc:HGNC:42711]	Infinity
CST13P	cystatin 13, pseudogene [Source:HGNC Symbol;Acc:HGNC:44335]	Infinity
RN7SL806P	RNA, 7SL, cytoplasmic 806, pseudogene [Source:HGNC Symbol;Acc:HGNC:46822]	Infinity
RBMXP4	RBMX pseudogene 4 [Source:HGNC Symbol;Acc:HGNC:34028]	Infinity
KCNK4-TEX40	KCNK4-TEX40 readthrough [Source:NCBI gene (formerly Entrezgene);Acc:106780802]	Infinity
LINC00336	long intergenic non-protein coding RNA 336 [Source:HGNC Symbol;Acc:HGNC:33813]	Infinity
LINC02994	long intergenic non-protein coding RNA 2994 [Source:HGNC Symbol;Acc:HGNC:56109]	Infinity
ZBED2	zinc finger BED-type containing 2 [Source:HGNC Symbol;Acc:HGNC:20710]	Infinity
TUFMP1	Tu translation elongation factor, mitochondrial pseudogene 1 [Source:HGNC Symbol;Acc:HGNC:12421]	Infinity
BRWD1-IT1	BRWD1 intronic transcript 1 [Source:HGNC Symbol;Acc:HGNC:41920]	Infinity
MAPK6P3	mitogen-activated protein kinase 6 pseudogene 3 [Source:HGNC Symbol;Acc:HGNC:18977]	Infinity
GULOP	gulonolactone (L-) oxidase, pseudogene [Source:HGNC Symbol;Acc:HGNC:4695]	Infinity
CNRIP1	cannabinoid receptor interacting protein 1 [Source:HGNC Symbol;Acc:HGNC:24546]	Infinity
LINC02831	long intergenic non-protein coding RNA 2831 [Source:HGNC Symbol;Acc:HGNC:54365]	Infinity
OR1J2	olfactory receptor family 1 subfamily J member 2 [Source:HGNC Symbol;Acc:HGNC:8209]	Infinity
GSDMA	gasdermin A [Source:HGNC Symbol;Acc:HGNC:13311]	Infinity
SNAP47-AS1	SNAP47 antisense RNA 1 [Source:HGNC Symbol;Acc:HGNC:41501]	Infinity
HOXD11	homeobox D11 [Source:HGNC Symbol;Acc:HGNC:5134]	Infinity
ENPP7P7	ectonucleotide pyrophosphatase/phosphodiesterase 7 pseudogene 7 [Source:HGNC Symbol;Acc:HGNC:48690]	Infinity
ENPP7P3	ectonucleotide pyrophosphatase/phosphodiesterase 7 pseudogene 3 [Source:HGNC Symbol;Acc:HGNC:48686]	Infinity
MIR1225	microRNA 1225 [Source:HGNC Symbol;Acc:HGNC:33931]	Infinity
LINC00244	long intergenic non-protein coding RNA 244 [Source:HGNC Symbol;Acc:HGNC:13245]	Infinity
ILDR1	immunoglobulin like domain containing receptor 1 [Source:HGNC Symbol;Acc:HGNC:28741]	Infinity
ENO1P3	enolase 1 pseudogene 3 [Source:HGNC Symbol;Acc:HGNC:37944]	Infinity
MIR1206	microRNA 1206 [Source:HGNC Symbol;Acc:HGNC:35272]	Infinity
LINC00269	long intergenic non-protein coding RNA 269 [Source:HGNC Symbol;Acc:HGNC:26586]	Infinity
LINC02873	long intergenic non-protein coding RNA 2873 [Source:HGNC Symbol;Acc:HGNC:26805]	Infinity
NMD3P1	NMD3 ribosome export adaptor pseudogene 1 [Source:HGNC Symbol;Acc:HGNC:22672]	Infinity
MIR1250	microRNA 1250 [Source:HGNC Symbol;Acc:HGNC:35316]	Infinity
SEPTIN7P11	septin 7 pseudogene 11 [Source:HGNC Symbol;Acc:HGNC:55090]	Infinity
LINC00226	long intergenic non-protein coding RNA 226 [Source:HGNC Symbol;Acc:HGNC:20168]	Infinity
LINC00222	long intergenic non-protein coding RNA 222 [Source:HGNC Symbol;Acc:HGNC:21560]	Infinity
ENSG00000256001	novel transcript	Infinity
GARIN5B	golgi associated RAB2 interactor family member 5B [Source:HGNC Symbol;Acc:HGNC:25278]	Infinity
PDE1A	phosphodiesterase 1A [Source:HGNC Symbol;Acc:HGNC:8774]	Infinity
DDX43P1	DEAD-box helicase 43 pseudogene 1 [Source:HGNC Symbol;Acc:HGNC:50780]	Infinity
GDF6	growth differentiation factor 6 [Source:HGNC Symbol;Acc:HGNC:4221]	Infinity
PPP1R2P6	protein phosphatase 1 regulatory inhibitor subunit 2 pseudogene 6 [Source:HGNC Symbol;Acc:HGNC:16321]	Infinity
MSRB3-AS1	MSRB3 antisense RNA 1 [Source:HGNC Symbol;Acc:HGNC:53386]	Infinity
LINC00189	long intergenic non-protein coding RNA 189 [Source:HGNC Symbol;Acc:HGNC:18461]	Infinity
BCAP31P2	B cell receptor associated protein 31 pseudogene 2 [Source:HGNC Symbol;Acc:HGNC:51324]	Infinity
TMEM119	transmembrane protein 119 [Source:HGNC Symbol;Acc:HGNC:27884]	Infinity
OR2A4	olfactory receptor family 2 subfamily A member 4 [Source:HGNC Symbol;Acc:HGNC:14729]	Infinity
ELAVL4	ELAV like RNA binding protein 4 [Source:HGNC Symbol;Acc:HGNC:3315]	Infinity
PDE4B	phosphodiesterase 4B [Source:HGNC Symbol;Acc:HGNC:8781]	Infinity
GARIN1B	golgi associated RAB2 interactor 1B [Source:HGNC Symbol;Acc:HGNC:30704]	Infinity
OR2H2	olfactory receptor family 2 subfamily H member 2 [Source:HGNC Symbol;Acc:HGNC:8253]	Infinity
RNU7-90P	RNA, U7 small nuclear 90 pseudogene [Source:HGNC Symbol;Acc:HGNC:45624]	Infinity
SBF1P2	SBF1 pseudogene 2 [Source:HGNC Symbol;Acc:HGNC:54552]	Infinity
PDE7B	phosphodiesterase 7B [Source:HGNC Symbol;Acc:HGNC:8792]	Infinity
GAS2L1P1	growth arrest specific 2 like 1 pseudogene 1 [Source:HGNC Symbol;Acc:HGNC:50293]	Infinity
NDUFA3P1	NADH:ubiquinone oxidoreductase subunit A3 pseudogene 1 [Source:HGNC Symbol;Acc:HGNC:45043]	Infinity
USP8P1	USP8 pseudogene 1 [Source:HGNC Symbol;Acc:HGNC:13987]	Infinity
CDC20B	cell division cycle 20B [Source:HGNC Symbol;Acc:HGNC:24222]	Infinity
TMEM270	transmembrane protein 270 [Source:HGNC Symbol;Acc:HGNC:23018]	Infinity
LINC02320	long intergenic non-protein coding RNA 2320 [Source:HGNC Symbol;Acc:HGNC:53239]	Infinity
LINC02318	long intergenic non-protein coding RNA 2318 [Source:HGNC Symbol;Acc:HGNC:53237]	Infinity
RN7SL165P	RNA, 7SL, cytoplasmic 165, pseudogene [Source:HGNC Symbol;Acc:HGNC:46181]	Infinity
LINC02324	long intergenic non-protein coding RNA 2324 [Source:HGNC Symbol;Acc:HGNC:53244]	Infinity
LINC02300	long intergenic non-protein coding RNA 2300 [Source:HGNC Symbol;Acc:HGNC:53219]	Infinity
SYT14	synaptotagmin 14 [Source:HGNC Symbol;Acc:HGNC:23143]	Infinity
TSPAN18	tetraspanin 18 [Source:HGNC Symbol;Acc:HGNC:20660]	Infinity
LINC02273	long intergenic non-protein coding RNA 2273 [Source:HGNC Symbol;Acc:HGNC:53188]	Infinity
LINC02268	long intergenic non-protein coding RNA 2268 [Source:HGNC Symbol;Acc:HGNC:53183]	Infinity
ENSG00000232124	novel transcript	Infinity
LINC02231	long intergenic non-protein coding RNA 2231 [Source:HGNC Symbol;Acc:HGNC:53100]	Infinity
SNX18P14	sorting nexin 18 pseudogene 14 [Source:HGNC Symbol;Acc:HGNC:39622]	Infinity
BCORP1	BCL6 corepressor pseudogene 1 [Source:HGNC Symbol;Acc:HGNC:23953]	Infinity
SNX18P13	sorting nexin 18 pseudogene 13 [Source:HGNC Symbol;Acc:HGNC:39621]	Infinity
LINC02266	long intergenic non-protein coding RNA 2266 [Source:HGNC Symbol;Acc:HGNC:53180]	Infinity
LINC02251	long intergenic non-protein coding RNA 2251 [Source:HGNC Symbol;Acc:HGNC:53149]	Infinity
DNAJB5-DT	DNAJB5 divergent transcript [Source:HGNC Symbol;Acc:HGNC:49846]	Infinity
TMEM252	transmembrane protein 252 [Source:HGNC Symbol;Acc:HGNC:28537]	Infinity
TM4SF19-DYNLT2B	TM4SF19-DYNLT2B readthrough (NMD candidate) [Source:HGNC Symbol;Acc:HGNC:49190]	Infinity
TMEM244	transmembrane protein 244 [Source:HGNC Symbol;Acc:HGNC:21571]	Infinity
CACNA1I	calcium voltage-gated channel subunit alpha1 I [Source:HGNC Symbol;Acc:HGNC:1396]	Infinity
SNTG2	syntrophin gamma 2 [Source:HGNC Symbol;Acc:HGNC:13741]	Infinity
CACNA1S	calcium voltage-gated channel subunit alpha1 S [Source:HGNC Symbol;Acc:HGNC:1397]	Infinity
VCAM1	vascular cell adhesion molecule 1 [Source:HGNC Symbol;Acc:HGNC:12663]	Infinity
TMEM235	transmembrane protein 235 [Source:HGNC Symbol;Acc:HGNC:27563]	Infinity
MANSC4	MANSC domain containing 4 [Source:HGNC Symbol;Acc:HGNC:40023]	Infinity
LOC124901882	novel transcript	Infinity
TMEM215	transmembrane protein 215 [Source:HGNC Symbol;Acc:HGNC:33816]	Infinity
IL9R	interleukin 9 receptor [Source:HGNC Symbol;Acc:HGNC:6030]	Infinity
KCNMB3P1	KCNMB3 pseudogene 1 [Source:HGNC Symbol;Acc:HGNC:6288]	Infinity
UNGP3	uracil-DNA glycosylase pseudogene 3 [Source:HGNC Symbol;Acc:HGNC:20036]	Infinity
RPL23P5	ribosomal protein L23 pseudogene 5 [Source:HGNC Symbol;Acc:HGNC:35747]	Infinity
PCDHA1	protocadherin alpha 1 [Source:HGNC Symbol;Acc:HGNC:8663]	Infinity
PCDHA9	protocadherin alpha 9 [Source:HGNC Symbol;Acc:HGNC:8675]	Infinity
ABCD1P4	ATP binding cassette subfamily D member 1 pseudogene 4 [Source:HGNC Symbol;Acc:HGNC:65]	Infinity
SALL3	spalt like transcription factor 3 [Source:HGNC Symbol;Acc:HGNC:10527]	Infinity
MRPS17P1	mitochondrial ribosomal protein S17 pseudogene 1 [Source:HGNC Symbol;Acc:HGNC:29734]	Infinity
MTCO3P29	MT-CO3 pseudogene 29 [Source:HGNC Symbol;Acc:HGNC:52132]	Infinity
LINC02213	long intergenic non-protein coding RNA 2213 [Source:HGNC Symbol;Acc:HGNC:53080]	Infinity
LINC02208	long intergenic non-protein coding RNA 2208 [Source:HGNC Symbol;Acc:HGNC:52978]	Infinity
SRRM1P3	serine/arginine repetitive matrix 1 pseudogene 3 [Source:HGNC Symbol;Acc:HGNC:38164]	Infinity
SLC25A1P1	solute carrier family 25 member 1 pseudogene 1 [Source:HGNC Symbol;Acc:HGNC:43845]	Infinity
RN7SL173P	RNA, 7SL, cytoplasmic 173, pseudogene [Source:HGNC Symbol;Acc:HGNC:46189]	Infinity
ENSG00000271860	novel transcript	Infinity
TTC14-DT	TTC14 divergent transcript [Source:HGNC Symbol;Acc:HGNC:52912]	Infinity
LINC02159	long intergenic non-protein coding RNA 2159 [Source:HGNC Symbol;Acc:HGNC:27749]	Infinity
KRT4	keratin 4 [Source:HGNC Symbol;Acc:HGNC:6441]	Infinity
PGAM1P4	phosphoglycerate mutase 1 pseudogene 4 [Source:HGNC Symbol;Acc:HGNC:42451]	Infinity
PGAM1P2	phosphoglycerate mutase 1 pseudogene 2 [Source:HGNC Symbol;Acc:HGNC:42449]	Infinity
PGAM1P3	phosphoglycerate mutase 1 pseudogene 3 [Source:HGNC Symbol;Acc:HGNC:42450]	Infinity
LINC02185	long intergenic non-protein coding RNA 2185 [Source:HGNC Symbol;Acc:HGNC:53047]	Infinity
LINC02178	long intergenic non-protein coding RNA 2178 [Source:HGNC Symbol;Acc:HGNC:53040]	Infinity
TPRX1	tetrapeptide repeat homeobox 1 [Source:HGNC Symbol;Acc:HGNC:32174]	Infinity
TLR7	toll like receptor 7 [Source:HGNC Symbol;Acc:HGNC:15631]	Infinity
OR4C6	olfactory receptor family 4 subfamily C member 6 [Source:HGNC Symbol;Acc:HGNC:14743]	Infinity
LINC02129	long intergenic non-protein coding RNA 2129 [Source:HGNC Symbol;Acc:HGNC:52988]	Infinity
H2AB1	H2A.B variant histone 1 [Source:HGNC Symbol;Acc:HGNC:22516]	Infinity
DYNLRB2	dynein light chain roadblock-type 2 [Source:HGNC Symbol;Acc:HGNC:15467]	Infinity
TMEM35A	transmembrane protein 35A [Source:HGNC Symbol;Acc:HGNC:25864]	Infinity
PDC-AS1	PDC antisense RNA 1 [Source:HGNC Symbol;Acc:HGNC:40432]	Infinity
LINC02198	long intergenic non-protein coding RNA 2198 [Source:HGNC Symbol;Acc:HGNC:53064]	Infinity
OPA1-AS1	OPA1 antisense RNA 1 [Source:HGNC Symbol;Acc:HGNC:40421]	Infinity
RFX8	regulatory factor X8 [Source:HGNC Symbol;Acc:HGNC:37253]	Infinity
RFX4	regulatory factor X4 [Source:HGNC Symbol;Acc:HGNC:9985]	Infinity
MYL2	myosin light chain 2 [Source:HGNC Symbol;Acc:HGNC:7583]	Infinity
MRPS16P1	mitochondrial ribosomal protein S16 pseudogene 1 [Source:HGNC Symbol;Acc:HGNC:29732]	Infinity
MYPN	myopalladin [Source:HGNC Symbol;Acc:HGNC:23246]	Infinity
NKILA	NF-kappaB interacting lncRNA [Source:HGNC Symbol;Acc:HGNC:51599]	Infinity
LINC02551	long intergenic non-protein coding RNA 2551 [Source:HGNC Symbol;Acc:HGNC:53586]	Infinity
ULK4P1	ULK4 pseudogene 1 [Source:HGNC Symbol;Acc:HGNC:15775]	Infinity
RNU7-30P	RNA, U7 small nuclear 30 pseudogene [Source:HGNC Symbol;Acc:HGNC:34126]	Infinity
LINC02513	long intergenic non-protein coding RNA 2513 [Source:HGNC Symbol;Acc:HGNC:53502]	Infinity
LINC02533	long intergenic non-protein coding RNA 2533 [Source:HGNC Symbol;Acc:HGNC:53566]	Infinity
NOVA2	NOVA alternative splicing regulator 2 [Source:HGNC Symbol;Acc:HGNC:7887]	Infinity
TRIM60P18	tripartite motif containing 60 pseudogene 18 [Source:HGNC Symbol;Acc:HGNC:38490]	Infinity
PCDH10	protocadherin 10 [Source:HGNC Symbol;Acc:HGNC:13404]	Infinity
OR7D2	olfactory receptor family 7 subfamily D member 2 [Source:HGNC Symbol;Acc:HGNC:8378]	Infinity
MTND5P28	MT-ND5 pseudogene 28 [Source:HGNC Symbol;Acc:HGNC:42290]	Infinity
RN7SL180P	RNA, 7SL, cytoplasmic 180, pseudogene [Source:HGNC Symbol;Acc:HGNC:46196]	Infinity
BARHL1	BarH like homeobox 1 [Source:HGNC Symbol;Acc:HGNC:953]	Infinity
PNMA6E	PNMA family member 6E [Source:HGNC Symbol;Acc:HGNC:50767]	Infinity
MTND5P42	MT-ND5 pseudogene 42 [Source:HGNC Symbol;Acc:HGNC:52321]	Infinity
SORCS3	sortilin related VPS10 domain containing receptor 3 [Source:HGNC Symbol;Acc:HGNC:16699]	Infinity
ENSG00000258926	novel transcript, antisense to PRKCH	Infinity
LINC02466	long intergenic non-protein coding RNA 2466 [Source:HGNC Symbol;Acc:HGNC:53405]	Infinity
MIX23P5	MIX23 pseudogene 5 [Source:HGNC Symbol;Acc:HGNC:45028]	Infinity
RGS4	regulator of G protein signaling 4 [Source:HGNC Symbol;Acc:HGNC:10000]	Infinity
RGS7	regulator of G protein signaling 7 [Source:HGNC Symbol;Acc:HGNC:10003]	Infinity
ZP1	zona pellucida glycoprotein 1 [Source:HGNC Symbol;Acc:HGNC:13187]	Infinity
NXNL1	nucleoredoxin like 1 [Source:HGNC Symbol;Acc:HGNC:25179]	Infinity
H2BP6	H2B histone pseudogene 6 [Source:HGNC Symbol;Acc:HGNC:42633]	Infinity
H2BP9	H2B histone pseudogene 9 [Source:HGNC Symbol;Acc:HGNC:54446]	Infinity
IGHV3-69-1	immunoglobulin heavy variable 3-69-1 (pseudogene) [Source:HGNC Symbol;Acc:HGNC:5631]	Infinity
PAX5	paired box 5 [Source:HGNC Symbol;Acc:HGNC:8619]	Infinity
LINC02434	long intergenic non-protein coding RNA 2434 [Source:HGNC Symbol;Acc:HGNC:53365]	Infinity
LINC02456	long intergenic non-protein coding RNA 2456 [Source:HGNC Symbol;Acc:HGNC:53389]	Infinity
LINC02454	long intergenic non-protein coding RNA 2454 [Source:HGNC Symbol;Acc:HGNC:53387]	Infinity
LINC02444	long intergenic non-protein coding RNA 2444 [Source:HGNC Symbol;Acc:HGNC:53376]	Infinity
DUX4L8	double homeobox 4 like 8 (pseudogene) [Source:HGNC Symbol;Acc:HGNC:38670]	Infinity
LOC105371430	novel transcript, antisense to C17orf97	Infinity
ENSG00000268472	novel transcript, antisense to C11orf34	Infinity
LINC02411	long intergenic non-protein coding RNA 2411 [Source:HGNC Symbol;Acc:HGNC:53340]	Infinity
TNP2	transition protein 2 [Source:HGNC Symbol;Acc:HGNC:11952]	Infinity
EBF1	EBF transcription factor 1 [Source:HGNC Symbol;Acc:HGNC:3126]	Infinity
UBA52P3	ubiquitin A-52 residue ribosomal protein fusion product 1 pseudogene 3 [Source:HGNC Symbol;Acc:HGNC:20056]	Infinity
UBA52P4	ubiquitin pseudogene	Infinity
ASS1P11	argininosuccinate synthetase 1 pseudogene 11 [Source:HGNC Symbol;Acc:HGNC:761]	Infinity
ASS1P14	argininosuccinate synthetase 1 pseudogene 14 [Source:HGNC Symbol;Acc:HGNC:764]	Infinity
TMSB4XP8	TMSB4X pseudogene 8 [Source:HGNC Symbol;Acc:HGNC:11885]	Infinity
TMSB4XP4	TMSB4X pseudogene 4 [Source:HGNC Symbol;Acc:HGNC:11886]	Infinity
RN7SL192P	RNA, 7SL, cytoplasmic 192, pseudogene [Source:HGNC Symbol;Acc:HGNC:46208]	Infinity
LINC02362	long intergenic non-protein coding RNA 2362 [Source:HGNC Symbol;Acc:HGNC:53284]	Infinity
LINC02384	long intergenic non-protein coding RNA 2384 [Source:HGNC Symbol;Acc:HGNC:53308]	Infinity
ARHGAP36	Rho GTPase activating protein 36 [Source:HGNC Symbol;Acc:HGNC:26388]	Infinity
ARHGAP15	Rho GTPase activating protein 15 [Source:HGNC Symbol;Acc:HGNC:21030]	Infinity
OR6J1	olfactory receptor family 6 subfamily J member 1 [Source:HGNC Symbol;Acc:HGNC:14707]	Infinity
ARHGAP28	Rho GTPase activating protein 28 [Source:HGNC Symbol;Acc:HGNC:25509]	Infinity
ULBP2	UL16 binding protein 2 [Source:HGNC Symbol;Acc:HGNC:14894]	Infinity
SUMO2P4	SUMO2 pseudogene 4 [Source:HGNC Symbol;Acc:HGNC:39014]	Infinity
FDCSP	follicular dendritic cell secreted protein [Source:HGNC Symbol;Acc:HGNC:19215]	Infinity
BTF3P9	basic transcription factor 3 pseudogene 9 [Source:HGNC Symbol;Acc:HGNC:38573]	Infinity
LUARIS	lncRNA upregulator of antiviral response interferon signaling [Source:HGNC Symbol;Acc:HGNC:40992]	Infinity
TEX37	testis expressed 37 [Source:HGNC Symbol;Acc:HGNC:26341]	Infinity
MIR342	microRNA 342 [Source:HGNC Symbol;Acc:HGNC:31778]	Infinity
SLC18A3	solute carrier family 18 member A3 [Source:HGNC Symbol;Acc:HGNC:10936]	Infinity
ZNF892	novel C2H2 type zinc finger protein	Infinity
RPS6KA2-IT1	RPS6KA2 intronic transcript 1 [Source:HGNC Symbol;Acc:HGNC:41378]	Infinity
TRIM42	tripartite motif containing 42 [Source:HGNC Symbol;Acc:HGNC:19014]	Infinity
ARL14	ADP ribosylation factor like GTPase 14 [Source:HGNC Symbol;Acc:HGNC:22974]	Infinity
ARHGAP19-SLIT1	ARHGAP19-SLIT1 readthrough (NMD candidate) [Source:HGNC Symbol;Acc:HGNC:48348]	Infinity
RBM17P3	RNA binding motif protein 17 pseudogene 3 [Source:HGNC Symbol;Acc:HGNC:50368]	Infinity
SETP22	SET pseudogene 22 [Source:HGNC Symbol;Acc:HGNC:42941]	Infinity
TOX2	TOX high mobility group box family member 2 [Source:HGNC Symbol;Acc:HGNC:16095]	Infinity
OR9Q1	olfactory receptor family 9 subfamily Q member 1 [Source:HGNC Symbol;Acc:HGNC:14724]	Infinity
PHF5GP	PHD finger protein 5G pseudogene [Source:HGNC Symbol;Acc:HGNC:23269]	Infinity
ENSG00000232528	pseudogene similar to F830045P16Rik	Infinity
RNU6-955P	RNA, U6 small nuclear 955, pseudogene [Source:HGNC Symbol;Acc:HGNC:47918]	Infinity
PKD2L2-DT	PKD2L2 divergent transcript [Source:HGNC Symbol;Acc:HGNC:55557]	Infinity
MIR23A	microRNA 23a [Source:HGNC Symbol;Acc:HGNC:31605]	Infinity
CNN2P6	calponin 2 pseudogene 6 [Source:HGNC Symbol;Acc:HGNC:39531]	Infinity
CNN2P1	calponin 2 pseudogene 1 [Source:HGNC Symbol;Acc:HGNC:39526]	Infinity
RNU6-80P	RNA, U6 small nuclear 80, pseudogene [Source:HGNC Symbol;Acc:HGNC:42570]	Infinity
NPIPB1P	nuclear pore complex interacting protein family member B1, pseudogene [Source:HGNC Symbol;Acc:HGNC:37452]	Infinity
MIR212	microRNA 212 [Source:HGNC Symbol;Acc:HGNC:31589]	Infinity
GJD4	gap junction protein delta 4 [Source:HGNC Symbol;Acc:HGNC:23296]	Infinity
COX6CP7	cytochrome c oxidase subunit 6C pseudogene 7 [Source:HGNC Symbol;Acc:HGNC:49359]	Infinity
SFXN4P1	SFXN4 pseudogene 1 [Source:HGNC Symbol;Acc:HGNC:54574]	Infinity
RNU6-88P	RNA, U6 small nuclear 88, pseudogene [Source:HGNC Symbol;Acc:HGNC:47051]	Infinity
EDAR	ectodysplasin A receptor [Source:HGNC Symbol;Acc:HGNC:2895]	Infinity
YWHAQP4	YWHAQ pseudogene 4 [Source:HGNC Symbol;Acc:HGNC:37683]	Infinity
CXADRP3	CXADR pseudogene 3 [Source:HGNC Symbol;Acc:HGNC:33974]	Infinity
MIR320E	microRNA 320e [Source:HGNC Symbol;Acc:HGNC:38230]	Infinity
RNU7-23P	RNA, U7 small nuclear 23 pseudogene [Source:HGNC Symbol;Acc:HGNC:34119]	Infinity
ENSG00000268650	novel transcript, antisense to PDE4C	Infinity
RNU6-703P	RNA, U6 small nuclear 703, pseudogene [Source:HGNC Symbol;Acc:HGNC:47666]	Infinity
RNU6-969P	RNA, U6 small nuclear 969, pseudogene [Source:HGNC Symbol;Acc:HGNC:47932]	Infinity
B3GALNT1P1	beta-1,3-N-acetylgalactosaminyltransferase 1 pseudogene 1 [Source:HGNC Symbol;Acc:HGNC:51302]	Infinity
MIR3177	microRNA 3177 [Source:HGNC Symbol;Acc:HGNC:38364]	Infinity
MIR3174	microRNA 3174 [Source:HGNC Symbol;Acc:HGNC:38264]	Infinity
MIR3164	microRNA 3164 [Source:HGNC Symbol;Acc:HGNC:38288]	Infinity
OR8J1	olfactory receptor family 8 subfamily J member 1 [Source:HGNC Symbol;Acc:HGNC:14855]	Infinity
TRIML2	tripartite motif family like 2 [Source:HGNC Symbol;Acc:HGNC:26378]	Infinity
MIR150	microRNA 150 [Source:HGNC Symbol;Acc:HGNC:31537]	Infinity
TSGA13	testis specific 13 [Source:HGNC Symbol;Acc:HGNC:12369]	Infinity
EFL1P1	elongation factor like GTPase 1 pseudogene 1 [Source:HGNC Symbol;Acc:HGNC:31739]	Infinity
IQCM	IQ motif containing M [Source:HGNC Symbol;Acc:HGNC:53443]	Infinity
MARK3P3	microtubule affinity regulating kinase 3 pseudogene 3 [Source:HGNC Symbol;Acc:HGNC:50314]	Infinity
RNU4-8P	RNA, U4 small nuclear 8, pseudogene [Source:HGNC Symbol;Acc:HGNC:10195]	Infinity
MIR140	microRNA 140 [Source:HGNC Symbol;Acc:HGNC:31527]	Infinity
PPM1B-DT	PPM1B divergent transcript [Source:HGNC Symbol;Acc:HGNC:55161]	Infinity
MIR553	microRNA 553 [Source:HGNC Symbol;Acc:HGNC:32809]	Infinity
ASS1P7	argininosuccinate synthetase 1 pseudogene 7 [Source:HGNC Symbol;Acc:HGNC:770]	Infinity
MIR581	microRNA 581 [Source:HGNC Symbol;Acc:HGNC:32837]	Infinity
ASS1P9	argininosuccinate synthetase 1 pseudogene 9 [Source:HGNC Symbol;Acc:HGNC:772]	Infinity
MIR508	microRNA 508 [Source:HGNC Symbol;Acc:HGNC:32145]	Infinity
MED28P7	mediator complex subunit 28 pseudogene 7 [Source:HGNC Symbol;Acc:HGNC:45084]	Infinity
FAM183BP	family with sequence similarity 183 member B, pseudogene [Source:HGNC Symbol;Acc:HGNC:34511]	Infinity
P2RY14	purinergic receptor P2Y14 [Source:HGNC Symbol;Acc:HGNC:16442]	Infinity
ERI3-IT1	ERI3 intronic transcript 1 [Source:HGNC Symbol;Acc:HGNC:41431]	Infinity
ZNF681	zinc finger protein 681 [Source:HGNC Symbol;Acc:HGNC:26457]	Infinity
ZNF676	zinc finger protein 676 [Source:HGNC Symbol;Acc:HGNC:20429]	Infinity
LINC02101	long intergenic non-protein coding RNA 2101 [Source:HGNC Symbol;Acc:HGNC:52956]	Infinity
NDUFB10P1	NADH:ubiquinone oxidoreductase subunit B10 pseudogene 1 [Source:HGNC Symbol;Acc:HGNC:52272]	Infinity
ZNF37CP	zinc finger protein 37C, pseudogene [Source:HGNC Symbol;Acc:HGNC:29445]	Infinity
PLA2G4C-AS1	PLA2G4C antisense RNA 1 [Source:HGNC Symbol;Acc:HGNC:51585]	Infinity
BCAS2P2	BCAS2 pseudogene 2 [Source:HGNC Symbol;Acc:HGNC:39595]	Infinity
C2orf73	chromosome 2 open reading frame 73 [Source:HGNC Symbol;Acc:HGNC:26861]	Infinity
C2orf66	chromosome 2 open reading frame 66 [Source:HGNC Symbol;Acc:HGNC:33809]	Infinity
LINC02037	long intergenic non-protein coding RNA 2037 [Source:HGNC Symbol;Acc:HGNC:52877]	Infinity
LINC02026	long intergenic non-protein coding RNA 2026 [Source:HGNC Symbol;Acc:HGNC:52861]	Infinity
LINC02058	long intergenic non-protein coding RNA 2058 [Source:HGNC Symbol;Acc:HGNC:52901]	Infinity
LINC02051	long intergenic non-protein coding RNA 2051 [Source:HGNC Symbol;Acc:HGNC:52891]	Infinity
ACADL	acyl-CoA dehydrogenase long chain [Source:HGNC Symbol;Acc:HGNC:88]	Infinity
HEATR9	HEAT repeat containing 9 [Source:HGNC Symbol;Acc:HGNC:26548]	Infinity
FRMD8P1	FERM domain containing 8 pseudogene 1 [Source:HGNC Symbol;Acc:HGNC:24690]	Infinity
PGAM1P10	phosphoglycerate mutase 1 pseudogene 10 [Source:HGNC Symbol;Acc:HGNC:42457]	Infinity
MIR548O	microRNA 548o [Source:HGNC Symbol;Acc:HGNC:35333]	Infinity
HMGB3P22	high mobility group box 3 pseudogene 22 [Source:HGNC Symbol;Acc:HGNC:39314]	Infinity
MIR548B	microRNA 548b [Source:HGNC Symbol;Acc:HGNC:32799]	Infinity
HMGB3P14	high mobility group box 3 pseudogene 14 [Source:HGNC Symbol;Acc:HGNC:39306]	Infinity
CAMTA1-IT1	CAMTA1 intronic transcript 1 [Source:HGNC Symbol;Acc:HGNC:41446]	Infinity
RNU6-1109P	RNA, U6 small nuclear 1109, pseudogene [Source:HGNC Symbol;Acc:HGNC:48072]	Infinity
LINC02088	long intergenic non-protein coding RNA 2088 [Source:HGNC Symbol;Acc:HGNC:52939]	Infinity
ARMH2	armadillo like helical domain containing 2 [Source:HGNC Symbol;Acc:HGNC:49394]	Infinity
NUBPL-DT	NUBPL divergent transcript [Source:HGNC Symbol;Acc:HGNC:55483]	Infinity
MIR483	microRNA 483 [Source:HGNC Symbol;Acc:HGNC:32340]	Infinity
IRF8	interferon regulatory factor 8 [Source:HGNC Symbol;Acc:HGNC:5358]	Infinity
MARVELD1	MARVEL domain containing 1 [Source:HGNC Symbol;Acc:HGNC:28674]	Infinity
RBBP4P5	RBBP4 pseudogene 5 [Source:HGNC Symbol;Acc:HGNC:42372]	Infinity
MIR425	microRNA 425 [Source:HGNC Symbol;Acc:HGNC:31882]	Infinity
GLI3	GLI family zinc finger 3 [Source:HGNC Symbol;Acc:HGNC:4319]	Infinity
GLI2	GLI family zinc finger 2 [Source:HGNC Symbol;Acc:HGNC:4318]	Infinity
HSFX2	heat shock transcription factor family, X-linked 2 [Source:HGNC Symbol;Acc:HGNC:32701]	Infinity
LOC124901220	Small nucleolar RNA U3 [Source:RFAM;Acc:RF00012]	Infinity
TGFB3-AS1	TGFB3 antisense RNA 1 [Source:HGNC Symbol;Acc:HGNC:53144]	Infinity
PRPF38AP1	PRP38 domain containing A pseudogene 1 [Source:HGNC Symbol;Acc:HGNC:44692]	Infinity
RLN1	relaxin 1 [Source:HGNC Symbol;Acc:HGNC:10026]	Infinity
ZNF532	zinc finger protein 532 [Source:HGNC Symbol;Acc:HGNC:30940]	Infinity
IRX1	iroquois homeobox 1 [Source:HGNC Symbol;Acc:HGNC:14358]	Infinity
IRX2	iroquois homeobox 2 [Source:HGNC Symbol;Acc:HGNC:14359]	Infinity
WFDC13	WAP four-disulfide core domain 13 [Source:HGNC Symbol;Acc:HGNC:16131]	Infinity
MPPED2	metallophosphoesterase domain containing 2 [Source:HGNC Symbol;Acc:HGNC:1180]	Infinity
USP12PX	USP12 pseudogene X-linked [Source:HGNC Symbol;Acc:HGNC:21410]	Infinity
KRT13	keratin 13 [Source:HGNC Symbol;Acc:HGNC:6415]	Infinity
KRT14	keratin 14 [Source:HGNC Symbol;Acc:HGNC:6416]	Infinity
KRT6B	keratin 6B [Source:HGNC Symbol;Acc:HGNC:6444]	Infinity
KRT75	keratin 75 [Source:HGNC Symbol;Acc:HGNC:24431]	Infinity
BTNL8	butyrophilin like 8 [Source:HGNC Symbol;Acc:HGNC:26131]	Infinity
KRT84	keratin 84 [Source:HGNC Symbol;Acc:HGNC:6461]	Infinity
TSHR	thyroid stimulating hormone receptor [Source:HGNC Symbol;Acc:HGNC:12373]	Infinity
ISL1	ISL LIM homeobox 1 [Source:HGNC Symbol;Acc:HGNC:6132]	Infinity
POM121L6P	POM121 transmembrane nucleoporin like 6, pseudogene [Source:HGNC Symbol;Acc:HGNC:31343]	Infinity
PLA2G5	phospholipase A2 group V [Source:HGNC Symbol;Acc:HGNC:9038]	Infinity
NUDT4B	nudix hydrolase 4B [Source:HGNC Symbol;Acc:HGNC:18012]	Infinity
MIR744	microRNA 744 [Source:HGNC Symbol;Acc:HGNC:33658]	Infinity
ZNF470	zinc finger protein 470 [Source:HGNC Symbol;Acc:HGNC:22220]	Infinity
CRCT1	cysteine rich C-terminal 1 [Source:HGNC Symbol;Acc:HGNC:29875]	Infinity
ST7-AS2	ST7 antisense RNA 2 [Source:HGNC Symbol;Acc:HGNC:16044]	Infinity
POM121L4P	POM121 transmembrane nucleoporin like 4, pseudogene [Source:HGNC Symbol;Acc:HGNC:19326]	Infinity
OR2A20P	olfactory receptor family 2 subfamily A member 20 pseudogene [Source:HGNC Symbol;Acc:HGNC:15413]	Infinity
RN7SL827P	RNA, 7SL, cytoplasmic 827, pseudogene [Source:HGNC Symbol;Acc:HGNC:46843]	Infinity
PGM5	phosphoglucomutase 5 [Source:HGNC Symbol;Acc:HGNC:8908]	Infinity
BECN2	beclin 2 [Source:HGNC Symbol;Acc:HGNC:38606]	Infinity
SREK1IP1P2	SREK1IP1 pseudogene 2 [Source:HGNC Symbol;Acc:HGNC:54505]	Infinity
RMST	rhabdomyosarcoma 2 associated transcript [Source:HGNC Symbol;Acc:HGNC:29893]	Infinity
EGOT	eosinophil granule ontogeny transcript [Source:HGNC Symbol;Acc:HGNC:37129]	Infinity
ABT1P1	activator of basal transcription 1 pseudogene 1 [Source:HGNC Symbol;Acc:HGNC:39557]	Infinity
SEC14L3	SEC14 like lipid binding 3 [Source:HGNC Symbol;Acc:HGNC:18655]	Infinity
C9orf85P2	chromosome 9 open reading frame 85 (C9orf85) pseudogene	Infinity
ZNF667-AS1	ZNF667 antisense RNA 1 (head to head) [Source:HGNC Symbol;Acc:HGNC:44321]	Infinity
TBC1D3C	TBC1 domain family member 3C [Source:HGNC Symbol;Acc:HGNC:24889]	Infinity
SNORD37	small nucleolar RNA, C/D box 37 [Source:HGNC Symbol;Acc:HGNC:10166]	Infinity
VN2R9P	vomeronasal 2 receptor 9, pseudogene [Source:HGNC Symbol;Acc:HGNC:33215]	Infinity
NGRNP2	neugrin, neurite outgrowth associated (NGRN) pseudogene	Infinity
SNORD51	small nucleolar RNA, C/D box 51 [Source:HGNC Symbol;Acc:HGNC:10201]	Infinity
UNC5B-AS1	UNC5B antisense RNA 1 [Source:HGNC Symbol;Acc:HGNC:45096]	Infinity
SOCS6P1	SOCS6 pseudogene 1 [Source:HGNC Symbol;Acc:HGNC:54990]	Infinity
ALDOAP1	ALDOA pseudogene 1 [Source:HGNC Symbol;Acc:HGNC:415]	Infinity
RPSAP66	ribosomal protein SA pseudogene 66 [Source:HGNC Symbol;Acc:HGNC:51916]	Infinity
MIR3609	microRNA 3609 [Source:HGNC Symbol;Acc:HGNC:38956]	Infinity
RPSAP45	ribosomal protein SA pseudogene 45 [Source:HGNC Symbol;Acc:HGNC:35857]	Infinity
RPSAP31	ribosomal protein SA pseudogene 31 [Source:HGNC Symbol;Acc:HGNC:35558]	Infinity
RNLS	renalase, FAD dependent amine oxidase [Source:HGNC Symbol;Acc:HGNC:25641]	Infinity
MIR657	microRNA 657 [Source:HGNC Symbol;Acc:HGNC:32913]	Infinity
IDI1P1	IDI1 pseudogene 1 [Source:HGNC Symbol;Acc:HGNC:54666]	Infinity
RPSAP22	ribosomal protein SA pseudogene 22 [Source:HGNC Symbol;Acc:HGNC:36435]	Infinity
MIR3657	microRNA 3657 [Source:HGNC Symbol;Acc:HGNC:38906]	Infinity
MIR608	microRNA 608 [Source:HGNC Symbol;Acc:HGNC:32864]	Infinity
ZNF302	zinc finger protein 302 [Source:HGNC Symbol;Acc:HGNC:13848]	Infinity
TMEM132D	transmembrane protein 132D [Source:HGNC Symbol;Acc:HGNC:29411]	Infinity
FAM53B-AS1	FAM53B antisense RNA 1 [Source:HGNC Symbol;Acc:HGNC:49499]	Infinity
RNU6-45P	RNA, U6 small nuclear 45, pseudogene [Source:HGNC Symbol;Acc:HGNC:34289]	Infinity
RN7SL836P	RNA, 7SL, cytoplasmic 836, pseudogene [Source:HGNC Symbol;Acc:HGNC:46852]	Infinity
MIR4650-1	microRNA 4650-1 [Source:HGNC Symbol;Acc:HGNC:41755]	Infinity
CEACAM18	CEA cell adhesion molecule 18 [Source:HGNC Symbol;Acc:HGNC:31949]	Infinity
RNU6-42P	RNA, U6 small nuclear 42, pseudogene [Source:HGNC Symbol;Acc:HGNC:34286]	Infinity
PI16	peptidase inhibitor 16 [Source:HGNC Symbol;Acc:HGNC:21245]	Infinity
MIR6780B	microRNA 6780b [Source:HGNC Symbol;Acc:HGNC:50237]	Infinity
FAM88F	family with sequence similarity 88 member F [Source:HGNC Symbol;Acc:HGNC:56162]	Infinity
COMETT	cytosolic oncogenic antisense to MET transcript [Source:HGNC Symbol;Acc:HGNC:51196]	Infinity
XIAPP2	X-linked inhibitor of apoptosis pseudogene 2 [Source:HGNC Symbol;Acc:HGNC:52376]	Infinity
VENTX	VENT homeobox [Source:HGNC Symbol;Acc:HGNC:13639]	Infinity
RPL3P12	ribosomal protein L3 pseudogene 12 [Source:HGNC Symbol;Acc:HGNC:36298]	Infinity
CBR3	carbonyl reductase 3 [Source:HGNC Symbol;Acc:HGNC:1549]	Infinity
RPSAP10	ribosomal protein SA pseudogene 10 [Source:HGNC Symbol;Acc:HGNC:31460]	Infinity
RPSAP14	ribosomal protein SA pseudogene 14 [Source:HGNC Symbol;Acc:HGNC:6506]	Infinity
RPS6P26	ribosomal protein S6 pseudogene 26 [Source:HGNC Symbol;Acc:HGNC:36713]	Infinity
RNASEH1P2	ribonuclease H1 pseudogene 2 [Source:HGNC Symbol;Acc:HGNC:18715]	Infinity
PRKCE-AS1	PRKCE antisense RNA 1 [Source:HGNC Symbol;Acc:HGNC:40474]	Infinity
FAM83A	family with sequence similarity 83 member A [Source:HGNC Symbol;Acc:HGNC:28210]	Infinity
CBY3	chibby family member 3 [Source:HGNC Symbol;Acc:HGNC:33278]	Infinity
MIR593	microRNA 593 [Source:HGNC Symbol;Acc:HGNC:32849]	Infinity
RPL18AP8	ribosomal protein L18a pseudogene 8 [Source:HGNC Symbol;Acc:HGNC:36984]	Infinity
RPL18AP9	ribosomal protein L18a (RPL18A) pseudogene	Infinity
WASHC5-AS1	WASHC5 antisense RNA 1 [Source:HGNC Symbol;Acc:HGNC:43440]	Infinity
CCDC148-AS1	CCDC148 antisense RNA 1 [Source:HGNC Symbol;Acc:HGNC:44134]	Infinity
CTNNA1-AS1	CTNNA1 antisense RNA 1 [Source:HGNC Symbol;Acc:HGNC:55535]	Infinity
H1-3	H1.3 linker histone, cluster member [Source:HGNC Symbol;Acc:HGNC:4717]	Infinity
H1-8	H1.8 linker histone [Source:HGNC Symbol;Acc:HGNC:18463]	Infinity
PIGR	polymeric immunoglobulin receptor [Source:HGNC Symbol;Acc:HGNC:8968]	Infinity
CYP4F34P	cytochrome P450 family 4 subfamily F member 34, pseudogene [Source:HGNC Symbol;Acc:HGNC:39953]	Infinity
LRRD1	leucine rich repeats and death domain containing 1 [Source:HGNC Symbol;Acc:HGNC:34300]	Infinity
S100A11P1	S100A11 pseudogene 1 [Source:HGNC Symbol;Acc:HGNC:10491]	Infinity
S100A11P2	S100A11 pseudogene 2 [Source:HGNC Symbol;Acc:HGNC:37840]	Infinity
OR11M1P	olfactory receptor family 11 subfamily M member 1 pseudogene [Source:HGNC Symbol;Acc:HGNC:15333]	Infinity
BNIP3P26	BCL2 interacting protein 3 pseudogene 26 [Source:HGNC Symbol;Acc:HGNC:49706]	Infinity
BNIP3P24	BCL2 interacting protein 3 pseudogene 24 [Source:HGNC Symbol;Acc:HGNC:49704]	Infinity
CXXC4	CXXC finger protein 4 [Source:HGNC Symbol;Acc:HGNC:24593]	Infinity
CCL4	C-C motif chemokine ligand 4 [Source:HGNC Symbol;Acc:HGNC:10630]	Infinity
CCL3	C-C motif chemokine ligand 3 [Source:HGNC Symbol;Acc:HGNC:10627]	Infinity
CCL2	C-C motif chemokine ligand 2 [Source:HGNC Symbol;Acc:HGNC:10618]	Infinity
MIR938	microRNA 938 [Source:HGNC Symbol;Acc:HGNC:33681]	Infinity
BNIP3P40	BCL2 interacting protein 3 pseudogene 40 [Source:HGNC Symbol;Acc:HGNC:49720]	Infinity
MACC1-DT	MACC1 divergent transcript [Source:HGNC Symbol;Acc:HGNC:55702]	Infinity
RN7SL846P	RNA, 7SL, cytoplasmic 846, pseudogene [Source:HGNC Symbol;Acc:HGNC:46862]	Infinity
CCN3	cellular communication network factor 3 [Source:HGNC Symbol;Acc:HGNC:7885]	Infinity
MIR6859-2	microRNA 6859-2 [Source:HGNC Symbol;Acc:HGNC:49954]	Infinity
CZIB-DT	CZIB divergent transcript [Source:HGNC Symbol;Acc:HGNC:55408]	Infinity
SLAMF1	signaling lymphocytic activation molecule family member 1 [Source:HGNC Symbol;Acc:HGNC:10903]	Infinity
LRRN2	leucine rich repeat neuronal 2 [Source:HGNC Symbol;Acc:HGNC:16914]	Infinity
LRRN1	leucine rich repeat neuronal 1 [Source:HGNC Symbol;Acc:HGNC:20980]	Infinity
CICP27	capicua transcriptional repressor pseudogene 27 [Source:HGNC Symbol;Acc:HGNC:48835]	Infinity
CICP25	capicua transcriptional repressor pseudogene 25 [Source:HGNC Symbol;Acc:HGNC:48837]	Infinity
NCR3	natural cytotoxicity triggering receptor 3 [Source:HGNC Symbol;Acc:HGNC:19077]	Infinity
RNU6-17P	RNA, U6 small nuclear 17, pseudogene [Source:HGNC Symbol;Acc:HGNC:34261]	Infinity
CICP13	capicua transcriptional repressor pseudogene 13 [Source:HGNC Symbol;Acc:HGNC:37907]	Infinity
ANKRD36BP2	ankyrin repeat domain 36B pseudogene 2 [Source:HGNC Symbol;Acc:HGNC:33607]	Infinity
CYP4F27P	cytochrome P450 family 4 subfamily F member 27, pseudogene [Source:HGNC Symbol;Acc:HGNC:39946]	Infinity
CD96	CD96 molecule [Source:HGNC Symbol;Acc:HGNC:16892]	Infinity
MIRLET7A1	microRNA let-7a-1 [Source:HGNC Symbol;Acc:HGNC:31476]	Infinity
KCTD9P3	potassium channel tetramerization domain containing 9 pseudogene 3 [Source:HGNC Symbol;Acc:HGNC:49912]	Infinity
KCTD9P1	potassium channel tetramerization domain containing 9 pseudogene 1 [Source:HGNC Symbol;Acc:HGNC:21428]	Infinity
MIRLET7F1	microRNA let-7f-1 [Source:HGNC Symbol;Acc:HGNC:31483]	Infinity
ENSG00000254519	novel transcript	Infinity
TARID	TCF21 antisense RNA inducing promoter demethylation [Source:HGNC Symbol;Acc:HGNC:50506]	Infinity
ZNF29P	zinc finger protein 29, pseudogene [Source:HGNC Symbol;Acc:HGNC:13080]	Infinity
RPL18AP14	ribosomal protein L18a pseudogene 14 [Source:HGNC Symbol;Acc:HGNC:36624]	Infinity
RPL18AP15	ribosomal protein L18a pseudogene 15 [Source:HGNC Symbol;Acc:HGNC:36010]	Infinity
RPL18AP16	ribosomal protein L18a pseudogene 16 [Source:HGNC Symbol;Acc:HGNC:36288]	Infinity
ENSG00000230725	novel transcript	Infinity
LCE1C	late cornified envelope 1C [Source:HGNC Symbol;Acc:HGNC:29464]	Infinity
LCE2C	late cornified envelope 2C [Source:HGNC Symbol;Acc:HGNC:29460]	Infinity
ENTR1P2	ENTR1 pseudogene 2 [Source:HGNC Symbol;Acc:HGNC:39164]	Infinity
ENTR1P1	ENTR1 pseudogene 1 [Source:HGNC Symbol;Acc:HGNC:29375]	Infinity
RSPO1	R-spondin 1 [Source:HGNC Symbol;Acc:HGNC:21679]	Infinity
ENSG00000205794	acyl-CoA thioesterase 7 (ACOT7) pseudogene	Infinity
CD200R1	CD200 receptor 1 [Source:HGNC Symbol;Acc:HGNC:24235]	Infinity
RPRM	reprimo, TP53 dependent G2 arrest mediator homolog [Source:HGNC Symbol;Acc:HGNC:24201]	Infinity
MIR3180-4	microRNA 3180-4 [Source:HGNC Symbol;Acc:HGNC:38920]	Infinity
ENSG00000229727	novel transcript	Infinity
CLEC4F	C-type lectin domain family 4 member F [Source:HGNC Symbol;Acc:HGNC:25357]	Infinity
CLEC4G	C-type lectin domain family 4 member G [Source:HGNC Symbol;Acc:HGNC:24591]	Infinity
CLEC1A	C-type lectin domain family 1 member A [Source:HGNC Symbol;Acc:HGNC:24355]	Infinity
FOLR2	folate receptor beta [Source:HGNC Symbol;Acc:HGNC:3793]	Infinity
HNRNPCP8	heterogeneous nuclear ribonucleoprotein C pseudogene 8 [Source:HGNC Symbol;Acc:HGNC:48819]	Infinity
CYP4Z1	cytochrome P450 family 4 subfamily Z member 1 [Source:HGNC Symbol;Acc:HGNC:20583]	Infinity
SMARCE1P1	SWI/SNF related, matrix associated, actin dependent regulator of chromatin, subfamily e, member 1 pseudogene 1 [Source:HGNC Symbol;Acc:HGNC:39731]	Infinity
SMARCE1P3	SWI/SNF related, matrix associated, actin dependent regulator of chromatin, subfamily e, member 1 pseudogene 3 [Source:HGNC Symbol;Acc:HGNC:39733]	Infinity
PRKD3-DT	PRKD3 divergent transcript [Source:HGNC Symbol;Acc:HGNC:55762]	Infinity
SOCS3-DT	SOCS3 divergent transcript [Source:HGNC Symbol;Acc:HGNC:52799]	Infinity
RNU6-25P	RNA, U6 small nuclear 25, pseudogene [Source:HGNC Symbol;Acc:HGNC:34251]	Infinity
RNU6-22P	RNA, U6 small nuclear 22, pseudogene [Source:HGNC Symbol;Acc:HGNC:34266]	Infinity
CDSN	corneodesmosin [Source:HGNC Symbol;Acc:HGNC:1802]	Infinity
FAM66E	family with sequence similarity 66 member E [Source:HGNC Symbol;Acc:HGNC:18735]	Infinity
FBXW7-AS1	FBXW7 antisense RNA 1 [Source:HGNC Symbol;Acc:HGNC:52397]	Infinity
OR6E1P	olfactory receptor family 6 subfamily E member 1 pseudogene [Source:HGNC Symbol;Acc:HGNC:14739]	Infinity
ATP6V0CP3	ATPase H+ transporting V0 subunit c pseudogene 3 [Source:HGNC Symbol;Acc:HGNC:40001]	Infinity
MARK2P19	MAP/microtubule affinity-regulating kinase 2, pseudogene	Infinity
NEBL	nebulette [Source:HGNC Symbol;Acc:HGNC:16932]	Infinity
TLR12P	toll like receptor 12, pseudogene [Source:HGNC Symbol;Acc:HGNC:31754]	Infinity
BSNDP2	BSND pseudogene 2 [Source:HGNC Symbol;Acc:HGNC:51537]	Infinity
RPL3P1	ribosomal protein L3 pseudogene 1 [Source:HGNC Symbol;Acc:HGNC:10352]	Infinity
FABP5P11	fatty acid binding protein 5 pseudogene 11 [Source:HGNC Symbol;Acc:HGNC:19328]	Infinity
FABP5P10	fatty acid binding protein 5 pseudogene 10 [Source:HGNC Symbol;Acc:HGNC:31066]	Infinity
KCNA3	potassium voltage-gated channel subfamily A member 3 [Source:HGNC Symbol;Acc:HGNC:6221]	Infinity
ADAM20	ADAM metallopeptidase domain 20 [Source:HGNC Symbol;Acc:HGNC:199]	Infinity
ADAM29	ADAM metallopeptidase domain 29 [Source:HGNC Symbol;Acc:HGNC:207]	Infinity
ADAM33	ADAM metallopeptidase domain 33 [Source:HGNC Symbol;Acc:HGNC:15478]	Infinity
HHLA3-AS1	HHLA3 antisense RNA 1 [Source:HGNC Symbol;Acc:HGNC:40277]	Infinity
POTEG	POTE ankyrin domain family member G [Source:HGNC Symbol;Acc:HGNC:33896]	Infinity
TNFRSF4	TNF receptor superfamily member 4 [Source:HGNC Symbol;Acc:HGNC:11918]	Infinity
KCNH5	potassium voltage-gated channel subfamily H member 5 [Source:HGNC Symbol;Acc:HGNC:6254]	Infinity
KCNH7	potassium voltage-gated channel subfamily H member 7 [Source:HGNC Symbol;Acc:HGNC:18863]	Infinity
KCNE2	potassium voltage-gated channel subfamily E regulatory subunit 2 [Source:HGNC Symbol;Acc:HGNC:6242]	Infinity
VNN3P	vanin 3, pseudogene [Source:HGNC Symbol;Acc:HGNC:16431]	Infinity
PIWIL3	piwi like RNA-mediated gene silencing 3 [Source:HGNC Symbol;Acc:HGNC:18443]	Infinity
KCNJ2	potassium inwardly rectifying channel subfamily J member 2 [Source:HGNC Symbol;Acc:HGNC:6263]	Infinity
KCNJ6	potassium inwardly rectifying channel subfamily J member 6 [Source:HGNC Symbol;Acc:HGNC:6267]	Infinity
KCNK2	potassium two pore domain channel subfamily K member 2 [Source:HGNC Symbol;Acc:HGNC:6277]	Infinity
NOP56P3	NOP56 ribonucleoprotein pseudogene 3 [Source:HGNC Symbol;Acc:HGNC:49801]	Infinity
CFAP141	cilia and flagella associated protein 141 [Source:HGNC Symbol;Acc:HGNC:32305]	Infinity
KCNQ3	potassium voltage-gated channel subfamily Q member 3 [Source:HGNC Symbol;Acc:HGNC:6297]	Infinity
KCNQ4	potassium voltage-gated channel subfamily Q member 4 [Source:HGNC Symbol;Acc:HGNC:6298]	Infinity
PSMB3P2	proteasome subunit beta 3 pseudogene 2 [Source:HGNC Symbol;Acc:HGNC:30150]	Infinity
KCNT1	potassium sodium-activated channel subfamily T member 1 [Source:HGNC Symbol;Acc:HGNC:18865]	Infinity
KCNT2	potassium sodium-activated channel subfamily T member 2 [Source:HGNC Symbol;Acc:HGNC:18866]	Infinity
RNU6-517P	RNA, U6 small nuclear 517, pseudogene [Source:HGNC Symbol;Acc:HGNC:47480]	Infinity
RNU1-129P	RNA, U1 small nuclear 129, pseudogene [Source:HGNC Symbol;Acc:HGNC:48471]	Infinity
ADAM18	ADAM metallopeptidase domain 18 [Source:HGNC Symbol;Acc:HGNC:196]	Infinity
PLD5	phospholipase D family member 5 [Source:HGNC Symbol;Acc:HGNC:26879]	Infinity
PLD4	phospholipase D family member 4 [Source:HGNC Symbol;Acc:HGNC:23792]	Infinity
RNU6-519P	RNA, U6 small nuclear 519, pseudogene [Source:HGNC Symbol;Acc:HGNC:47482]	Infinity
SPATA31A1	SPATA31 subfamily A member 1 [Source:HGNC Symbol;Acc:HGNC:23394]	Infinity
SUCLA2P1	SUCLA2 pseudogene 1 [Source:HGNC Symbol;Acc:HGNC:21632]	Infinity
ZNF473CR	ZNF473 cis regulating lncRNA [Source:HGNC Symbol;Acc:HGNC:56021]	Infinity
SPATA31C2	SPATA31 subfamily C member 2 [Source:HGNC Symbol;Acc:HGNC:24508]	Infinity
CKS1BP4	CDC28 protein kinase regulatory subunit 1B pseudogene 4 [Source:HGNC Symbol;Acc:HGNC:17395]	Infinity
SDCBPP2	syndecan binding protein pseudogene 2 [Source:HGNC Symbol;Acc:HGNC:44686]	Infinity
SDCBPP3	syndecan binding protein pseudogene 3 [Source:HGNC Symbol;Acc:HGNC:44687]	Infinity
KRT17P1	keratin 17 pseudogene 1 [Source:HGNC Symbol;Acc:HGNC:6428]	Infinity
CKS1BP2	CDC28 protein kinase regulatory subunit 1B pseudogene 2 [Source:HGNC Symbol;Acc:HGNC:24232]	Infinity
ATP5PBP5	ATP synthase peripheral stalk-membrane subunit b pseudogene 5 [Source:HGNC Symbol;Acc:HGNC:39746]	Infinity
ATP5PBP2	ATP synthase peripheral stalk-membrane subunit b pseudogene 2 [Source:HGNC Symbol;Acc:HGNC:39743]	Infinity
SORL1-AS1	SORL1 antisense RNA 1 [Source:HGNC Symbol;Acc:HGNC:55594]	Infinity
KRTAP4-16	keratin associated protein 4-16 [Source:HGNC Symbol;Acc:HGNC:18921]	Infinity
RNU6-534P	RNA, U6 small nuclear 534, pseudogene [Source:HGNC Symbol;Acc:HGNC:47497]	Infinity
ENSG00000204684	novel transcript	Infinity
RPL4P1	ribosomal protein L4 pseudogene 1 [Source:HGNC Symbol;Acc:HGNC:23551]	Infinity
IL13RA2	interleukin 13 receptor subunit alpha 2 [Source:HGNC Symbol;Acc:HGNC:5975]	Infinity
PGPEP1L	pyroglutamyl-peptidase I like [Source:HGNC Symbol;Acc:HGNC:27080]	Infinity
C1orf146	chromosome 1 open reading frame 146 [Source:HGNC Symbol;Acc:HGNC:24032]	Infinity
PLUT	PDX1 associated lncRNA, upregulator of transcription [Source:HGNC Symbol;Acc:HGNC:43698]	Infinity
CYB5AP3	cytochrome b5 type A pseudogene 3 [Source:HGNC Symbol;Acc:HGNC:2574]	Infinity
C1orf100	chromosome 1 open reading frame 100 [Source:HGNC Symbol;Acc:HGNC:30435]	Infinity
FXYD6P2	FXYD domain containing ion transport regulator 6 pseudogene 2 [Source:HGNC Symbol;Acc:HGNC:4032]	Infinity
GSG1	germ cell associated 1 [Source:HGNC Symbol;Acc:HGNC:19716]	Infinity
DDX39BP2	DEAD-box helicase 39B pseudogene 2 [Source:HGNC Symbol;Acc:HGNC:33461]	Infinity
FAM47A	family with sequence similarity 47 member A [Source:HGNC Symbol;Acc:HGNC:29962]	Infinity
FOSL2-AS1	FOSL2 antisense RNA 1 [Source:HGNC Symbol;Acc:HGNC:55784]	Infinity
NDST1-AS1	NDST1 antisense RNA 1 [Source:HGNC Symbol;Acc:HGNC:52899]	Infinity
RNY4P16	RNY4 pseudogene 16 [Source:HGNC Symbol;Acc:HGNC:34066]	Infinity
ENSG00000253574	novel transcript	Infinity
CGAS	cyclic GMP-AMP synthase [Source:HGNC Symbol;Acc:HGNC:21367]	Infinity
KRT18P7	keratin 18 pseudogene 7 [Source:HGNC Symbol;Acc:HGNC:20283]	Infinity
ENSG00000228566	novel transcript	Infinity
RN7SL431P	RNA, 7SL, cytoplasmic 431, pseudogene [Source:HGNC Symbol;Acc:HGNC:46447]	Infinity
PMP2	peripheral myelin protein 2 [Source:HGNC Symbol;Acc:HGNC:9117]	Infinity
RNU6-540P	RNA, U6 small nuclear 540, pseudogene [Source:HGNC Symbol;Acc:HGNC:47503]	Infinity
FGF14-AS2	FGF14 antisense RNA 2 [Source:HGNC Symbol;Acc:HGNC:44368]	Infinity
CYP2F1	cytochrome P450 family 2 subfamily F member 1 [Source:HGNC Symbol;Acc:HGNC:2632]	Infinity
KRTAP9-12P	keratin associated protein 9-12, pseudogene [Source:HGNC Symbol;Acc:HGNC:48873]	Infinity
TNFRSF11B	TNF receptor superfamily member 11b [Source:HGNC Symbol;Acc:HGNC:11909]	Infinity
DCUN1D2-AS	DCUN1D2 antisense RNA [Source:HGNC Symbol;Acc:HGNC:39889]	Infinity
PTCRA	pre T cell antigen receptor alpha [Source:HGNC Symbol;Acc:HGNC:21290]	Infinity
CYP2A7	cytochrome P450 family 2 subfamily A member 7 [Source:HGNC Symbol;Acc:HGNC:2611]	Infinity
CYP2A6	cytochrome P450 family 2 subfamily A member 6 [Source:HGNC Symbol;Acc:HGNC:2610]	Infinity
ST6GALNAC5	ST6 N-acetylgalactosaminide alpha-2,6-sialyltransferase 5 [Source:HGNC Symbol;Acc:HGNC:19342]	Infinity
CECR2	CECR2 histone acetyl-lysine reader [Source:HGNC Symbol;Acc:HGNC:1840]	Infinity
CECR7	cat eye syndrome chromosome region, candidate 7 [Source:HGNC Symbol;Acc:HGNC:1845]	Infinity
LINGO1-AS1	LINGO1 antisense RNA 1 [Source:HGNC Symbol;Acc:HGNC:27368]	Infinity
TNFRSF13B	TNF receptor superfamily member 13B [Source:HGNC Symbol;Acc:HGNC:18153]	Infinity
KBTBD11-OT1	KBTBD11 overlapping transcript 1 [Source:HGNC Symbol;Acc:HGNC:49147]	Infinity
KLK10	kallikrein related peptidase 10 [Source:HGNC Symbol;Acc:HGNC:6358]	Infinity
ADGRF5P1	adhesion G protein-coupled receptor F5 pseudogene 1 [Source:HGNC Symbol;Acc:HGNC:32922]	Infinity
ATP5PDP2	ATP synthase peripheral stalk subunit d pseudogene 2 [Source:HGNC Symbol;Acc:HGNC:49624]	Infinity
ENSG00000226097	novel transcript	Infinity
MRPS18CP7	MRPS18C pseudogene 7 [Source:HGNC Symbol;Acc:HGNC:44530]	Infinity
RTP2	receptor transporter protein 2 [Source:HGNC Symbol;Acc:HGNC:32486]	Infinity
RTP3	receptor transporter protein 3 [Source:HGNC Symbol;Acc:HGNC:15572]	Infinity
RNU7-134P	RNA, U7 small nuclear 134 pseudogene [Source:HGNC Symbol;Acc:HGNC:45668]	Infinity
FAM178B	family with sequence similarity 178 member B [Source:HGNC Symbol;Acc:HGNC:28036]	Infinity
RNU5A-8P	RNA, U5A small nuclear 8, pseudogene [Source:HGNC Symbol;Acc:HGNC:42530]	Infinity
UBE2NL	ubiquitin conjugating enzyme E2 N like (gene/pseudogene) [Source:HGNC Symbol;Acc:HGNC:31710]	Infinity
RN7SL444P	RNA, 7SL, cytoplasmic 444, pseudogene [Source:HGNC Symbol;Acc:HGNC:46460]	Infinity
COX20P2	COX20 pseudogene 2 [Source:HGNC Symbol;Acc:HGNC:43772]	Infinity
RN7SL200P	RNA, 7SL, cytoplasmic 200, pseudogene [Source:HGNC Symbol;Acc:HGNC:46216]	Infinity
ADGRE4P	adhesion G protein-coupled receptor E4, pseudogene [Source:HGNC Symbol;Acc:HGNC:19240]	Infinity
ENSG00000202231	novel transcript	Infinity
RNU1-124P	RNA, U1 small nuclear 124, pseudogene [Source:HGNC Symbol;Acc:HGNC:48466]	Infinity
RPL6P9	ribosomal protein L6 pseudogene 9 [Source:HGNC Symbol;Acc:HGNC:36484]	Infinity
CHL1	cell adhesion molecule L1 like [Source:HGNC Symbol;Acc:HGNC:1939]	Infinity
UBE2V1P11	UBE2V1 pseudogene 11 [Source:HGNC Symbol;Acc:HGNC:44896]	Infinity
UBE2V1P13	UBE2V1 pseudogene 13 [Source:HGNC Symbol;Acc:HGNC:52411]	Infinity
FCF1P6	FCF1 pseudogene 6 [Source:HGNC Symbol;Acc:HGNC:44618]	Infinity
RPL37AP8	ribosomal protein L37a pseudogene 8 [Source:HGNC Symbol;Acc:HGNC:35645]	Infinity
RNF182	ring finger protein 182 [Source:HGNC Symbol;Acc:HGNC:28522]	Infinity
CCDC92B	coiled-coil domain containing 92B [Source:HGNC Symbol;Acc:HGNC:52279]	Infinity
KRT90P	keratin 90, pseudogene [Source:HGNC Symbol;Acc:HGNC:30195]	Infinity
KRT8P1	keratin 8 pseudogene 1 [Source:HGNC Symbol;Acc:HGNC:20281]	Infinity
MROH5	maestro heat like repeat family member 5 (gene/pseudogene) [Source:HGNC Symbol;Acc:HGNC:42976]	Infinity
SLC46A3	solute carrier family 46 member 3 [Source:HGNC Symbol;Acc:HGNC:27501]	Infinity
MTUS2	microtubule associated scaffold protein 2 [Source:HGNC Symbol;Acc:HGNC:20595]	Infinity
RNU7-125P	RNA, U7 small nuclear 125 pseudogene [Source:HGNC Symbol;Acc:HGNC:45659]	Infinity
OR4C13	olfactory receptor family 4 subfamily C member 13 [Source:HGNC Symbol;Acc:HGNC:15169]	Infinity
SHOC1	shortage in chiasmata 1 [Source:HGNC Symbol;Acc:HGNC:26535]	Infinity
CIB3	calcium and integrin binding family member 3 [Source:HGNC Symbol;Acc:HGNC:24580]	Infinity
HHATL-AS1	HHATL antisense RNA 1 [Source:HGNC Symbol;Acc:HGNC:42439]	Infinity
UBE2Q2P11	UBE2Q2 pseudogene 11 [Source:HGNC Symbol;Acc:HGNC:49522]	Infinity
RPL5P27	ribosomal protein L5 pseudogene 27 [Source:HGNC Symbol;Acc:HGNC:36172]	Infinity
RPL5P29	ribosomal protein L5 pseudogene 29 [Source:HGNC Symbol;Acc:HGNC:36335]	Infinity
NDUFAB1P1	NADH:ubiquinone oxidoreductase subunit AB1 pseudogene 1 [Source:HGNC Symbol;Acc:HGNC:52265]	Infinity
POMC	proopiomelanocortin [Source:HGNC Symbol;Acc:HGNC:9201]	Infinity
HMGB1P27	high mobility group box 1 pseudogene 27 [Source:HGNC Symbol;Acc:HGNC:39118]	Infinity
HMGB1P26	high mobility group box 1 pseudogene 26 [Source:HGNC Symbol;Acc:HGNC:39117]	Infinity
HMGB1P22	high mobility group box 1 pseudogene 22 [Source:HGNC Symbol;Acc:HGNC:39107]	Infinity
GGTLC2	gamma-glutamyltransferase light chain 2 [Source:HGNC Symbol;Acc:HGNC:18596]	Infinity
GAPDHP48	glyceraldehyde 3 phosphate dehydrogenase pseudogene 48 [Source:HGNC Symbol;Acc:HGNC:37805]	Infinity
LERFS	lncRNA negative regulator of fibroblast-like synoviocyte migration, SYNCRIP interacting [Source:HGNC Symbol;Acc:HGNC:51182]	Infinity
HMGB1P50	high mobility group box 1 pseudogene 50 [Source:HGNC Symbol;Acc:HGNC:52368]	Infinity
HMGB1P49	high mobility group box 1 pseudogene 49 [Source:HGNC Symbol;Acc:HGNC:39282]	Infinity
HMGB1P48	high mobility group box 1 pseudogene 48 [Source:HGNC Symbol;Acc:HGNC:39281]	Infinity
GAPDHP21	glyceraldehyde 3 phosphate dehydrogenase pseudogene 21 [Source:HGNC Symbol;Acc:HGNC:37773]	Infinity
HMGB1P40	high mobility group box 1 pseudogene 40 [Source:HGNC Symbol;Acc:HGNC:39187]	Infinity
GAPDHP39	glyceraldehyde 3 phosphate dehydrogenase pseudogene 39 [Source:HGNC Symbol;Acc:HGNC:37796]	Infinity
GAPDHP37	glyceraldehyde 3 phosphate dehydrogenase pseudogene 37 [Source:HGNC Symbol;Acc:HGNC:37791]	Infinity
IGHEP2	immunoglobulin heavy constant epsilon P2 (pseudogene) [Source:HGNC Symbol;Acc:HGNC:5524]	Infinity
IGSF21	immunoglobin superfamily member 21 [Source:HGNC Symbol;Acc:HGNC:28246]	Infinity
GAPDHP76	glyceraldehyde-3-phosphate dehydrogenase pseudogene 76 [Source:HGNC Symbol;Acc:HGNC:50649]	Infinity
GPS2P2	G protein pathway suppressor 2 pseudogene 2 [Source:HGNC Symbol;Acc:HGNC:49623]	Infinity
RNU4-72P	RNA, U4 small nuclear 72, pseudogene [Source:HGNC Symbol;Acc:HGNC:47008]	Infinity
ACP7	acid phosphatase 7, tartrate resistant (putative) [Source:HGNC Symbol;Acc:HGNC:33781]	Infinity
SLC24A3-AS1	SLC24A3 antisense RNA 1 [Source:HGNC Symbol;Acc:HGNC:40540]	Infinity
CTRB2	chymotrypsinogen B2 [Source:HGNC Symbol;Acc:HGNC:2522]	Infinity
MIR7845	microRNA 7845 [Source:HGNC Symbol;Acc:HGNC:50267]	Infinity
ANKRD20A9P	ankyrin repeat domain 20 family member A9, pseudogene [Source:HGNC Symbol;Acc:HGNC:42023]	Infinity
EPGN	epithelial mitogen [Source:HGNC Symbol;Acc:HGNC:17470]	Infinity
RN7SL644P	RNA, 7SL, cytoplasmic 644, pseudogene [Source:HGNC Symbol;Acc:HGNC:46660]	Infinity
ENSG00000238295	novel transcript	Infinity
KARS1P1	lysyl-tRNA synthetase 1 pseudogene 1 [Source:HGNC Symbol;Acc:HGNC:39207]	Infinity
GUCY2C-AS1	GUCY2C antisense RNA 1 [Source:HGNC Symbol;Acc:HGNC:56054]	Infinity
MS4A1	membrane spanning 4-domains A1 [Source:HGNC Symbol;Acc:HGNC:7315]	Infinity
ACKR4	atypical chemokine receptor 4 [Source:HGNC Symbol;Acc:HGNC:1611]	Infinity
ACKR3	atypical chemokine receptor 3 [Source:HGNC Symbol;Acc:HGNC:23692]	Infinity
LMX1B-DT	LMX1B divergent transcript [Source:HGNC Symbol;Acc:HGNC:55849]	Infinity
MRPL36P1	mitochondrial ribosomal protein L36 pseudogene 1 [Source:HGNC Symbol;Acc:HGNC:29708]	Infinity
LOC100652871	glutathione S-transferase (GST) theta pseudogene	Infinity
C10orf90	chromosome 10 open reading frame 90 [Source:HGNC Symbol;Acc:HGNC:26563]	Infinity
VDAC3P1	voltage dependent anion channel 3 pseudogene 1 [Source:HGNC Symbol;Acc:HGNC:20722]	Infinity
SLC26A5	solute carrier family 26 member 5 [Source:HGNC Symbol;Acc:HGNC:9359]	Infinity
HERC2P5	HERC2 pseudogene 5 [Source:HGNC Symbol;Acc:HGNC:4873]	Infinity
ENSG00000202434	novel transcript	Infinity
CDK8P2	cyclin dependent kinase 8 pseudogene 2 [Source:HGNC Symbol;Acc:HGNC:52296]	Infinity
RNU4-89P	RNA, U4 small nuclear 89, pseudogene [Source:HGNC Symbol;Acc:HGNC:47025]	Infinity
KLKP1	kallikrein pseudogene 1 [Source:HGNC Symbol;Acc:HGNC:21260]	Infinity
CYCSP52	CYCS pseudogene 52 [Source:HGNC Symbol;Acc:HGNC:24393]	Infinity
CYCSP51	CYCS pseudogene 51 [Source:HGNC Symbol;Acc:HGNC:24383]	Infinity
USP12-DT	USP12 divergent transcript [Source:HGNC Symbol;Acc:HGNC:39962]	Infinity
IGFBP7-AS1	IGFBP7 antisense RNA 1 [Source:HGNC Symbol;Acc:HGNC:40296]	Infinity
CYCSP38	CYCS pseudogene 38 [Source:HGNC Symbol;Acc:HGNC:24411]	Infinity
GFRA1	GDNF family receptor alpha 1 [Source:HGNC Symbol;Acc:HGNC:4243]	Infinity
RNU5F-1	RNA, U5F small nuclear 1 [Source:HGNC Symbol;Acc:HGNC:10216]	Infinity
PICSAR	P38 inhibited cutaneous squamous cell carcinoma associated lincRNA [Source:HGNC Symbol;Acc:HGNC:19725]	Infinity
RPS27AP19	RPS27A pseudogene 19 [Source:HGNC Symbol;Acc:HGNC:52298]	Infinity
HMBOX1-IT1	HMBOX1 intronic transcript 1 [Source:HGNC Symbol;Acc:HGNC:43632]	Infinity
L3MBTL4-AS1	L3MBTL4 antisense RNA 1 [Source:HGNC Symbol;Acc:HGNC:51320]	Infinity
LY6G6F-LY6G6D	LY6G6F-LY6G6D readthrough [Source:HGNC Symbol;Acc:HGNC:38821]	Infinity
EQTN	equatorin [Source:HGNC Symbol;Acc:HGNC:1359]	Infinity
VOPP1-DT	VOPP1 divergent transcript [Source:HGNC Symbol;Acc:HGNC:55874]	Infinity
CCBE1	collagen and calcium binding EGF domains 1 [Source:HGNC Symbol;Acc:HGNC:29426]	Infinity
MIR5094	microRNA 5094 [Source:HGNC Symbol;Acc:HGNC:43519]	Infinity
FABP5P3	fatty acid binding protein 5 pseudogene 3 [Source:HGNC Symbol;Acc:HGNC:22573]	Infinity
MIR5089	microRNA 5089 [Source:HGNC Symbol;Acc:HGNC:43536]	Infinity
EEF1GP2	eukaryotic translation elongation factor 1 gamma pseudogene 2 [Source:HGNC Symbol;Acc:HGNC:44557]	Infinity
LRRC32	leucine rich repeat containing 32 [Source:HGNC Symbol;Acc:HGNC:4161]	Infinity
LRRC31	leucine rich repeat containing 31 [Source:HGNC Symbol;Acc:HGNC:26261]	Infinity
FXNP2	frataxin pseudogene 2 [Source:HGNC Symbol;Acc:HGNC:51607]	Infinity
LRRC3B	leucine rich repeat containing 3B [Source:HGNC Symbol;Acc:HGNC:28105]	Infinity
EEF1GP7	eukaryotic translation elongation factor 1 gamma pseudogene 7 [Source:HGNC Symbol;Acc:HGNC:44562]	Infinity
ENSG00000226506	novel transcript	Infinity
LRRC55	leucine rich repeat containing 55 [Source:HGNC Symbol;Acc:HGNC:32324]	Infinity
UBE2V1P3	UBE2V1 pseudogene 3 [Source:HGNC Symbol;Acc:HGNC:23983]	Infinity
ROPN1L-AS1	ROPN1L antisense RNA 1 [Source:HGNC Symbol;Acc:HGNC:39984]	Infinity
BEND4	BEN domain containing 4 [Source:HGNC Symbol;Acc:HGNC:23815]	Infinity
LEXM	lymphocyte expansion molecule [Source:HGNC Symbol;Acc:HGNC:26854]	Infinity
ERFL	ETS repressor factor like [Source:HGNC Symbol;Acc:HGNC:53894]	Infinity
SPTBN1-AS1	SPTBN1 antisense RNA 1 [Source:HGNC Symbol;Acc:HGNC:40562]	Infinity
ACE2-DT	ACE2 divergent transcript [Source:HGNC Symbol;Acc:HGNC:56255]	Infinity
PRH2	proline rich protein HaeIII subfamily 2 [Source:HGNC Symbol;Acc:HGNC:9367]	Infinity
HMGCLL1	3-hydroxymethyl-3-methylglutaryl-CoA lyase like 1 [Source:HGNC Symbol;Acc:HGNC:21359]	Infinity
GASK1A	golgi associated kinase 1A [Source:HGNC Symbol;Acc:HGNC:24485]	Infinity
PDZRN3	PDZ domain containing ring finger 3 [Source:HGNC Symbol;Acc:HGNC:17704]	Infinity
KLF8P1	Kruppel like factor 8 pseudogene 1 [Source:HGNC Symbol;Acc:HGNC:41520]	Infinity
RNU6-759P	RNA, U6 small nuclear 759, pseudogene [Source:HGNC Symbol;Acc:HGNC:47722]	Infinity
PRND	prion like protein doppel [Source:HGNC Symbol;Acc:HGNC:15748]	Infinity
PRM3	protamine 3 [Source:HGNC Symbol;Acc:HGNC:13732]	Infinity
MIR5009	microRNA 5009 [Source:HGNC Symbol;Acc:HGNC:43458]	Infinity
ENSG00000275465	novel transcript	Infinity
PRR9	proline rich 9 [Source:HGNC Symbol;Acc:HGNC:32057]	Infinity
PLA2G4A	phospholipase A2 group IVA [Source:HGNC Symbol;Acc:HGNC:9035]	Infinity
HSPD1P2	heat shock protein family D (Hsp60) member 1 pseudogene 2 [Source:HGNC Symbol;Acc:HGNC:5263]	Infinity
S100B	S100 calcium binding protein B [Source:HGNC Symbol;Acc:HGNC:10500]	Infinity
S100Z	S100 calcium binding protein Z [Source:HGNC Symbol;Acc:HGNC:30367]	Infinity
RPL32P11	ribosomal protein L32 pseudogene 11 [Source:HGNC Symbol;Acc:HGNC:35723]	Infinity
RN7SL684P	RNA, 7SL, cytoplasmic 684, pseudogene [Source:HGNC Symbol;Acc:HGNC:46700]	Infinity
IMMTP1	inner membrane mitochondrial protein pseudogene 1 [Source:HGNC Symbol;Acc:HGNC:6048]	Infinity
ENSG00000200063	novel transcript	Infinity
RPL32P26	ribosomal protein L32 pseudogene 26 [Source:HGNC Symbol;Acc:HGNC:36027]	Infinity
NCOR1P3	NCOR1 pseudogene 3 [Source:HGNC Symbol;Acc:HGNC:42996]	Infinity
HNRNPDLP1	HNRNPDL pseudogene 1 [Source:HGNC Symbol;Acc:HGNC:48752]	Infinity
VDAC1P7	voltage dependent anion channel 1 pseudogene 7 [Source:HGNC Symbol;Acc:HGNC:37482]	Infinity
UBE2V2P2	ubiquitin conjugating enzyme E2 V2 pseudogene 2 [Source:HGNC Symbol;Acc:HGNC:44887]	Infinity
SLC24A2	solute carrier family 24 member 2 [Source:HGNC Symbol;Acc:HGNC:10976]	Infinity
UNC93B2	unc-93 homolog B2 (pseudogene) [Source:HGNC Symbol;Acc:HGNC:13482]	Infinity
SLC24A3	solute carrier family 24 member 3 [Source:HGNC Symbol;Acc:HGNC:10977]	Infinity
PSG1	pregnancy specific beta-1-glycoprotein 1 [Source:HGNC Symbol;Acc:HGNC:9514]	Infinity
PSG3	pregnancy specific beta-1-glycoprotein 3 [Source:HGNC Symbol;Acc:HGNC:9520]	Infinity
PSG2	pregnancy specific beta-1-glycoprotein 2 [Source:HGNC Symbol;Acc:HGNC:9519]	Infinity
ACTG1P9	actin gamma 1 pseudogene 9 [Source:HGNC Symbol;Acc:HGNC:154]	Infinity
RNU5D-1	RNA, U5D small nuclear 1 [Source:HGNC Symbol;Acc:HGNC:10214]	Infinity
PSG4	pregnancy specific beta-1-glycoprotein 4 [Source:HGNC Symbol;Acc:HGNC:9521]	Infinity
SIGLEC15	sialic acid binding Ig like lectin 15 [Source:HGNC Symbol;Acc:HGNC:27596]	Infinity
SIGLEC12	sialic acid binding Ig like lectin 12 [Source:HGNC Symbol;Acc:HGNC:15482]	Infinity
NMBR	neuromedin B receptor [Source:HGNC Symbol;Acc:HGNC:7843]	Infinity
SULT1C2P1	sulfotransferase family 1C member 2 pseudogene 1 [Source:HGNC Symbol;Acc:HGNC:33545]	Infinity
RNU6-1337P	RNA, U6 small nuclear 1337, pseudogene [Source:HGNC Symbol;Acc:HGNC:48300]	Infinity
LRRC57P1	LRRC57 pseudogene 1 [Source:HGNC Symbol;Acc:HGNC:54680]	Infinity
SSXP10	SSX family pseudogene 10 [Source:HGNC Symbol;Acc:HGNC:30638]	Infinity
KCTD8	potassium channel tetramerization domain containing 8 [Source:HGNC Symbol;Acc:HGNC:22394]	Infinity
MIR181B1	microRNA 181b-1 [Source:HGNC Symbol;Acc:HGNC:31550]	Infinity
RN7SL678P	RNA, 7SL, cytoplasmic 678, pseudogene [Source:HGNC Symbol;Acc:HGNC:46694]	Infinity
CSF2RA	colony stimulating factor 2 receptor subunit alpha [Source:HGNC Symbol;Acc:HGNC:2435]	Infinity
SNRPGP3	small nuclear ribonucleoprotein polypeptide G pseudogene 3 [Source:HGNC Symbol;Acc:HGNC:39322]	Infinity
SNRPGP4	small nuclear ribonucleoprotein polypeptide G pseudogene 4 [Source:HGNC Symbol;Acc:HGNC:39323]	Infinity
SNRPGP8	small nuclear ribonucleoprotein polypeptide G pseudogene 8 [Source:HGNC Symbol;Acc:HGNC:39327]	Infinity
RASA4B	RAS p21 protein activator 4B [Source:HGNC Symbol;Acc:HGNC:35202]	Infinity
PTGIS	prostaglandin I2 synthase [Source:HGNC Symbol;Acc:HGNC:9603]	Infinity
NCAM2	neural cell adhesion molecule 2 [Source:HGNC Symbol;Acc:HGNC:7657]	Infinity
ENSG00000263574	novel transcript	Infinity
RNU7-193P	RNA, U7 small nuclear 193 pseudogene [Source:HGNC Symbol;Acc:HGNC:45727]	Infinity
SNRPCP13	small nuclear ribonucleoprotein polypeptide C pseudogene 13 [Source:HGNC Symbol;Acc:HGNC:49828]	Infinity
SNRPCP17	small nuclear ribonucleoprotein polypeptide C pseudogene 17 [Source:HGNC Symbol;Acc:HGNC:49832]	Infinity
SNRPCP11	small nuclear ribonucleoprotein polypeptide C pseudogene 11 [Source:HGNC Symbol;Acc:HGNC:49826]	Infinity
SNRPCP10	small nuclear ribonucleoprotein polypeptide C pseudogene 10 [Source:HGNC Symbol;Acc:HGNC:49825]	Infinity
IGSF3P1	IGSF3 pseudogene 1 [Source:HGNC Symbol;Acc:HGNC:55895]	Infinity
GSTA8P	glutathione S-transferase alpha 8, pseudogene [Source:HGNC Symbol;Acc:HGNC:49903]	Infinity
RPS27P2	ribosomal protein S27 (RPS27) pseudogene	Infinity
ETDC	embryonic testis differentiation homolog C [Source:HGNC Symbol;Acc:HGNC:53450]	Infinity
KRTAP4-9	keratin associated protein 4-9 [Source:HGNC Symbol;Acc:HGNC:18910]	Infinity
KRTAP4-7	keratin associated protein 4-7 [Source:HGNC Symbol;Acc:HGNC:18898]	Infinity
SMCR5	Smith-Magenis syndrome chromosome region, candidate 5 [Source:HGNC Symbol;Acc:HGNC:17918]	Infinity
RNU6-341P	RNA, U6 small nuclear 341, pseudogene [Source:HGNC Symbol;Acc:HGNC:47304]	Infinity
SNHG15	small nucleolar RNA host gene 15 [Source:HGNC Symbol;Acc:HGNC:27797]	Infinity
ROPN1	rhophilin associated tail protein 1 [Source:HGNC Symbol;Acc:HGNC:17692]	Infinity
WWC2-AS1	WWC2 antisense RNA 1 [Source:HGNC Symbol;Acc:HGNC:41041]	Infinity
ANKRD18DP	ankyrin repeat domain 18D, pseudogene [Source:HGNC Symbol;Acc:HGNC:28016]	Infinity
MMACHCP1	pseudogene similar to part of methylmalonic aciduria (cobalamin deficiency) cblC type, with homocystinuria MMACHC	Infinity
SNHG28	small nucleolar RNA host gene 28 [Source:HGNC Symbol;Acc:HGNC:27647]	Infinity
RNU4-33P	RNA, U4 small nuclear 33, pseudogene [Source:HGNC Symbol;Acc:HGNC:46969]	Infinity
RNU4-34P	RNA, U4 small nuclear 34, pseudogene [Source:HGNC Symbol;Acc:HGNC:46970]	Infinity
PRDM1	PR/SET domain 1 [Source:HGNC Symbol;Acc:HGNC:9346]	Infinity
NNMT	nicotinamide N-methyltransferase [Source:HGNC Symbol;Acc:HGNC:7861]	Infinity
CNMD	chondromodulin [Source:HGNC Symbol;Acc:HGNC:17005]	Infinity
LINC00943	long intergenic non-protein coding RNA 943 [Source:HGNC Symbol;Acc:HGNC:48639]	Infinity
LINC00940	long intergenic non-protein coding RNA 940 [Source:HGNC Symbol;Acc:HGNC:48634]	Infinity
CTBP2P6	CTBP2 pseudogene 6 [Source:HGNC Symbol;Acc:HGNC:45198]	Infinity
MRGPRF	MAS related GPR family member F [Source:HGNC Symbol;Acc:HGNC:24828]	Infinity
MRGPRD	MAS related GPR family member D [Source:HGNC Symbol;Acc:HGNC:29626]	Infinity
LINC00882	long intergenic non-protein coding RNA 882 [Source:HGNC Symbol;Acc:HGNC:48568]	Infinity
RPL23AP6	ribosomal protein L23a pseudogene 6 [Source:HGNC Symbol;Acc:HGNC:16555]	Infinity
EIF3EP2	eukaryotic translation initiation factor 3 subunit E pseudogene 2 [Source:HGNC Symbol;Acc:HGNC:37919]	Infinity
RN7SL269P	RNA, 7SL, cytoplasmic 269, pseudogene [Source:HGNC Symbol;Acc:HGNC:46285]	Infinity
RPS26P2	ribosomal protein S26 pseudogene 2 [Source:HGNC Symbol;Acc:HGNC:23662]	Infinity
RPS26P3	ribosomal protein S26 pseudogene 3 [Source:HGNC Symbol;Acc:HGNC:23411]	Infinity
RPL7P58	ribosomal protein L7 pseudogene 58 [Source:HGNC Symbol;Acc:HGNC:49214]	Infinity
LINC00840	long intergenic non-protein coding RNA 840 [Source:HGNC Symbol;Acc:HGNC:44987]	Infinity
SNORD116-1	small nucleolar RNA, C/D box 116-1 [Source:HGNC Symbol;Acc:HGNC:33067]	Infinity
ENSG00000212206	novel transcript	Infinity
RPL35AP2	ribosomal protein L35a pseudogene 2 [Source:HGNC Symbol;Acc:HGNC:19914]	Infinity
RPL35AP5	ribosomal protein L35a pseudogene 5 [Source:HGNC Symbol;Acc:HGNC:35570]	Infinity
SRGNP1	serglycin pseudogene 1 [Source:HGNC Symbol;Acc:HGNC:49107]	Infinity
KRTAP5-7	keratin associated protein 5-7 [Source:HGNC Symbol;Acc:HGNC:23602]	Infinity
KRTAP5-5	keratin associated protein 5-5 [Source:HGNC Symbol;Acc:HGNC:23601]	Infinity
ARPC1AP2	actin related protein 2/3 complex, subunit 1A, 41kDa pseudogene	Infinity
IGKV1OR9-2	immunoglobulin kappa variable 1/OR9-2 (pseudogene) [Source:HGNC Symbol;Acc:HGNC:49466]	Infinity
MACC1	MET transcriptional regulator MACC1 [Source:HGNC Symbol;Acc:HGNC:30215]	Infinity
OTOGL	otogelin like [Source:HGNC Symbol;Acc:HGNC:26901]	Infinity
ARRDC5	arrestin domain containing 5 [Source:HGNC Symbol;Acc:HGNC:31407]	Infinity
RNF7P1	ring finger protein 7 pseudogene 1 [Source:HGNC Symbol;Acc:HGNC:43425]	Infinity
PLCE1-AS1	PLCE1 antisense RNA 1 [Source:HGNC Symbol;Acc:HGNC:45193]	Infinity
RPL7P11	ribosomal protein L7 pseudogene 11 [Source:HGNC Symbol;Acc:HGNC:35667]	Infinity
RPL7P25	ribosomal protein L7 pseudogene 25 [Source:HGNC Symbol;Acc:HGNC:36455]	Infinity
RPL7P39	ribosomal protein L7 pseudogene 39 [Source:HGNC Symbol;Acc:HGNC:36214]	Infinity
ENSG00000261195	novel transcript, antisense to IQCK	Infinity
RPL7P31	ribosomal protein L7 pseudogene 31 [Source:HGNC Symbol;Acc:HGNC:36988]	Infinity
OR10V2P	olfactory receptor family 10 subfamily V member 2 pseudogene [Source:HGNC Symbol;Acc:HGNC:15137]	Infinity
ZSCAN1	zinc finger and SCAN domain containing 1 [Source:HGNC Symbol;Acc:HGNC:23712]	Infinity
NOTO	notochord homeobox [Source:HGNC Symbol;Acc:HGNC:31839]	Infinity
OPCML	opioid binding protein/cell adhesion molecule like [Source:HGNC Symbol;Acc:HGNC:8143]	Infinity
LIPE	lipase E, hormone sensitive type [Source:HGNC Symbol;Acc:HGNC:6621]	Infinity
FAM91A3P	family with sequence similarity 91 member A3, pseudogene [Source:HGNC Symbol;Acc:HGNC:32273]	Infinity
EIF3FP1	eukaryotic translation initiation factor 3 subunit F pseudogene 1 [Source:HGNC Symbol;Acc:HGNC:3276]	Infinity
CFAP91	cilia and flagella associated protein 91 [Source:HGNC Symbol;Acc:HGNC:24010]	Infinity
TTC9-DT	TTC9 divergent transcript [Source:HGNC Symbol;Acc:HGNC:53243]	Infinity
CFAP65	cilia and flagella associated protein 65 [Source:HGNC Symbol;Acc:HGNC:25325]	Infinity
NOX4	NADPH oxidase 4 [Source:HGNC Symbol;Acc:HGNC:7891]	Infinity
MSRA-DT	MSRA divergent transcript [Source:HGNC Symbol;Acc:HGNC:55400]	Infinity
EPN2-AS1	EPN2 antisense RNA 1 [Source:HGNC Symbol;Acc:HGNC:40849]	Infinity
SKAP1-AS1	SKAP1 antisense RNA 1 [Source:HGNC Symbol;Acc:HGNC:53166]	Infinity
MRPL57P3	mitochondrial ribosomal protein L57 pseudogene 3 [Source:HGNC Symbol;Acc:HGNC:29688]	Infinity
PTOV1P1	prostate tumor overexpressed 1 (PTOV1) pseudogene	Infinity
C20orf173	chromosome 20 open reading frame 173 [Source:HGNC Symbol;Acc:HGNC:16166]	Infinity
FOXR1	forkhead box R1 [Source:HGNC Symbol;Acc:HGNC:29980]	Infinity
ENSG00000238966	novel transcript	Infinity
KRT18P61	keratin 18 pseudogene 61 [Source:HGNC Symbol;Acc:HGNC:48888]	Infinity
OR4K16P	olfactory receptor family 4 subfamily K member 16 pseudogene [Source:HGNC Symbol;Acc:HGNC:15354]	Infinity
SLC25A52	solute carrier family 25 member 52 [Source:HGNC Symbol;Acc:HGNC:23324]	Infinity
KRT18P41	keratin 18 pseudogene 41 [Source:HGNC Symbol;Acc:HGNC:33411]	Infinity
CPB1	carboxypeptidase B1 [Source:HGNC Symbol;Acc:HGNC:2299]	Infinity
KRT18P54	keratin 18 pseudogene 54 [Source:HGNC Symbol;Acc:HGNC:39425]	Infinity
DEFA4	defensin alpha 4 [Source:HGNC Symbol;Acc:HGNC:2763]	Infinity
KRT18P55	keratin 18 pseudogene 55 [Source:HGNC Symbol;Acc:HGNC:26874]	Infinity
KRT18P25	keratin 18 pseudogene 25 [Source:HGNC Symbol;Acc:HGNC:33394]	Infinity
KRT18P24	keratin 18 pseudogene 24 [Source:HGNC Symbol;Acc:HGNC:33393]	Infinity
KRT18P23	keratin 18 pseudogene 23 [Source:HGNC Symbol;Acc:HGNC:33392]	Infinity
RFPL4AP6	ret finger protein like 4A pseudogene 6 [Source:HGNC Symbol;Acc:HGNC:45142]	Infinity
TPM4P1	tropomyosin 4 pseudogene 1 [Source:HGNC Symbol;Acc:HGNC:45234]	Infinity
TPM4P2	tropomyosin 4 (TPM4) pseudogene	Infinity
RN7SL270P	RNA, 7SL, cytoplasmic 270, pseudogene [Source:HGNC Symbol;Acc:HGNC:46286]	Infinity
ACRP1	ACR pseudogene 1 [Source:HGNC Symbol;Acc:HGNC:54745]	Infinity
KRT18P13	keratin 18 pseudogene 13 [Source:HGNC Symbol;Acc:HGNC:6432]	Infinity
FOXI3	forkhead box I3 [Source:HGNC Symbol;Acc:HGNC:35123]	Infinity
GOLGA6L24	golgin A6 family like 24 [Source:HGNC Symbol;Acc:HGNC:55710]	Infinity
FOXC2	forkhead box C2 [Source:HGNC Symbol;Acc:HGNC:3801]	Infinity
CABCOCO1	ciliary associated calcium binding coiled-coil 1 [Source:HGNC Symbol;Acc:HGNC:28678]	Infinity
ARL6IP1P3	ADP ribosylation factor like GTPase 6 interacting protein 1 pseudogene 3 [Source:HGNC Symbol;Acc:HGNC:44972]	Infinity
NPPC	natriuretic peptide C [Source:HGNC Symbol;Acc:HGNC:7941]	Infinity
PNLIPRP1	pancreatic lipase related protein 1 [Source:HGNC Symbol;Acc:HGNC:9156]	Infinity
CD164L2	CD164 molecule like 2 [Source:HGNC Symbol;Acc:HGNC:32043]	Infinity
EXTL2P1	exostosin like glycosyltransferase 2 pseudogene 1 [Source:HGNC Symbol;Acc:HGNC:3517]	Infinity
CFAP54	cilia and flagella associated protein 54 [Source:HGNC Symbol;Acc:HGNC:26456]	Infinity
LAMA4	laminin subunit alpha 4 [Source:HGNC Symbol;Acc:HGNC:6484]	Infinity
NAA11	N-alpha-acetyltransferase 11, NatA catalytic subunit [Source:HGNC Symbol;Acc:HGNC:28125]	Infinity
BCL6B	BCL6B transcription repressor [Source:HGNC Symbol;Acc:HGNC:1002]	Infinity
RNU4-16P	RNA, U4 small nuclear 16, pseudogene [Source:HGNC Symbol;Acc:HGNC:46952]	Infinity
SKP1P2	S-phase kinase associated protein 1 pseudogene 2 [Source:HGNC Symbol;Acc:HGNC:10900]	Infinity
CREB3L2-AS1	CREB3L2 antisense RNA 1 [Source:HGNC Symbol;Acc:HGNC:41030]	Infinity
EEF1DP3	eukaryotic translation elongation factor 1 delta pseudogene 3 [Source:HGNC Symbol;Acc:HGNC:30486]	Infinity
RPL7AP22	ribosomal protein L7a pseudogene 22 [Source:HGNC Symbol;Acc:HGNC:36592]	Infinity
RPL7AP15	ribosomal protein L7a pseudogene 15 [Source:HGNC Symbol;Acc:HGNC:36873]	Infinity
RPL7AP18	ribosomal protein L7a pseudogene 18 [Source:HGNC Symbol;Acc:HGNC:35613]	Infinity
CCDC54-AS1	CCDC54 antisense RNA 1 [Source:HGNC Symbol;Acc:HGNC:56107]	Infinity
CT45A3	cancer/testis antigen family 45 member A3 [Source:HGNC Symbol;Acc:HGNC:33268]	Infinity
GLB1L3	galactosidase beta 1 like 3 [Source:HGNC Symbol;Acc:HGNC:25147]	Infinity
RPS15AP16	ribosomal protein S15a pseudogene 16 [Source:HGNC Symbol;Acc:HGNC:36764]	Infinity
BMS1P13	BMS1 pseudogene 13 [Source:HGNC Symbol;Acc:HGNC:49158]	Infinity
BMS1P12	BMS1 pseudogene 12 [Source:HGNC Symbol;Acc:HGNC:49157]	Infinity
BMS1P15	BMS1 pseudogene 15 [Source:HGNC Symbol;Acc:HGNC:49160]	Infinity
KANK1P1	KN motif and ankyrin repeat domains 1 pseudogene 1 [Source:HGNC Symbol;Acc:HGNC:52337]	Infinity
RNU6-375P	RNA, U6 small nuclear 375, pseudogene [Source:HGNC Symbol;Acc:HGNC:47338]	Infinity
KCNJ13	potassium inwardly rectifying channel subfamily J member 13 [Source:HGNC Symbol;Acc:HGNC:6259]	Infinity
RNU4-25P	RNA, U4 small nuclear 25, pseudogene [Source:HGNC Symbol;Acc:HGNC:46961]	Infinity
RPL39P38	ribosomal protein L39 pseudogene 38 [Source:HGNC Symbol;Acc:HGNC:36935]	Infinity
KLRF1	killer cell lectin like receptor F1 [Source:HGNC Symbol;Acc:HGNC:13342]	Infinity
CD300E	CD300e molecule [Source:HGNC Symbol;Acc:HGNC:28874]	Infinity
CPLX4	complexin 4 [Source:HGNC Symbol;Acc:HGNC:24330]	Infinity
VTI1BP2	vesicle transport through interaction with t-SNAREs 1B pseudogene 2 [Source:HGNC Symbol;Acc:HGNC:43728]	Infinity
KLRC1	killer cell lectin like receptor C1 [Source:HGNC Symbol;Acc:HGNC:6374]	Infinity
RPL39P14	ribosomal protein L39 pseudogene 14 [Source:HGNC Symbol;Acc:HGNC:36609]	Infinity
MRPL30P1	mitochondrial ribosomal protein L30 pseudogene 1 [Source:HGNC Symbol;Acc:HGNC:29702]	Infinity
KLRG2	killer cell lectin like receptor G2 [Source:HGNC Symbol;Acc:HGNC:24778]	Infinity
RNU6-302P	RNA, U6 small nuclear 302, pseudogene [Source:HGNC Symbol;Acc:HGNC:47265]	Infinity
SCGB1D1	secretoglobin family 1D member 1 [Source:HGNC Symbol;Acc:HGNC:18395]	Infinity
SCGB1D2	secretoglobin family 1D member 2 [Source:HGNC Symbol;Acc:HGNC:18396]	Infinity
LINC00552	long intergenic non-protein coding RNA 552 [Source:HGNC Symbol;Acc:HGNC:43692]	Infinity
SHROOM2P1	shroom family member 2 pseudogene 1 [Source:HGNC Symbol;Acc:HGNC:631]	Infinity
RNF222	ring finger protein 222 [Source:HGNC Symbol;Acc:HGNC:34517]	Infinity
TREML2	triggering receptor expressed on myeloid cells like 2 [Source:HGNC Symbol;Acc:HGNC:21092]	Infinity
RN7SL472P	RNA, 7SL, cytoplasmic 472, pseudogene [Source:HGNC Symbol;Acc:HGNC:46488]	Infinity
LINC00518	long intergenic non-protein coding RNA 518 [Source:HGNC Symbol;Acc:HGNC:28626]	Infinity
DNAJB6P7	DNAJB6 pseudogene 7 [Source:HGNC Symbol;Acc:HGNC:54760]	Infinity
ADGRL4	adhesion G protein-coupled receptor L4 [Source:HGNC Symbol;Acc:HGNC:20822]	Infinity
ADGRL3	adhesion G protein-coupled receptor L3 [Source:HGNC Symbol;Acc:HGNC:20974]	Infinity
ENSG00000212567	novel transcript	Infinity
LINC00582	long intergenic non-protein coding RNA 582 [Source:HGNC Symbol;Acc:HGNC:43842]	Infinity
LINC00570	long intergenic non-protein coding RNA 570 [Source:HGNC Symbol;Acc:HGNC:43717]	Infinity
NRG3	neuregulin 3 [Source:HGNC Symbol;Acc:HGNC:7999]	Infinity
RNU105B	RNA, U105B small nucleolar [Source:HGNC Symbol;Acc:HGNC:10103]	Infinity
RPS23P7	ribosomal protein S23 pseudogene 7 [Source:HGNC Symbol;Acc:HGNC:43899]	Infinity
LINC00595	long intergenic non-protein coding RNA 595 [Source:HGNC Symbol;Acc:HGNC:31430]	Infinity
ATG12P2	autophagy related 12 pseudogene 2 [Source:HGNC Symbol;Acc:HGNC:38605]	Infinity
KCNK10	potassium two pore domain channel subfamily K member 10 [Source:HGNC Symbol;Acc:HGNC:6273]	Infinity
KCNK15	potassium two pore domain channel subfamily K member 15 [Source:HGNC Symbol;Acc:HGNC:13814]	Infinity
RPL19P2	ribosomal protein L19 (RPL19) pseudogene	Infinity
CRMA	cardiomyocyte maturation associated lncRNA [Source:HGNC Symbol;Acc:HGNC:26393]	Infinity
CSRNP3	cysteine and serine rich nuclear protein 3 [Source:HGNC Symbol;Acc:HGNC:30729]	Infinity
RN7SL209P	RNA, 7SL, cytoplasmic 209, pseudogene [Source:HGNC Symbol;Acc:HGNC:46225]	Infinity
FAM133EP	family with sequence similarity 133 member E, pseudogene [Source:HGNC Symbol;Acc:HGNC:54729]	Infinity
ADGRG4	adhesion G protein-coupled receptor G4 [Source:HGNC Symbol;Acc:HGNC:18992]	Infinity
FEN1P1	flap structure-specific endonuclease 1 pseudogene 1 [Source:HGNC Symbol;Acc:HGNC:3651]	Infinity
MUC16	mucin 16, cell surface associated [Source:HGNC Symbol;Acc:HGNC:15582]	Infinity
IL6STP1	interleukin 6 signal transducer pseudogene 1 [Source:HGNC Symbol;Acc:HGNC:6022]	Infinity
ADGRE3	adhesion G protein-coupled receptor E3 [Source:HGNC Symbol;Acc:HGNC:23647]	Infinity
CYP4A11	cytochrome P450 family 4 subfamily A member 11 [Source:HGNC Symbol;Acc:HGNC:2642]	Infinity
DNAI7	dynein axonemal intermediate chain 7 [Source:HGNC Symbol;Acc:HGNC:29599]	Infinity
MTND3P25	MT-ND3 pseudogene 25 [Source:HGNC Symbol;Acc:HGNC:52172]	Infinity
GTF3C6P3	GTF3C6 pseudogene 3 [Source:HGNC Symbol;Acc:HGNC:55025]	Infinity
ADGRF1	adhesion G protein-coupled receptor F1 [Source:HGNC Symbol;Acc:HGNC:18990]	Infinity
ADGRF5	adhesion G protein-coupled receptor F5 [Source:HGNC Symbol;Acc:HGNC:19030]	Infinity
DNAH9	dynein axonemal heavy chain 9 [Source:HGNC Symbol;Acc:HGNC:2953]	Infinity
ASB12	ankyrin repeat and SOCS box containing 12 [Source:HGNC Symbol;Acc:HGNC:19763]	Infinity
EYA4	EYA transcriptional coactivator and phosphatase 4 [Source:HGNC Symbol;Acc:HGNC:3522]	Infinity
RNU6-315P	RNA, U6 small nuclear 315, pseudogene [Source:HGNC Symbol;Acc:HGNC:47278]	Infinity
LINC00402	long intergenic non-protein coding RNA 402 [Source:HGNC Symbol;Acc:HGNC:42732]	Infinity
LINC00404	long intergenic non-protein coding RNA 404 [Source:HGNC Symbol;Acc:HGNC:42734]	Infinity
MAPK8IP1P2	mitogen-activated protein kinase 8 interacting protein 1 pseudogene 2 [Source:HGNC Symbol;Acc:HGNC:52402]	Infinity
RN7SL487P	RNA, 7SL, cytoplasmic 487, pseudogene [Source:HGNC Symbol;Acc:HGNC:46503]	Infinity
LINC00426	long intergenic non-protein coding RNA 426 [Source:HGNC Symbol;Acc:HGNC:42761]	Infinity
CHURC1-FNTB	CHURC1-FNTB readthrough [Source:HGNC Symbol;Acc:HGNC:42960]	Infinity
KRTAP1-5	keratin associated protein 1-5 [Source:HGNC Symbol;Acc:HGNC:16777]	Infinity
KRTAP1-3	keratin associated protein 1-3 [Source:HGNC Symbol;Acc:HGNC:16771]	Infinity
MGAT2P1	MGAT2 pseudogene 1 [Source:HGNC Symbol;Acc:HGNC:51244]	Infinity
TMA7B	novel protein similar to translation machinery associated 7 homolog (S. cerevisiae) TMA7	Infinity
GOLGA8T	golgin A8 family member T [Source:HGNC Symbol;Acc:HGNC:44410]	Infinity
GOLGA8M	golgin A8 family member M [Source:HGNC Symbol;Acc:HGNC:44404]	Infinity
GOLGA8O	golgin A8 family member O [Source:HGNC Symbol;Acc:HGNC:44406]	Infinity
GOLGA8Q	golgin A8 family member Q [Source:HGNC Symbol;Acc:HGNC:44408]	Infinity
IGLV1-50	immunoglobulin lambda variable 1-50 (non-functional) [Source:HGNC Symbol;Acc:HGNC:5881]	Infinity
LINC00460	long intergenic non-protein coding RNA 460 [Source:HGNC Symbol;Acc:HGNC:42809]	Infinity
CCDC42	coiled-coil domain containing 42 [Source:HGNC Symbol;Acc:HGNC:26528]	Infinity
LINC00484	long intergenic non-protein coding RNA 484 [Source:HGNC Symbol;Acc:HGNC:27862]	Infinity
KNOP1P2	lysine rich nucleolar protein 1 pseudogene 2 [Source:HGNC Symbol;Acc:HGNC:48920]	Infinity
KNOP1P1	lysine rich nucleolar protein 1 pseudogene 1 [Source:HGNC Symbol;Acc:HGNC:48919]	Infinity
FRG1FP	FSHD region gene 1 family member F, pseudogene [Source:HGNC Symbol;Acc:HGNC:51765]	Infinity
CSN3	casein kappa [Source:HGNC Symbol;Acc:HGNC:2446]	Infinity
FRG1KP	FSHD region gene 1 family member K, pseudogene [Source:HGNC Symbol;Acc:HGNC:51769]	Infinity
SNAP91	synaptosome associated protein 91 [Source:HGNC Symbol;Acc:HGNC:14986]	Infinity
HEPACAM2	HEPACAM family member 2 [Source:HGNC Symbol;Acc:HGNC:27364]	Infinity
MICOS10P2	MICOS10 pseudogene 2 [Source:HGNC Symbol;Acc:HGNC:44092]	Infinity
MICOS10P3	MICOS10 pseudogene 3 [Source:HGNC Symbol;Acc:HGNC:44093]	Infinity
NIPAL4-DT	NIPAL4 divergent transcript [Source:HGNC Symbol;Acc:HGNC:55542]	Infinity
SAA1	serum amyloid A1 [Source:HGNC Symbol;Acc:HGNC:10513]	Infinity
CT70	cancer/testis associated transcript 70 [Source:HGNC Symbol;Acc:HGNC:37195]	Infinity
EIF4EBP2P2	eukaryotic translation initiation factor 4E binding protein 2 pseudogene 2 [Source:HGNC Symbol;Acc:HGNC:49317]	Infinity
RPL9P2	ribosomal protein L9 pseudogene 2 [Source:HGNC Symbol;Acc:HGNC:17049]	Infinity
HYAL6P	hyaluronidase 6, pseudogene [Source:HGNC Symbol;Acc:HGNC:5324]	Infinity
CHRNA1	cholinergic receptor nicotinic alpha 1 subunit [Source:HGNC Symbol;Acc:HGNC:1955]	Infinity
RPL29P25	ribosomal protein L29 pseudogene 25 [Source:HGNC Symbol;Acc:HGNC:37039]	Infinity
CHRNA4	cholinergic receptor nicotinic alpha 4 subunit [Source:HGNC Symbol;Acc:HGNC:1958]	Infinity
CABP1	calcium binding protein 1 [Source:HGNC Symbol;Acc:HGNC:1384]	Infinity
RPL30P11	ribosomal protein L30 pseudogene 11 [Source:HGNC Symbol;Acc:HGNC:36260]	Infinity
RPL17P38	ribosomal protein L17 (RPL17) pseudogene	Infinity
RPL17P44	ribosomal protein L17 pseudogene 44 [Source:HGNC Symbol;Acc:HGNC:36396]	Infinity
RPL17P41	ribosomal protein L17 pseudogene 41 [Source:HGNC Symbol;Acc:HGNC:36292]	Infinity
RNU7-140P	RNA, U7 small nuclear 140 pseudogene [Source:HGNC Symbol;Acc:HGNC:45674]	Infinity
RPL29P30	ribosomal protein L29 pseudogene 30 [Source:HGNC Symbol;Acc:HGNC:36601]	Infinity
RPL17P51	ribosomal protein L17 pseudogene 51 [Source:HGNC Symbol;Acc:HGNC:49100]	Infinity
XAGE3	X antigen family member 3 [Source:HGNC Symbol;Acc:HGNC:14618]	Infinity
ERHP1	ERH pseudogene 1 [Source:HGNC Symbol;Acc:HGNC:41916]	Infinity
RNU6-306P	RNA, U6 small nuclear 306, pseudogene [Source:HGNC Symbol;Acc:HGNC:47269]	Infinity
IFNL2	interferon lambda 2 [Source:HGNC Symbol;Acc:HGNC:18364]	Infinity
RPS27P15	ribosomal protein S27 pseudogene 15 [Source:HGNC Symbol;Acc:HGNC:35863]	Infinity
UHRF2P1	ubiquitin like with PHD and ring finger domains 2 pseudogene 1 [Source:HGNC Symbol;Acc:HGNC:39565]	Infinity
FAM83A-AS1	FAM83A antisense RNA 1 [Source:HGNC Symbol;Acc:HGNC:48658]	Infinity
RNU6-589P	RNA, U6 small nuclear 589, pseudogene [Source:HGNC Symbol;Acc:HGNC:47552]	Infinity
HAS1	hyaluronan synthase 1 [Source:HGNC Symbol;Acc:HGNC:4818]	Infinity
TMEM97P1	transmembrane protein 97 pseudogene 1 [Source:HGNC Symbol;Acc:HGNC:39640]	Infinity
HAS2	hyaluronan synthase 2 [Source:HGNC Symbol;Acc:HGNC:4819]	Infinity
KRTAP2-4	keratin associated protein 2-4 [Source:HGNC Symbol;Acc:HGNC:18891]	Infinity
HMGN1P12	high mobility group nucleosome binding domain 1 pseudogene 12 [Source:HGNC Symbol;Acc:HGNC:39356]	Infinity
HMGN1P35	high mobility group nucleosome binding domain 1 pseudogene 35 [Source:HGNC Symbol;Acc:HGNC:39379]	Infinity
TUBB8P5	tubulin beta 8 class VIII pseudogene 5 [Source:HGNC Symbol;Acc:HGNC:42186]	Infinity
TUBB8P6	tubulin beta 8 class VIII pseudogene 6 [Source:HGNC Symbol;Acc:HGNC:42343]	Infinity
ENSG00000248738	novel transcript	Infinity
WFDC10B	WAP four-disulfide core domain 10B [Source:HGNC Symbol;Acc:HGNC:20479]	Infinity
PTPRT	protein tyrosine phosphatase receptor type T [Source:HGNC Symbol;Acc:HGNC:9682]	Infinity
CTSF	cathepsin F [Source:HGNC Symbol;Acc:HGNC:2531]	Infinity
MAPRE3-AS1	MAPRE3 antisense RNA 1 [Source:HGNC Symbol;Acc:HGNC:40362]	Infinity
NEK2P4	NEK2 pseudogene 4 [Source:HGNC Symbol;Acc:HGNC:37818]	Infinity
YBX1P4	Y-box binding protein 1 pseudogene 4 [Source:HGNC Symbol;Acc:HGNC:42425]	Infinity
ANO4	anoctamin 4 [Source:HGNC Symbol;Acc:HGNC:23837]	Infinity
ANO1	anoctamin 1 [Source:HGNC Symbol;Acc:HGNC:21625]	Infinity
IGBP1P4	immunoglobulin (CD79A) binding protein 1 pseudogene 4 [Source:HGNC Symbol;Acc:HGNC:43613]	Infinity
SCARA5	scavenger receptor class A member 5 [Source:HGNC Symbol;Acc:HGNC:28701]	Infinity
UQCRBP1	ubiquinol-cytochrome c reductase binding protein pseudogene 1 [Source:HGNC Symbol;Acc:HGNC:12583]	Infinity
EIF4EBP1P1	eukaryotic translation initiation factor 4E binding protein 1 pseudogene 1 [Source:HGNC Symbol;Acc:HGNC:20160]	Infinity
LINC00705	long intergenic non-protein coding RNA 705 [Source:HGNC Symbol;Acc:HGNC:27874]	Infinity
RNU12-2P	RNA, U12 small nuclear 2, pseudogene [Source:HGNC Symbol;Acc:HGNC:10109]	Infinity
INTS4P1	integrator complex subunit 4 pseudogene 1 [Source:HGNC Symbol;Acc:HGNC:21925]	Infinity
FAM90A25P	family with sequence similarity 90 member A25, pseudogene [Source:HGNC Symbol;Acc:HGNC:32246]	Infinity
CLCN1	chloride voltage-gated channel 1 [Source:HGNC Symbol;Acc:HGNC:2019]	Infinity
FAM90A28P	family with sequence similarity 90 member A28, pseudogene [Source:HGNC Symbol;Acc:HGNC:43747]	Infinity
RPL9P28	ribosomal protein L9 pseudogene 28 [Source:HGNC Symbol;Acc:HGNC:36445]	Infinity
TMEM92-AS1	TMEM92 antisense RNA 1 [Source:HGNC Symbol;Acc:HGNC:50442]	Infinity
PDE4DIPP7	PDE4DIP pseudogene 7 [Source:HGNC Symbol;Acc:HGNC:55098]	Infinity
LINC00640	long intergenic non-protein coding RNA 640 [Source:HGNC Symbol;Acc:HGNC:44291]	Infinity
LINC00683	long intergenic non-protein coding RNA 683 [Source:HGNC Symbol;Acc:HGNC:44467]	Infinity
HEXIM2-AS1	HEXIM2 antisense RNA 1 [Source:HGNC Symbol;Acc:HGNC:55857]	Infinity
MTCO3P2	MT-CO3 pseudogene 2 [Source:HGNC Symbol;Acc:HGNC:39681]	Infinity
PPIAP52	peptidylprolyl isomerase A pseudogene 52 [Source:HGNC Symbol;Acc:HGNC:53676]	Infinity
PPIAP66	peptidylprolyl isomerase A pseudogene 66 [Source:HGNC Symbol;Acc:HGNC:53690]	Infinity
PPIAP64	peptidylprolyl isomerase A pseudogene 64 [Source:HGNC Symbol;Acc:HGNC:53688]	Infinity
ANKRD30BP2	ankyrin repeat domain 30B pseudogene 2 [Source:HGNC Symbol;Acc:HGNC:16620]	Infinity
RNU5E-4P	RNA, U5E small nuclear 4, pseudogene [Source:HGNC Symbol;Acc:HGNC:42513]	Infinity
AOAH	acyloxyacyl hydrolase [Source:HGNC Symbol;Acc:HGNC:548]	Infinity
PPIAP10	peptidylprolyl isomerase A pseudogene 10 [Source:HGNC Symbol;Acc:HGNC:9264]	Infinity
PPIAP26	peptidylprolyl isomerase A pseudogene 26 [Source:HGNC Symbol;Acc:HGNC:39271]	Infinity
PPIAP21	peptidylprolyl isomerase A pseudogene 21 [Source:HGNC Symbol;Acc:HGNC:16246]	Infinity
PRSS41	serine protease 41 [Source:HGNC Symbol;Acc:HGNC:30715]	Infinity
PPIAP19	peptidylprolyl isomerase A pseudogene 19 [Source:HGNC Symbol;Acc:HGNC:31663]	Infinity
CCL28	C-C motif chemokine ligand 28 [Source:HGNC Symbol;Acc:HGNC:17700]	Infinity
BLZF2P	basic leucine zipper nuclear factor 2, pseudogene [Source:HGNC Symbol;Acc:HGNC:20049]	Infinity
RNU6-599P	RNA, U6 small nuclear 599, pseudogene [Source:HGNC Symbol;Acc:HGNC:47562]	Infinity
ENSG00000273805	novel transcript, antisense to Linc	Infinity
NRIP3-DT	NRIP3 divergent transcript [Source:HGNC Symbol;Acc:HGNC:55524]	Infinity
ENSG00000261838	novel transcript, antisense to C16orf46	Infinity
MYOZ1	myozenin 1 [Source:HGNC Symbol;Acc:HGNC:13752]	Infinity
MYOZ2	myozenin 2 [Source:HGNC Symbol;Acc:HGNC:1330]	Infinity
GSTP1P1	glutathione S-transferase pi 1 pseudogene 1 [Source:HGNC Symbol;Acc:HGNC:4640]	Infinity
SCEL	sciellin [Source:HGNC Symbol;Acc:HGNC:10573]	Infinity
CUX2	cut like homeobox 2 [Source:HGNC Symbol;Acc:HGNC:19347]	Infinity
MGC32805	uncharacterized LOC153163 [Source:NCBI gene (formerly Entrezgene);Acc:153163]	Infinity
MGAT4EP	MGAT4 family member E, pseudogene [Source:HGNC Symbol;Acc:HGNC:49418]	Infinity
SCIN	scinderin [Source:HGNC Symbol;Acc:HGNC:21695]	Infinity
HSPE1P26	heat shock protein family E (Hsp10) member 1 pseudogene 26 [Source:HGNC Symbol;Acc:HGNC:49345]	Infinity
HSPE1P25	heat shock protein family E (Hsp10) member 1 pseudogene 25 [Source:HGNC Symbol;Acc:HGNC:49344]	Infinity
HCN4	hyperpolarization activated cyclic nucleotide gated potassium channel 4 [Source:HGNC Symbol;Acc:HGNC:16882]	Infinity
PCDHGC5	protocadherin gamma subfamily C, 5 [Source:HGNC Symbol;Acc:HGNC:8718]	Infinity
CADPS	calcium dependent secretion activator [Source:HGNC Symbol;Acc:HGNC:1426]	Infinity
UBE2NP1	ubiquitin conjugating enzyme E2 N pseudogene 1 [Source:HGNC Symbol;Acc:HGNC:20337]	Infinity
FXYD4	FXYD domain containing ion transport regulator 4 [Source:HGNC Symbol;Acc:HGNC:4028]	Infinity
FRG2B	FSHD region gene 2 family member B [Source:HGNC Symbol;Acc:HGNC:33518]	Infinity
SLC25A15P3	solute carrier family 25 member 15 pseudogene 3 [Source:HGNC Symbol;Acc:HGNC:39844]	Infinity
LINC01494	long intergenic non-protein coding RNA 1494 [Source:HGNC Symbol;Acc:HGNC:51152]	Infinity
LINC01480	long intergenic non-protein coding RNA 1480 [Source:HGNC Symbol;Acc:HGNC:51124]	Infinity
ZNF511-PRAP1	ZNF511-PRAP1 readthrough [Source:HGNC Symbol;Acc:HGNC:38088]	Infinity
LINC01422	long intergenic non-protein coding RNA 1422 [Source:HGNC Symbol;Acc:HGNC:50728]	Infinity
ENSG00000259620	novel transcript, antisense to AGBL1	Infinity
MIR548AT	microRNA 548at [Source:HGNC Symbol;Acc:HGNC:43517]	Infinity
CES4A	carboxylesterase 4A [Source:HGNC Symbol;Acc:HGNC:26741]	Infinity
LINC01411	long intergenic non-protein coding RNA 1411 [Source:HGNC Symbol;Acc:HGNC:50703]	Infinity
MIR548AM	microRNA 548am [Source:HGNC Symbol;Acc:HGNC:41637]	Infinity
LINC01436	long intergenic non-protein coding RNA 1436 [Source:HGNC Symbol;Acc:HGNC:50754]	Infinity
BCRP2	BCR pseudogene 2 [Source:HGNC Symbol;Acc:HGNC:1015]	Infinity
LOC124900922	Small nucleolar RNA U3 [Source:RFAM;Acc:RF00012]	Infinity
BCRP5	BCR pseudogene 5 [Source:HGNC Symbol;Acc:HGNC:1018]	Infinity
SEM1P1	SEM1 pseudogene 1 [Source:HGNC Symbol;Acc:HGNC:24454]	Infinity
FBXL7	F-box and leucine rich repeat protein 7 [Source:HGNC Symbol;Acc:HGNC:13604]	Infinity
RPF2P1	ribosome production factor 2 homolog pseudogene 1 [Source:HGNC Symbol;Acc:HGNC:16186]	Infinity
DNAJB13	DnaJ heat shock protein family (Hsp40) member B13 [Source:HGNC Symbol;Acc:HGNC:30718]	Infinity
ZNF99	zinc finger protein 99 [Source:HGNC Symbol;Acc:HGNC:13175]	Infinity
DIPK1C	divergent protein kinase domain 1C [Source:HGNC Symbol;Acc:HGNC:31729]	Infinity
RPL15P6	ribosomal protein L15 (RPL15) pseudogene	Infinity
RPL15P8	ribosomal protein L15 (RPL15) pseudogene	Infinity
SLC6A10P	solute carrier family 6 member 10, pseudogene [Source:HGNC Symbol;Acc:HGNC:11043]	Infinity
FGF23	fibroblast growth factor 23 [Source:HGNC Symbol;Acc:HGNC:3680]	Infinity
FGF21	fibroblast growth factor 21 [Source:HGNC Symbol;Acc:HGNC:3678]	Infinity
CYP26C1	cytochrome P450 family 26 subfamily C member 1 [Source:HGNC Symbol;Acc:HGNC:20577]	Infinity
IFT43	intraflagellar transport 43 [Source:HGNC Symbol;Acc:HGNC:29669]	Infinity
ZNF793-AS1	ZNF793 antisense RNA 1 (head to head) [Source:HGNC Symbol;Acc:HGNC:51303]	Infinity
FREM3	FRAS1 related extracellular matrix 3 [Source:HGNC Symbol;Acc:HGNC:25172]	Infinity
RBM7P1	RBM7 pseudogene 1 [Source:HGNC Symbol;Acc:HGNC:54704]	Infinity
MTCO1P2	MT-CO1 pseudogene 2 [Source:HGNC Symbol;Acc:HGNC:19932]	Infinity
LINC01343	long intergenic non-protein coding RNA 1343 [Source:HGNC Symbol;Acc:HGNC:50553]	Infinity
LEFTY3P	left-right determination factor 3, pseudogene [Source:HGNC Symbol;Acc:HGNC:55878]	Infinity
LINC01357	long intergenic non-protein coding RNA 1357 [Source:HGNC Symbol;Acc:HGNC:50588]	Infinity
HAUS5-DT	HAUS5 divergent transcript [Source:HGNC Symbol;Acc:HGNC:55291]	Infinity
LINC01331	long intergenic non-protein coding RNA 1331 [Source:HGNC Symbol;Acc:HGNC:50538]	Infinity
MIR378D2HG	MIR378D2 host gene [Source:HGNC Symbol;Acc:HGNC:54166]	Infinity
AQP5	aquaporin 5 [Source:HGNC Symbol;Acc:HGNC:638]	Infinity
ENSG00000259704	novel transcript, sense overlapping 3' UTR of BLM	Infinity
MTND1P9	MT-ND1 pseudogene 9 [Source:HGNC Symbol;Acc:HGNC:42099]	Infinity
MTND1P8	MT-ND1 pseudogene 8 [Source:HGNC Symbol;Acc:HGNC:42100]	Infinity
ZNF341-AS1	ZNF341 antisense RNA 1 [Source:HGNC Symbol;Acc:HGNC:50736]	Infinity
LINC01258	long intergenic non-protein coding RNA 1258 [Source:HGNC Symbol;Acc:HGNC:49898]	Infinity
LINC01287	long intergenic non-protein coding RNA 1287 [Source:HGNC Symbol;Acc:HGNC:50351]	Infinity
SPATA13-AS1	SPATA13 antisense RNA 1 [Source:HGNC Symbol;Acc:HGNC:39905]	Infinity
PCNAP1	proliferating cell nuclear antigen pseudogene 1 [Source:HGNC Symbol;Acc:HGNC:8732]	Infinity
TUBB3P1	tubulin beta 3 class III pseudogene 1 [Source:HGNC Symbol;Acc:HGNC:42339]	Infinity
SELE	selectin E [Source:HGNC Symbol;Acc:HGNC:10718]	Infinity
SELP	selectin P [Source:HGNC Symbol;Acc:HGNC:10721]	Infinity
HEPH	hephaestin [Source:HGNC Symbol;Acc:HGNC:4866]	Infinity
TDGF1P7	teratocarcinoma-derived growth factor 1 pseudogene 7 [Source:HGNC Symbol;Acc:HGNC:11707]	Infinity
NXF3	nuclear RNA export factor 3 [Source:HGNC Symbol;Acc:HGNC:8073]	Infinity
CSNK1A1L	casein kinase 1 alpha 1 like [Source:HGNC Symbol;Acc:HGNC:20289]	Infinity
ZMYND19P1	zinc finger MYND-type containing 19 pseudogene 1 [Source:HGNC Symbol;Acc:HGNC:44540]	Infinity
LINC01624	long intergenic non-protein coding RNA 1624 [Source:HGNC Symbol;Acc:HGNC:52051]	Infinity
GPRC6A	G protein-coupled receptor class C group 6 member A [Source:HGNC Symbol;Acc:HGNC:18510]	Infinity
CROCCP5	CROCC pseudogene 5 [Source:HGNC Symbol;Acc:HGNC:43865]	Infinity
SINHCAFP3	SINHCAF pseudogene 3 [Source:HGNC Symbol;Acc:HGNC:19896]	Infinity
PROKR1	prokineticin receptor 1 [Source:HGNC Symbol;Acc:HGNC:4524]	Infinity
RNASE8	ribonuclease A family member 8 [Source:HGNC Symbol;Acc:HGNC:19277]	Infinity
LINC01602	long intergenic non-protein coding RNA 1602 [Source:HGNC Symbol;Acc:HGNC:51634]	Infinity
RPL13P6	ribosomal protein L13 pseudogene 6 [Source:HGNC Symbol;Acc:HGNC:19809]	Infinity
CA5AP1	carbonic anhydrase 5A pseudogene 1 [Source:HGNC Symbol;Acc:HGNC:1379]	Infinity
ARL9	ADP ribosylation factor like GTPase 9 [Source:HGNC Symbol;Acc:HGNC:23592]	Infinity
NPTX2	neuronal pentraxin 2 [Source:HGNC Symbol;Acc:HGNC:7953]	Infinity
VN2R17P	vomeronasal 2 receptor 17, pseudogene [Source:HGNC Symbol;Acc:HGNC:33223]	Infinity
ENSG00000259868	novel transcript	Infinity
FAM167A-AS1	FAM167A antisense RNA 1 [Source:HGNC Symbol;Acc:HGNC:15548]	Infinity
EPHA8	EPH receptor A8 [Source:HGNC Symbol;Acc:HGNC:3391]	Infinity
EPHA3	EPH receptor A3 [Source:HGNC Symbol;Acc:HGNC:3387]	Infinity
ART3	ADP-ribosyltransferase 3 (inactive) [Source:HGNC Symbol;Acc:HGNC:725]	Infinity
PCBP3	poly(rC) binding protein 3 [Source:HGNC Symbol;Acc:HGNC:8651]	Infinity
ARSJ	arylsulfatase family member J [Source:HGNC Symbol;Acc:HGNC:26286]	Infinity
ARSH	arylsulfatase family member H [Source:HGNC Symbol;Acc:HGNC:32488]	Infinity
CDKN2AIPNLP1	CDKN2A interacting protein N-terminal like pseudogene 1 [Source:HGNC Symbol;Acc:HGNC:39854]	Infinity
TAS2R50	taste 2 receptor member 50 [Source:HGNC Symbol;Acc:HGNC:18882]	Infinity
KLHL38	kelch like family member 38 [Source:HGNC Symbol;Acc:HGNC:34435]	Infinity
RNU2-52P	RNA, U2 small nuclear 52, pseudogene [Source:HGNC Symbol;Acc:HGNC:48545]	Infinity
BANF2	BANF family member 2 [Source:HGNC Symbol;Acc:HGNC:16172]	Infinity
CYBB	cytochrome b-245 beta chain [Source:HGNC Symbol;Acc:HGNC:2578]	Infinity
UBBP2	ubiquitin B pseudogene 2 [Source:HGNC Symbol;Acc:HGNC:12465]	Infinity
C9orf131	chromosome 9 open reading frame 131 [Source:HGNC Symbol;Acc:HGNC:31418]	Infinity
DPYD-AS2	DPYD antisense RNA 2 [Source:HGNC Symbol;Acc:HGNC:40196]	Infinity
UBE2QL1	ubiquitin conjugating enzyme E2 Q family like 1 [Source:HGNC Symbol;Acc:HGNC:37269]	Infinity
RNU2-58P	RNA, U2 small nuclear 58, pseudogene [Source:HGNC Symbol;Acc:HGNC:48551]	Infinity
SMYD3-IT1	SMYD3 intronic transcript 1 [Source:HGNC Symbol;Acc:HGNC:41406]	Infinity
CDC42P3	cell division cycle 42 pseudogene 3 [Source:HGNC Symbol;Acc:HGNC:44427]	Infinity
CDC42P2	cell division cycle 42 pseudogene 2 [Source:HGNC Symbol;Acc:HGNC:33952]	Infinity
CDC42P4	cell division cycle 42 pseudogene 4 [Source:HGNC Symbol;Acc:HGNC:44428]	Infinity
PRR20G	proline rich 20G [Source:HGNC Symbol;Acc:HGNC:53837]	Infinity
RNASE10	ribonuclease A family member 10 (inactive) [Source:HGNC Symbol;Acc:HGNC:19275]	Infinity
LINC01511	long intergenic non-protein coding RNA 1511 [Source:HGNC Symbol;Acc:HGNC:51200]	Infinity
HMGA1P6	high mobility group AT-hook 1 pseudogene 6 [Source:HGNC Symbol;Acc:HGNC:19121]	Infinity
HMGA1P4	high mobility group AT-hook 1 pseudogene 4 [Source:HGNC Symbol;Acc:HGNC:39093]	Infinity
ANKRD62	ankyrin repeat domain 62 [Source:HGNC Symbol;Acc:HGNC:35241]	Infinity
ANKRD33	ankyrin repeat domain 33 [Source:HGNC Symbol;Acc:HGNC:13788]	Infinity
DACH1	dachshund family transcription factor 1 [Source:HGNC Symbol;Acc:HGNC:2663]	Infinity
GRAP2	GRB2 related adaptor protein 2 [Source:HGNC Symbol;Acc:HGNC:4563]	Infinity
MAGI1-AS1	MAGI1 antisense RNA 1 [Source:HGNC Symbol;Acc:HGNC:40091]	Infinity
SIRLNT	SIRT1 regulating lncRNA tumor promoter [Source:HGNC Symbol;Acc:HGNC:53902]	Infinity
RPL12P19	ribosomal protein L12 pseudogene 19 [Source:HGNC Symbol;Acc:HGNC:36248]	Infinity
RNU6-1079P	RNA, U6 small nuclear 1079, pseudogene [Source:HGNC Symbol;Acc:HGNC:48042]	Infinity
VN1R67P	vomeronasal 1 receptor 67 pseudogene [Source:HGNC Symbol;Acc:HGNC:37387]	Infinity
RPL12P37	ribosomal protein L12 pseudogene 37 [Source:HGNC Symbol;Acc:HGNC:35565]	Infinity
RPL12P33	ribosomal protein L12 pseudogene 33 [Source:HGNC Symbol;Acc:HGNC:35696]	Infinity
RPL12P41	ribosomal protein L12 pseudogene 41 [Source:HGNC Symbol;Acc:HGNC:35999]	Infinity
LINC01551	long intergenic non-protein coding RNA 1551 [Source:HGNC Symbol;Acc:HGNC:19828]	Infinity
ETV3L	ETS variant transcription factor 3 like [Source:HGNC Symbol;Acc:HGNC:33834]	Infinity
HSFY4P	heat shock transcription factor Y-linked 4, pseudogene [Source:HGNC Symbol;Acc:HGNC:37721]	Infinity
ASPA	aspartoacylase [Source:HGNC Symbol;Acc:HGNC:756]	Infinity
NLGN1	neuroligin 1 [Source:HGNC Symbol;Acc:HGNC:14291]	Infinity
LINC01555	long intergenic non-protein coding RNA 1555 [Source:HGNC Symbol;Acc:HGNC:26647]	Infinity
SCARNA1	small Cajal body-specific RNA 1 [Source:HGNC Symbol;Acc:HGNC:32555]	Infinity
EPIC1	epigenetically induced MYC interacting lncRNA 1 [Source:HGNC Symbol;Acc:HGNC:27672]	Infinity
RHEBP3	RHEB pseudogene 3 [Source:HGNC Symbol;Acc:HGNC:44992]	Infinity
AMD1P2	adenosylmethionine decarboxylase 1 pseudogene 2 [Source:HGNC Symbol;Acc:HGNC:460]	Infinity
TPT1P3	TPT1 pseudogene 3 [Source:HGNC Symbol;Acc:HGNC:49295]	Infinity
STAC2	SH3 and cysteine rich domain 2 [Source:HGNC Symbol;Acc:HGNC:23990]	Infinity
PMS2P8	PMS1 homolog 2, mismatch repair system component pseudogene 8 [Source:HGNC Symbol;Acc:HGNC:33516]	Infinity
HSPA8P16	heat shock protein family A (Hsp70) member 8 pseudogene 16 [Source:HGNC Symbol;Acc:HGNC:44931]	Infinity
SOHLH2	spermatogenesis and oogenesis specific basic helix-loop-helix 2 [Source:HGNC Symbol;Acc:HGNC:26026]	Infinity
HSPA8P11	heat shock protein family A (Hsp70) member 8 pseudogene 11 [Source:HGNC Symbol;Acc:HGNC:44926]	Infinity
RNU6-195P	RNA, U6 small nuclear 195, pseudogene [Source:HGNC Symbol;Acc:HGNC:47158]	Infinity
IMPDH1P11	inosine monophosphate dehydrogenase 1 pseudogene 11 [Source:HGNC Symbol;Acc:HGNC:6054]	Infinity
PTPRT-DT	PTPRT divergent transcript [Source:HGNC Symbol;Acc:HGNC:55715]	Infinity
RNU6-190P	RNA, U6 small nuclear 190, pseudogene [Source:HGNC Symbol;Acc:HGNC:47153]	Infinity
RPL11P1	ribosomal protein L11 pseudogene 1 [Source:HGNC Symbol;Acc:HGNC:37021]	Infinity
RPL11P4	ribosomal protein L11 pseudogene 4 [Source:HGNC Symbol;Acc:HGNC:36137]	Infinity
RNU6-1088P	RNA, U6 small nuclear 1088, pseudogene [Source:HGNC Symbol;Acc:HGNC:48051]	Infinity
MIR646HG	MIR646 host gene [Source:HGNC Symbol;Acc:HGNC:27659]	Infinity
RN7SL297P	RNA, 7SL, cytoplasmic 297, pseudogene [Source:HGNC Symbol;Acc:HGNC:46313]	Infinity
ENSG00000282408	novel transcript, antisense to AIM1	Infinity
RNU6-388P	RNA, U6 small nuclear 388, pseudogene [Source:HGNC Symbol;Acc:HGNC:47351]	Infinity
RIIAD1	regulatory subunit of type II PKA R-subunit domain containing 1 [Source:HGNC Symbol;Acc:HGNC:26686]	Infinity
SRPK2P	SRSF protein kinase 2 pseudogene [Source:HGNC Symbol;Acc:HGNC:30303]	Infinity
RPS12P31	ribosomal protein S12 pseudogene 31 [Source:HGNC Symbol;Acc:HGNC:35578]	Infinity
RPS3AP44	RPS3A pseudogene 44 [Source:HGNC Symbol;Acc:HGNC:36761]	Infinity
RPS3AP49	RPS3A pseudogene 49 [Source:HGNC Symbol;Acc:HGNC:36810]	Infinity
RPS3AP35	RPS3A pseudogene 35 [Source:HGNC Symbol;Acc:HGNC:35902]	Infinity
RPS3AP36	RPS3A pseudogene 36 [Source:HGNC Symbol;Acc:HGNC:35596]	Infinity
RNU1-91P	RNA, U1 small nuclear 91, pseudogene [Source:HGNC Symbol;Acc:HGNC:48433]	Infinity
FAM32CP	family with sequence similarity 32 member C, pseudogene [Source:HGNC Symbol;Acc:HGNC:34239]	Infinity
GPRACR	GPR107 adjacent cis regulating lncRNA [Source:HGNC Symbol;Acc:HGNC:53957]	Infinity
PNPLA5	patatin like phospholipase domain containing 5 [Source:HGNC Symbol;Acc:HGNC:24888]	Infinity
BHLHE23	basic helix-loop-helix family member e23 [Source:HGNC Symbol;Acc:HGNC:16093]	Infinity
RNU2-30P	RNA, U2 small nuclear 30, pseudogene [Source:HGNC Symbol;Acc:HGNC:48523]	Infinity
IFITM3P8	IFITM3 pseudogene 8 [Source:HGNC Symbol;Acc:HGNC:54547]	Infinity
IFITM3P5	IFITM3 pseudogene 5 [Source:HGNC Symbol;Acc:HGNC:54543]	Infinity
IFITM3P4	IFITM3 pseudogene 4 [Source:HGNC Symbol;Acc:HGNC:54542]	Infinity
IFITM3P3	IFITM3 pseudogene 3 [Source:HGNC Symbol;Acc:HGNC:54541]	Infinity
IFITM3P2	IFITM3 pseudogene 2 [Source:HGNC Symbol;Acc:HGNC:54539]	Infinity
EIF1P7	eukaryotic translation initiation factor 1 pseudogene 7 [Source:HGNC Symbol;Acc:HGNC:49620]	Infinity
DACT1	dishevelled binding antagonist of beta catenin 1 [Source:HGNC Symbol;Acc:HGNC:17748]	Infinity
FAM131C2P	family with sequence similarity 131 member C2, pseudogene [Source:HGNC Symbol;Acc:HGNC:56213]	Infinity
PROK1	prokineticin 1 [Source:HGNC Symbol;Acc:HGNC:18454]	Infinity
RNU6-1095P	RNA, U6 small nuclear 1095, pseudogene [Source:HGNC Symbol;Acc:HGNC:48058]	Infinity
RNU2-37P	RNA, U2 small nuclear 37, pseudogene [Source:HGNC Symbol;Acc:HGNC:48530]	Infinity
HSPA8P8	heat shock protein family A (Hsp70) member 8 pseudogene 8 [Source:HGNC Symbol;Acc:HGNC:44923]	Infinity
MZT1P2	mitotic spindle organizing protein 1 pseudogene 2 [Source:HGNC Symbol;Acc:HGNC:50606]	Infinity
HSPA8P3	heat shock protein family A (Hsp70) member 8 pseudogene 3 [Source:HGNC Symbol;Acc:HGNC:44918]	Infinity
RPL36P3	ribosomal protein L36 pseudogene 3 [Source:HGNC Symbol;Acc:HGNC:19786]	Infinity
IGLJCOR18	immunoglobulin lambda joining-constant/OR18 (pseudogene) [Source:HGNC Symbol;Acc:HGNC:28614]	Infinity
PRELID1P3	PRELID1 pseudogene 3 [Source:HGNC Symbol;Acc:HGNC:43888]	Infinity
OR7E104P	olfactory receptor family 7 subfamily E member 104 pseudogene [Source:HGNC Symbol;Acc:HGNC:15343]	Infinity
RPS12P16	ribosomal protein S12 pseudogene 16 [Source:HGNC Symbol;Acc:HGNC:36595]	Infinity
RPL10P1	ribosomal protein L10 pseudogene 1 [Source:HGNC Symbol;Acc:HGNC:10300]	Infinity
RPL10P8	ribosomal protein L10 pseudogene 8 [Source:HGNC Symbol;Acc:HGNC:52344]	Infinity
NAIPP1	NAIP pseudogene 1 [Source:HGNC Symbol;Acc:HGNC:54492]	Infinity
AQP7P5	aquaporin 7 pseudogene 5 [Source:HGNC Symbol;Acc:HGNC:51836]	Infinity
AQP7P4	aquaporin 7 pseudogene 4 [Source:HGNC Symbol;Acc:HGNC:32056]	Infinity
ANGPT1	angiopoietin 1 [Source:HGNC Symbol;Acc:HGNC:484]	Infinity
SCML2P1	SCML2 pseudogene 1 [Source:HGNC Symbol;Acc:HGNC:44329]	Infinity
RNPC3-DT	RNPC3 divergent transcript [Source:HGNC Symbol;Acc:HGNC:55855]	Infinity
RNU6-392P	RNA, U6 small nuclear 392, pseudogene [Source:HGNC Symbol;Acc:HGNC:47355]	Infinity
FCN1	ficolin 1 [Source:HGNC Symbol;Acc:HGNC:3623]	Infinity
FCN3	ficolin 3 [Source:HGNC Symbol;Acc:HGNC:3625]	Infinity
SIX2	SIX homeobox 2 [Source:HGNC Symbol;Acc:HGNC:10888]	Infinity
RPL35P3	ribosomal protein L35 pseudogene 3 [Source:HGNC Symbol;Acc:HGNC:35488]	Infinity
DTWD1P2	DTW domain containing 1 (DTWD1) pseudogene	Infinity
CFAP20DC	CFAP20 domain containing [Source:HGNC Symbol;Acc:HGNC:24763]	Infinity
GNAO1-DT	GNAO1 divergent transcript [Source:HGNC Symbol;Acc:HGNC:27543]	Infinity
LINC01254	long intergenic non-protein coding RNA 1254 [Source:HGNC Symbol;Acc:HGNC:49870]	Infinity
LINC01249	long intergenic non-protein coding RNA 1249 [Source:HGNC Symbol;Acc:HGNC:49843]	Infinity
PRRX1	paired related homeobox 1 [Source:HGNC Symbol;Acc:HGNC:9142]	Infinity
C4BPAP1	C4BPA pseudogene 1 [Source:HGNC Symbol;Acc:HGNC:1326]	Infinity
ROR1-AS1	ROR1 antisense RNA 1 [Source:HGNC Symbol;Acc:HGNC:40508]	Infinity
STRADBP1	STE20-related kinase adaptor beta pseudogene 1 [Source:HGNC Symbol;Acc:HGNC:22478]	Infinity
LINC01179	long intergenic non-protein coding RNA 1179 [Source:HGNC Symbol;Acc:HGNC:49556]	Infinity
RPL26P29	ribosomal protein L26 pseudogene 29 [Source:HGNC Symbol;Acc:HGNC:36135]	Infinity
RPL26P26	ribosomal protein L26 pseudogene 26 [Source:HGNC Symbol;Acc:HGNC:35693]	Infinity
EEF1A1P27	eukaryotic translation elongation factor 1 alpha 1 pseudogene 27 [Source:HGNC Symbol;Acc:HGNC:37900]	Infinity
C5orf46	chromosome 5 open reading frame 46 [Source:HGNC Symbol;Acc:HGNC:33768]	Infinity
LINC01141	long intergenic non-protein coding RNA 1141 [Source:HGNC Symbol;Acc:HGNC:49455]	Infinity
CRYBA2	crystallin beta A2 [Source:HGNC Symbol;Acc:HGNC:2395]	Infinity
FAM220BP	family with sequence similarity 220 member B, pseudogene [Source:HGNC Symbol;Acc:HGNC:23678]	Infinity
CRYBA1	crystallin beta A1 [Source:HGNC Symbol;Acc:HGNC:2394]	Infinity
CRYBA4	crystallin beta A4 [Source:HGNC Symbol;Acc:HGNC:2396]	Infinity
LINC01164	long intergenic non-protein coding RNA 1164 [Source:HGNC Symbol;Acc:HGNC:49533]	Infinity
RNF152P1	ring finger protein 152 pseudogene 1 [Source:HGNC Symbol;Acc:HGNC:49743]	Infinity
RNU1-73P	RNA, U1 small nuclear 73, pseudogene [Source:HGNC Symbol;Acc:HGNC:48415]	Infinity
AK3P7	Adenylate kinase isoenzyme 4, mitochondrial, pseudogene	Infinity
CALB1	calbindin 1 [Source:HGNC Symbol;Acc:HGNC:1434]	Infinity
TUBAP12	tubulin alpha pseudogene 12 [Source:HGNC Symbol;Acc:HGNC:54879]	Infinity
TUBAP14	tubulin alpha pseudogene 14 [Source:HGNC Symbol;Acc:HGNC:54881]	Infinity
RPLP0P12	ribosomal protein lateral stalk subunit P0 pseudogene 12 [Source:HGNC Symbol;Acc:HGNC:55907]	Infinity
CDCA4P4	cell division cycle associated 4 pseudogene 4 [Source:HGNC Symbol;Acc:HGNC:49773]	Infinity
LOC124900356	U8 small nucleolar RNA [Source:RFAM;Acc:RF00096]	Infinity
FCAMR	Fc alpha and mu receptor [Source:HGNC Symbol;Acc:HGNC:24692]	Infinity
RNU2-11P	RNA, U2 small nuclear 11, pseudogene [Source:HGNC Symbol;Acc:HGNC:48504]	Infinity
HOXB3	homeobox B3 [Source:HGNC Symbol;Acc:HGNC:5114]	Infinity
HOXC5	homeobox C5 [Source:HGNC Symbol;Acc:HGNC:5127]	Infinity
ELANE	elastase, neutrophil expressed [Source:HGNC Symbol;Acc:HGNC:3309]	Infinity
SOX30	SRY-box transcription factor 30 [Source:HGNC Symbol;Acc:HGNC:30635]	Infinity
TFDP1P3	TFDP1 pseudogene 3 [Source:HGNC Symbol;Acc:HGNC:54931]	Infinity
ZNF702P	zinc finger protein 702, pseudogene [Source:HGNC Symbol;Acc:HGNC:25775]	Infinity
FAM90A2P	family with sequence similarity 90 member A2, pseudogene [Source:HGNC Symbol;Acc:HGNC:32250]	Infinity
LOC112268408	novel transcript	Infinity
LINC01122	long intergenic non-protein coding RNA 1122 [Source:HGNC Symbol;Acc:HGNC:49267]	Infinity
LINC01115	long intergenic non-protein coding RNA 1115 [Source:HGNC Symbol;Acc:HGNC:49258]	Infinity
SNX18P7	sorting nexin 18 pseudogene 7 [Source:HGNC Symbol;Acc:HGNC:39615]	Infinity
SNX18P5	sorting nexin 18 pseudogene 5 [Source:HGNC Symbol;Acc:HGNC:39613]	Infinity
LINC01078	long intergenic non-protein coding RNA 1078 [Source:HGNC Symbol;Acc:HGNC:49121]	Infinity
LINC01079	long intergenic non-protein coding RNA 1079 [Source:HGNC Symbol;Acc:HGNC:49122]	Infinity
RPS7P7	ribosomal protein S7 pseudogene 7 [Source:HGNC Symbol;Acc:HGNC:35690]	Infinity
LINC01099	long intergenic non-protein coding RNA 1099 [Source:HGNC Symbol;Acc:HGNC:49222]	Infinity
RFPL4A	ret finger protein like 4A [Source:HGNC Symbol;Acc:HGNC:16449]	Infinity
LINC01087	long intergenic non-protein coding RNA 1087 [Source:HGNC Symbol;Acc:HGNC:49144]	Infinity
LINC01033	long intergenic non-protein coding RNA 1033 [Source:HGNC Symbol;Acc:HGNC:49019]	Infinity
LINC01018	long intergenic non-protein coding RNA 1018 [Source:HGNC Symbol;Acc:HGNC:27394]	Infinity
ENSG00000257711	novel transcript, antisense to RFX4	Infinity
ENSG00000257746	novel transcript	Infinity
LINC01049	long intergenic non-protein coding RNA 1049 [Source:HGNC Symbol;Acc:HGNC:49043]	Infinity
DNM1P28	dynamin 1 pseudogene 28 [Source:HGNC Symbol;Acc:HGNC:35175]	Infinity
MTCO2P22	MT-CO2 pseudogene 22 [Source:HGNC Symbol;Acc:HGNC:52151]	Infinity
MARK1	microtubule affinity regulating kinase 1 [Source:HGNC Symbol;Acc:HGNC:6896]	Infinity
TDRD9	tudor domain containing 9 [Source:HGNC Symbol;Acc:HGNC:20122]	Infinity
CRISP3	cysteine rich secretory protein 3 [Source:HGNC Symbol;Acc:HGNC:16904]	Infinity
PNPT1P1	polyribonucleotide nucleotidyltransferase 1 pseudogene 1 [Source:HGNC Symbol;Acc:HGNC:44468]	Infinity
PRRG3	proline rich and Gla domain 3 [Source:HGNC Symbol;Acc:HGNC:30798]	Infinity
VSTM4	V-set and transmembrane domain containing 4 [Source:HGNC Symbol;Acc:HGNC:26470]	Infinity
MTHFD2P6	methylenetetrahydrofolate dehydrogenase (NADP+ dependent) 2, methenyltetrahydrofolate cyclohydrolase pseudogene 6 [Source:HGNC Symbol;Acc:HGNC:48864]	Infinity
MTHFD2P7	methylenetetrahydrofolate dehydrogenase (NADP+ dependent) 2, methenyltetrahydrofolate cyclohydrolase pseudogene 7 [Source:HGNC Symbol;Acc:HGNC:48865]	Infinity
NPM1P50	nucleophosmin 1 pseudogene 50 [Source:HGNC Symbol;Acc:HGNC:45229]	Infinity
NPM1P40	nucleophosmin 1 pseudogene 40 [Source:HGNC Symbol;Acc:HGNC:45219]	Infinity
NPM1P34	nucleophosmin 1 pseudogene 34 [Source:HGNC Symbol;Acc:HGNC:45213]	Infinity
NPM1P26	nucleophosmin 1 pseudogene 26 [Source:HGNC Symbol;Acc:HGNC:45205]	Infinity
COX5AP2	cytochrome c oxidase subunit 5A pseudogene 2 [Source:HGNC Symbol;Acc:HGNC:20005]	Infinity
LDC1P	leucine decarboxylase 1, pseudogene [Source:HGNC Symbol;Acc:HGNC:49677]	Infinity
PRMT5P1	protein arginine methyltransferase 5 pseudogene 1 [Source:HGNC Symbol;Acc:HGNC:32524]	Infinity
CABP1-DT	CABP1 divergent transcript [Source:HGNC Symbol;Acc:HGNC:55491]	Infinity
GRIA4	glutamate ionotropic receptor AMPA type subunit 4 [Source:HGNC Symbol;Acc:HGNC:4574]	Infinity
SCARNA21B	small Cajal body-specific RNA 21B [Source:HGNC Symbol;Acc:HGNC:52237]	Infinity
GRID2	glutamate ionotropic receptor delta type subunit 2 [Source:HGNC Symbol;Acc:HGNC:4576]	Infinity
SAP30P1	Sin3A-associated protein, 30kDa, pseudogene.	Infinity
RN7SL736P	RNA, 7SL, cytoplasmic 736, pseudogene [Source:HGNC Symbol;Acc:HGNC:46752]	Infinity
ENSG00000255240	novel transcript	Infinity
CHCHD2P7	coiled-coil-helix-coiled-coil-helix domain containing 2 pseudogene 7 [Source:HGNC Symbol;Acc:HGNC:39591]	Infinity
MIR4322	microRNA 4322 [Source:HGNC Symbol;Acc:HGNC:38261]	Infinity
MIR4324	microRNA 4324 [Source:HGNC Symbol;Acc:HGNC:38392]	Infinity
C16orf54	chromosome 16 open reading frame 54 [Source:HGNC Symbol;Acc:HGNC:26649]	Infinity
HNRNPA1P68	heterogeneous nuclear ribonucleoprotein A1 pseudogene 68 [Source:HGNC Symbol;Acc:HGNC:48798]	Infinity
NPM1P14	nucleophosmin 1 pseudogene 14 [Source:HGNC Symbol;Acc:HGNC:7916]	Infinity
HNRNPA1P62	heterogeneous nuclear ribonucleoprotein A1 pseudogene 62 [Source:HGNC Symbol;Acc:HGNC:48792]	Infinity
HNRNPA1P53	heterogeneous nuclear ribonucleoprotein A1 pseudogene 53 [Source:HGNC Symbol;Acc:HGNC:48783]	Infinity
HNRNPA1P52	heterogeneous nuclear ribonucleoprotein A1 pseudogene 52 [Source:HGNC Symbol;Acc:HGNC:48782]	Infinity
FBXO36P1	F-box protein 36 pseudogene 1 [Source:HGNC Symbol;Acc:HGNC:50363]	Infinity
HNRNPA1P47	heterogeneous nuclear ribonucleoprotein A1 pseudogene 47 [Source:HGNC Symbol;Acc:HGNC:48777]	Infinity
HNRNPA1P42	heterogeneous nuclear ribonucleoprotein A1 pseudogene 42 [Source:HGNC Symbol;Acc:HGNC:48771]	Infinity
SEC22B3P	SEC22 homolog B3, pseudogene [Source:HGNC Symbol;Acc:HGNC:53891]	Infinity
HNRNPA1P38	heterogeneous nuclear ribonucleoprotein A1pseudogene 38 [Source:HGNC Symbol;Acc:HGNC:48767]	Infinity
HNRNPA1P34	heterogeneous nuclear ribonucleoprotein A1 pseudogene 34 [Source:HGNC Symbol;Acc:HGNC:48763]	Infinity
HNRNPA1P33	heterogeneous nuclear ribonucleoprotein A1 pseudogene 33 [Source:HGNC Symbol;Acc:HGNC:44990]	Infinity
HNRNPA1P30	heterogeneous nuclear ribonucleoprotein A1 pseudogene 30 [Source:HGNC Symbol;Acc:HGNC:39548]	Infinity
HNRNPA1P23	heterogeneous nuclear ribonucleoprotein A1 pseudogene 23 [Source:HGNC Symbol;Acc:HGNC:39541]	Infinity
HNRNPA1P22	heterogeneous nuclear ribonucleoprotein A1 pseudogene 22 [Source:HGNC Symbol;Acc:HGNC:39540]	Infinity
RNU1-51P	RNA, U1 small nuclear 51, pseudogene [Source:HGNC Symbol;Acc:HGNC:48393]	Infinity
RPSAP6	ribosomal protein SA pseudogene 6 [Source:HGNC Symbol;Acc:HGNC:31458]	Infinity
HNRNPA1P28	heterogeneous nuclear ribonucleoprotein A1 pseudogene 28 [Source:HGNC Symbol;Acc:HGNC:39546]	Infinity
GUSBP7	GUSB pseudogene 7 [Source:HGNC Symbol;Acc:HGNC:42321]	Infinity
HNRNPA1P15	heterogeneous nuclear ribonucleoprotein A1 pseudogene 15 [Source:HGNC Symbol;Acc:HGNC:39133]	Infinity
MTATP6P27	MT-ATP6 pseudogene 27 [Source:HGNC Symbol;Acc:HGNC:52183]	Infinity
CYTH4	cytohesin 4 [Source:HGNC Symbol;Acc:HGNC:9505]	Infinity
SLC4A1	solute carrier family 4 member 1 (Diego blood group) [Source:HGNC Symbol;Acc:HGNC:11027]	Infinity
CDH12P4	cadherin 12 pseudogene 4 [Source:HGNC Symbol;Acc:HGNC:37700]	Infinity
RPS20P10	ribosomal protein S20 pseudogene 10 [Source:HGNC Symbol;Acc:HGNC:36800]	Infinity
CBX5P1	chromobox 5 pseudogene 1 [Source:HGNC Symbol;Acc:HGNC:38659]	Infinity
RNY1P11	RNY1 pseudogene 11 [Source:HGNC Symbol;Acc:HGNC:50874]	Infinity
CHCT1	CHD1 helical C-terminal domain containing 1 [Source:HGNC Symbol;Acc:HGNC:26990]	Infinity
RPL34P33	ribosomal protein L34 pseudogene 33 [Source:HGNC Symbol;Acc:HGNC:36666]	Infinity
RIMS2	regulating synaptic membrane exocytosis 2 [Source:HGNC Symbol;Acc:HGNC:17283]	Infinity
MIR4506	microRNA 4506 [Source:HGNC Symbol;Acc:HGNC:41663]	Infinity
FGF7	fibroblast growth factor 7 [Source:HGNC Symbol;Acc:HGNC:3685]	Infinity
MIR4502	microRNA 4502 [Source:HGNC Symbol;Acc:HGNC:41534]	Infinity
DDX11L5	DEAD/H-box helicase 11 like 5 (pseudogene) [Source:HGNC Symbol;Acc:HGNC:37106]	Infinity
SLC4A10	solute carrier family 4 member 10 [Source:HGNC Symbol;Acc:HGNC:13811]	Infinity
DDX11L1	DEAD/H-box helicase 11 like 1 (pseudogene) [Source:HGNC Symbol;Acc:HGNC:37102]	Infinity
HMGN1P4	high mobility group nucleosome binding domain 1 pseudogene 4 [Source:HGNC Symbol;Acc:HGNC:39336]	Infinity
RPL22P11	ribosomal protein L22 pseudogene 11 [Source:HGNC Symbol;Acc:HGNC:35603]	Infinity
RPL22P10	ribosomal protein L22 pseudogene 10 [Source:HGNC Symbol;Acc:HGNC:36559]	Infinity
MIR4516	microRNA 4516 [Source:HGNC Symbol;Acc:HGNC:41617]	Infinity
LINC03013	long intergenic non-protein coding RNA 3013 [Source:HGNC Symbol;Acc:HGNC:56140]	Infinity
MTOR-AS1	MTOR antisense RNA 1 [Source:HGNC Symbol;Acc:HGNC:40242]	Infinity
RNU6-1223P	RNA, U6 small nuclear 1223, pseudogene [Source:HGNC Symbol;Acc:HGNC:48186]	Infinity
LINC03007	long intergenic non-protein coding RNA 3007 [Source:HGNC Symbol;Acc:HGNC:56132]	Infinity
RN7SL748P	RNA, 7SL, cytoplasmic 748, pseudogene [Source:HGNC Symbol;Acc:HGNC:46764]	Infinity
MIR4498	microRNA 4498 [Source:HGNC Symbol;Acc:HGNC:41838]	Infinity
HMX2	H6 family homeobox 2 [Source:HGNC Symbol;Acc:HGNC:5018]	Infinity
RN7SL743P	RNA, 7SL, cytoplasmic 743, pseudogene [Source:HGNC Symbol;Acc:HGNC:46759]	Infinity
DAP-DT	DAP divergent transcript [Source:HGNC Symbol;Acc:HGNC:55214]	Infinity
ENSG00000282904	novel transcript	Infinity
RPL23AP35	ribosomal protein L23a pseudogene 35 [Source:HGNC Symbol;Acc:HGNC:36580]	Infinity
MARCHF10	membrane associated ring-CH-type finger 10 [Source:HGNC Symbol;Acc:HGNC:26655]	Infinity
LINC03086	novel transcript	Infinity
LINC03081	novel transcript	Infinity
LINC03080	novel transcript	Infinity
DNAJC19P7	DnaJ heat shock protein family (Hsp40) member C19 pseudogene 7 [Source:HGNC Symbol;Acc:HGNC:45070]	Infinity
RPL23AP33	ribosomal protein L23a pseudogene 33 [Source:HGNC Symbol;Acc:HGNC:36946]	Infinity
RPL23AP19	ribosomal protein L23a pseudogene 19 [Source:HGNC Symbol;Acc:HGNC:36708]	Infinity
RPL23AP17	ribosomal protein L23a pseudogene 17 [Source:HGNC Symbol;Acc:HGNC:35904]	Infinity
EIF5A2P1	eukaryotic translation initiation factor 5A2 pseudogene 1 [Source:HGNC Symbol;Acc:HGNC:51467]	Infinity
LINC03059	novel transcript	Infinity
HLX-AS1	HLX antisense RNA 1 [Source:HGNC Symbol;Acc:HGNC:42509]	Infinity
LINC03048	long intergenic non-protein coding RNA 3048 [Source:HGNC Symbol;Acc:HGNC:56272]	Infinity
ZAR1	zygote arrest 1 [Source:HGNC Symbol;Acc:HGNC:20436]	Infinity
LINC03074	novel transcript	Infinity
LINC03065	novel transcript	Infinity
HINT1P1	histidine triad nucleotide binding protein 1 pseudogene 1 [Source:HGNC Symbol;Acc:HGNC:18467]	Infinity
GTF2F2P1	general transcription factor IIF subunit 2 pseudogene 1 [Source:HGNC Symbol;Acc:HGNC:4654]	Infinity
PADI3	peptidyl arginine deiminase 3 [Source:HGNC Symbol;Acc:HGNC:18337]	Infinity
PADI1	peptidyl arginine deiminase 1 [Source:HGNC Symbol;Acc:HGNC:18367]	Infinity
B3GALNT1	beta-1,3-N-acetylgalactosaminyltransferase 1 (globoside blood group) [Source:HGNC Symbol;Acc:HGNC:918]	Infinity
MED15P4	mediator complex subunit 15 pseudogene 4 [Source:HGNC Symbol;Acc:HGNC:48653]	Infinity
DAZL	deleted in azoospermia like [Source:HGNC Symbol;Acc:HGNC:2685]	Infinity
SNORD91A	small nucleolar RNA, C/D box 91A [Source:HGNC Symbol;Acc:HGNC:32752]	Infinity
LAP3P1	leucine aminopeptidase 3 pseudogene 1 [Source:HGNC Symbol;Acc:HGNC:42364]	Infinity
RPL23AP68	ribosomal protein L23a pseudogene 68 [Source:HGNC Symbol;Acc:HGNC:35489]	Infinity
RPL23AP66	ribosomal protein L23a pseudogene 66 [Source:HGNC Symbol;Acc:HGNC:35940]	Infinity
RPL31P2	ribosomal protein L31 pseudogene 2 [Source:HGNC Symbol;Acc:HGNC:16575]	Infinity
MIR6804	microRNA 6804 [Source:HGNC Symbol;Acc:HGNC:50253]	Infinity
E2F3-IT1	E2F3 intronic transcript 1 [Source:HGNC Symbol;Acc:HGNC:41329]	Infinity
RPL31P7	ribosomal protein L31 pseudogene 7 [Source:HGNC Symbol;Acc:HGNC:31325]	Infinity
OR9I3P	olfactory receptor family 9 subfamily I member 3 pseudogene [Source:HGNC Symbol;Acc:HGNC:15325]	Infinity
RNU6-1242P	RNA, U6 small nuclear 1242, pseudogene [Source:HGNC Symbol;Acc:HGNC:48205]	Infinity
MIR6832	microRNA 6832 [Source:HGNC Symbol;Acc:HGNC:50140]	Infinity
FHP2	fumarate hydratase (FH) pseudogene	Infinity
MIR6768	microRNA 6768 [Source:HGNC Symbol;Acc:HGNC:50264]	Infinity
MIR6762	microRNA 6762 [Source:HGNC Symbol;Acc:HGNC:50168]	Infinity
FNDC7	fibronectin type III domain containing 7 [Source:HGNC Symbol;Acc:HGNC:26668]	Infinity
FNTAP2	farnesyltransferase, CAAX box, alpha pseudogene 2 [Source:HGNC Symbol;Acc:HGNC:3784]	Infinity
BVES-AS1	BVES antisense RNA 1 [Source:HGNC Symbol;Acc:HGNC:21223]	Infinity
RPS27AP8	RPS27A pseudogene 8 [Source:HGNC Symbol;Acc:HGNC:36361]	Infinity
CAPSL	calcyphosine like [Source:HGNC Symbol;Acc:HGNC:28375]	Infinity
MIR6749	microRNA 6749 [Source:HGNC Symbol;Acc:HGNC:50087]	Infinity
ENSG00000255476	novel transcript	Infinity
CHRDL1	chordin like 1 [Source:HGNC Symbol;Acc:HGNC:29861]	Infinity
CCDC110	coiled-coil domain containing 110 [Source:HGNC Symbol;Acc:HGNC:28504]	Infinity
ARHGAP23P1	Rho GTPase activating protein 23 pseudogene 1 [Source:HGNC Symbol;Acc:HGNC:45039]	Infinity
MIR6792	microRNA 6792 [Source:HGNC Symbol;Acc:HGNC:50054]	Infinity
MIR6793	microRNA 6793 [Source:HGNC Symbol;Acc:HGNC:50251]	Infinity
MIR6779	microRNA 6779 [Source:HGNC Symbol;Acc:HGNC:50148]	Infinity
MIR6772	microRNA 6772 [Source:HGNC Symbol;Acc:HGNC:50064]	Infinity
TRIM51FP	tripartite motif-containing 51F, pseudogene [Source:HGNC Symbol;Acc:HGNC:43966]	Infinity
DIAPH1-AS1	DIAPH1 antisense RNA 1 [Source:HGNC Symbol;Acc:HGNC:40177]	Infinity
COQ10BP2	coenzyme Q10B pseudogene 2 [Source:HGNC Symbol;Acc:HGNC:44913]	Infinity
PTMAP3	prothymosin alpha pseudogene 3 [Source:HGNC Symbol;Acc:HGNC:9626]	Infinity
CCDC196	coiled-coil domain containing 196 [Source:HGNC Symbol;Acc:HGNC:20100]	Infinity
CCDC188	coiled-coil domain containing 188 [Source:HGNC Symbol;Acc:HGNC:51899]	Infinity
CCDC177	coiled-coil domain containing 177 [Source:HGNC Symbol;Acc:HGNC:23243]	Infinity
CCDC179	coiled-coil domain containing 179 [Source:HGNC Symbol;Acc:HGNC:44653]	Infinity
OR11H6	olfactory receptor family 11 subfamily H member 6 [Source:HGNC Symbol;Acc:HGNC:15349]	Infinity
MS4A10	membrane spanning 4-domains A10 [Source:HGNC Symbol;Acc:HGNC:13368]	Infinity
NDUFAF4P1	NADH:ubiquinone oxidoreductase complex assembly factor 4 pseudogene 1 [Source:HGNC Symbol;Acc:HGNC:44194]	Infinity
MAGEA9B	MAGE family member A9B [Source:HGNC Symbol;Acc:HGNC:31909]	Infinity
SURF6P1	surfeit 6 pseudogene 1 [Source:HGNC Symbol;Acc:HGNC:37722]	Infinity
IMPG1	interphotoreceptor matrix proteoglycan 1 [Source:HGNC Symbol;Acc:HGNC:6055]	Infinity
MIR199A1	microRNA 199a-1 [Source:HGNC Symbol;Acc:HGNC:31571]	Infinity
PRR29-AS1	PRR29 antisense RNA 1 [Source:HGNC Symbol;Acc:HGNC:51822]	Infinity
RNU6-1254P	RNA, U6 small nuclear 1254, pseudogene [Source:HGNC Symbol;Acc:HGNC:48217]	Infinity
RNU6-1255P	RNA, U6 small nuclear 1255, pseudogene [Source:HGNC Symbol;Acc:HGNC:48218]	Infinity
TTLL10	tubulin tyrosine ligase like 10 [Source:HGNC Symbol;Acc:HGNC:26693]	Infinity
MIR6865	microRNA 6865 [Source:HGNC Symbol;Acc:HGNC:50182]	Infinity
ATP6V1E1P3	ATPase H+ transporting V1 subunit E1 pseudogene 3 [Source:HGNC Symbol;Acc:HGNC:858]	Infinity
MIR6894	microRNA 6894 [Source:HGNC Symbol;Acc:HGNC:49938]	Infinity
MAGEB17	MAGE family member B17 [Source:HGNC Symbol;Acc:HGNC:17418]	Infinity
KDM5DP1	lysine demethylase 5D pseudogene 1 [Source:HGNC Symbol;Acc:HGNC:23976]	Infinity
RNU1-42P	RNA, U1 small nuclear 42, pseudogene [Source:HGNC Symbol;Acc:HGNC:48384]	Infinity
LRRC14B	leucine rich repeat containing 14B [Source:HGNC Symbol;Acc:HGNC:37268]	Infinity
RPL13AP18	ribosomal protein L13a (RPL13A) pseudogene	Infinity
RBMS3-AS2	RBMS3 antisense RNA 2 [Source:HGNC Symbol;Acc:HGNC:39988]	Infinity
MFFP2	MFF pseudogene 2 [Source:HGNC Symbol;Acc:HGNC:54540]	Infinity
GTSF1	gametocyte specific factor 1 [Source:HGNC Symbol;Acc:HGNC:26565]	Infinity
HUNK-AS1	HUNK antisense RNA 1 [Source:HGNC Symbol;Acc:HGNC:40631]	Infinity
NUDT16L2P	nudix hydrolase 16 like 2, pseudogene [Source:HGNC Symbol;Acc:HGNC:27189]	Infinity
ABCB11	ATP binding cassette subfamily B member 11 [Source:HGNC Symbol;Acc:HGNC:42]	Infinity
SPP2	secreted phosphoprotein 2 [Source:HGNC Symbol;Acc:HGNC:11256]	Infinity
REG1A	regenerating family member 1 alpha [Source:HGNC Symbol;Acc:HGNC:9951]	Infinity
SIGLEC22P	sialic acid binding Ig like lectin 22, pseudogene [Source:HGNC Symbol;Acc:HGNC:15611]	Infinity
REG3A	regenerating family member 3 alpha [Source:HGNC Symbol;Acc:HGNC:8601]	Infinity
SPATA4	spermatogenesis associated 4 [Source:HGNC Symbol;Acc:HGNC:17333]	Infinity
ITGAD	integrin subunit alpha D [Source:HGNC Symbol;Acc:HGNC:6146]	Infinity
SIGLEC18P	sialic acid binding Ig like lectin 18, pseudogene [Source:HGNC Symbol;Acc:HGNC:15491]	Infinity
CES1P2	carboxylesterase 1 pseudogene 2 [Source:HGNC Symbol;Acc:HGNC:48928]	Infinity
ENSG00000280636	novel transcript	Infinity
RPL36P14	ribosomal protein L36 pseudogene 14 [Source:HGNC Symbol;Acc:HGNC:35734]	Infinity
RPL12P44	ribosomal protein L12 pseudogene 44 [Source:HGNC Symbol;Acc:HGNC:44603]	Infinity
APOBEC1	apolipoprotein B mRNA editing enzyme catalytic subunit 1 [Source:HGNC Symbol;Acc:HGNC:604]	Infinity
PNMA5	PNMA family member 5 [Source:HGNC Symbol;Acc:HGNC:18743]	Infinity
ABCC12	ATP binding cassette subfamily C member 12 [Source:HGNC Symbol;Acc:HGNC:14640]	Infinity
DENND6A-AS1	DENND6A antisense RNA 1 [Source:HGNC Symbol;Acc:HGNC:41152]	Infinity
TIMM9P2	TIMM9 pseudogene 2 [Source:HGNC Symbol;Acc:HGNC:39929]	Infinity
TIMM9P1	TIMM9 pseudogene 1 [Source:HGNC Symbol;Acc:HGNC:39928]	Infinity
LOC124904983	Small nucleolar RNA U3 [Source:RFAM;Acc:RF00012]	Infinity
ZFYVE9P1	zinc finger FYVE-type containing 9 pseudogene 1 [Source:HGNC Symbol;Acc:HGNC:33359]	Infinity
ENSG00000182376	novel transcript, antisense to FAM38A	Infinity
PARP11-AS1	PARP11 antisense RNA 1 [Source:HGNC Symbol;Acc:HGNC:40103]	Infinity
THNSL2	threonine synthase like 2 [Source:HGNC Symbol;Acc:HGNC:25602]	Infinity
CBX1P1	chromobox 1 pseudogene 1 [Source:HGNC Symbol;Acc:HGNC:38655]	Infinity
RNU6-1272P	RNA, U6 small nuclear 1272, pseudogene [Source:HGNC Symbol;Acc:HGNC:48235]	Infinity
PLET1	placenta expressed transcript 1 [Source:HGNC Symbol;Acc:HGNC:30053]	Infinity
SIGLEC30P	sialic acid binding Ig like lectin 30, pseudogene [Source:HGNC Symbol;Acc:HGNC:15623]	Infinity
MIR2355	microRNA 2355 [Source:HGNC Symbol;Acc:HGNC:38328]	Infinity
MAGEA9	MAGE family member A9 [Source:HGNC Symbol;Acc:HGNC:6807]	Infinity
MAGEB2	MAGE family member B2 [Source:HGNC Symbol;Acc:HGNC:6809]	Infinity
MIR2276	microRNA 2276 [Source:HGNC Symbol;Acc:HGNC:37313]	Infinity
MLXP1	MLX pseudogene 1 [Source:HGNC Symbol;Acc:HGNC:54600]	Infinity
MIR3680-1	microRNA 3680-1 [Source:HGNC Symbol;Acc:HGNC:38989]	Infinity
MIR3680-2	microRNA 3680-2 [Source:HGNC Symbol;Acc:HGNC:43472]	Infinity
HADHBP1	HADHB pseudogene 1 [Source:HGNC Symbol;Acc:HGNC:54887]	Infinity
ARL4AP2	ADP ribosylation factor like GTPase 4A pseudogene 2 [Source:HGNC Symbol;Acc:HGNC:32379]	Infinity
ARL4AP4	ADP ribosylation factor like GTPase 4A pseudogene 4 [Source:HGNC Symbol;Acc:HGNC:52373]	Infinity
NLRP6	NLR family pyrin domain containing 6 [Source:HGNC Symbol;Acc:HGNC:22944]	Infinity
NLRP2	NLR family pyrin domain containing 2 [Source:HGNC Symbol;Acc:HGNC:22948]	Infinity
BMPR1B	bone morphogenetic protein receptor type 1B [Source:HGNC Symbol;Acc:HGNC:1077]	Infinity
SRGN	serglycin [Source:HGNC Symbol;Acc:HGNC:9361]	Infinity
CASQ2	calsequestrin 2 [Source:HGNC Symbol;Acc:HGNC:1513]	Infinity
GNA15	G protein subunit alpha 15 [Source:HGNC Symbol;Acc:HGNC:4383]	Infinity
DDX18P3	DEAD-box helicase 18 pseudogene 3 [Source:HGNC Symbol;Acc:HGNC:33966]	Infinity
DDX18P5	DEAD-box helicase 18 pseudogene 5 [Source:HGNC Symbol;Acc:HGNC:33968]	Infinity
ENSG00000206977	novel transcript	Infinity
TRBC2	T cell receptor beta constant 2 [Source:HGNC Symbol;Acc:HGNC:12157]	Infinity
ELOCP33	elongin C pseudogene 33 [Source:HGNC Symbol;Acc:HGNC:49174]	Infinity
MPP7-DT	MPP7 divergent transcript [Source:HGNC Symbol;Acc:HGNC:54139]	Infinity
TMEM238L	transmembrane protein 238 like [Source:HGNC Symbol;Acc:HGNC:44356]	Infinity
MTCYBP1	MT-CYB pseudogene 1 [Source:HGNC Symbol;Acc:HGNC:38729]	Infinity
MIR1285-1	microRNA 1285-1 [Source:HGNC Symbol;Acc:HGNC:35277]	Infinity
MIR3202-1	microRNA 3202-1 [Source:HGNC Symbol;Acc:HGNC:38224]	Infinity
FOXCUT	FOXC1 upstream transcript [Source:HGNC Symbol;Acc:HGNC:50650]	Infinity
FABP4	fatty acid binding protein 4 [Source:HGNC Symbol;Acc:HGNC:3559]	Infinity
RNU6-1020P	RNA, U6 small nuclear 1020, pseudogene [Source:HGNC Symbol;Acc:HGNC:47983]	Infinity
SLCO1B3	solute carrier organic anion transporter family member 1B3 [Source:HGNC Symbol;Acc:HGNC:10961]	Infinity
HMGN2P7	high mobility group nucleosomal binding domain 2 pseudogene 7 [Source:HGNC Symbol;Acc:HGNC:33575]	Infinity
ZBTB16	zinc finger and BTB domain containing 16 [Source:HGNC Symbol;Acc:HGNC:12930]	Infinity
CNN2P10	calponin 2 pseudogene 10 [Source:HGNC Symbol;Acc:HGNC:39535]	Infinity
RNU6-807P	RNA, U6 small nuclear 807, pseudogene [Source:HGNC Symbol;Acc:HGNC:47770]	Infinity
H3P25	H3 histone pseudogene 25 [Source:HGNC Symbol;Acc:HGNC:54459]	Infinity
ITIH6	inter-alpha-trypsin inhibitor heavy chain family member 6 [Source:HGNC Symbol;Acc:HGNC:28907]	Infinity
BICRA-AS1	BICRA antisense RNA 1 [Source:HGNC Symbol;Acc:HGNC:51588]	Infinity
H3P33	H3 histone pseudogene 33 [Source:HGNC Symbol;Acc:HGNC:54466]	Infinity
[truncated: 38,723 more rows]

## Sheet: HALLMARK_XENOBIOTIC_METABOLISM
NAME	SYMBOL	TITLE	RANK IN GENE LIST	RANK METRIC SCORE	RUNNING ES	CORE ENRICHMENT
row_0	IRF8	interferon regulatory factor 8 [Source:HGNC Symbol;Acc:HGNC:5358]	836	Infinity	-0.0205756	Yes
row_1	SLC46A3	solute carrier family 46 member 3 [Source:HGNC Symbol;Acc:HGNC:27501]	1110	Infinity	-0.0272574	Yes
row_2	REG1A	regenerating family member 1 alpha [Source:HGNC Symbol;Acc:HGNC:9951]	1936	Infinity	-0.0475615	Yes
row_3	FBP1	fructose-bisphosphatase 1 [Source:HGNC Symbol;Acc:HGNC:3606]	2551	2.80084	-0.047249	Yes
row_4	CA2	carbonic anhydrase 2 [Source:HGNC Symbol;Acc:HGNC:1373]	3191	2.00882	-0.0519265	Yes
row_5	VNN1	vanin 1 [Source:HGNC Symbol;Acc:HGNC:12705]	3203	1.99933	-0.0411586	Yes
row_6	ALDH3A1	aldehyde dehydrogenase 3 family member A1 [Source:HGNC Symbol;Acc:HGNC:405]	3365	1.87507	-0.0347785	Yes
row_7	SERPINE1	serpin family E member 1 [Source:HGNC Symbol;Acc:HGNC:8583]	3668	1.72891	-0.0326851	Yes
row_8	IGFBP1	insulin like growth factor binding protein 1 [Source:HGNC Symbol;Acc:HGNC:5469]	3885	1.64678	-0.0289229	Yes
row_9	TGFB2	transforming growth factor beta 2 [Source:HGNC Symbol;Acc:HGNC:11768]	3911	1.63542	-0.0205099	Yes
row_10	MPP2	MAGUK p55 scaffold protein 2 [Source:HGNC Symbol;Acc:HGNC:7220]	4260	1.49918	-0.0208201	Yes
row_11	CDA	cytidine deaminase [Source:HGNC Symbol;Acc:HGNC:1712]	4279	1.49063	-0.0130338	Yes
row_12	TDO2	tryptophan 2,3-dioxygenase [Source:HGNC Symbol;Acc:HGNC:11708]	4338	1.48087	-0.00628845	Yes
row_13	CYP2S1	cytochrome P450 family 2 subfamily S member 1 [Source:HGNC Symbol;Acc:HGNC:15654]	4555	1.43241	-0.00370985	Yes
row_14	SERTAD1	SERTA domain containing 1 [Source:HGNC Symbol;Acc:HGNC:17932]	4867	1.3716	-0.00381138	Yes
row_15	FMO1	flavin containing dimethylaniline monoxygenase 1 [Source:HGNC Symbol;Acc:HGNC:3769]	5046	1.33762	-0.000818406	Yes
row_16	CYP1A1	cytochrome P450 family 1 subfamily A member 1 [Source:HGNC Symbol;Acc:HGNC:2595]	5203	1.31355	0.00258462	Yes
row_17	MAOA	monoamine oxidase A [Source:HGNC Symbol;Acc:HGNC:6833]	5382	1.28699	0.00529805	Yes
row_18	PAPSS2	3'-phosphoadenosine 5'-phosphosulfate synthase 2 [Source:HGNC Symbol;Acc:HGNC:8604]	5384	1.28655	0.012377	Yes
row_19	GAD1	glutamate decarboxylase 1 [Source:HGNC Symbol;Acc:HGNC:4092]	5445	1.27942	0.0179607	Yes
row_20	CD36	CD36 molecule [Source:HGNC Symbol;Acc:HGNC:1663]	5453	1.27874	0.0248485	Yes
row_21	UPP1	uridine phosphorylase 1 [Source:HGNC Symbol;Acc:HGNC:12576]	5513	1.27094	0.03041	Yes
row_22	ETS2	ETS proto-oncogene 2, transcription factor [Source:HGNC Symbol;Acc:HGNC:3489]	5642	1.2574	0.034194	Yes
row_23	AHCY	adenosylhomocysteinase [Source:HGNC Symbol;Acc:HGNC:343]	5696	1.25286	0.0398037	Yes
row_24	AOX1	aldehyde oxidase 1 [Source:HGNC Symbol;Acc:HGNC:553]	5944	1.23123	0.0405065	Yes
row_25	CYP1A2	cytochrome P450 family 1 subfamily A member 2 [Source:HGNC Symbol;Acc:HGNC:2596]	5960	1.22982	0.0469267	Yes
row_26	HGFAC	HGF activator [Source:HGNC Symbol;Acc:HGNC:4894]	5974	1.2288	0.0533907	Yes
row_27	MBL2	mannose binding lectin 2 [Source:HGNC Symbol;Acc:HGNC:6922]	6154	1.21423	0.0556778	Yes
row_28	DDT	D-dopachrome tautomerase [Source:HGNC Symbol;Acc:HGNC:2732]	6486	1.1906	0.0540832	Yes
row_29	GART	phosphoribosylglycinamide formyltransferase, phosphoribosylglycinamide synthetase, phosphoribosylaminoimidazole synthetase [Source:HGNC Symbol;Acc:HGNC:4163]	6629	1.1833	0.0571126	Yes
row_30	PTGES3	prostaglandin E synthase 3 [Source:HGNC Symbol;Acc:HGNC:16049]	6632	1.18324	0.0635965	Yes
row_31	PPARD	peroxisome proliferator activated receptor delta [Source:HGNC Symbol;Acc:HGNC:9235]	6749	1.17831	0.0672399	Yes
row_32	HMOX1	heme oxygenase 1 [Source:HGNC Symbol;Acc:HGNC:5013]	6759	1.17755	0.0735196	Yes
row_33	JUP	junction plakoglobin [Source:HGNC Symbol;Acc:HGNC:6207]	7116	1.16071	0.0711431	Yes
row_34	KYNU	kynureninase [Source:HGNC Symbol;Acc:HGNC:6469]	7269	1.15428	0.0737654	Yes
row_35	MTHFD1	methylenetetrahydrofolate dehydrogenase, cyclohydrolase and formyltetrahydrofolate synthetase 1 [Source:HGNC Symbol;Acc:HGNC:7432]	7357	1.15067	0.0779718	Yes
row_36	CDO1	cysteine dioxygenase type 1 [Source:HGNC Symbol;Acc:HGNC:1795]	7381	1.14931	0.0837501	Yes
row_37	NMT1	N-myristoyltransferase 1 [Source:HGNC Symbol;Acc:HGNC:7857]	7558	1.14207	0.0857128	Yes
row_38	SMOX	spermine oxidase [Source:HGNC Symbol;Acc:HGNC:15862]	7560	1.14201	0.0919937	Yes
row_39	ABCC3	ATP binding cassette subfamily C member 3 [Source:HGNC Symbol;Acc:HGNC:54]	7598	1.14026	0.0973766	Yes
row_40	PDK4	pyruvate dehydrogenase kinase 4 [Source:HGNC Symbol;Acc:HGNC:8812]	7692	1.13605	0.101354	Yes
row_41	KARS1	lysyl-tRNA synthetase 1 [Source:HGNC Symbol;Acc:HGNC:6215]	7711	1.13497	0.107177	Yes
row_42	DDC	dopa decarboxylase [Source:HGNC Symbol;Acc:HGNC:2719]	7776	1.13172	0.111846	Yes
row_43	PDLIM5	PDZ and LIM domain 5 [Source:HGNC Symbol;Acc:HGNC:17468]	7796	1.13094	0.117622	Yes
row_44	ELOVL5	ELOVL fatty acid elongase 5 [Source:HGNC Symbol;Acc:HGNC:21308]	7924	1.12644	0.120707	Yes
row_45	BPHL	biphenyl hydrolase like [Source:HGNC Symbol;Acc:HGNC:1094]	8072	1.1212	0.12327	Yes
row_46	ADH5	alcohol dehydrogenase 5 (class III), chi polypeptide [Source:HGNC Symbol;Acc:HGNC:253]	8249	1.11585	0.125088	Yes
row_47	CNDP2	carnosine dipeptidase 2 [Source:HGNC Symbol;Acc:HGNC:24437]	8420	1.11015	0.127023	Yes
row_48	ANGPTL3	angiopoietin like 3 [Source:HGNC Symbol;Acc:HGNC:491]	8539	1.1057	0.130216	Yes
row_49	IGFBP4	insulin like growth factor binding protein 4 [Source:HGNC Symbol;Acc:HGNC:5473]	8630	1.1027	0.134083	Yes
row_50	DHPS	deoxyhypusine synthase [Source:HGNC Symbol;Acc:HGNC:2869]	8747	1.09891	0.137288	Yes
row_51	ACOX3	acyl-CoA oxidase 3, pristanoyl [Source:HGNC Symbol;Acc:HGNC:121]	9109	1.0892	0.134394	Yes
row_52	VTN	vitronectin [Source:HGNC Symbol;Acc:HGNC:12724]	9177	1.08749	0.138745	Yes
row_53	UPB1	beta-ureidopropionase 1 [Source:HGNC Symbol;Acc:HGNC:16297]	9200	1.08703	0.144204	Yes
row_54	CYFIP2	cytoplasmic FMR1 interacting protein 2 [Source:HGNC Symbol;Acc:HGNC:13760]	9232	1.08593	0.149435	Yes
row_55	CYP2J2	cytochrome P450 family 2 subfamily J member 2 [Source:HGNC Symbol;Acc:HGNC:2634]	9252	1.08556	0.15496	Yes
row_56	HSD17B2	hydroxysteroid 17-beta dehydrogenase 2 [Source:HGNC Symbol;Acc:HGNC:5211]	9546	1.07792	0.153681	Yes
row_57	PGD	phosphogluconate dehydrogenase [Source:HGNC Symbol;Acc:HGNC:8891]	9874	1.07064	0.151523	Yes
row_58	GSS	glutathione synthetase [Source:HGNC Symbol;Acc:HGNC:4624]	9928	1.06918	0.156118	Yes
row_59	CASP6	caspase 6 [Source:HGNC Symbol;Acc:HGNC:1507]	9938	1.06879	0.161798	Yes
row_60	HPRT1	hypoxanthine phosphoribosyltransferase 1 [Source:HGNC Symbol;Acc:HGNC:5157]	9948	1.06867	0.167476	Yes
row_61	ACO2	aconitase 2 [Source:HGNC Symbol;Acc:HGNC:118]	9949	1.06866	0.173377	Yes
row_62	FAS	Fas cell surface death receptor [Source:HGNC Symbol;Acc:HGNC:11920]	9958	1.06839	0.179078	Yes
row_63	SLC35B1	solute carrier family 35 member B1 [Source:HGNC Symbol;Acc:HGNC:20798]	9959	1.06834	0.184977	Yes
row_64	TNFRSF1A	TNF receptor superfamily member 1A [Source:HGNC Symbol;Acc:HGNC:11916]	10322	1.05957	0.181894	Yes
row_65	MCCC2	methylcrotonyl-CoA carboxylase subunit 2 [Source:HGNC Symbol;Acc:HGNC:6937]	10760	1.0485	0.176899	Yes
row_66	DCXR	dicarbonyl and L-xylulose reductase [Source:HGNC Symbol;Acc:HGNC:18985]	10942	1.04468	0.178201	Yes
row_67	LONP1	lon peptidase 1, mitochondrial [Source:HGNC Symbol;Acc:HGNC:9479]	10966	1.04417	0.183399	Yes
row_68	BLVRB	biliverdin reductase B [Source:HGNC Symbol;Acc:HGNC:1063]	11451	1.03305	0.177158	Yes
row_69	FAH	fumarylacetoacetate hydrolase [Source:HGNC Symbol;Acc:HGNC:3579]	11875	1.02395	0.172373	Yes
row_70	FETUB	fetuin B [Source:HGNC Symbol;Acc:HGNC:3658]	12068	1.01953	0.173265	Yes
row_71	ACP1	acid phosphatase 1 [Source:HGNC Symbol;Acc:HGNC:122]	12163	1.01761	0.176564	Yes
row_72	ATP2A2	ATPase sarcoplasmic/endoplasmic reticulum Ca2+ transporting 2 [Source:HGNC Symbol;Acc:HGNC:812]	12227	1.01591	0.180618	Yes
row_73	RETSAT	retinol saturase [Source:HGNC Symbol;Acc:HGNC:25991]	12368	1.01264	0.182755	Yes
row_74	ACOX1	acyl-CoA oxidase 1 [Source:HGNC Symbol;Acc:HGNC:119]	12394	1.0121	0.187726	Yes
row_75	RBP4	retinol binding protein 4 [Source:HGNC Symbol;Acc:HGNC:9922]	12567	1.00874	0.189051	Yes
row_76	EPHA2	EPH receptor A2 [Source:HGNC Symbol;Acc:HGNC:3386]	12722	1.0053	0.190801	Yes
row_77	ACOX2	acyl-CoA oxidase 2 [Source:HGNC Symbol;Acc:HGNC:120]	12734	1.00491	0.196079	Yes
row_78	TMEM97	transmembrane protein 97 [Source:HGNC Symbol;Acc:HGNC:28106]	13316	0.993604	0.187227	Yes
row_79	SLC1A5	solute carrier family 1 member 5 [Source:HGNC Symbol;Acc:HGNC:10943]	13426	0.991233	0.19001	Yes
row_80	SSR3	signal sequence receptor subunit 3 [Source:HGNC Symbol;Acc:HGNC:11325]	13428	0.991206	0.195458	Yes
row_81	BCAR1	BCAR1 scaffold protein, Cas family member [Source:HGNC Symbol;Acc:HGNC:971]	13477	0.990204	0.199741	Yes
row_82	CFB	complement factor B [Source:HGNC Symbol;Acc:HGNC:1037]	13511	0.989555	0.204391	Yes
row_83	ARPP19	cAMP regulated phosphoprotein 19 [Source:HGNC Symbol;Acc:HGNC:16967]	13720	0.98502	0.204696	Yes
row_84	ABHD6	abhydrolase domain containing 6, acylglycerol lipase [Source:HGNC Symbol;Acc:HGNC:21398]	13885	0.981824	0.20607	Yes
row_85	ASL	argininosuccinate lyase [Source:HGNC Symbol;Acc:HGNC:746]	13912	0.981342	0.210847	Yes
row_86	DHRS1	dehydrogenase/reductase 1 [Source:HGNC Symbol;Acc:HGNC:16445]	13996	0.979052	0.214205	Yes
row_87	CES1	carboxylesterase 1 [Source:HGNC Symbol;Acc:HGNC:1863]	14144	0.975664	0.215964	Yes
row_88	POR	cytochrome p450 oxidoreductase [Source:HGNC Symbol;Acc:HGNC:9208]	14282	0.972392	0.217953	Yes
row_89	ECH1	enoyl-CoA hydratase 1 [Source:HGNC Symbol;Acc:HGNC:3149]	14435	0.968667	0.21955	Yes
row_90	TKFC	triokinase and FMN cyclase [Source:HGNC Symbol;Acc:HGNC:24552]	14446	0.968407	0.22465	Yes
row_91	ACP2	acid phosphatase 2, lysosomal [Source:HGNC Symbol;Acc:HGNC:123]	14474	0.967786	0.229328	Yes
row_92	PYCR1	pyrroline-5-carboxylate reductase 1 [Source:HGNC Symbol;Acc:HGNC:9721]	14509	0.967158	0.233829	Yes
row_93	DHRS7	dehydrogenase/reductase 7 [Source:HGNC Symbol;Acc:HGNC:21524]	14511	0.967103	0.239144	Yes
row_94	PSMB10	proteasome 20S subunit beta 10 [Source:HGNC Symbol;Acc:HGNC:9538]	14984	0.95576	0.232773	Yes
row_95	HES6	hes family bHLH transcription factor 6 [Source:HGNC Symbol;Acc:HGNC:18254]	15092	0.953399	0.235397	Yes
row_96	GABARAPL1	GABA type A receptor associated protein like 1 [Source:HGNC Symbol;Acc:HGNC:4068]	15176	0.951243	0.238601	Yes
row_97	BCAT1	branched chain amino acid transaminase 1 [Source:HGNC Symbol;Acc:HGNC:976]	15187	0.950919	0.243605	Yes
row_98	ETFDH	electron transfer flavoprotein dehydrogenase [Source:HGNC Symbol;Acc:HGNC:3483]	15202	0.950587	0.248508	Yes
row_99	PEMT	phosphatidylethanolamine N-methyltransferase [Source:HGNC Symbol;Acc:HGNC:8830]	15203	0.950576	0.253756	Yes
row_100	FBLN1	fibulin 1 [Source:HGNC Symbol;Acc:HGNC:3600]	15229	0.950002	0.258385	Yes
row_101	SLC35D1	solute carrier family 35 member D1 [Source:HGNC Symbol;Acc:HGNC:20800]	15363	0.947099	0.260332	Yes
row_102	HACL1	2-hydroxyacyl-CoA lyase 1 [Source:HGNC Symbol;Acc:HGNC:17856]	15438	0.945199	0.263725	Yes
row_103	ALDH9A1	aldehyde dehydrogenase 9 family member A1 [Source:HGNC Symbol;Acc:HGNC:412]	15447	0.944918	0.268745	Yes
row_104	ENTPD5	ectonucleoside triphosphate diphosphohydrolase 5 (inactive) [Source:HGNC Symbol;Acc:HGNC:3367]	15509	0.943126	0.272447	Yes
row_105	GSTO1	glutathione S-transferase omega 1 [Source:HGNC Symbol;Acc:HGNC:13312]	15514	0.943042	0.277555	Yes
row_106	COMT	catechol-O-methyltransferase [Source:HGNC Symbol;Acc:HGNC:2228]	15531	0.942622	0.282365	Yes
row_107	CBR1	carbonyl reductase 1 [Source:HGNC Symbol;Acc:HGNC:1548]	15595	0.941232	0.286007	Yes
row_108	ALAS1	5'-aminolevulinate synthase 1 [Source:HGNC Symbol;Acc:HGNC:396]	15703	0.938727	0.28855	Yes
row_109	SHMT2	serine hydroxymethyltransferase 2 [Source:HGNC Symbol;Acc:HGNC:10852]	15821	0.935872	0.29083	Yes
row_110	SLC12A4	solute carrier family 12 member 4 [Source:HGNC Symbol;Acc:HGNC:10913]	15955	0.931999	0.292694	Yes
row_111	ID2	inhibitor of DNA binding 2 [Source:HGNC Symbol;Acc:HGNC:5361]	16005	0.930516	0.296623	Yes
row_112	GSTM4	glutathione S-transferase mu 4 [Source:HGNC Symbol;Acc:HGNC:4636]	16064	0.929194	0.300322	Yes
row_113	MAN1A1	mannosidase alpha class 1A member 1 [Source:HGNC Symbol;Acc:HGNC:6821]	16196	0.926059	0.302202	Yes
row_114	PLG	plasminogen [Source:HGNC Symbol;Acc:HGNC:9071]	16212	0.92559	0.306943	Yes
row_115	MT2A	metallothionein 2A [Source:HGNC Symbol;Acc:HGNC:7406]	16292	0.923053	0.31009	Yes
row_116	ABCC2	ATP binding cassette subfamily C member 2 [Source:HGNC Symbol;Acc:HGNC:53]	16378	0.920611	0.313075	Yes
row_117	MARCHF6	membrane associated ring-CH-type finger 6 [Source:HGNC Symbol;Acc:HGNC:30550]	16382	0.920471	0.318084	Yes
row_118	TMBIM6	transmembrane BAX inhibitor motif containing 6 [Source:HGNC Symbol;Acc:HGNC:11723]	16425	0.919311	0.322123	Yes
row_119	APOE	apolipoprotein E [Source:HGNC Symbol;Acc:HGNC:613]	16453	0.918112	0.326526	Yes
row_120	F11	coagulation factor XI [Source:HGNC Symbol;Acc:HGNC:3529]	16517	0.916276	0.330031	Yes
row_121	ATOH8	atonal bHLH transcription factor 8 [Source:HGNC Symbol;Acc:HGNC:24126]	16610	0.913795	0.332806	Yes
row_122	PROS1	protein S [Source:HGNC Symbol;Acc:HGNC:9456]	16879	0.905814	0.331194	Yes
row_123	SAR1B	secretion associated Ras related GTPase 1B [Source:HGNC Symbol;Acc:HGNC:10535]	16907	0.905022	0.335524	Yes
row_124	TPST1	tyrosylprotein sulfotransferase 1 [Source:HGNC Symbol;Acc:HGNC:12020]	16923	0.904296	0.340147	Yes
row_125	AP4B1	adaptor related protein complex 4 subunit beta 1 [Source:HGNC Symbol;Acc:HGNC:572]	16961	0.903167	0.344221	Yes
row_126	NPC1	NPC intracellular cholesterol transporter 1 [Source:HGNC Symbol;Acc:HGNC:7897]	17117	0.897618	0.345352	Yes
row_127	CYB5A	cytochrome b5 type A [Source:HGNC Symbol;Acc:HGNC:2570]	17166	0.895884	0.349114	Yes
row_128	NFS1	NFS1 cysteine desulfurase [Source:HGNC Symbol;Acc:HGNC:15910]	17228	0.893882	0.352544	Yes
row_129	SLC22A1	solute carrier family 22 member 1 [Source:HGNC Symbol;Acc:HGNC:10963]	17311	0.890704	0.355439	Yes
row_130	PGRMC1	progesterone receptor membrane component 1 [Source:HGNC Symbol;Acc:HGNC:16090]	17455	0.886478	0.356805	Yes
row_131	HNF4A	hepatocyte nuclear factor 4 alpha [Source:HGNC Symbol;Acc:HGNC:5024]	17765	0.877074	0.354022	Yes
row_132	CSAD	cysteine sulfinic acid decarboxylase [Source:HGNC Symbol;Acc:HGNC:18966]	17789	0.876404	0.358293	Yes
row_133	GCLC	glutamate-cysteine ligase catalytic subunit [Source:HGNC Symbol;Acc:HGNC:4311]	17980	0.867383	0.358394	Yes
row_134	GNMT	glycine N-methyltransferase [Source:HGNC Symbol;Acc:HGNC:4415]	18071	0.864199	0.360944	Yes
row_135	DDAH2	dimethylarginine dimethylaminohydrolase 2 [Source:HGNC Symbol;Acc:HGNC:2716]	18106	0.862644	0.364869	Yes
row_136	PTS	6-pyruvoyltetrahydropterin synthase [Source:HGNC Symbol;Acc:HGNC:9689]	18430	0.847441	0.361577	Yes
row_137	NINJ1	ninjurin 1 [Source:HGNC Symbol;Acc:HGNC:7824]	18502	0.843614	0.364483	Yes
row_138	ALDH2	aldehyde dehydrogenase 2 family member [Source:HGNC Symbol;Acc:HGNC:404]	18544	0.841471	0.368117	Yes
row_139	PC	pyruvate carboxylase [Source:HGNC Symbol;Acc:HGNC:8636]	18830	0.829191	0.365662	Yes
row_140	NDRG2	NDRG family member 2 [Source:HGNC Symbol;Acc:HGNC:14460]	18897	0.825485	0.368591	Yes
row_141	GCH1	GTP cyclohydrolase 1 [Source:HGNC Symbol;Acc:HGNC:4193]	18984	0.820515	0.370999	Yes
row_142	CYP27A1	cytochrome P450 family 27 subfamily A member 1 [Source:HGNC Symbol;Acc:HGNC:2605]	19016	0.818578	0.374754	Yes
row_143	NQO1	NAD(P)H quinone dehydrogenase 1 [Source:HGNC Symbol;Acc:HGNC:2874]	19181	0.809461	0.375177	Yes
row_144	CROT	carnitine O-octanoyltransferase [Source:HGNC Symbol;Acc:HGNC:2366]	19183	0.809441	0.379621	Yes
row_145	LPIN2	lipin 2 [Source:HGNC Symbol;Acc:HGNC:14450]	19195	0.808187	0.383812	Yes
row_146	CAT	catalase [Source:HGNC Symbol;Acc:HGNC:1516]	19232	0.804925	0.387368	Yes
row_147	PMM1	phosphomannomutase 1 [Source:HGNC Symbol;Acc:HGNC:9114]	19334	0.79787	0.389281	Yes
row_148	PINK1	PTEN induced kinase 1 [Source:HGNC Symbol;Acc:HGNC:14581]	19447	0.788369	0.39087	Yes
row_149	PTGES	prostaglandin E synthase [Source:HGNC Symbol;Acc:HGNC:9599]	19488	0.785541	0.39422	Yes
row_150	RAP1GAP	RAP1 GTPase activating protein [Source:HGNC Symbol;Acc:HGNC:9858]	19652	0.772873	0.394465	Yes
row_151	ARG2	arginase 2 [Source:HGNC Symbol;Acc:HGNC:664]	19675	0.771225	0.398181	Yes
row_152	GSR	glutathione-disulfide reductase [Source:HGNC Symbol;Acc:HGNC:4623]	19733	0.767259	0.40101	Yes
row_153	F10	coagulation factor X [Source:HGNC Symbol;Acc:HGNC:3528]	19739	0.7667	0.40512	Yes
row_154	TAT	tyrosine aminotransferase [Source:HGNC Symbol;Acc:HGNC:11573]	19800	0.761615	0.407845	Yes
row_155	GCNT2	glucosaminyl (N-acetyl) transferase 2 (I blood group) [Source:HGNC Symbol;Acc:HGNC:4204]	19803	0.761345	0.411999	Yes
row_156	LCAT	lecithin-cholesterol acyltransferase [Source:HGNC Symbol;Acc:HGNC:6522]	19831	0.75821	0.41552	Yes
row_157	CYP4F2	cytochrome P450 family 4 subfamily F member 2 [Source:HGNC Symbol;Acc:HGNC:2645]	19874	0.753009	0.418641	Yes
row_158	IDH1	isocitrate dehydrogenase (NADP(+)) 1 [Source:HGNC Symbol;Acc:HGNC:5382]	19880	0.752512	0.422672	Yes
row_159	PTGR1	prostaglandin reductase 1 [Source:HGNC Symbol;Acc:HGNC:18429]	19993	0.740742	0.423999	Yes
row_160	LEAP2	liver enriched antimicrobial peptide 2 [Source:HGNC Symbol;Acc:HGNC:29571]	20088	0.73147	0.425718	Yes
row_161	UGDH	UDP-glucose 6-dehydrogenase [Source:HGNC Symbol;Acc:HGNC:12525]	20156	0.72571	0.428071	Yes
row_162	FABP1	fatty acid binding protein 1 [Source:HGNC Symbol;Acc:HGNC:3555]	20178	0.724171	0.431551	Yes
row_163	SLC6A6	solute carrier family 6 member 6 [Source:HGNC Symbol;Acc:HGNC:11052]	20204	0.720569	0.434913	Yes
row_164	ARG1	arginase 1 [Source:HGNC Symbol;Acc:HGNC:663]	20228	0.718444	0.438312	Yes
row_165	CYP17A1	cytochrome P450 family 17 subfamily A member 1 [Source:HGNC Symbol;Acc:HGNC:2593]	20328	0.709365	0.439786	Yes
row_166	ITIH4	inter-alpha-trypsin inhibitor heavy chain 4 [Source:HGNC Symbol;Acc:HGNC:6169]	20342	0.708505	0.443377	Yes
row_167	IL1R1	interleukin 1 receptor type 1 [Source:HGNC Symbol;Acc:HGNC:5993]	20412	0.699793	0.445538	Yes
row_168	CYP26A1	cytochrome P450 family 26 subfamily A member 1 [Source:HGNC Symbol;Acc:HGNC:2603]	20460	0.694836	0.448215	Yes
row_169	AKR1C3	aldo-keto reductase family 1 member C3 [Source:HGNC Symbol;Acc:HGNC:386]	20504	0.68999	0.450964	Yes
row_170	SPINT2	serine peptidase inhibitor, Kunitz type 2 [Source:HGNC Symbol;Acc:HGNC:11247]	20782	0.652891	0.447733	Yes
row_171	EPHX1	epoxide hydrolase 1 [Source:HGNC Symbol;Acc:HGNC:3401]	20843	0.643681	0.449806	Yes
row_172	SERPINA6	serpin family A member 6 [Source:HGNC Symbol;Acc:HGNC:1540]	20937	0.631389	0.450997	Yes
row_173	HRG	histidine rich glycoprotein [Source:HGNC Symbol;Acc:HGNC:5181]	20954	0.628556	0.454073	Yes
row_174	GCKR	glucokinase regulator [Source:HGNC Symbol;Acc:HGNC:4196]	21035	0.613837	0.455488	Yes
row_175	ITIH1	inter-alpha-trypsin inhibitor heavy chain 1 [Source:HGNC Symbol;Acc:HGNC:6166]	21052	0.610423	0.458464	Yes
row_176	ADH1C	alcohol dehydrogenase 1C (class I), gamma polypeptide [Source:HGNC Symbol;Acc:HGNC:251]	21177	0.596525	0.458697	Yes
row_177	IGF1	insulin like growth factor 1 [Source:HGNC Symbol;Acc:HGNC:5464]	21245	0.591667	0.460311	Yes
row_178	ACSM1	acyl-CoA synthetase medium chain family member 1 [Source:HGNC Symbol;Acc:HGNC:18049]	21338	0.588443	0.46129	Yes
row_179	TTPA	alpha tocopherol transfer protein [Source:HGNC Symbol;Acc:HGNC:12404]	21458	0.576698	0.461537	Yes
row_180	G6PC1	glucose-6-phosphatase catalytic subunit 1 [Source:HGNC Symbol;Acc:HGNC:4056]	21507	0.572056	0.463511	Yes
row_181	PTGDS	prostaglandin D2 synthase [Source:HGNC Symbol;Acc:HGNC:9592]	21999	0.477493	0.454031	No
row_182	AKR1C2	aldo-keto reductase family 1 member C2 [Source:HGNC Symbol;Acc:HGNC:385]	22085	0.451167	0.454424	No
row_183	ESR1	estrogen receptor 1 [Source:HGNC Symbol;Acc:HGNC:3467]	22465	0.352349	0.447017	No
row_184	SLC6A12	solute carrier family 6 member 12 [Source:HGNC Symbol;Acc:HGNC:11045]	22857	0.202736	0.438487	No
row_185	CYP2E1	cytochrome P450 family 2 subfamily E member 1 [Source:HGNC Symbol;Acc:HGNC:2631]	22925	0.183333	0.437846	No
row_186	AQP9	aquaporin 9 [Source:HGNC Symbol;Acc:HGNC:643]	23000	0.0970556	0.436556	No
row_187	GSTT2	glutathione S-transferase theta 2 (gene/pseudogene) [Source:HGNC Symbol;Acc:HGNC:4642]	23848	0	0.415654	No
row_188	CYP2C18	cytochrome P450 family 2 subfamily C member 18 [Source:HGNC Symbol;Acc:HGNC:2620]	23939	0	0.413433	No
row_189	ENPEP	glutamyl aminopeptidase [Source:HGNC Symbol;Acc:HGNC:3355]	24636	0	0.396257	No
row_190	FMO3	flavin containing dimethylaniline monoxygenase 3 [Source:HGNC Symbol;Acc:HGNC:3771]	24644	0	0.396084	No
row_191	ABCD2	ATP binding cassette subfamily D member 2 [Source:HGNC Symbol;Acc:HGNC:66]	24666	0	0.395566	No
row_192	CRP	C-reactive protein [Source:HGNC Symbol;Acc:HGNC:2367]	24946	NaN	0.388736	No
row_193	TYR	tyrosinase [Source:HGNC Symbol;Acc:HGNC:12442]	28911	NaN	0.290968	No
row_194	XDH	xanthine dehydrogenase [Source:HGNC Symbol;Acc:HGNC:12805]	29794	NaN	0.269257	No
row_195	HSD11B1	hydroxysteroid 11-beta dehydrogenase 1 [Source:HGNC Symbol;Acc:HGNC:5208]	30199	NaN	0.259342	No
row_196	TMEM176B	transmembrane protein 176B [Source:HGNC Symbol;Acc:HGNC:29596]	30954	NaN	0.24079	No
row_197	GSTA3	glutathione S-transferase alpha 3 [Source:HGNC Symbol;Acc:HGNC:4628]	33274	NaN	0.183617	No
row_198	ADH7	alcohol dehydrogenase 7 (class IV), mu or sigma polypeptide [Source:HGNC Symbol;Acc:HGNC:256]	33955	NaN	0.166892	No
row_199	CCL25	C-C motif chemokine ligand 25 [Source:HGNC Symbol;Acc:HGNC:10624]	36572	NaN	0.102389	No

## Sheet: HALLMARK_WNT_BETA_CATENIN_SIGNA
NAME	SYMBOL	TITLE	RANK IN GENE LIST	RANK METRIC SCORE	RUNNING ES	CORE ENRICHMENT
row_0	WNT1	Wnt family member 1 [Source:HGNC Symbol;Acc:HGNC:12774]	2802	2.35639	-0.015159	Yes
row_1	HEY1	hes related family bHLH transcription factor with YRPW motif 1 [Source:HGNC Symbol;Acc:HGNC:4880]	4187	1.52253	-0.0144706	Yes
row_2	WNT6	Wnt family member 6 [Source:HGNC Symbol;Acc:HGNC:12785]	5194	1.31431	-0.00923729	Yes
row_3	NOTCH4	notch receptor 4 [Source:HGNC Symbol;Acc:HGNC:7884]	5258	1.30686	0.0190072	Yes
row_4	KAT2A	lysine acetyltransferase 2A [Source:HGNC Symbol;Acc:HGNC:4201]	5981	1.22838	0.029263	Yes
row_5	DKK1	dickkopf WNT signaling pathway inhibitor 1 [Source:HGNC Symbol;Acc:HGNC:2891]	6545	1.18747	0.0424946	Yes
row_6	PPARD	peroxisome proliferator activated receptor delta [Source:HGNC Symbol;Acc:HGNC:9235]	6749	1.17831	0.064367	Yes
row_7	FZD8	frizzled class receptor 8 [Source:HGNC Symbol;Acc:HGNC:4046]	7306	1.15288	0.0769823	Yes
row_8	CTNNB1	catenin beta 1 [Source:HGNC Symbol;Acc:HGNC:2514]	7713	1.13492	0.0928752	Yes
row_9	GNAI1	G protein subunit alpha i1 [Source:HGNC Symbol;Acc:HGNC:4384]	8318	1.11345	0.103412	Yes
row_10	JAG1	jagged canonical Notch ligand 1 [Source:HGNC Symbol;Acc:HGNC:6188]	8585	1.10434	0.122049	Yes
row_11	CCND2	cyclin D2 [Source:HGNC Symbol;Acc:HGNC:1583]	9223	1.08634	0.131156	Yes
row_12	TP53	tumor protein p53 [Source:HGNC Symbol;Acc:HGNC:11998]	9253	1.08554	0.155191	Yes
row_13	DVL2	dishevelled segment polarity protein 2 [Source:HGNC Symbol;Acc:HGNC:3086]	10438	1.05666	0.150175	Yes
row_14	HDAC11	histone deacetylase 11 [Source:HGNC Symbol;Acc:HGNC:19086]	10532	1.05397	0.171917	Yes
row_15	CSNK1E	casein kinase 1 epsilon [Source:HGNC Symbol;Acc:HGNC:2453]	11072	1.04174	0.182416	Yes
row_16	FZD1	frizzled class receptor 1 [Source:HGNC Symbol;Acc:HGNC:4038]	11126	1.04051	0.204834	Yes
row_17	NCSTN	nicastrin [Source:HGNC Symbol;Acc:HGNC:17091]	11134	1.04031	0.228379	Yes
row_18	PTCH1	patched 1 [Source:HGNC Symbol;Acc:HGNC:9585]	11296	1.03669	0.248055	Yes
row_19	NCOR2	nuclear receptor corepressor 2 [Source:HGNC Symbol;Acc:HGNC:7673]	11718	1.02735	0.261127	Yes
row_20	HDAC2	histone deacetylase 2 [Source:HGNC Symbol;Acc:HGNC:4853]	11761	1.02657	0.283498	Yes
row_21	SKP2	S-phase kinase associated protein 2 [Source:HGNC Symbol;Acc:HGNC:10901]	11901	1.0235	0.303414	Yes
row_22	PSEN2	presenilin 2 [Source:HGNC Symbol;Acc:HGNC:9509]	12157	1.01771	0.320347	Yes
row_23	NOTCH1	notch receptor 1 [Source:HGNC Symbol;Acc:HGNC:7881]	12223	1.01603	0.341912	Yes
row_24	NKD1	NKD inhibitor of WNT signaling pathway 1 [Source:HGNC Symbol;Acc:HGNC:17045]	13021	0.999493	0.345106	Yes
row_25	RBPJ	recombination signal binding protein for immunoglobulin kappa J region [Source:HGNC Symbol;Acc:HGNC:5724]	13310	0.993728	0.360681	Yes
row_26	MYC	MYC proto-oncogene, bHLH transcription factor [Source:HGNC Symbol;Acc:HGNC:7553]	13494	0.989933	0.37875	Yes
row_27	MAML1	mastermind like transcriptional coactivator 1 [Source:HGNC Symbol;Acc:HGNC:13632]	13522	0.989367	0.400642	Yes
row_28	LEF1	lymphoid enhancer binding factor 1 [Source:HGNC Symbol;Acc:HGNC:6551]	14343	0.971013	0.402621	Yes
row_29	CUL1	cullin 1 [Source:HGNC Symbol;Acc:HGNC:2551]	14398	0.969592	0.423398	Yes
row_30	DKK4	dickkopf WNT signaling pathway inhibitor 4 [Source:HGNC Symbol;Acc:HGNC:2894]	14791	0.960222	0.435653	Yes
row_31	TCF7	transcription factor 7 [Source:HGNC Symbol;Acc:HGNC:11639]	15431	0.945357	0.441497	Yes
row_32	AXIN1	axin 1 [Source:HGNC Symbol;Acc:HGNC:903]	15674	0.93935	0.456963	Yes
row_33	AXIN2	axin 2 [Source:HGNC Symbol;Acc:HGNC:904]	16760	0.909138	0.451017	Yes
row_34	FRAT1	FRAT regulator of WNT signaling pathway 1 [Source:HGNC Symbol;Acc:HGNC:3944]	16878	0.905875	0.468793	Yes
row_35	NUMB	NUMB endocytic adaptor protein [Source:HGNC Symbol;Acc:HGNC:8060]	17382	0.888315	0.476679	Yes
row_36	ADAM17	ADAM metallopeptidase domain 17 [Source:HGNC Symbol;Acc:HGNC:195]	18094	0.863182	0.47888	Yes
row_37	DLL1	delta like canonical Notch ligand 1 [Source:HGNC Symbol;Acc:HGNC:2908]	19756	0.765483	0.4555	Yes
row_38	HEY2	hes related family bHLH transcription factor with YRPW motif 2 [Source:HGNC Symbol;Acc:HGNC:4881]	19900	0.751161	0.469109	Yes
row_39	WNT5B	Wnt family member 5B [Source:HGNC Symbol;Acc:HGNC:16265]	20796	0.650786	0.461945	Yes
row_40	JAG2	jagged canonical Notch ligand 2 [Source:HGNC Symbol;Acc:HGNC:6189]	21008	0.619695	0.470886	Yes
row_41	HDAC5	histone deacetylase 5 [Source:HGNC Symbol;Acc:HGNC:14068]	21098	0.599921	0.482374	Yes

## Sheet: HALLMARK_UV_RESPONSE_UP
NAME	SYMBOL	TITLE	RANK IN GENE LIST	RANK METRIC SCORE	RUNNING ES	CORE ENRICHMENT
row_0	CCK	cholecystokinin [Source:HGNC Symbol;Acc:HGNC:1569]	22	Infinity	-0.000478112	Yes
row_1	NPTX2	neuronal pentraxin 2 [Source:HGNC Symbol;Acc:HGNC:7953]	1605	Infinity	-0.039413	Yes
row_2	AQP3	aquaporin 3 (Gill blood group) [Source:HGNC Symbol;Acc:HGNC:636]	2765	2.40856	-0.0525148	Yes
row_3	CA2	carbonic anhydrase 2 [Source:HGNC Symbol;Acc:HGNC:1373]	3191	2.00882	-0.0500897	Yes
row_4	FGF18	fibroblast growth factor 18 [Source:HGNC Symbol;Acc:HGNC:3674]	3448	1.81511	-0.0447426	Yes
row_5	DLG4	discs large MAGUK scaffold protein 4 [Source:HGNC Symbol;Acc:HGNC:2903]	3494	1.78398	-0.0343938	Yes
row_6	CDKN2B	cyclin dependent kinase inhibitor 2B [Source:HGNC Symbol;Acc:HGNC:1788]	4172	1.52714	-0.0412747	Yes
row_7	KCNH2	potassium voltage-gated channel subfamily H member 2 [Source:HGNC Symbol;Acc:HGNC:6251]	4247	1.50255	-0.0334484	Yes
row_8	HSPA2	heat shock protein family A (Hsp70) member 2 [Source:HGNC Symbol;Acc:HGNC:5235]	4369	1.47403	-0.026964	Yes
row_9	IGFBP2	insulin like growth factor binding protein 2 [Source:HGNC Symbol;Acc:HGNC:5471]	4560	1.43156	-0.0224532	Yes
row_10	LHX2	LIM homeobox 2 [Source:HGNC Symbol;Acc:HGNC:6594]	4854	1.3729	-0.0208584	Yes
row_11	NKX2-5	NK2 homeobox 5 [Source:HGNC Symbol;Acc:HGNC:2488]	4988	1.34822	-0.0154778	Yes
row_12	FMO1	flavin containing dimethylaniline monoxygenase 1 [Source:HGNC Symbol;Acc:HGNC:3769]	5046	1.33762	-0.00829177	Yes
row_13	CYP1A1	cytochrome P450 family 1 subfamily A member 1 [Source:HGNC Symbol;Acc:HGNC:2595]	5203	1.31355	-0.00370083	Yes
row_14	MAOA	monoamine oxidase A [Source:HGNC Symbol;Acc:HGNC:6833]	5382	1.28699	0.000177154	Yes
row_15	ENO2	enolase 2 [Source:HGNC Symbol;Acc:HGNC:3353]	5434	1.28078	0.00714603	Yes
row_16	CTSV	cathepsin V [Source:HGNC Symbol;Acc:HGNC:2538]	5440	1.28002	0.015244	Yes
row_17	H2AX	H2A.X variant histone [Source:HGNC Symbol;Acc:HGNC:4739]	5442	1.27983	0.0234394	Yes
row_18	ARRB2	arrestin beta 2 [Source:HGNC Symbol;Acc:HGNC:712]	5543	1.26724	0.0291134	Yes
row_19	TUBA4A	tubulin alpha 4a [Source:HGNC Symbol;Acc:HGNC:12407]	5901	1.23542	0.0282475	Yes
row_20	RFC4	replication factor C subunit 4 [Source:HGNC Symbol;Acc:HGNC:9972]	5942	1.23164	0.0351719	Yes
row_21	MAPK8IP2	mitogen-activated protein kinase 8 interacting protein 2 [Source:HGNC Symbol;Acc:HGNC:6883]	6112	1.2176	0.0388261	Yes
row_22	ICAM1	intercellular adhesion molecule 1 [Source:HGNC Symbol;Acc:HGNC:5344]	6238	1.20775	0.0435017	Yes
row_23	DDX21	DExD-box helicase 21 [Source:HGNC Symbol;Acc:HGNC:2744]	6271	1.20562	0.0504563	Yes
row_24	FOS	Fos proto-oncogene, AP-1 transcription factor subunit [Source:HGNC Symbol;Acc:HGNC:3796]	6528	1.18838	0.0517781	Yes
row_25	RAB27A	RAB27A, member RAS oncogene family [Source:HGNC Symbol;Acc:HGNC:9766]	6628	1.18331	0.0569377	Yes
row_26	ASNS	asparagine synthetase (glutamine-hydrolyzing) [Source:HGNC Symbol;Acc:HGNC:753]	6634	1.18296	0.0644123	Yes
row_27	HMOX1	heme oxygenase 1 [Source:HGNC Symbol;Acc:HGNC:5013]	6759	1.17755	0.0689185	Yes
row_28	PARP2	poly(ADP-ribose) polymerase 2 [Source:HGNC Symbol;Acc:HGNC:272]	6895	1.17023	0.0731067	Yes
row_29	PPP1R2	protein phosphatase 1 regulatory inhibitor subunit 2 [Source:HGNC Symbol;Acc:HGNC:9288]	7349	1.15101	0.069332	Yes
row_30	SELENOW	selenoprotein W [Source:HGNC Symbol;Acc:HGNC:10752]	7378	1.14932	0.0760236	Yes
row_31	CDO1	cysteine dioxygenase type 1 [Source:HGNC Symbol;Acc:HGNC:1795]	7381	1.14931	0.083356	Yes
row_32	SLC25A4	solute carrier family 25 member 4 [Source:HGNC Symbol;Acc:HGNC:10990]	7454	1.14654	0.088945	Yes
row_33	JUNB	JunB proto-oncogene, AP-1 transcription factor subunit [Source:HGNC Symbol;Acc:HGNC:6205]	7459	1.14638	0.0962093	Yes
row_34	POLE3	DNA polymerase epsilon 3, accessory subunit [Source:HGNC Symbol;Acc:HGNC:13546]	7494	1.14483	0.102724	Yes
row_35	PSMC3	proteasome 26S subunit, ATPase 3 [Source:HGNC Symbol;Acc:HGNC:9549]	7757	1.13277	0.103541	Yes
row_36	SIGMAR1	sigma non-opioid intracellular receptor 1 [Source:HGNC Symbol;Acc:HGNC:8157]	7805	1.13061	0.109644	Yes
row_37	ATF3	activating transcription factor 3 [Source:HGNC Symbol;Acc:HGNC:785]	7957	1.12534	0.113149	Yes
row_38	PDAP1	PDGFA associated protein 1 [Source:HGNC Symbol;Acc:HGNC:14634]	8118	1.11957	0.116396	Yes
row_39	E2F5	E2F transcription factor 5 [Source:HGNC Symbol;Acc:HGNC:3119]	8300	1.11408	0.119089	Yes
row_40	FKBP4	FKBP prolyl isomerase 4 [Source:HGNC Symbol;Acc:HGNC:3720]	8311	1.11361	0.125995	Yes
row_41	HNRNPU	heterogeneous nuclear ribonucleoprotein U [Source:HGNC Symbol;Acc:HGNC:5048]	8338	1.11241	0.132499	Yes
row_42	PPAT	phosphoribosyl pyrophosphate amidotransferase [Source:HGNC Symbol;Acc:HGNC:9238]	8389	1.11113	0.138403	Yes
row_43	FEN1	flap structure-specific endonuclease 1 [Source:HGNC Symbol;Acc:HGNC:3650]	8504	1.10695	0.142702	Yes
row_44	TARS1	threonyl-tRNA synthetase 1 [Source:HGNC Symbol;Acc:HGNC:11572]	8661	1.1017	0.145932	Yes
row_45	BTG3	BTG anti-proliferation factor 3 [Source:HGNC Symbol;Acc:HGNC:1132]	8842	1.09595	0.148534	Yes
row_46	MMP14	matrix metallopeptidase 14 [Source:HGNC Symbol;Acc:HGNC:7160]	9258	1.08535	0.145275	Yes
row_47	PRPF3	pre-mRNA processing factor 3 [Source:HGNC Symbol;Acc:HGNC:17348]	9458	1.07978	0.147304	Yes
row_48	STIP1	stress induced phosphoprotein 1 [Source:HGNC Symbol;Acc:HGNC:11387]	9469	1.07939	0.15399	Yes
row_49	GPX3	glutathione peroxidase 3 [Source:HGNC Symbol;Acc:HGNC:4555]	9497	1.07875	0.160253	Yes
row_50	HLA-F	major histocompatibility complex, class I, F [Source:HGNC Symbol;Acc:HGNC:4963]	9567	1.07739	0.165472	Yes
row_51	BSG	basigin (Ok blood group) [Source:HGNC Symbol;Acc:HGNC:1116]	9601	1.07655	0.171573	Yes
row_52	CLTB	clathrin light chain B [Source:HGNC Symbol;Acc:HGNC:2091]	9605	1.07646	0.178413	Yes
row_53	AP2S1	adaptor related protein complex 2 subunit sigma 1 [Source:HGNC Symbol;Acc:HGNC:565]	9708	1.07438	0.182799	Yes
row_54	CDC5L	cell division cycle 5 like [Source:HGNC Symbol;Acc:HGNC:1743]	9729	1.07397	0.189203	Yes
row_55	NAT1	N-acetyltransferase 1 [Source:HGNC Symbol;Acc:HGNC:7645]	9745	1.07365	0.195729	Yes
row_56	CEBPG	CCAAT enhancer binding protein gamma [Source:HGNC Symbol;Acc:HGNC:1837]	10047	1.06614	0.195157	Yes
row_57	DNAJB1	DnaJ heat shock protein family (Hsp40) member B1 [Source:HGNC Symbol;Acc:HGNC:5270]	10191	1.06289	0.198458	Yes
row_58	NXF1	nuclear RNA export factor 1 [Source:HGNC Symbol;Acc:HGNC:8071]	10363	1.05854	0.201042	Yes
row_59	UROD	uroporphyrinogen decarboxylase [Source:HGNC Symbol;Acc:HGNC:12591]	10391	1.0577	0.207169	Yes
row_60	CHRNA5	cholinergic receptor nicotinic alpha 5 subunit [Source:HGNC Symbol;Acc:HGNC:1959]	10402	1.05746	0.213715	Yes
row_61	NUP58	nucleoporin 58 [Source:HGNC Symbol;Acc:HGNC:20261]	10546	1.05364	0.216957	Yes
row_62	CYB5R1	cytochrome b5 reductase 1 [Source:HGNC Symbol;Acc:HGNC:13397]	10616	1.05181	0.222011	Yes
row_63	CHKA	choline kinase alpha [Source:HGNC Symbol;Acc:HGNC:1937]	10664	1.0507	0.227601	Yes
row_64	CCNE1	cyclin E1 [Source:HGNC Symbol;Acc:HGNC:1589]	10745	1.04878	0.232365	Yes
row_65	RHOB	ras homolog family member B [Source:HGNC Symbol;Acc:HGNC:668]	10751	1.04863	0.238977	Yes
row_66	WIZ	WIZ zinc finger [Source:HGNC Symbol;Acc:HGNC:30917]	10805	1.04739	0.244397	Yes
row_67	TGFBRAP1	transforming growth factor beta receptor associated protein 1 [Source:HGNC Symbol;Acc:HGNC:16836]	10988	1.04371	0.246614	Yes
row_68	CYB5B	cytochrome b5 type B [Source:HGNC Symbol;Acc:HGNC:24374]	11096	1.04121	0.250664	Yes
row_69	STK25	serine/threonine kinase 25 [Source:HGNC Symbol;Acc:HGNC:11404]	11194	1.03899	0.254946	Yes
row_70	BID	BH3 interacting domain death agonist [Source:HGNC Symbol;Acc:HGNC:1050]	11227	1.03818	0.260825	Yes
row_71	SULT1A1	sulfotransferase family 1A member 1 [Source:HGNC Symbol;Acc:HGNC:11453]	11258	1.0375	0.266749	Yes
row_72	BTG2	BTG anti-proliferation factor 2 [Source:HGNC Symbol;Acc:HGNC:1131]	11292	1.03674	0.272594	Yes
row_73	TFRC	transferrin receptor [Source:HGNC Symbol;Acc:HGNC:11763]	11327	1.03607	0.27841	Yes
row_74	MARK2	microtubule affinity regulating kinase 2 [Source:HGNC Symbol;Acc:HGNC:3332]	11565	1.03079	0.279188	Yes
row_75	CASP3	caspase 3 [Source:HGNC Symbol;Acc:HGNC:1504]	11633	1.02947	0.284149	Yes
row_76	IL6ST	interleukin 6 cytokine family signal transducer [Source:HGNC Symbol;Acc:HGNC:6021]	11692	1.02806	0.289322	Yes
row_77	HSPA13	heat shock protein family A (Hsp70) member 13 [Source:HGNC Symbol;Acc:HGNC:11375]	11707	1.02768	0.295577	Yes
row_78	ATP6V1F	ATPase H+ transporting V1 subunit F [Source:HGNC Symbol;Acc:HGNC:16832]	12123	1.01852	0.291889	Yes
row_79	EPCAM	epithelial cell adhesion molecule [Source:HGNC Symbol;Acc:HGNC:11529]	12190	1.01669	0.296792	Yes
row_80	MRPL23	mitochondrial ribosomal protein L23 [Source:HGNC Symbol;Acc:HGNC:10322]	12293	1.01432	0.300792	Yes
row_81	YKT6	YKT6 v-SNARE homolog [Source:HGNC Symbol;Acc:HGNC:16959]	12424	1.01143	0.304083	Yes
row_82	ATP6V1C1	ATPase H+ transporting V1 subunit C1 [Source:HGNC Symbol;Acc:HGNC:856]	12597	1.00812	0.306318	Yes
row_83	2002-08-01	argonaute RISC catalytic component 2 [Source:HGNC Symbol;Acc:HGNC:3263]	12728	1.00513	0.309569	Yes
row_84	ALDOA	aldolase, fructose-bisphosphate A [Source:HGNC Symbol;Acc:HGNC:414]	12833	1.0027	0.313445	Yes
row_85	RPN1	ribophorin I [Source:HGNC Symbol;Acc:HGNC:10381]	12836	1.00268	0.319836	Yes
row_86	MGAT1	alpha-1,3-mannosyl-glycoprotein 2-beta-N-acetylglucosaminyltransferase [Source:HGNC Symbol;Acc:HGNC:7044]	12980	1.00027	0.322735	Yes
row_87	GRINA	glutamate ionotropic receptor NMDA type subunit associated protein 1 [Source:HGNC Symbol;Acc:HGNC:4589]	13048	0.998928	0.327499	Yes
row_88	SQSTM1	sequestosome 1 [Source:HGNC Symbol;Acc:HGNC:11280]	13207	0.995859	0.330001	Yes
row_89	HYAL2	hyaluronidase 2 [Source:HGNC Symbol;Acc:HGNC:5321]	13242	0.995151	0.335554	Yes
row_90	DNAJA1	DnaJ heat shock protein family (Hsp40) member A1 [Source:HGNC Symbol;Acc:HGNC:5229]	13424	0.991262	0.337459	Yes
row_91	GAL	galanin and GMAP prepropeptide [Source:HGNC Symbol;Acc:HGNC:4114]	13432	0.99115	0.343652	Yes
row_92	SLC6A8	solute carrier family 6 member 8 [Source:HGNC Symbol;Acc:HGNC:11055]	13472	0.990289	0.349051	Yes
row_93	BAK1	BCL2 antagonist/killer 1 [Source:HGNC Symbol;Acc:HGNC:949]	13493	0.989945	0.354916	Yes
row_94	BMP2	bone morphogenetic protein 2 [Source:HGNC Symbol;Acc:HGNC:1069]	13799	0.983574	0.353715	Yes
row_95	OLFM1	olfactomedin 1 [Source:HGNC Symbol;Acc:HGNC:17187]	13822	0.983158	0.359487	Yes
row_96	APOM	apolipoprotein M [Source:HGNC Symbol;Acc:HGNC:13916]	13962	0.979787	0.362353	Yes
row_97	FOSB	FosB proto-oncogene, AP-1 transcription factor subunit [Source:HGNC Symbol;Acc:HGNC:3797]	14293	0.972107	0.360462	Yes
row_98	ABCB1	ATP binding cassette subfamily B member 1 [Source:HGNC Symbol;Acc:HGNC:40]	14411	0.969294	0.363803	Yes
row_99	TYRO3	TYRO3 protein tyrosine kinase [Source:HGNC Symbol;Acc:HGNC:12446]	14518	0.966945	0.3674	Yes
row_100	STARD3	StAR related lipid transfer domain containing 3 [Source:HGNC Symbol;Acc:HGNC:17579]	14578	0.965208	0.372145	Yes
row_101	CDK2	cyclin dependent kinase 2 [Source:HGNC Symbol;Acc:HGNC:1771]	15076	0.95386	0.36602	Yes
row_102	PRKACA	protein kinase cAMP-activated catalytic subunit alpha [Source:HGNC Symbol;Acc:HGNC:9380]	15220	0.950178	0.368597	Yes
row_103	CCND3	cyclin D3 [Source:HGNC Symbol;Acc:HGNC:1585]	15297	0.948731	0.372817	Yes
row_104	ONECUT1	one cut homeobox 1 [Source:HGNC Symbol;Acc:HGNC:8138]	15410	0.945743	0.37613	Yes
row_105	KLHDC3	kelch domain containing 3 [Source:HGNC Symbol;Acc:HGNC:20704]	15547	0.942365	0.37883	Yes
row_106	ALAS1	5'-aminolevulinate synthase 1 [Source:HGNC Symbol;Acc:HGNC:396]	15703	0.938727	0.381038	Yes
row_107	CLCN2	chloride voltage-gated channel 2 [Source:HGNC Symbol;Acc:HGNC:2020]	15957	0.931975	0.380787	Yes
row_108	IRF1	interferon regulatory factor 1 [Source:HGNC Symbol;Acc:HGNC:6116]	15965	0.931766	0.386599	Yes
row_109	CDC34	cell division cycle 34, ubiqiutin conjugating enzyme [Source:HGNC Symbol;Acc:HGNC:1734]	15976	0.931513	0.392336	Yes
row_110	POLG2	DNA polymerase gamma 2, accessory subunit [Source:HGNC Symbol;Acc:HGNC:9180]	16239	0.924961	0.391818	Yes
row_111	TAP1	transporter 1, ATP binding cassette subfamily B member [Source:HGNC Symbol;Acc:HGNC:43]	16385	0.92037	0.394155	Yes
row_112	TMBIM6	transmembrane BAX inhibitor motif containing 6 [Source:HGNC Symbol;Acc:HGNC:11723]	16425	0.919311	0.399098	Yes
row_113	PPT1	palmitoyl-protein thioesterase 1 [Source:HGNC Symbol;Acc:HGNC:9325]	16526	0.916195	0.402517	Yes
row_114	AMD1	adenosylmethionine decarboxylase 1 [Source:HGNC Symbol;Acc:HGNC:457]	16581	0.91484	0.407062	Yes
row_115	RRAD	RRAD, Ras related glycolysis inhibitor and calcium channel regulator [Source:HGNC Symbol;Acc:HGNC:10446]	16668	0.91213	0.4108	Yes
row_116	POLR2H	RNA polymerase II, I and III subunit H [Source:HGNC Symbol;Acc:HGNC:9195]	16785	0.908394	0.413775	Yes
row_117	PDLIM3	PDZ and LIM domain 3 [Source:HGNC Symbol;Acc:HGNC:20767]	16834	0.907111	0.418417	Yes
row_118	PRKCD	protein kinase C delta [Source:HGNC Symbol;Acc:HGNC:9399]	16895	0.90541	0.422754	Yes
row_119	BCL2L11	BCL2 like 11 [Source:HGNC Symbol;Acc:HGNC:994]	17057	0.899946	0.424565	Yes
row_120	LYN	LYN proto-oncogene, Src family tyrosine kinase [Source:HGNC Symbol;Acc:HGNC:6735]	17302	0.891128	0.424273	Yes
row_121	BTG1	BTG anti-proliferation factor 1 [Source:HGNC Symbol;Acc:HGNC:1130]	17352	0.889172	0.428776	Yes
row_122	RXRB	retinoid X receptor beta [Source:HGNC Symbol;Acc:HGNC:10478]	17491	0.885489	0.431062	Yes
row_123	CREG1	cellular repressor of E1A stimulated genes 1 [Source:HGNC Symbol;Acc:HGNC:2351]	17502	0.885125	0.4365	Yes
row_124	PLCL1	phospholipase C like 1 (inactive) [Source:HGNC Symbol;Acc:HGNC:9063]	17524	0.884298	0.441662	Yes
row_125	ACAA1	acetyl-CoA acyltransferase 1 [Source:HGNC Symbol;Acc:HGNC:82]	18082	0.863714	0.433478	Yes
row_126	RET	ret proto-oncogene [Source:HGNC Symbol;Acc:HGNC:9967]	18236	0.856187	0.435206	Yes
row_127	EIF2S3	eukaryotic translation initiation factor 2 subunit gamma [Source:HGNC Symbol;Acc:HGNC:3267]	18263	0.854615	0.440054	Yes
row_128	GRPEL1	GrpE like 1, mitochondrial [Source:HGNC Symbol;Acc:HGNC:19696]	18336	0.852352	0.443753	Yes
row_129	EIF5	eukaryotic translation initiation factor 5 [Source:HGNC Symbol;Acc:HGNC:3299]	18428	0.847674	0.446954	Yes
row_130	CNP	2',3'-cyclic nucleotide 3' phosphodiesterase [Source:HGNC Symbol;Acc:HGNC:2158]	18533	0.842134	0.449799	Yes
row_131	GLS	glutaminase [Source:HGNC Symbol;Acc:HGNC:4331]	18706	0.8331	0.45091	Yes
row_132	MSX1	msh homeobox 1 [Source:HGNC Symbol;Acc:HGNC:7391]	18760	0.83062	0.454938	Yes
row_133	GGH	gamma-glutamyl hydrolase [Source:HGNC Symbol;Acc:HGNC:4248]	18828	0.829297	0.458613	Yes
row_134	NPTXR	neuronal pentraxin receptor [Source:HGNC Symbol;Acc:HGNC:7954]	18939	0.823333	0.461189	Yes
row_135	COL2A1	collagen type II alpha 1 chain [Source:HGNC Symbol;Acc:HGNC:2200]	18941	0.823263	0.466452	Yes
row_136	GCH1	GTP cyclohydrolase 1 [Source:HGNC Symbol;Acc:HGNC:4193]	18984	0.820515	0.470687	Yes
row_137	SHOX2	short stature homeobox 2 [Source:HGNC Symbol;Acc:HGNC:10854]	19029	0.817662	0.474854	Yes
row_138	PPIF	peptidylprolyl isomerase F [Source:HGNC Symbol;Acc:HGNC:9259]	19097	0.813953	0.47843	Yes
row_139	SPR	sepiapterin reductase [Source:HGNC Symbol;Acc:HGNC:11257]	19201	0.80783	0.481079	Yes
row_140	TST	thiosulfate sulfurtransferase [Source:HGNC Symbol;Acc:HGNC:12388]	19266	0.802713	0.484657	Yes
row_141	C4BPB	complement component 4 binding protein beta [Source:HGNC Symbol;Acc:HGNC:1328]	19477	0.786433	0.484532	Yes
row_142	RASGRP1	RAS guanyl releasing protein 1 [Source:HGNC Symbol;Acc:HGNC:9878]	19610	0.776512	0.486265	Yes
row_143	NR4A1	nuclear receptor subfamily 4 group A member 1 [Source:HGNC Symbol;Acc:HGNC:7980]	19783	0.762991	0.486925	Yes
row_144	HTR7	5-hydroxytryptamine receptor 7 [Source:HGNC Symbol;Acc:HGNC:5302]	20065	0.733645	0.48471	Yes
row_145	FURIN	furin, paired basic amino acid cleaving enzyme [Source:HGNC Symbol;Acc:HGNC:8568]	20426	0.698237	0.48032	Yes
row_146	PTPRD	protein tyrosine phosphatase receptor type D [Source:HGNC Symbol;Acc:HGNC:9668]	20535	0.68757	0.482074	Yes
row_147	DGAT1	diacylglycerol O-acyltransferase 1 [Source:HGNC Symbol;Acc:HGNC:2843]	20546	0.686297	0.486235	Yes
row_148	NFKBIA	NFKB inhibitor alpha [Source:HGNC Symbol;Acc:HGNC:7797]	20655	0.671981	0.487889	Yes
row_149	EPHX1	epoxide hydrolase 1 [Source:HGNC Symbol;Acc:HGNC:3401]	20843	0.643681	0.487413	No
row_150	SLC6A12	solute carrier family 6 member 12 [Source:HGNC Symbol;Acc:HGNC:11045]	22857	0.202736	0.439091	No
row_151	CXCL2	C-X-C motif chemokine ligand 2 [Source:HGNC Symbol;Acc:HGNC:4603]	22953	0.147592	0.437697	No
row_152	CDKN1C	cyclin dependent kinase inhibitor 1C [Source:HGNC Symbol;Acc:HGNC:1786]	23427	0	0.426037	No
row_153	NTRK3	neurotrophic receptor tyrosine kinase 3 [Source:HGNC Symbol;Acc:HGNC:8033]	23948	0	0.413218	No
row_154	IL6	interleukin 6 [Source:HGNC Symbol;Acc:HGNC:6018]	26215	NaN	0.357421	No
row_155	TCHH	trichohyalin [Source:HGNC Symbol;Acc:HGNC:11791]	27730	NaN	0.320163	No
row_156	TACR3	tachykinin receptor 3 [Source:HGNC Symbol;Acc:HGNC:11528]	29334	NaN	0.28071	No

## Sheet: HALLMARK_UV_RESPONSE_DN
NAME	SYMBOL	TITLE	RANK IN GENE LIST	RANK METRIC SCORE	RUNNING ES	CORE ENRICHMENT
row_0	EFEMP1	EGF containing fibulin extracellular matrix protein 1 [Source:HGNC Symbol;Acc:HGNC:3218]	253	Infinity	-0.00616631	Yes
row_1	COL11A1	collagen type XI alpha 1 chain [Source:HGNC Symbol;Acc:HGNC:2186]	443	Infinity	-0.0107554	Yes
row_2	RGS4	regulator of G protein signaling 4 [Source:HGNC Symbol;Acc:HGNC:10000]	716	Infinity	-0.01739	Yes
row_3	HAS2	hyaluronan synthase 2 [Source:HGNC Symbol;Acc:HGNC:4819]	1476	Infinity	-0.0360261	Yes
row_4	CELF2	CUGBP Elav-like family member 2 [Source:HGNC Symbol;Acc:HGNC:2550]	2063	10.2447	0.0198053	Yes
row_5	MMP16	matrix metallopeptidase 16 [Source:HGNC Symbol;Acc:HGNC:7162]	2489	2.96341	0.029659	Yes
row_6	PRKAR2B	protein kinase cAMP-dependent type II regulatory subunit beta [Source:HGNC Symbol;Acc:HGNC:9392]	2722	2.48252	0.0409703	Yes
row_7	IGFBP5	insulin like growth factor binding protein 5 [Source:HGNC Symbol;Acc:HGNC:5474]	3013	2.12824	0.0484221	Yes
row_8	COL1A1	collagen type I alpha 1 chain [Source:HGNC Symbol;Acc:HGNC:2197]	3134	2.04552	0.059496	Yes
row_9	LTBP1	latent transforming growth factor beta binding protein 1 [Source:HGNC Symbol;Acc:HGNC:6714]	3366	1.87347	0.0666542	Yes
row_10	COL3A1	collagen type III alpha 1 chain [Source:HGNC Symbol;Acc:HGNC:2201]	3372	1.87068	0.0793628	Yes
row_11	SERPINE1	serpin family E member 1 [Source:HGNC Symbol;Acc:HGNC:8583]	3668	1.72891	0.0839521	Yes
row_12	FZD2	frizzled class receptor 2 [Source:HGNC Symbol;Acc:HGNC:4040]	3679	1.72384	0.0955302	Yes
row_13	RND3	Rho family GTPase 3 [Source:HGNC Symbol;Acc:HGNC:671]	3779	1.67842	0.104604	Yes
row_14	CCN1	cellular communication network factor 1 [Source:HGNC Symbol;Acc:HGNC:2654]	3943	1.62041	0.111702	Yes
row_15	FHL2	four and a half LIM domains 2 [Source:HGNC Symbol;Acc:HGNC:3703]	4151	1.5333	0.117118	Yes
row_16	ANXA2	annexin A2 [Source:HGNC Symbol;Acc:HGNC:537]	4489	1.44759	0.118743	Yes
row_17	MGMT	O-6-methylguanine-DNA methyltransferase [Source:HGNC Symbol;Acc:HGNC:7059]	5230	1.30983	0.109491	Yes
row_18	NRP1	neuropilin 1 [Source:HGNC Symbol;Acc:HGNC:8004]	5405	1.28405	0.114011	Yes
row_19	ADD3	adducin 3 [Source:HGNC Symbol;Acc:HGNC:245]	5491	1.27338	0.120651	Yes
row_20	FYN	FYN proto-oncogene, Src family tyrosine kinase [Source:HGNC Symbol;Acc:HGNC:4037]	5941	1.23181	0.118035	Yes
row_21	ADORA2B	adenosine A2b receptor [Source:HGNC Symbol;Acc:HGNC:264]	6208	1.2101	0.11978	Yes
row_22	RBPMS	RNA binding protein, mRNA processing factor [Source:HGNC Symbol;Acc:HGNC:19097]	6555	1.18682	0.119394	Yes
row_23	BHLHE40	basic helix-loop-helix family member e40 [Source:HGNC Symbol;Acc:HGNC:1046]	6637	1.18289	0.125512	Yes
row_24	MIOS	meiosis regulator for oocyte development [Source:HGNC Symbol;Acc:HGNC:21905]	6644	1.18266	0.133477	Yes
row_25	ID1	inhibitor of DNA binding 1 [Source:HGNC Symbol;Acc:HGNC:5360]	7083	1.1627	0.130658	Yes
row_26	LDLR	low density lipoprotein receptor [Source:HGNC Symbol;Acc:HGNC:6547]	7285	1.15366	0.133618	Yes
row_27	IRS1	insulin receptor substrate 1 [Source:HGNC Symbol;Acc:HGNC:6125]	7579	1.14123	0.134226	Yes
row_28	PDLIM5	PDZ and LIM domain 5 [Source:HGNC Symbol;Acc:HGNC:17468]	7796	1.13094	0.13666	Yes
row_29	SLC7A1	solute carrier family 7 member 1 [Source:HGNC Symbol;Acc:HGNC:11057]	7824	1.12975	0.143744	Yes
row_30	MET	MET proto-oncogene, receptor tyrosine kinase [Source:HGNC Symbol;Acc:HGNC:7029]	8084	1.12091	0.14505	Yes
row_31	GCNT1	glucosaminyl (N-acetyl) transferase 1 [Source:HGNC Symbol;Acc:HGNC:4203]	8104	1.12021	0.152266	Yes
row_32	GJA1	gap junction protein alpha 1 [Source:HGNC Symbol;Acc:HGNC:4274]	8162	1.11799	0.15853	Yes
row_33	ABCC1	ATP binding cassette subfamily C member 1 [Source:HGNC Symbol;Acc:HGNC:51]	8593	1.10411	0.155507	Yes
row_34	CAP2	cyclase associated actin cytoskeleton regulatory protein 2 [Source:HGNC Symbol;Acc:HGNC:20039]	8712	1.10021	0.160146	Yes
row_35	MAP1B	microtubule associated protein 1B [Source:HGNC Symbol;Acc:HGNC:6836]	8796	1.09733	0.165627	Yes
row_36	PPARG	peroxisome proliferator activated receptor gamma [Source:HGNC Symbol;Acc:HGNC:9236]	8960	1.09247	0.169104	Yes
row_37	NR3C1	nuclear receptor subfamily 3 group C member 1 [Source:HGNC Symbol;Acc:HGNC:7978]	9044	1.0907	0.17454	Yes
row_38	SMAD3	SMAD family member 3 [Source:HGNC Symbol;Acc:HGNC:6769]	9074	1.09002	0.181303	Yes
row_39	DMAC2L	distal membrane arm assembly component 2 like [Source:HGNC Symbol;Acc:HGNC:18799]	9750	1.0736	0.172032	Yes
row_40	PRDM2	PR/SET domain 2 [Source:HGNC Symbol;Acc:HGNC:9347]	9799	1.07242	0.178206	Yes
row_41	ATP2B4	ATPase plasma membrane Ca2+ transporting 4 [Source:HGNC Symbol;Acc:HGNC:817]	9855	1.07113	0.184197	Yes
row_42	F3	coagulation factor III, tissue factor [Source:HGNC Symbol;Acc:HGNC:3541]	9892	1.07025	0.190652	Yes
row_43	NOTCH2	notch receptor 2 [Source:HGNC Symbol;Acc:HGNC:7882]	10127	1.0644	0.192186	Yes
row_44	ADGRL2	adhesion G protein-coupled receptor L2 [Source:HGNC Symbol;Acc:HGNC:18582]	10452	1.05633	0.191447	Yes
row_45	SCAF8	SR-related CTD associated factor 8 [Source:HGNC Symbol;Acc:HGNC:20959]	10577	1.05284	0.195613	Yes
row_46	PRKCA	protein kinase C alpha [Source:HGNC Symbol;Acc:HGNC:9393]	10761	1.04848	0.198296	Yes
row_47	MTA1	metastasis associated 1 [Source:HGNC Symbol;Acc:HGNC:7410]	10895	1.0456	0.20219	Yes
row_48	PTPN21	protein tyrosine phosphatase non-receptor type 21 [Source:HGNC Symbol;Acc:HGNC:9651]	11086	1.04137	0.204651	Yes
row_49	YTHDC1	YTH domain containing 1 [Source:HGNC Symbol;Acc:HGNC:30626]	11163	1.0398	0.20991	Yes
row_50	PIAS3	protein inhibitor of activated STAT 3 [Source:HGNC Symbol;Acc:HGNC:16861]	11189	1.03903	0.216422	Yes
row_51	PEX14	peroxisomal biogenesis factor 14 [Source:HGNC Symbol;Acc:HGNC:8856]	12087	1.01915	0.201307	Yes
row_52	AGGF1	angiogenic factor with G-patch and FHA domains 1 [Source:HGNC Symbol;Acc:HGNC:24684]	12328	1.01355	0.202345	Yes
row_53	PMP22	peripheral myelin protein 22 [Source:HGNC Symbol;Acc:HGNC:9118]	12448	1.01098	0.206347	Yes
row_54	MRPS31	mitochondrial ribosomal protein S31 [Source:HGNC Symbol;Acc:HGNC:16632]	12473	1.01046	0.212687	Yes
row_55	DAB2	DAB adaptor protein 2 [Source:HGNC Symbol;Acc:HGNC:2662]	12604	1.00794	0.216397	Yes
row_56	DLC1	DLC1 Rho GTPase activating protein [Source:HGNC Symbol;Acc:HGNC:2897]	12921	1.00121	0.215477	Yes
row_57	DDAH1	dimethylarginine dimethylaminohydrolase 1 [Source:HGNC Symbol;Acc:HGNC:2715]	13070	0.998446	0.218678	Yes
row_58	BCKDHB	branched chain keto acid dehydrogenase E1 subunit beta [Source:HGNC Symbol;Acc:HGNC:987]	13280	0.994298	0.220348	Yes
row_59	ATXN1	ataxin 1 [Source:HGNC Symbol;Acc:HGNC:10548]	13285	0.994219	0.227069	Yes
row_60	PHF3	PHD finger protein 3 [Source:HGNC Symbol;Acc:HGNC:8921]	13457	0.990693	0.229651	Yes
row_61	MYC	MYC proto-oncogene, bHLH transcription factor [Source:HGNC Symbol;Acc:HGNC:7553]	13494	0.989933	0.235554	Yes
row_62	SPOP	speckle type BTB/POZ protein [Source:HGNC Symbol;Acc:HGNC:11254]	13588	0.988004	0.240039	Yes
row_63	RUNX1	RUNX family transcription factor 1 [Source:HGNC Symbol;Acc:HGNC:10471]	13597	0.987863	0.246618	Yes
row_64	CDKN1B	cyclin dependent kinase inhibitor 1B [Source:HGNC Symbol;Acc:HGNC:1785]	14100	0.976579	0.240946	Yes
row_65	NIPBL	NIPBL cohesin loading factor [Source:HGNC Symbol;Acc:HGNC:28862]	14165	0.975131	0.246058	Yes
row_66	TJP1	tight junction protein 1 [Source:HGNC Symbol;Acc:HGNC:11827]	14385	0.969881	0.247313	Yes
row_67	PIK3CD	phosphatidylinositol-4,5-bisphosphate 3-kinase catalytic subunit delta [Source:HGNC Symbol;Acc:HGNC:8977]	14593	0.964911	0.248831	Yes
row_68	WDR37	WD repeat domain 37 [Source:HGNC Symbol;Acc:HGNC:31406]	14673	0.963241	0.253491	Yes
row_69	MAPK14	mitogen-activated protein kinase 14 [Source:HGNC Symbol;Acc:HGNC:6876]	14987	0.955675	0.252333	Yes
row_70	APBB2	amyloid beta precursor protein binding family B member 2 [Source:HGNC Symbol;Acc:HGNC:582]	15013	0.955098	0.258269	Yes
row_71	TFPI	tissue factor pathway inhibitor [Source:HGNC Symbol;Acc:HGNC:11760]	15181	0.951014	0.260676	Yes
row_72	ACVR2A	activin A receptor type 2A [Source:HGNC Symbol;Acc:HGNC:173]	15283	0.949059	0.264697	Yes
row_73	SYNJ2	synaptojanin 2 [Source:HGNC Symbol;Acc:HGNC:11504]	15352	0.947452	0.269521	Yes
row_74	CDC42BPA	CDC42 binding protein kinase alpha [Source:HGNC Symbol;Acc:HGNC:1737]	15444	0.945098	0.273761	Yes
row_75	ARHGEF9	Cdc42 guanine nucleotide exchange factor 9 [Source:HGNC Symbol;Acc:HGNC:14561]	15460	0.944518	0.27987	Yes
row_76	PRKCE	protein kinase C epsilon [Source:HGNC Symbol;Acc:HGNC:9401]	15477	0.944245	0.285953	Yes
row_77	NR1D2	nuclear receptor subfamily 1 group D member 2 [Source:HGNC Symbol;Acc:HGNC:7963]	15563	0.941955	0.290319	Yes
row_78	TOGARAM1	TOG array regulator of axonemal microtubules 1 [Source:HGNC Symbol;Acc:HGNC:19959]	15732	0.938165	0.292614	Yes
row_79	GRK5	G protein-coupled receptor kinase 5 [Source:HGNC Symbol;Acc:HGNC:4544]	15816	0.936118	0.29699	Yes
row_80	ATRX	ATRX chromatin remodeler [Source:HGNC Symbol;Acc:HGNC:886]	15865	0.934709	0.302219	Yes
row_81	DUSP1	dual specificity phosphatase 1 [Source:HGNC Symbol;Acc:HGNC:3064]	15928	0.932612	0.307088	Yes
row_82	NEK7	NIMA related kinase 7 [Source:HGNC Symbol;Acc:HGNC:13386]	16081	0.92885	0.309714	Yes
row_83	DLG1	discs large MAGUK scaffold protein 1 [Source:HGNC Symbol;Acc:HGNC:2900]	16194	0.926071	0.313306	Yes
row_84	TGFBR2	transforming growth factor beta receptor 2 [Source:HGNC Symbol;Acc:HGNC:11773]	16238	0.924975	0.318591	Yes
row_85	MAP2K5	mitogen-activated protein kinase kinase 5 [Source:HGNC Symbol;Acc:HGNC:6845]	16243	0.924603	0.324835	Yes
row_86	PIK3R3	phosphoinositide-3-kinase regulatory subunit 3 [Source:HGNC Symbol;Acc:HGNC:8981]	16357	0.921209	0.328369	Yes
row_87	SIPA1L1	signal induced proliferation associated 1 like 1 [Source:HGNC Symbol;Acc:HGNC:20284]	16489	0.916913	0.33143	Yes
row_88	VAV2	vav guanine nucleotide exchange factor 2 [Source:HGNC Symbol;Acc:HGNC:12658]	16528	0.916109	0.336778	Yes
row_89	TENT4A	terminal nucleotidyltransferase 4A [Source:HGNC Symbol;Acc:HGNC:16705]	16603	0.914235	0.341225	Yes
row_90	ITGB3	integrin subunit beta 3 [Source:HGNC Symbol;Acc:HGNC:6156]	16649	0.912591	0.346376	Yes
row_91	LAMC1	laminin subunit gamma 1 [Source:HGNC Symbol;Acc:HGNC:6492]	16769	0.908982	0.349678	Yes
row_92	COL5A2	collagen type V alpha 2 chain [Source:HGNC Symbol;Acc:HGNC:2210]	16794	0.908139	0.355316	Yes
row_93	PTEN	phosphatase and tensin homolog [Source:HGNC Symbol;Acc:HGNC:9588]	16823	0.907322	0.36085	Yes
row_94	SFMBT1	Scm like with four mbt domains 1 [Source:HGNC Symbol;Acc:HGNC:20255]	16964	0.903061	0.363594	Yes
row_95	ATP2C1	ATPase secretory pathway Ca2+ transporting 1 [Source:HGNC Symbol;Acc:HGNC:13211]	16985	0.902316	0.369291	Yes
row_96	CDON	cell adhesion associated, oncogene regulated [Source:HGNC Symbol;Acc:HGNC:17104]	17234	0.893677	0.369309	Yes
row_97	VLDLR	very low density lipoprotein receptor [Source:HGNC Symbol;Acc:HGNC:12698]	17509	0.884878	0.368627	Yes
row_98	ATP2B1	ATPase plasma membrane Ca2+ transporting 1 [Source:HGNC Symbol;Acc:HGNC:814]	17618	0.880996	0.372008	Yes
row_99	NFKB1	nuclear factor kappa B subunit 1 [Source:HGNC Symbol;Acc:HGNC:7794]	17638	0.880152	0.377577	Yes
row_100	ZMIZ1	zinc finger MIZ-type containing 1 [Source:HGNC Symbol;Acc:HGNC:16493]	17694	0.878454	0.382248	Yes
row_101	CDK13	cyclin dependent kinase 13 [Source:HGNC Symbol;Acc:HGNC:1733]	17759	0.877194	0.386687	Yes
row_102	COL1A2	collagen type I alpha 2 chain [Source:HGNC Symbol;Acc:HGNC:2198]	17768	0.876999	0.392506	Yes
row_103	ATRN	attractin [Source:HGNC Symbol;Acc:HGNC:885]	17783	0.876498	0.398173	Yes
row_104	KALRN	kalirin RhoGEF kinase [Source:HGNC Symbol;Acc:HGNC:4814]	17869	0.873152	0.402068	Yes
row_105	SCN8A	sodium voltage-gated channel alpha subunit 8 [Source:HGNC Symbol;Acc:HGNC:10596]	17946	0.869015	0.406156	Yes
row_106	ANXA4	annexin A4 [Source:HGNC Symbol;Acc:HGNC:542]	18021	0.866282	0.410274	Yes
row_107	PTPRM	protein tyrosine phosphatase receptor type M [Source:HGNC Symbol;Acc:HGNC:9675]	18086	0.863587	0.414621	Yes
row_108	DYRK1A	dual specificity tyrosine phosphorylation regulated kinase 1A [Source:HGNC Symbol;Acc:HGNC:3091]	18239	0.856153	0.416748	Yes
row_109	CACNA1A	calcium voltage-gated channel subunit alpha1 A [Source:HGNC Symbol;Acc:HGNC:1388]	18584	0.838983	0.414025	Yes
row_110	SDC2	syndecan 2 [Source:HGNC Symbol;Acc:HGNC:10659]	18585	0.838908	0.41978	Yes
row_111	RXRA	retinoid X receptor alpha [Source:HGNC Symbol;Acc:HGNC:10477]	18679	0.834325	0.423211	Yes
row_112	BMPR1A	bone morphogenetic protein receptor type 1A [Source:HGNC Symbol;Acc:HGNC:1076]	18835	0.828832	0.425076	Yes
row_113	ICA1	islet cell autoantigen 1 [Source:HGNC Symbol;Acc:HGNC:5343]	18893	0.825613	0.429335	Yes
row_114	SCHIP1	schwannomin interacting protein 1 [Source:HGNC Symbol;Acc:HGNC:15678]	18919	0.824659	0.434375	Yes
row_115	MAGI2	membrane associated guanylate kinase, WW and PDZ domain containing 2 [Source:HGNC Symbol;Acc:HGNC:18957]	18989	0.82037	0.438302	Yes
row_116	SYNE1	spectrin repeat containing nuclear envelope protein 1 [Source:HGNC Symbol;Acc:HGNC:17089]	18993	0.820273	0.443855	Yes
row_117	PLPP3	phospholipid phosphatase 3 [Source:HGNC Symbol;Acc:HGNC:9229]	19101	0.813624	0.446799	Yes
row_118	ERBB2	erb-b2 receptor tyrosine kinase 2 [Source:HGNC Symbol;Acc:HGNC:3430]	19364	0.795289	0.445798	Yes
row_119	SMAD7	SMAD family member 7 [Source:HGNC Symbol;Acc:HGNC:6773]	19400	0.791786	0.450366	Yes
row_120	CAV1	caveolin 1 [Source:HGNC Symbol;Acc:HGNC:1527]	19510	0.784354	0.45306	Yes
row_121	DBP	D-box binding PAR bZIP transcription factor [Source:HGNC Symbol;Acc:HGNC:2697]	19666	0.772083	0.454537	Yes
row_122	RASA2	RAS p21 protein activator 2 [Source:HGNC Symbol;Acc:HGNC:9872]	19703	0.769171	0.458925	Yes
row_123	NFIB	nuclear factor I B [Source:HGNC Symbol;Acc:HGNC:7785]	19869	0.75346	0.460028	Yes
row_124	SLC22A18	solute carrier family 22 member 18 [Source:HGNC Symbol;Acc:HGNC:10964]	19893	0.751482	0.464615	Yes
row_125	TGFBR3	transforming growth factor beta receptor 3 [Source:HGNC Symbol;Acc:HGNC:11774]	20201	0.721061	0.461996	No
row_126	INSIG1	insulin induced gene 1 [Source:HGNC Symbol;Acc:HGNC:6083]	20458	0.695035	0.460455	No
row_127	CITED2	Cbp/p300 interacting transactivator with Glu/Asp rich carboxy-terminal domain 2 [Source:HGNC Symbol;Acc:HGNC:1987]	20768	0.655083	0.457333	No
row_128	PDGFRB	platelet derived growth factor receptor beta [Source:HGNC Symbol;Acc:HGNC:8804]	20886	0.638939	0.458833	No
row_129	IGF1R	insulin like growth factor 1 receptor [Source:HGNC Symbol;Acc:HGNC:5465]	20930	0.632721	0.462113	No
row_130	MT1E	metallothionein 1E [Source:HGNC Symbol;Acc:HGNC:7397]	21027	0.616139	0.463974	No
row_131	MGLL	monoglyceride lipase [Source:HGNC Symbol;Acc:HGNC:17038]	21434	0.57868	0.457937	No
row_132	PLCB4	phospholipase C beta 4 [Source:HGNC Symbol;Acc:HGNC:9059]	21681	0.557047	0.455696	No
row_133	AKT3	AKT serine/threonine kinase 3 [Source:HGNC Symbol;Acc:HGNC:393]	21741	0.541592	0.457957	No
row_134	SNAI2	snail family transcriptional repressor 2 [Source:HGNC Symbol;Acc:HGNC:11094]	21785	0.531892	0.460546	No
row_135	SRI	sorcin [Source:HGNC Symbol;Acc:HGNC:11292]	22481	0.346463	0.445795	No
row_136	FBLN5	fibulin 5 [Source:HGNC Symbol;Acc:HGNC:3602]	22521	0.326682	0.447075	No
row_137	LPAR1	lysophosphatidic acid receptor 1 [Source:HGNC Symbol;Acc:HGNC:3166]	22962	0.145416	0.437229	No
row_138	KIT	KIT proto-oncogene, receptor tyrosine kinase [Source:HGNC Symbol;Acc:HGNC:6342]	23224	0	0.430797	No
row_139	KCNMA1	potassium calcium-activated channel subfamily M alpha 1 [Source:HGNC Symbol;Acc:HGNC:6284]	24225	0	0.406153	No
row_140	BDNF	brain derived neurotrophic factor [Source:HGNC Symbol;Acc:HGNC:1033]	25218	NaN	0.381775	No
row_141	PTGFR	prostaglandin F receptor [Source:HGNC Symbol;Acc:HGNC:9600]	34556	NaN	0.151743	No
row_142	AMPH	amphiphysin [Source:HGNC Symbol;Acc:HGNC:471]	36135	NaN	0.112924	No
row_143	INPP4B	inositol polyphosphate-4-phosphatase type II B [Source:HGNC Symbol;Acc:HGNC:6075]	40620	NaN	0.00248922	No

## Sheet: HALLMARK_UNFOLDED_PROTEIN_RESPO
NAME	SYMBOL	TITLE	RANK IN GENE LIST	RANK METRIC SCORE	RUNNING ES	CORE ENRICHMENT
row_0	CCL2	C-C motif chemokine ligand 2 [Source:HGNC Symbol;Acc:HGNC:10618]	940	Infinity	-0.0230609	Yes
row_1	IGFBP1	insulin like growth factor binding protein 1 [Source:HGNC Symbol;Acc:HGNC:5469]	3885	1.64678	-0.0812892	Yes
row_2	NABP1	nucleic acid binding protein 1 [Source:HGNC Symbol;Acc:HGNC:26232]	4683	1.40509	-0.0887414	Yes
row_3	CKS1B	CDC28 protein kinase regulatory subunit 1B [Source:HGNC Symbol;Acc:HGNC:19083]	4813	1.38018	-0.0799599	Yes
row_4	RRP9	ribosomal RNA processing 9, U3 small nucleolar RNA binding protein [Source:HGNC Symbol;Acc:HGNC:16829]	5385	1.28655	-0.0828739	Yes
row_5	H2AX	H2A.X variant histone [Source:HGNC Symbol;Acc:HGNC:4739]	5442	1.27983	-0.0731642	Yes
row_6	CHAC1	ChaC glutathione specific gamma-glutamylcyclotransferase 1 [Source:HGNC Symbol;Acc:HGNC:28680]	5573	1.26394	-0.0654144	Yes
row_7	NOLC1	nucleolar and coiled-body phosphoprotein 1 [Source:HGNC Symbol;Acc:HGNC:15608]	5630	1.25841	-0.0558903	Yes
row_8	SDAD1	SDA1 domain containing 1 [Source:HGNC Symbol;Acc:HGNC:25537]	5679	1.25422	-0.0462055	Yes
row_9	DDX10	DEAD-box helicase 10 [Source:HGNC Symbol;Acc:HGNC:2735]	5957	1.23014	-0.0423684	Yes
row_10	NHP2	NHP2 ribonucleoprotein [Source:HGNC Symbol;Acc:HGNC:14377]	6157	1.21401	-0.0367504	Yes
row_11	SHC1	SHC adaptor protein 1 [Source:HGNC Symbol;Acc:HGNC:10840]	6370	1.19816	-0.0315899	Yes
row_12	ASNS	asparagine synthetase (glutamine-hydrolyzing) [Source:HGNC Symbol;Acc:HGNC:753]	6634	1.18296	-0.0278169	Yes
row_13	EXOSC9	exosome component 9 [Source:HGNC Symbol;Acc:HGNC:9137]	6798	1.17529	-0.0216479	Yes
row_14	EXOSC5	exosome component 5 [Source:HGNC Symbol;Acc:HGNC:24662]	7019	1.16577	-0.016965	Yes
row_15	LSM4	LSM4 homolog, U6 small nuclear RNA and mRNA degradation associated [Source:HGNC Symbol;Acc:HGNC:17259]	7290	1.15339	-0.0136205	Yes
row_16	EIF2S1	eukaryotic translation initiation factor 2 subunit alpha [Source:HGNC Symbol;Acc:HGNC:3265]	7334	1.15172	-0.0047007	Yes
row_17	EXOSC2	exosome component 2 [Source:HGNC Symbol;Acc:HGNC:17097]	7661	1.1376	-0.00287209	Yes
row_18	YWHAZ	tyrosine 3-monooxygenase/tryptophan 5-monooxygenase activation protein zeta [Source:HGNC Symbol;Acc:HGNC:12855]	7684	1.1363	0.00643127	Yes
row_19	TUBB2A	tubulin beta 2A class IIa [Source:HGNC Symbol;Acc:HGNC:12412]	7716	1.13484	0.0155004	Yes
row_20	SLC7A5	solute carrier family 7 member 5 [Source:HGNC Symbol;Acc:HGNC:11063]	7734	1.134	0.024907	Yes
row_21	ERN1	endoplasmic reticulum to nucleus signaling 1 [Source:HGNC Symbol;Acc:HGNC:3449]	7740	1.13369	0.0346064	Yes
row_22	HYOU1	hypoxia up-regulated 1 [Source:HGNC Symbol;Acc:HGNC:16931]	7908	1.12693	0.0402579	Yes
row_23	ATF3	activating transcription factor 3 [Source:HGNC Symbol;Acc:HGNC:785]	7957	1.12534	0.0488261	Yes
row_24	MTHFD2	methylenetetrahydrofolate dehydrogenase (NADP+ dependent) 2, methenyltetrahydrofolate cyclohydrolase [Source:HGNC Symbol;Acc:HGNC:7434]	8248	1.11586	0.0513529	Yes
row_25	BANF1	BAF nuclear assembly factor 1 [Source:HGNC Symbol;Acc:HGNC:17397]	8443	1.10926	0.0561864	Yes
row_26	HSP90B1	heat shock protein 90 beta family member 1 [Source:HGNC Symbol;Acc:HGNC:12028]	8637	1.10252	0.0609862	Yes
row_27	TARS1	threonyl-tRNA synthetase 1 [Source:HGNC Symbol;Acc:HGNC:11572]	8661	1.1017	0.0699652	Yes
row_28	PARN	poly(A)-specific ribonuclease [Source:HGNC Symbol;Acc:HGNC:8609]	8773	1.09798	0.076745	Yes
row_29	KHSRP	KH-type splicing regulatory protein [Source:HGNC Symbol;Acc:HGNC:6316]	8784	1.09769	0.0860094	Yes
row_30	NPM1	nucleophosmin 1 [Source:HGNC Symbol;Acc:HGNC:7910]	8814	1.09683	0.0947984	Yes
row_31	GEMIN4	gem nuclear organelle associated protein 4 [Source:HGNC Symbol;Acc:HGNC:15717]	9050	1.09047	0.0984596	Yes
row_32	NOP14	NOP14 nucleolar protein [Source:HGNC Symbol;Acc:HGNC:16821]	9208	1.08677	0.104009	Yes
row_33	EIF4EBP1	eukaryotic translation initiation factor 4E binding protein 1 [Source:HGNC Symbol;Acc:HGNC:3288]	9214	1.08665	0.113301	Yes
row_34	EDC4	enhancer of mRNA decapping 4 [Source:HGNC Symbol;Acc:HGNC:17157]	9220	1.08645	0.122591	Yes
row_35	NOP56	NOP56 ribonucleoprotein [Source:HGNC Symbol;Acc:HGNC:15911]	9227	1.08613	0.131854	Yes
row_36	EIF4E	eukaryotic translation initiation factor 4E [Source:HGNC Symbol;Acc:HGNC:3287]	9236	1.08588	0.141065	Yes
row_37	DCTN1	dynactin subunit 1 [Source:HGNC Symbol;Acc:HGNC:2711]	9373	1.08221	0.147093	Yes
row_38	GOSR2	golgi SNAP receptor complex member 2 [Source:HGNC Symbol;Acc:HGNC:4431]	9400	1.08144	0.155822	Yes
row_39	EIF4G1	eukaryotic translation initiation factor 4 gamma 1 [Source:HGNC Symbol;Acc:HGNC:3296]	9433	1.08068	0.164398	Yes
row_40	CXXC1	CXXC finger protein 1 [Source:HGNC Symbol;Acc:HGNC:24343]	9614	1.0763	0.16929	Yes
row_41	HSPA9	heat shock protein family A (Hsp70) member 9 [Source:HGNC Symbol;Acc:HGNC:5244]	9806	1.07219	0.173877	Yes
row_42	CEBPG	CCAAT enhancer binding protein gamma [Source:HGNC Symbol;Acc:HGNC:1837]	10047	1.06614	0.177204	Yes
row_43	TSPYL2	TSPY like 2 [Source:HGNC Symbol;Acc:HGNC:24358]	10156	1.06366	0.18376	Yes
row_44	IARS1	isoleucyl-tRNA synthetase 1 [Source:HGNC Symbol;Acc:HGNC:5330]	10260	1.06108	0.190417	Yes
row_45	RPS14	ribosomal protein S14 [Source:HGNC Symbol;Acc:HGNC:10387]	10352	1.05889	0.197351	Yes
row_46	EXOC2	exocyst complex component 2 [Source:HGNC Symbol;Acc:HGNC:24968]	10450	1.05641	0.204115	Yes
row_47	IMP3	IMP U3 small nucleolar ribonucleoprotein 3 [Source:HGNC Symbol;Acc:HGNC:14497]	10873	1.04598	0.202786	Yes
row_48	SRPRA	SRP receptor subunit alpha [Source:HGNC Symbol;Acc:HGNC:11307]	10901	1.04553	0.21118	Yes
row_49	EXOSC4	exosome component 4 [Source:HGNC Symbol;Acc:HGNC:18189]	10914	1.04531	0.219941	Yes
row_50	XBP1	X-box binding protein 1 [Source:HGNC Symbol;Acc:HGNC:12801]	10946	1.04451	0.228227	Yes
row_51	ATF4	activating transcription factor 4 [Source:HGNC Symbol;Acc:HGNC:786]	10947	1.04448	0.237277	Yes
row_52	EIF4A3	eukaryotic translation initiation factor 4A3 [Source:HGNC Symbol;Acc:HGNC:18683]	11012	1.04298	0.244738	Yes
row_53	POP4	POP4 homolog, ribonuclease P/MRP subunit [Source:HGNC Symbol;Acc:HGNC:30081]	11062	1.04191	0.252558	Yes
row_54	SPCS1	signal peptidase complex subunit 1 [Source:HGNC Symbol;Acc:HGNC:23401]	11133	1.04038	0.259848	Yes
row_55	EIF4A1	eukaryotic translation initiation factor 4A1 [Source:HGNC Symbol;Acc:HGNC:3282]	11150	1.04001	0.268465	Yes
row_56	ATF6	activating transcription factor 6 [Source:HGNC Symbol;Acc:HGNC:791]	11641	1.02927	0.265317	Yes
row_57	CALR	calreticulin [Source:HGNC Symbol;Acc:HGNC:1455]	11695	1.0279	0.272918	Yes
row_58	MTREX	Mtr4 exosome RNA helicase [Source:HGNC Symbol;Acc:HGNC:18734]	11724	1.0272	0.281128	Yes
row_59	HSPA5	heat shock protein family A (Hsp70) member 5 [Source:HGNC Symbol;Acc:HGNC:5238]	11867	1.02423	0.286505	Yes
row_60	NFYB	nuclear transcription factor Y subunit beta [Source:HGNC Symbol;Acc:HGNC:7805]	11944	1.02257	0.293494	Yes
row_61	SKIC3	SKI3 subunit of superkiller complex [Source:HGNC Symbol;Acc:HGNC:23639]	12046	1.01995	0.299844	Yes
row_62	CNOT2	CCR4-NOT transcription complex subunit 2 [Source:HGNC Symbol;Acc:HGNC:7878]	12189	1.01673	0.305156	Yes
row_63	DKC1	dyskerin pseudouridine synthase 1 [Source:HGNC Symbol;Acc:HGNC:2890]	12250	1.01527	0.312475	Yes
row_64	ZBTB17	zinc finger and BTB domain containing 17 [Source:HGNC Symbol;Acc:HGNC:12936]	12329	1.01352	0.319336	Yes
row_65	ERO1A	endoplasmic reticulum oxidoreductase 1 alpha [Source:HGNC Symbol;Acc:HGNC:13280]	12378	1.01236	0.326925	Yes
row_66	PREB	prolactin regulatory element binding [Source:HGNC Symbol;Acc:HGNC:9356]	12381	1.01233	0.335647	Yes
row_67	EXOSC10	exosome component 10 [Source:HGNC Symbol;Acc:HGNC:9138]	12666	1.00675	0.337376	Yes
row_68	PSAT1	phosphoserine aminotransferase 1 [Source:HGNC Symbol;Acc:HGNC:19129]	12816	1.00317	0.342398	Yes
row_69	CEBPB	CCAAT enhancer binding protein beta [Source:HGNC Symbol;Acc:HGNC:1834]	12891	1.00161	0.349254	Yes
row_70	ARFGAP1	ADP ribosylation factor GTPase activating protein 1 [Source:HGNC Symbol;Acc:HGNC:15852]	13055	0.998856	0.353895	Yes
row_71	SEC11A	SEC11 homolog A, signal peptidase complex subunit [Source:HGNC Symbol;Acc:HGNC:17718]	13081	0.998191	0.361927	Yes
row_72	PDIA6	protein disulfide isomerase family A member 6 [Source:HGNC Symbol;Acc:HGNC:30168]	13228	0.995452	0.366957	Yes
row_73	EXOSC1	exosome component 1 [Source:HGNC Symbol;Acc:HGNC:17286]	13377	0.992291	0.37191	Yes
row_74	BAG3	BAG cochaperone 3 [Source:HGNC Symbol;Acc:HGNC:939]	13611	0.987664	0.37473	Yes
row_75	TATDN2	TatD DNase domain containing 2 [Source:HGNC Symbol;Acc:HGNC:28988]	13639	0.987084	0.382617	Yes
row_76	SEC31A	SEC31 homolog A, COPII coat complex component [Source:HGNC Symbol;Acc:HGNC:17052]	13681	0.98604	0.390151	Yes
row_77	CNOT6	CCR4-NOT transcription complex subunit 6 [Source:HGNC Symbol;Acc:HGNC:14099]	13683	0.986014	0.398669	Yes
row_78	NFYA	nuclear transcription factor Y subunit alpha [Source:HGNC Symbol;Acc:HGNC:7804]	13709	0.985314	0.40659	Yes
row_79	KIF5B	kinesin family member 5B [Source:HGNC Symbol;Acc:HGNC:6324]	13740	0.984687	0.414383	Yes
row_80	PAIP1	poly(A) binding protein interacting protein 1 [Source:HGNC Symbol;Acc:HGNC:16945]	13836	0.982792	0.420559	Yes
row_81	SLC30A5	solute carrier family 30 member 5 [Source:HGNC Symbol;Acc:HGNC:19089]	14066	0.977412	0.423388	Yes
row_82	EEF2	eukaryotic translation elongation factor 2 [Source:HGNC Symbol;Acc:HGNC:3214]	14142	0.975804	0.429996	Yes
row_83	XPOT	exportin for tRNA [Source:HGNC Symbol;Acc:HGNC:12826]	14500	0.967307	0.429586	Yes
row_84	DNAJC3	DnaJ heat shock protein family (Hsp40) member C3 [Source:HGNC Symbol;Acc:HGNC:9439]	14884	0.957676	0.428452	Yes
row_85	STC2	stanniocalcin 2 [Source:HGNC Symbol;Acc:HGNC:11374]	15094	0.953356	0.431565	Yes
row_86	ATP6V0D1	ATPase H+ transporting V0 subunit d1 [Source:HGNC Symbol;Acc:HGNC:13724]	15102	0.953111	0.439651	Yes
row_87	SSR1	signal sequence receptor subunit 1 [Source:HGNC Symbol;Acc:HGNC:11323]	15575	0.941686	0.436187	Yes
row_88	DDIT4	DNA damage inducible transcript 4 [Source:HGNC Symbol;Acc:HGNC:24944]	15581	0.941465	0.444221	Yes
row_89	CNOT4	CCR4-NOT transcription complex subunit 4 [Source:HGNC Symbol;Acc:HGNC:7880]	15585	0.941375	0.452303	Yes
row_90	SERP1	stress associated endoplasmic reticulum protein 1 [Source:HGNC Symbol;Acc:HGNC:10759]	15748	0.937602	0.456437	Yes
row_91	DCP2	decapping mRNA 2 [Source:HGNC Symbol;Acc:HGNC:24452]	15755	0.937501	0.464412	Yes
row_92	EIF4A2	eukaryotic translation initiation factor 4A2 [Source:HGNC Symbol;Acc:HGNC:3284]	15938	0.932381	0.468009	Yes
row_93	LSM1	LSM1 homolog, mRNA degradation associated [Source:HGNC Symbol;Acc:HGNC:20472]	16273	0.923726	0.467787	Yes
row_94	SPCS3	signal peptidase complex subunit 3 [Source:HGNC Symbol;Acc:HGNC:26212]	16288	0.923296	0.475442	Yes
row_95	SRPRB	SRP receptor subunit beta [Source:HGNC Symbol;Acc:HGNC:24085]	16826	0.907248	0.470079	Yes
row_96	YIF1A	Yip1 interacting factor homolog A, membrane trafficking protein [Source:HGNC Symbol;Acc:HGNC:16688]	16915	0.904624	0.47575	Yes
row_97	SLC1A4	solute carrier family 1 member 4 [Source:HGNC Symbol;Acc:HGNC:10942]	17194	0.89497	0.476658	Yes
row_98	IFIT1	interferon induced protein with tetratricopeptide repeats 1 [Source:HGNC Symbol;Acc:HGNC:5407]	17371	0.888663	0.480024	Yes
row_99	DCP1A	decapping mRNA 1A [Source:HGNC Symbol;Acc:HGNC:18714]	17402	0.887309	0.486973	Yes
row_100	HERPUD1	homocysteine inducible ER protein with ubiquitin like domain 1 [Source:HGNC Symbol;Acc:HGNC:13744]	17410	0.887157	0.494487	Yes
row_101	DNAJB9	DnaJ heat shock protein family (Hsp40) member B9 [Source:HGNC Symbol;Acc:HGNC:6968]	17424	0.88692	0.501851	Yes
row_102	EIF2AK3	eukaryotic translation initiation factor 2 alpha kinase 3 [Source:HGNC Symbol;Acc:HGNC:3255]	18513	0.843019	0.482363	No
row_103	VEGFA	vascular endothelial growth factor A [Source:HGNC Symbol;Acc:HGNC:12680]	18551	0.840897	0.488738	No
row_104	KDELR3	KDEL endoplasmic reticulum protein retention receptor 3 [Source:HGNC Symbol;Acc:HGNC:6306]	19176	0.809537	0.480386	No
row_105	WIPI1	WD repeat domain, phosphoinositide interacting 1 [Source:HGNC Symbol;Acc:HGNC:25471]	19210	0.807085	0.486566	No
row_106	PDIA5	protein disulfide isomerase family A member 5 [Source:HGNC Symbol;Acc:HGNC:24811]	19327	0.798452	0.490627	No
row_107	FKBP14	FKBP prolyl isomerase 14 [Source:HGNC Symbol;Acc:HGNC:18625]	19594	0.777781	0.490816	No
row_108	DNAJA4	DnaJ heat shock protein family (Hsp40) member A4 [Source:HGNC Symbol;Acc:HGNC:14885]	20179	0.724142	0.482709	No
row_109	EDEM1	ER degradation enhancing alpha-mannosidase like protein 1 [Source:HGNC Symbol;Acc:HGNC:18967]	20387	0.702263	0.483696	No
row_110	FUS	FUS RNA binding protein [Source:HGNC Symbol;Acc:HGNC:4010]	20670	0.669294	0.482551	No
row_111	WFS1	wolframin ER transmembrane glycoprotein [Source:HGNC Symbol;Acc:HGNC:12762]	20763	0.655647	0.485966	No
row_112	ALDH18A1	aldehyde dehydrogenase 18 family member A1 [Source:HGNC Symbol;Acc:HGNC:9722]	20933	0.632095	0.487281	No

## Sheet: HALLMARK_TNFA_SIGNALING_VIA_NFK
NAME	SYMBOL	TITLE	RANK IN GENE LIST	RANK METRIC SCORE	RUNNING ES	CORE ENRICHMENT
row_0	CXCL3	C-X-C motif chemokine ligand 3 [Source:HGNC Symbol;Acc:HGNC:4604]	372	Infinity	-0.0091358	Yes
row_1	INHBA	inhibin subunit beta A [Source:HGNC Symbol;Acc:HGNC:6066]	455	Infinity	-0.0111152	Yes
row_2	PDE4B	phosphodiesterase 4B [Source:HGNC Symbol;Acc:HGNC:8781]	619	Infinity	-0.0150934	Yes
row_3	CCL4	C-C motif chemokine ligand 4 [Source:HGNC Symbol;Acc:HGNC:10630]	938	Infinity	-0.0228966	Yes
row_4	CCL2	C-C motif chemokine ligand 2 [Source:HGNC Symbol;Acc:HGNC:10618]	940	Infinity	-0.0228771	Yes
row_5	ACKR3	atypical chemokine receptor 3 [Source:HGNC Symbol;Acc:HGNC:23692]	1152	Infinity	-0.0280399	Yes
row_6	EGR2	early growth response 2 [Source:HGNC Symbol;Acc:HGNC:3239]	2060	12.1456	0.00323223	Yes
row_7	BCL2A1	BCL2 related protein A1 [Source:HGNC Symbol;Acc:HGNC:991]	2086	7.30437	0.0348831	Yes
row_8	CCRL2	C-C motif chemokine receptor like 2 [Source:HGNC Symbol;Acc:HGNC:1612]	2177	4.9434	0.0545001	Yes
row_9	EGR3	early growth response 3 [Source:HGNC Symbol;Acc:HGNC:3240]	2213	4.48926	0.0734682	Yes
row_10	SERPINB2	serpin family B member 2 [Source:HGNC Symbol;Acc:HGNC:8584]	2344	3.56887	0.086026	Yes
row_11	PMEPA1	prostate transmembrane protein, androgen induced 1 [Source:HGNC Symbol;Acc:HGNC:14107]	2559	2.78134	0.0930319	Yes
row_12	SLC16A6	solute carrier family 16 member 6 [Source:HGNC Symbol;Acc:HGNC:10927]	2593	2.71694	0.10422	Yes
row_13	SOCS3	suppressor of cytokine signaling 3 [Source:HGNC Symbol;Acc:HGNC:19391]	2763	2.41219	0.110706	Yes
row_14	TNF	tumor necrosis factor [Source:HGNC Symbol;Acc:HGNC:11892]	2988	2.15307	0.114689	Yes
row_15	IL18	interleukin 18 [Source:HGNC Symbol;Acc:HGNC:5986]	3010	2.12971	0.123579	Yes
row_16	ICOSLG	inducible T cell costimulator ligand [Source:HGNC Symbol;Acc:HGNC:17087]	3126	2.05049	0.1298	Yes
row_17	DUSP5	dual specificity phosphatase 5 [Source:HGNC Symbol;Acc:HGNC:3071]	3165	2.03124	0.137835	Yes
row_18	F2RL1	F2R like trypsin receptor 1 [Source:HGNC Symbol;Acc:HGNC:3538]	3210	1.99246	0.145551	Yes
row_19	EGR1	early growth response 1 [Source:HGNC Symbol;Acc:HGNC:3238]	3235	1.97263	0.153673	Yes
row_20	AREG	amphiregulin [Source:HGNC Symbol;Acc:HGNC:651]	3369	1.87273	0.158664	Yes
row_21	BIRC3	baculoviral IAP repeat containing 3 [Source:HGNC Symbol;Acc:HGNC:591]	3489	1.7878	0.163625	Yes
row_22	KLF2	KLF transcription factor 2 [Source:HGNC Symbol;Acc:HGNC:6347]	3593	1.75716	0.168846	Yes
row_23	SERPINE1	serpin family E member 1 [Source:HGNC Symbol;Acc:HGNC:8583]	3668	1.72891	0.174657	Yes
row_24	GEM	GTP binding protein overexpressed in skeletal muscle [Source:HGNC Symbol;Acc:HGNC:4234]	3745	1.69616	0.180275	Yes
row_25	PLAUR	plasminogen activator, urokinase receptor [Source:HGNC Symbol;Acc:HGNC:9053]	3759	1.68608	0.187403	Yes
row_26	SAT1	spermidine/spermine N1-acetyltransferase 1 [Source:HGNC Symbol;Acc:HGNC:10540]	3796	1.67422	0.19391	Yes
row_27	GPR183	G protein-coupled receptor 183 [Source:HGNC Symbol;Acc:HGNC:3128]	3818	1.66116	0.20073	Yes
row_28	CCN1	cellular communication network factor 1 [Source:HGNC Symbol;Acc:HGNC:2654]	3943	1.62041	0.204829	Yes
row_29	NR4A2	nuclear receptor subfamily 4 group A member 2 [Source:HGNC Symbol;Acc:HGNC:7981]	4027	1.58569	0.209785	Yes
row_30	DUSP4	dual specificity phosphatase 4 [Source:HGNC Symbol;Acc:HGNC:3070]	4038	1.58111	0.216523	Yes
row_31	SERPINB8	serpin family B member 8 [Source:HGNC Symbol;Acc:HGNC:8952]	4097	1.55897	0.221979	Yes
row_32	TNFRSF9	TNF receptor superfamily member 9 [Source:HGNC Symbol;Acc:HGNC:11924]	4160	1.52941	0.227205	Yes
row_33	FOSL1	FOS like 1, AP-1 transcription factor subunit [Source:HGNC Symbol;Acc:HGNC:13718]	4303	1.48484	0.230261	Yes
row_34	DUSP2	dual specificity phosphatase 2 [Source:HGNC Symbol;Acc:HGNC:3068]	4331	1.48297	0.236146	Yes
row_35	PPP1R15A	protein phosphatase 1 regulatory subunit 15A [Source:HGNC Symbol;Acc:HGNC:14375]	4543	1.43451	0.237276	Yes
row_36	TRIB1	tribbles pseudokinase 1 [Source:HGNC Symbol;Acc:HGNC:16891]	4603	1.42018	0.242094	Yes
row_37	EDN1	endothelin 1 [Source:HGNC Symbol;Acc:HGNC:3176]	4625	1.41536	0.247828	Yes
row_38	PHLDA2	pleckstrin homology like domain family A member 2 [Source:HGNC Symbol;Acc:HGNC:12385]	4672	1.40706	0.252908	Yes
row_39	IER2	immediate early response 2 [Source:HGNC Symbol;Acc:HGNC:28871]	4816	1.37981	0.255475	Yes
row_40	LIF	LIF interleukin 6 family cytokine [Source:HGNC Symbol;Acc:HGNC:6596]	4844	1.37489	0.260882	Yes
row_41	TNFAIP8	TNF alpha induced protein 8 [Source:HGNC Symbol;Acc:HGNC:17260]	5004	1.34577	0.262904	Yes
row_42	LAMB3	laminin subunit beta 3 [Source:HGNC Symbol;Acc:HGNC:6490]	5048	1.33739	0.267751	Yes
row_43	MCL1	MCL1 apoptosis regulator, BCL2 family member [Source:HGNC Symbol;Acc:HGNC:6943]	5409	1.28281	0.264534	Yes
row_44	IL23A	interleukin 23 subunit alpha [Source:HGNC Symbol;Acc:HGNC:15488]	5429	1.28139	0.269726	Yes
row_45	IER3	immediate early response 3 [Source:HGNC Symbol;Acc:HGNC:5392]	5441	1.27987	0.275108	Yes
row_46	CDKN1A	cyclin dependent kinase inhibitor 1A [Source:HGNC Symbol;Acc:HGNC:1784]	5461	1.27715	0.280281	Yes
row_47	CCND1	cyclin D1 [Source:HGNC Symbol;Acc:HGNC:1582]	5549	1.26658	0.28373	Yes
row_48	SNN	stannin [Source:HGNC Symbol;Acc:HGNC:11149]	5593	1.26151	0.288241	Yes
row_49	ETS2	ETS proto-oncogene 2, transcription factor [Source:HGNC Symbol;Acc:HGNC:3489]	5642	1.2574	0.292612	Yes
row_50	KLF10	KLF transcription factor 10 [Source:HGNC Symbol;Acc:HGNC:11810]	5682	1.254	0.297189	Yes
row_51	SLC2A3	solute carrier family 2 member 3 [Source:HGNC Symbol;Acc:HGNC:11007]	5721	1.25079	0.301777	Yes
row_52	CLCF1	cardiotrophin like cytokine factor 1 [Source:HGNC Symbol;Acc:HGNC:17412]	5769	1.24652	0.306123	Yes
row_53	TNFSF9	TNF superfamily member 9 [Source:HGNC Symbol;Acc:HGNC:11939]	5824	1.24154	0.310275	Yes
row_54	CD83	CD83 molecule [Source:HGNC Symbol;Acc:HGNC:1703]	5980	1.22846	0.311877	Yes
row_55	RELB	RELB proto-oncogene, NF-kB subunit [Source:HGNC Symbol;Acc:HGNC:9956]	6001	1.22672	0.316803	Yes
row_56	MAFF	MAF bZIP transcription factor F [Source:HGNC Symbol;Acc:HGNC:6780]	6098	1.21898	0.319819	Yes
row_57	MARCKS	myristoylated alanine rich protein kinase C substrate [Source:HGNC Symbol;Acc:HGNC:6759]	6099	1.21884	0.325203	Yes
row_58	ICAM1	intercellular adhesion molecule 1 [Source:HGNC Symbol;Acc:HGNC:5344]	6238	1.20775	0.327133	Yes
row_59	GADD45A	growth arrest and DNA damage inducible alpha [Source:HGNC Symbol;Acc:HGNC:4095]	6291	1.2045	0.331171	Yes
row_60	TRAF1	TNF receptor associated factor 1 [Source:HGNC Symbol;Acc:HGNC:12031]	6337	1.20031	0.335363	Yes
row_61	FOS	Fos proto-oncogene, AP-1 transcription factor subunit [Source:HGNC Symbol;Acc:HGNC:3796]	6528	1.18838	0.335924	Yes
row_62	BHLHE40	basic helix-loop-helix family member e40 [Source:HGNC Symbol;Acc:HGNC:1046]	6637	1.18289	0.338484	Yes
row_63	FOSL2	FOS like 2, AP-1 transcription factor subunit [Source:HGNC Symbol;Acc:HGNC:3798]	7216	1.15536	0.329325	Yes
row_64	KYNU	kynureninase [Source:HGNC Symbol;Acc:HGNC:6469]	7269	1.15428	0.333141	Yes
row_65	LDLR	low density lipoprotein receptor [Source:HGNC Symbol;Acc:HGNC:6547]	7285	1.15366	0.337867	Yes
row_66	JUNB	JunB proto-oncogene, AP-1 transcription factor subunit [Source:HGNC Symbol;Acc:HGNC:6205]	7459	1.14638	0.338662	Yes
row_67	SDC4	syndecan 4 [Source:HGNC Symbol;Acc:HGNC:10661]	7559	1.14206	0.341264	Yes
row_68	YRDC	yrdC N6-threonylcarbamoyltransferase domain containing [Source:HGNC Symbol;Acc:HGNC:28905]	7608	1.13994	0.345115	Yes
row_69	TUBB2A	tubulin beta 2A class IIa [Source:HGNC Symbol;Acc:HGNC:12412]	7716	1.13484	0.347488	Yes
row_70	HBEGF	heparin binding EGF like growth factor [Source:HGNC Symbol;Acc:HGNC:3059]	7762	1.1326	0.351381	Yes
row_71	PDLIM5	PDZ and LIM domain 5 [Source:HGNC Symbol;Acc:HGNC:17468]	7796	1.13094	0.355563	Yes
row_72	RIPK2	receptor interacting serine/threonine kinase 2 [Source:HGNC Symbol;Acc:HGNC:10020]	7833	1.12938	0.359664	Yes
row_73	RIGI	RNA sensor RIG-I [Source:HGNC Symbol;Acc:HGNC:19102]	7937	1.12592	0.362096	Yes
row_74	ATF3	activating transcription factor 3 [Source:HGNC Symbol;Acc:HGNC:785]	7957	1.12534	0.366598	Yes
row_75	PHLDA1	pleckstrin homology like domain family A member 1 [Source:HGNC Symbol;Acc:HGNC:8933]	8161	1.118	0.366528	Yes
row_76	JUN	Jun proto-oncogene, AP-1 transcription factor subunit [Source:HGNC Symbol;Acc:HGNC:6204]	8363	1.11183	0.366479	Yes
row_77	CCL20	C-C motif chemokine ligand 20 [Source:HGNC Symbol;Acc:HGNC:10619]	8434	1.10965	0.369654	Yes
row_78	JAG1	jagged canonical Notch ligand 1 [Source:HGNC Symbol;Acc:HGNC:6188]	8585	1.10434	0.370831	Yes
row_79	CCL5	C-C motif chemokine ligand 5 [Source:HGNC Symbol;Acc:HGNC:10632]	8613	1.10333	0.375038	Yes
row_80	NFKB2	nuclear factor kappa B subunit 2 [Source:HGNC Symbol;Acc:HGNC:7795]	8761	1.09863	0.376264	Yes
row_81	BTG3	BTG anti-proliferation factor 3 [Source:HGNC Symbol;Acc:HGNC:1132]	8842	1.09595	0.379131	Yes
row_82	HES1	hes family bHLH transcription factor 1 [Source:HGNC Symbol;Acc:HGNC:5192]	8850	1.09576	0.383799	Yes
row_83	SMAD3	SMAD family member 3 [Source:HGNC Symbol;Acc:HGNC:6769]	9074	1.09002	0.383111	Yes
row_84	CD44	CD44 molecule (Indian blood group) [Source:HGNC Symbol;Acc:HGNC:1681]	9096	1.08951	0.387406	Yes
row_85	ZBTB10	zinc finger and BTB domain containing 10 [Source:HGNC Symbol;Acc:HGNC:30953]	9398	1.08147	0.384756	Yes
row_86	IER5	immediate early response 5 [Source:HGNC Symbol;Acc:HGNC:5393]	9600	1.07655	0.384552	Yes
row_87	PFKFB3	6-phosphofructo-2-kinase/fructose-2,6-biphosphatase 3 [Source:HGNC Symbol;Acc:HGNC:8874]	9635	1.07593	0.388466	Yes
row_88	NR4A3	nuclear receptor subfamily 4 group A member 3 [Source:HGNC Symbol;Acc:HGNC:7982]	9705	1.07443	0.391509	Yes
row_89	F3	coagulation factor III, tissue factor [Source:HGNC Symbol;Acc:HGNC:3541]	9892	1.07025	0.391647	Yes
row_90	B4GALT5	beta-1,4-galactosyltransferase 5 [Source:HGNC Symbol;Acc:HGNC:928]	9939	1.06879	0.395234	Yes
row_91	IRS2	insulin receptor substrate 2 [Source:HGNC Symbol;Acc:HGNC:6126]	9994	1.06744	0.398617	Yes
row_92	TNIP1	TNFAIP3 interacting protein 1 [Source:HGNC Symbol;Acc:HGNC:16903]	10028	1.06661	0.402514	Yes
row_93	PLAU	plasminogen activator, urokinase [Source:HGNC Symbol;Acc:HGNC:9052]	10356	1.05872	0.399122	Yes
row_94	NAMPT	nicotinamide phosphoribosyltransferase [Source:HGNC Symbol;Acc:HGNC:30092]	10399	1.0575	0.402757	Yes
row_95	FJX1	four-jointed box kinase 1 [Source:HGNC Symbol;Acc:HGNC:17166]	10564	1.05314	0.403362	Yes
row_96	TRIP10	thyroid hormone receptor interactor 10 [Source:HGNC Symbol;Acc:HGNC:12304]	10662	1.05072	0.40561	Yes
row_97	RHOB	ras homolog family member B [Source:HGNC Symbol;Acc:HGNC:668]	10751	1.04863	0.408071	Yes
row_98	NFKBIE	NFKB inhibitor epsilon [Source:HGNC Symbol;Acc:HGNC:7799]	10821	1.04714	0.410994	Yes
row_99	SIK1	salt inducible kinase 1 [Source:HGNC Symbol;Acc:HGNC:11142]	10902	1.04552	0.413638	Yes
row_100	TNFAIP2	TNF alpha induced protein 2 [Source:HGNC Symbol;Acc:HGNC:11895]	10959	1.04423	0.41687	Yes
row_101	RELA	RELA proto-oncogene, NF-kB subunit [Source:HGNC Symbol;Acc:HGNC:9955]	11017	1.04287	0.42007	Yes
row_102	PLK2	polo like kinase 2 [Source:HGNC Symbol;Acc:HGNC:19699]	11255	1.03759	0.418805	Yes
row_103	BTG2	BTG anti-proliferation factor 2 [Source:HGNC Symbol;Acc:HGNC:1131]	11292	1.03674	0.422497	Yes
row_104	IL6ST	interleukin 6 cytokine family signal transducer [Source:HGNC Symbol;Acc:HGNC:6021]	11692	1.02806	0.417192	Yes
row_105	TNFAIP3	TNF alpha induced protein 3 [Source:HGNC Symbol;Acc:HGNC:11896]	11713	1.02756	0.421238	Yes
row_106	REL	REL proto-oncogene, NF-kB subunit [Source:HGNC Symbol;Acc:HGNC:9954]	11949	1.02246	0.419955	Yes
row_107	KLF4	KLF transcription factor 4 [Source:HGNC Symbol;Acc:HGNC:6348]	12634	1.00745	0.407527	Yes
row_108	KLF6	KLF transcription factor 6 [Source:HGNC Symbol;Acc:HGNC:2235]	12869	1.002	0.406178	Yes
row_109	CEBPB	CCAAT enhancer binding protein beta [Source:HGNC Symbol;Acc:HGNC:1834]	12891	1.00161	0.410085	Yes
row_110	SQSTM1	sequestosome 1 [Source:HGNC Symbol;Acc:HGNC:11280]	13207	0.995859	0.406711	Yes
row_111	B4GALT1	beta-1,4-galactosyltransferase 1 [Source:HGNC Symbol;Acc:HGNC:924]	13214	0.99572	0.410962	Yes
row_112	ZC3H12A	zinc finger CCCH-type containing 12A [Source:HGNC Symbol;Acc:HGNC:26259]	13380	0.992232	0.411273	Yes
row_113	IFNGR2	interferon gamma receptor 2 [Source:HGNC Symbol;Acc:HGNC:5440]	13433	0.991144	0.414368	Yes
row_114	MYC	MYC proto-oncogene, bHLH transcription factor [Source:HGNC Symbol;Acc:HGNC:7553]	13494	0.989933	0.417261	Yes
row_115	SPSB1	splA/ryanodine receptor domain and SOCS box containing 1 [Source:HGNC Symbol;Acc:HGNC:30628]	13654	0.986756	0.417696	Yes
row_116	BMP2	bone morphogenetic protein 2 [Source:HGNC Symbol;Acc:HGNC:1069]	13799	0.983574	0.418488	Yes
row_117	MAP2K3	mitogen-activated protein kinase kinase 3 [Source:HGNC Symbol;Acc:HGNC:6843]	13939	0.980574	0.419389	Yes
row_118	EIF1	eukaryotic translation initiation factor 1 [Source:HGNC Symbol;Acc:HGNC:3249]	13941	0.980426	0.423696	Yes
row_119	PANX1	pannexin 1 [Source:HGNC Symbol;Acc:HGNC:8599]	13993	0.979125	0.426763	Yes
row_120	ZFP36	ZFP36 ring finger protein [Source:HGNC Symbol;Acc:HGNC:12862]	14051	0.977881	0.429676	Yes
row_121	TLR2	toll like receptor 2 [Source:HGNC Symbol;Acc:HGNC:11848]	14081	0.977066	0.433277	Yes
row_122	TGIF1	TGFB induced factor homeobox 1 [Source:HGNC Symbol;Acc:HGNC:11776]	14138	0.975872	0.436206	Yes
row_123	DENND5A	DENN domain containing 5A [Source:HGNC Symbol;Acc:HGNC:19344]	14201	0.97443	0.43898	Yes
row_124	NFIL3	nuclear factor, interleukin 3 regulated [Source:HGNC Symbol;Acc:HGNC:7787]	14246	0.973235	0.442194	Yes
row_125	FOSB	FosB proto-oncogene, AP-1 transcription factor subunit [Source:HGNC Symbol;Acc:HGNC:3797]	14293	0.972107	0.445353	Yes
row_126	TANK	TRAF family member associated NFKB activator [Source:HGNC Symbol;Acc:HGNC:11562]	14833	0.958996	0.436289	Yes
row_127	GADD45B	growth arrest and DNA damage inducible beta [Source:HGNC Symbol;Acc:HGNC:4096]	14847	0.958651	0.440203	Yes
row_128	LITAF	lipopolysaccharide induced TNF factor [Source:HGNC Symbol;Acc:HGNC:16841]	14928	0.95681	0.442455	Yes
row_129	CFLAR	CASP8 and FADD like apoptosis regulator [Source:HGNC Symbol;Acc:HGNC:1876]	15055	0.954273	0.443562	Yes
row_130	RNF19B	ring finger protein 19B [Source:HGNC Symbol;Acc:HGNC:26886]	15506	0.943257	0.436624	Yes
row_131	KDM6B	lysine demethylase 6B [Source:HGNC Symbol;Acc:HGNC:29012]	15535	0.942545	0.440097	Yes
row_132	CEBPD	CCAAT enhancer binding protein delta [Source:HGNC Symbol;Acc:HGNC:1835]	15810	0.936198	0.437471	Yes
row_133	DUSP1	dual specificity phosphatase 1 [Source:HGNC Symbol;Acc:HGNC:3064]	15928	0.932612	0.438703	Yes
row_134	IRF1	interferon regulatory factor 1 [Source:HGNC Symbol;Acc:HGNC:6116]	15965	0.931766	0.441931	Yes
row_135	ID2	inhibitor of DNA binding 2 [Source:HGNC Symbol;Acc:HGNC:5361]	16005	0.930516	0.445079	Yes
row_136	SPHK1	sphingosine kinase 1 [Source:HGNC Symbol;Acc:HGNC:11240]	16087	0.928649	0.447183	Yes
row_137	TAP1	transporter 1, ATP binding cassette subfamily B member [Source:HGNC Symbol;Acc:HGNC:43]	16385	0.92037	0.44392	Yes
row_138	TIPARP	TCDD inducible poly(ADP-ribose) polymerase [Source:HGNC Symbol;Acc:HGNC:23696]	16635	0.913054	0.441808	Yes
row_139	DRAM1	DNA damage regulated autophagy modulator 1 [Source:HGNC Symbol;Acc:HGNC:25645]	16940	0.903702	0.438299	Yes
row_140	ABCA1	ATP binding cassette subfamily A member 1 [Source:HGNC Symbol;Acc:HGNC:29]	17140	0.896838	0.43735	Yes
row_141	CCNL1	cyclin L1 [Source:HGNC Symbol;Acc:HGNC:20569]	17151	0.896545	0.441064	Yes
row_142	PER1	period circadian regulator 1 [Source:HGNC Symbol;Acc:HGNC:8845]	17236	0.893547	0.442938	Yes
row_143	BIRC2	baculoviral IAP repeat containing 2 [Source:HGNC Symbol;Acc:HGNC:590]	17345	0.889554	0.444203	Yes
row_144	BTG1	BTG anti-proliferation factor 1 [Source:HGNC Symbol;Acc:HGNC:1130]	17352	0.889172	0.447983	Yes
row_145	RCAN1	regulator of calcineurin 1 [Source:HGNC Symbol;Acc:HGNC:3040]	17375	0.888538	0.451365	Yes
row_146	EHD1	EH domain containing 1 [Source:HGNC Symbol;Acc:HGNC:3242]	17549	0.883645	0.450999	Yes
row_147	FUT4	fucosyltransferase 4 [Source:HGNC Symbol;Acc:HGNC:4015]	17550	0.883585	0.454903	Yes
row_148	ATP2B1	ATPase plasma membrane Ca2+ transporting 1 [Source:HGNC Symbol;Acc:HGNC:814]	17618	0.880996	0.457141	Yes
row_149	NFKB1	nuclear factor kappa B subunit 1 [Source:HGNC Symbol;Acc:HGNC:7794]	17638	0.880152	0.46056	Yes
row_150	KLF9	KLF transcription factor 9 [Source:HGNC Symbol;Acc:HGNC:1123]	17657	0.87948	0.464001	Yes
row_151	STAT5A	signal transducer and activator of transcription 5A [Source:HGNC Symbol;Acc:HGNC:11366]	17877	0.872766	0.462453	Yes
row_152	PTPRE	protein tyrosine phosphatase receptor type E [Source:HGNC Symbol;Acc:HGNC:9669]	17996	0.866973	0.463371	Yes
row_153	CSF1	colony stimulating factor 1 [Source:HGNC Symbol;Acc:HGNC:2432]	18113	0.862293	0.464317	Yes
row_154	TNIP2	TNFAIP3 interacting protein 2 [Source:HGNC Symbol;Acc:HGNC:19118]	18117	0.862013	0.468051	Yes
row_155	SGK1	serum/glucocorticoid regulated kinase 1 [Source:HGNC Symbol;Acc:HGNC:10810]	18171	0.859477	0.47054	Yes
row_156	BCL3	BCL3 transcription coactivator [Source:HGNC Symbol;Acc:HGNC:998]	18325	0.852838	0.470532	Yes
row_157	TSC22D1	TSC22 domain family member 1 [Source:HGNC Symbol;Acc:HGNC:16826]	18349	0.851957	0.473728	Yes
row_158	NINJ1	ninjurin 1 [Source:HGNC Symbol;Acc:HGNC:7824]	18502	0.843614	0.473704	Yes
row_159	VEGFA	vascular endothelial growth factor A [Source:HGNC Symbol;Acc:HGNC:12680]	18551	0.840897	0.476234	Yes
row_160	PNRC1	proline rich nuclear receptor coactivator 1 [Source:HGNC Symbol;Acc:HGNC:17278]	18660	0.83562	0.47726	Yes
row_161	NFAT5	nuclear factor of activated T cells 5 [Source:HGNC Symbol;Acc:HGNC:7774]	18681	0.834231	0.480452	Yes
row_162	GFPT2	glutamine-fructose-6-phosphate transaminase 2 [Source:HGNC Symbol;Acc:HGNC:4242]	18899	0.825438	0.478744	Yes
row_163	EFNA1	ephrin A1 [Source:HGNC Symbol;Acc:HGNC:3221]	18909	0.825007	0.482166	Yes
row_164	GCH1	GTP cyclohydrolase 1 [Source:HGNC Symbol;Acc:HGNC:4193]	18984	0.820515	0.483965	Yes
row_165	PLPP3	phospholipid phosphatase 3 [Source:HGNC Symbol;Acc:HGNC:9229]	19101	0.813624	0.484696	Yes
row_166	MXD1	MAX dimerization protein 1 [Source:HGNC Symbol;Acc:HGNC:6761]	19224	0.805592	0.485245	Yes
row_167	NFE2L2	NFE2 like bZIP transcription factor 2 [Source:HGNC Symbol;Acc:HGNC:7782]	19566	0.780054	0.480276	No
row_168	SLC2A6	solute carrier family 2 member 6 [Source:HGNC Symbol;Acc:HGNC:11011]	19603	0.777112	0.48282	No
row_169	IFIH1	interferon induced with helicase C domain 1 [Source:HGNC Symbol;Acc:HGNC:18873]	19668	0.771621	0.48465	No
row_170	NR4A1	nuclear receptor subfamily 4 group A member 1 [Source:HGNC Symbol;Acc:HGNC:7980]	19783	0.762991	0.485207	No
row_171	DNAJB4	DnaJ heat shock protein family (Hsp40) member B4 [Source:HGNC Symbol;Acc:HGNC:14886]	20181	0.724088	0.478609	No
row_172	IL1A	interleukin 1 alpha [Source:HGNC Symbol;Acc:HGNC:5991]	20399	0.701244	0.476352	No
row_173	MAP3K8	mitogen-activated protein kinase kinase kinase 8 [Source:HGNC Symbol;Acc:HGNC:6860]	20473	0.693669	0.477614	No
row_174	IFIT2	interferon induced protein with tetratricopeptide repeats 2 [Source:HGNC Symbol;Acc:HGNC:5409]	20618	0.676773	0.477051	No
row_175	NFKBIA	NFKB inhibitor alpha [Source:HGNC Symbol;Acc:HGNC:7797]	20655	0.671981	0.479131	No
row_176	IL15RA	interleukin 15 receptor subunit alpha [Source:HGNC Symbol;Acc:HGNC:5978]	20917	0.635368	0.475497	No
row_177	BCL6	BCL6 transcription repressor [Source:HGNC Symbol;Acc:HGNC:1001]	21074	0.606209	0.474325	No
row_178	IL1B	interleukin 1 beta [Source:HGNC Symbol;Acc:HGNC:5992]	21455	0.576802	0.467496	No
row_179	IL7R	interleukin 7 receptor [Source:HGNC Symbol;Acc:HGNC:6024]	21736	0.544118	0.46299	No
row_180	PTGER4	prostaglandin E receptor 4 [Source:HGNC Symbol;Acc:HGNC:9596]	21866	0.509567	0.462058	No
row_181	G0S2	G0/G1 switch 2 [Source:HGNC Symbol;Acc:HGNC:30229]	22434	0.363817	0.449673	No
row_182	CXCL2	C-X-C motif chemokine ligand 2 [Source:HGNC Symbol;Acc:HGNC:4603]	22953	0.147592	0.437542	No
row_183	CXCL11	C-X-C motif chemokine ligand 11 [Source:HGNC Symbol;Acc:HGNC:10638]	23262	0	0.429941	No
row_184	CXCL1	C-X-C motif chemokine ligand 1 [Source:HGNC Symbol;Acc:HGNC:4602]	23293	0	0.429201	No
row_185	TNC	tenascin C [Source:HGNC Symbol;Acc:HGNC:5318]	23431	0	0.42582	No
row_186	CD80	CD80 molecule [Source:HGNC Symbol;Acc:HGNC:1700]	23810	0	0.416492	No
row_187	OLR1	oxidized low density lipoprotein receptor 1 [Source:HGNC Symbol;Acc:HGNC:8133]	25578	NaN	0.372931	No
row_188	IL6	interleukin 6 [Source:HGNC Symbol;Acc:HGNC:6018]	26215	NaN	0.357281	No
row_189	CXCL10	C-X-C motif chemokine ligand 10 [Source:HGNC Symbol;Acc:HGNC:10637]	27201	NaN	0.333018	No
row_190	MSC	musculin [Source:HGNC Symbol;Acc:HGNC:7321]	27279	NaN	0.331162	No
row_191	CXCL6	C-X-C motif chemokine ligand 6 [Source:HGNC Symbol;Acc:HGNC:10643]	27483	NaN	0.326197	No
row_192	TNFAIP6	TNF alpha induced protein 6 [Source:HGNC Symbol;Acc:HGNC:11898]	31000	NaN	0.239475	No
row_193	CD69	CD69 molecule [Source:HGNC Symbol;Acc:HGNC:1694]	32611	NaN	0.199789	No
row_194	PLEK	pleckstrin [Source:HGNC Symbol;Acc:HGNC:9070]	33065	NaN	0.188654	No
row_195	PTGS2	prostaglandin-endoperoxide synthase 2 [Source:HGNC Symbol;Acc:HGNC:9605]	34203	NaN	0.16064	No
row_196	PTX3	pentraxin 3 [Source:HGNC Symbol;Acc:HGNC:9692]	34890	NaN	0.143756	No
row_197	CSF2	colony stimulating factor 2 [Source:HGNC Symbol;Acc:HGNC:2434]	35958	NaN	0.117469	No
row_198	IL12B	interleukin 12B [Source:HGNC Symbol;Acc:HGNC:5970]	40357	NaN	0.00898235	No

## Sheet: HALLMARK_TGF_BETA_SIGNALING
NAME	SYMBOL	TITLE	RANK IN GENE LIST	RANK METRIC SCORE	RUNNING ES	CORE ENRICHMENT
row_0	PMEPA1	prostate transmembrane protein, androgen induced 1 [Source:HGNC Symbol;Acc:HGNC:14107]	2559	2.78134	-0.0136706	Yes
row_1	SERPINE1	serpin family E member 1 [Source:HGNC Symbol;Acc:HGNC:8583]	3668	1.72891	-0.0102991	Yes
row_2	CDH1	cadherin 1 [Source:HGNC Symbol;Acc:HGNC:1748]	3940	1.62246	0.0117686	Yes
row_3	PPP1R15A	protein phosphatase 1 regulatory subunit 15A [Source:HGNC Symbol;Acc:HGNC:14375]	4543	1.43451	0.0223691	Yes
row_4	KLF10	KLF transcription factor 10 [Source:HGNC Symbol;Acc:HGNC:11810]	5682	1.254	0.0165931	Yes
row_5	THBS1	thrombospondin 1 [Source:HGNC Symbol;Acc:HGNC:11785]	5773	1.24629	0.0364502	Yes
row_6	SLC20A1	solute carrier family 20 member 1 [Source:HGNC Symbol;Acc:HGNC:10946]	6560	1.18662	0.0381363	Yes
row_7	ID1	inhibitor of DNA binding 1 [Source:HGNC Symbol;Acc:HGNC:5360]	7083	1.1627	0.0458905	Yes
row_8	LEFTY2	left-right determination factor 2 [Source:HGNC Symbol;Acc:HGNC:3122]	7390	1.14907	0.0587145	Yes
row_9	JUNB	JunB proto-oncogene, AP-1 transcription factor subunit [Source:HGNC Symbol;Acc:HGNC:6205]	7459	1.14638	0.0773432	Yes
row_10	LTBP2	latent transforming growth factor beta binding protein 2 [Source:HGNC Symbol;Acc:HGNC:6715]	7469	1.14586	0.0974136	Yes
row_11	CTNNB1	catenin beta 1 [Source:HGNC Symbol;Acc:HGNC:2514]	7713	1.13492	0.111536	Yes
row_12	SMURF1	SMAD specific E3 ubiquitin protein ligase 1 [Source:HGNC Symbol;Acc:HGNC:16807]	8330	1.1128	0.116095	Yes
row_13	SMURF2	SMAD specific E3 ubiquitin protein ligase 2 [Source:HGNC Symbol;Acc:HGNC:16809]	8393	1.11083	0.134242	Yes
row_14	HDAC1	histone deacetylase 1 [Source:HGNC Symbol;Acc:HGNC:4852]	8963	1.0924	0.139596	Yes
row_15	SMAD3	SMAD family member 3 [Source:HGNC Symbol;Acc:HGNC:6769]	9074	1.09002	0.156194	Yes
row_16	SMAD1	SMAD family member 1 [Source:HGNC Symbol;Acc:HGNC:6767]	9170	1.08762	0.173118	Yes
row_17	FKBP1A	FKBP prolyl isomerase 1A [Source:HGNC Symbol;Acc:HGNC:3711]	9279	1.08471	0.189671	Yes
row_18	ID3	inhibitor of DNA binding 3 [Source:HGNC Symbol;Acc:HGNC:5362]	9723	1.07404	0.197797	Yes
row_19	SMAD6	SMAD family member 6 [Source:HGNC Symbol;Acc:HGNC:6772]	9969	1.06795	0.210685	Yes
row_20	UBE2D3	ubiquitin conjugating enzyme E2 D3 [Source:HGNC Symbol;Acc:HGNC:12476]	10270	1.0609	0.222095	Yes
row_21	SPTBN1	spectrin beta, non-erythrocytic 1 [Source:HGNC Symbol;Acc:HGNC:11275]	10385	1.05792	0.238026	Yes
row_22	XIAP	X-linked inhibitor of apoptosis [Source:HGNC Symbol;Acc:HGNC:592]	10563	1.05317	0.252324	Yes
row_23	BCAR3	BCAR3 adaptor protein, NSP family member [Source:HGNC Symbol;Acc:HGNC:973]	10794	1.04765	0.265221	Yes
row_24	CDK9	cyclin dependent kinase 9 [Source:HGNC Symbol;Acc:HGNC:1780]	11137	1.04026	0.275233	Yes
row_25	SKI	SKI proto-oncogene [Source:HGNC Symbol;Acc:HGNC:10896]	11639	1.02929	0.281141	Yes
row_26	MAP3K7	mitogen-activated protein kinase kinase kinase 7 [Source:HGNC Symbol;Acc:HGNC:6859]	11659	1.0288	0.298893	Yes
row_27	PPP1CA	protein phosphatase 1 catalytic subunit alpha [Source:HGNC Symbol;Acc:HGNC:9281]	11705	1.0277	0.315985	Yes
row_28	NCOR2	nuclear receptor corepressor 2 [Source:HGNC Symbol;Acc:HGNC:7673]	11718	1.02735	0.333883	Yes
row_29	ENG	endoglin [Source:HGNC Symbol;Acc:HGNC:3349]	11756	1.02667	0.351154	Yes
row_30	TRIM33	tripartite motif containing 33 [Source:HGNC Symbol;Acc:HGNC:16290]	12556	1.00886	0.349373	Yes
row_31	RHOA	ras homolog family member A [Source:HGNC Symbol;Acc:HGNC:667]	13139	0.997213	0.352721	Yes
row_32	IFNGR2	interferon gamma receptor 2 [Source:HGNC Symbol;Acc:HGNC:5440]	13433	0.991144	0.363068	Yes
row_33	PPM1A	protein phosphatase, Mg2+/Mn2+ dependent 1A [Source:HGNC Symbol;Acc:HGNC:9275]	13438	0.991078	0.380521	Yes
row_34	FNTA	farnesyltransferase, CAAX box, alpha [Source:HGNC Symbol;Acc:HGNC:3782]	13499	0.989846	0.396574	Yes
row_35	BMP2	bone morphogenetic protein 2 [Source:HGNC Symbol;Acc:HGNC:1069]	13799	0.983574	0.40664	Yes
row_36	TGIF1	TGFB induced factor homeobox 1 [Source:HGNC Symbol;Acc:HGNC:11776]	14138	0.975872	0.41561	Yes
row_37	TJP1	tight junction protein 1 [Source:HGNC Symbol;Acc:HGNC:11827]	14385	0.969881	0.426736	Yes
row_38	TGFB1	transforming growth factor beta 1 [Source:HGNC Symbol;Acc:HGNC:11766]	14713	0.96222	0.435735	Yes
row_39	ACVR1	activin A receptor type 1 [Source:HGNC Symbol;Acc:HGNC:171]	15224	0.950091	0.440019	Yes
row_40	BMPR2	bone morphogenetic protein receptor type 2 [Source:HGNC Symbol;Acc:HGNC:1078]	15426	0.945447	0.451819	Yes
row_41	ARID4B	AT-rich interaction domain 4B [Source:HGNC Symbol;Acc:HGNC:15550]	15695	0.938933	0.461856	Yes
row_42	ID2	inhibitor of DNA binding 2 [Source:HGNC Symbol;Acc:HGNC:5361]	16005	0.930516	0.470736	Yes
row_43	TGFBR1	transforming growth factor beta receptor 1 [Source:HGNC Symbol;Acc:HGNC:11772]	16359	0.921184	0.478369	Yes
row_44	APC	APC regulator of WNT signaling pathway [Source:HGNC Symbol;Acc:HGNC:583]	16457	0.918048	0.492241	Yes
row_45	WWTR1	WW domain containing transcription regulator 1 [Source:HGNC Symbol;Acc:HGNC:24042]	16590	0.914504	0.50519	Yes
row_46	RAB31	RAB31, member RAS oncogene family [Source:HGNC Symbol;Acc:HGNC:9771]	16994	0.902143	0.511256	Yes
row_47	HIPK2	homeodomain interacting protein kinase 2 [Source:HGNC Symbol;Acc:HGNC:14402]	17568	0.882913	0.512802	Yes
row_48	SKIL	SKI like proto-oncogene [Source:HGNC Symbol;Acc:HGNC:10897]	18273	0.854234	0.510618	No
row_49	BMPR1A	bone morphogenetic protein receptor type 1A [Source:HGNC Symbol;Acc:HGNC:1076]	18835	0.828832	0.511501	No
row_50	SMAD7	SMAD family member 7 [Source:HGNC Symbol;Acc:HGNC:6773]	19400	0.791786	0.511654	No
row_51	FURIN	furin, paired basic amino acid cleaving enzyme [Source:HGNC Symbol;Acc:HGNC:8568]	20426	0.698237	0.498815	No
row_52	CDKN1C	cyclin dependent kinase inhibitor 1C [Source:HGNC Symbol;Acc:HGNC:1786]	23427	0	0.425047	No
row_53	NOG	noggin [Source:HGNC Symbol;Acc:HGNC:7866]	27449	NaN	0.32635	No

## Sheet: HALLMARK_SPERMATOGENESIS
NAME	SYMBOL	TITLE	RANK IN GENE LIST	RANK METRIC SCORE	RUNNING ES	CORE ENRICHMENT
row_0	DNAJB8	DnaJ heat shock protein family (Hsp40) member B8 [Source:HGNC Symbol;Acc:HGNC:23699]	284	Infinity	-0.00690952	Yes
row_1	TNP2	transition protein 2 [Source:HGNC Symbol;Acc:HGNC:11952]	732	Infinity	-0.0178351	Yes
row_2	IL13RA2	interleukin 13 receptor subunit alpha 2 [Source:HGNC Symbol;Acc:HGNC:5975]	1048	Infinity	-0.0255084	Yes
row_3	GSG1	germ cell associated 1 [Source:HGNC Symbol;Acc:HGNC:19716]	1055	Infinity	-0.0255685	Yes
row_4	POMC	proopiomelanocortin [Source:HGNC Symbol;Acc:HGNC:9201]	1121	Infinity	-0.0270822	Yes
row_5	NAA11	N-alpha-acetyltransferase 11, NatA catalytic subunit [Source:HGNC Symbol;Acc:HGNC:28125]	1351	Infinity	-0.0326366	Yes
row_6	SNAP91	synaptosome associated protein 91 [Source:HGNC Symbol;Acc:HGNC:14986]	1445	Infinity	-0.0348402	Yes
row_7	ART3	ADP-ribosyltransferase 3 (inactive) [Source:HGNC Symbol;Acc:HGNC:725]	1611	Infinity	-0.0388177	Yes
row_8	SLC2A5	solute carrier family 2 member 5 [Source:HGNC Symbol;Acc:HGNC:11010]	2049	Infinity	-0.0494969	Yes
row_9	SCG3	secretogranin III [Source:HGNC Symbol;Acc:HGNC:13707]	2119	5.84014	7.41009e-05	Yes
row_10	PRM2	protamine 2 [Source:HGNC Symbol;Acc:HGNC:9448]	2135	5.53272	0.0482768	Yes
row_11	DMC1	DNA meiotic recombinase 1 [Source:HGNC Symbol;Acc:HGNC:2927]	2292	3.85156	0.0782464	Yes
row_12	ACTL7B	actin like 7B [Source:HGNC Symbol;Acc:HGNC:162]	2616	2.65037	0.093556	Yes
row_13	GRM8	glutamate metabotropic receptor 8 [Source:HGNC Symbol;Acc:HGNC:4600]	2630	2.64238	0.116433	Yes
row_14	CFTR	CF transmembrane conductance regulator [Source:HGNC Symbol;Acc:HGNC:1884]	2932	2.20896	0.12841	Yes
row_15	CCNA1	cyclin A1 [Source:HGNC Symbol;Acc:HGNC:1577]	3306	1.92075	0.136082	Yes
row_16	TKTL1	transketolase like 1 [Source:HGNC Symbol;Acc:HGNC:11835]	3610	1.75281	0.144005	Yes
row_17	ALOX15	arachidonate 15-lipoxygenase [Source:HGNC Symbol;Acc:HGNC:433]	3688	1.71785	0.157189	Yes
row_18	ACRV1	acrosomal vesicle protein 1 [Source:HGNC Symbol;Acc:HGNC:127]	3928	1.62808	0.165593	Yes
row_19	HSPA2	heat shock protein family A (Hsp70) member 2 [Source:HGNC Symbol;Acc:HGNC:5235]	4369	1.47403	0.167693	Yes
row_20	ELOVL3	ELOVL fatty acid elongase 3 [Source:HGNC Symbol;Acc:HGNC:18047]	4943	1.35564	0.165476	Yes
row_21	TULP2	TUB like protein 2 [Source:HGNC Symbol;Acc:HGNC:12424]	4969	1.3521	0.176731	Yes
row_22	MLF1	myeloid leukemia factor 1 [Source:HGNC Symbol;Acc:HGNC:7125]	4998	1.34684	0.187865	Yes
row_23	NPHP1	nephrocystin 1 [Source:HGNC Symbol;Acc:HGNC:7905]	5345	1.29427	0.190702	Yes
row_24	GAD1	glutamate decarboxylase 1 [Source:HGNC Symbol;Acc:HGNC:4092]	5445	1.27942	0.199495	Yes
row_25	BUB1	BUB1 mitotic checkpoint serine/threonine kinase [Source:HGNC Symbol;Acc:HGNC:1148]	5633	1.25821	0.205934	Yes
row_26	NEK2	NIMA related kinase 2 [Source:HGNC Symbol;Acc:HGNC:7745]	5819	1.24219	0.212281	Yes
row_27	RFC4	replication factor C subunit 4 [Source:HGNC Symbol;Acc:HGNC:9972]	5942	1.23164	0.220088	Yes
row_28	KIF2C	kinesin family member 2C [Source:HGNC Symbol;Acc:HGNC:6393]	6093	1.21946	0.227098	Yes
row_29	ZC2HC1C	zinc finger C2HC-type containing 1C [Source:HGNC Symbol;Acc:HGNC:20354]	6211	1.21003	0.234838	Yes
row_30	NCAPH	non-SMC condensin I complex subunit H [Source:HGNC Symbol;Acc:HGNC:1112]	6329	1.2011	0.2425	Yes
row_31	PARP2	poly(ADP-ribose) polymerase 2 [Source:HGNC Symbol;Acc:HGNC:272]	6895	1.17023	0.238853	Yes
row_32	CDK1	cyclin dependent kinase 1 [Source:HGNC Symbol;Acc:HGNC:1722]	7047	1.16438	0.245355	Yes
row_33	CHRM4	cholinergic receptor muscarinic 4 [Source:HGNC Symbol;Acc:HGNC:1953]	7090	1.1622	0.254523	Yes
row_34	CCNB2	cyclin B2 [Source:HGNC Symbol;Acc:HGNC:1580]	7131	1.15992	0.26372	Yes
row_35	TTK	TTK protein kinase [Source:HGNC Symbol;Acc:HGNC:12401]	7163	1.158	0.273123	Yes
row_36	STRBP	spermatid perinuclear RNA binding protein [Source:HGNC Symbol;Acc:HGNC:16462]	7666	1.13745	0.27074	Yes
row_37	SPATA6	spermatogenesis associated 6 [Source:HGNC Symbol;Acc:HGNC:18309]	7675	1.13673	0.280522	Yes
row_38	ARL4A	ADP ribosylation factor like GTPase 4A [Source:HGNC Symbol;Acc:HGNC:695]	7905	1.12695	0.284774	Yes
row_39	CDKN3	cyclin dependent kinase inhibitor 3 [Source:HGNC Symbol;Acc:HGNC:1791]	8409	1.11038	0.282129	Yes
row_40	RAD17	RAD17 checkpoint clamp loader component [Source:HGNC Symbol;Acc:HGNC:9807]	8438	1.10946	0.291179	Yes
row_41	JAM3	junctional adhesion molecule 3 [Source:HGNC Symbol;Acc:HGNC:15532]	8513	1.1065	0.29907	Yes
row_42	PGS1	phosphatidylglycerophosphate synthase 1 [Source:HGNC Symbol;Acc:HGNC:30029]	8632	1.10265	0.305843	Yes
row_43	TSN	translin [Source:HGNC Symbol;Acc:HGNC:12379]	8689	1.10081	0.314127	Yes
row_44	MAP7	microtubule associated protein 7 [Source:HGNC Symbol;Acc:HGNC:6869]	8725	1.09963	0.322919	Yes
row_45	CCT6B	chaperonin containing TCP1 subunit 6B [Source:HGNC Symbol;Acc:HGNC:1621]	8757	1.09871	0.3318	Yes
row_46	AKAP4	A-kinase anchoring protein 4 [Source:HGNC Symbol;Acc:HGNC:374]	9014	1.09172	0.335077	Yes
row_47	CLVS1	clavesin 1 [Source:HGNC Symbol;Acc:HGNC:23139]	9294	1.08427	0.337722	Yes
row_48	PRKAR2A	protein kinase cAMP-dependent type II regulatory subunit alpha [Source:HGNC Symbol;Acc:HGNC:9391]	9320	1.08351	0.346618	Yes
row_49	SCG5	secretogranin V [Source:HGNC Symbol;Acc:HGNC:10816]	9329	1.08332	0.355932	Yes
row_50	EZH2	enhancer of zeste 2 polycomb repressive complex 2 subunit [Source:HGNC Symbol;Acc:HGNC:3527]	9363	1.08247	0.364622	Yes
row_51	AURKA	aurora kinase A [Source:HGNC Symbol;Acc:HGNC:11393]	9608	1.07643	0.36806	Yes
row_52	ZC3H14	zinc finger CCCH-type containing 14 [Source:HGNC Symbol;Acc:HGNC:20509]	10042	1.06626	0.366752	Yes
row_53	DBF4	DBF4 zinc finger [Source:HGNC Symbol;Acc:HGNC:17364]	10622	1.05156	0.361719	Yes
row_54	PHKG2	phosphorylase kinase catalytic subunit gamma 2 [Source:HGNC Symbol;Acc:HGNC:8931]	10742	1.04887	0.367995	Yes
row_55	CLPB	caseinolytic mitochondrial matrix peptidase chaperone subunit B [Source:HGNC Symbol;Acc:HGNC:30664]	11148	1.04009	0.367147	Yes
row_56	MTOR	mechanistic target of rapamycin kinase [Source:HGNC Symbol;Acc:HGNC:3942]	11208	1.03876	0.374813	Yes
row_57	TALDO1	transaldolase 1 [Source:HGNC Symbol;Acc:HGNC:11559]	11367	1.03507	0.380007	Yes
row_58	PHF7	PHD finger protein 7 [Source:HGNC Symbol;Acc:HGNC:18458]	11446	1.03317	0.387155	Yes
row_59	IFT88	intraflagellar transport 88 [Source:HGNC Symbol;Acc:HGNC:20606]	11549	1.03114	0.393695	Yes
row_60	SEPTIN4	septin 4 [Source:HGNC Symbol;Acc:HGNC:9165]	11914	1.02325	0.39371	Yes
row_61	NF2	NF2, moesin-ezrin-radixin like (MERLIN) tumor suppressor [Source:HGNC Symbol;Acc:HGNC:7773]	12053	1.01987	0.399263	Yes
row_62	SIRT1	sirtuin 1 [Source:HGNC Symbol;Acc:HGNC:14929]	12108	1.01875	0.406876	Yes
row_63	PSMG1	proteasome assembly chaperone 1 [Source:HGNC Symbol;Acc:HGNC:3043]	12312	1.01389	0.410776	Yes
row_64	HSPA4L	heat shock protein family A (Hsp70) member 4 like [Source:HGNC Symbol;Acc:HGNC:17041]	12392	1.01215	0.417715	Yes
row_65	IDE	insulin degrading enzyme [Source:HGNC Symbol;Acc:HGNC:5381]	12472	1.01053	0.42464	Yes
row_66	TNNI3	troponin I3, cardiac type [Source:HGNC Symbol;Acc:HGNC:11947]	12678	1.0064	0.428425	Yes
row_67	TOPBP1	DNA topoisomerase II binding protein 1 [Source:HGNC Symbol;Acc:HGNC:17008]	13159	0.996863	0.42535	Yes
row_68	SLC12A2	solute carrier family 12 member 2 [Source:HGNC Symbol;Acc:HGNC:10911]	13813	0.983348	0.417894	Yes
row_69	AGFG1	ArfGAP with FG repeats 1 [Source:HGNC Symbol;Acc:HGNC:5175]	13967	0.979718	0.422725	Yes
row_70	CSNK2A2	casein kinase 2 alpha 2 [Source:HGNC Symbol;Acc:HGNC:2459]	14727	0.961916	0.412469	Yes
row_71	COIL	coilin [Source:HGNC Symbol;Acc:HGNC:2184]	14811	0.959534	0.418848	Yes
row_72	MLLT10	MLLT10 histone lysine methyltransferase DOT1L cofactor [Source:HGNC Symbol;Acc:HGNC:16063]	14963	0.956056	0.423521	Yes
row_73	CLGN	calmegin [Source:HGNC Symbol;Acc:HGNC:2060]	15134	0.952301	0.427693	Yes
row_74	PIAS2	protein inhibitor of activated STAT 2 [Source:HGNC Symbol;Acc:HGNC:17311]	15715	0.938525	0.421642	Yes
row_75	PCSK1N	proprotein convertase subtilisin/kexin type 1 inhibitor [Source:HGNC Symbol;Acc:HGNC:17301]	15855	0.935049	0.426426	Yes
row_76	YBX2	Y-box binding protein 2 [Source:HGNC Symbol;Acc:HGNC:17948]	16122	0.927743	0.428017	Yes
row_77	MAST2	microtubule associated serine/threonine kinase 2 [Source:HGNC Symbol;Acc:HGNC:19035]	16439	0.918651	0.428296	Yes
row_78	CHFR	checkpoint with forkhead and ring finger domains [Source:HGNC Symbol;Acc:HGNC:20455]	16630	0.913169	0.431632	Yes
row_79	IP6K1	inositol hexakisphosphate kinase 1 [Source:HGNC Symbol;Acc:HGNC:18360]	17154	0.896473	0.426616	Yes
row_80	ACRBP	acrosin binding protein [Source:HGNC Symbol;Acc:HGNC:17195]	17185	0.89528	0.433736	Yes
row_81	LDHC	lactate dehydrogenase C [Source:HGNC Symbol;Acc:HGNC:6544]	17419	0.886957	0.435782	Yes
row_82	STAM2	signal transducing adaptor molecule 2 [Source:HGNC Symbol;Acc:HGNC:11358]	17437	0.886774	0.443149	Yes
row_83	CNIH2	cornichon family AMPA receptor auxiliary protein 2 [Source:HGNC Symbol;Acc:HGNC:28744]	17609	0.881372	0.446673	Yes
row_84	GPR182	G protein-coupled receptor 182 [Source:HGNC Symbol;Acc:HGNC:13708]	17660	0.879433	0.453162	Yes
row_85	VDAC3	voltage dependent anion channel 3 [Source:HGNC Symbol;Acc:HGNC:12674]	17676	0.878825	0.460507	Yes
row_86	GSTM3	glutathione S-transferase mu 3 [Source:HGNC Symbol;Acc:HGNC:4635]	17862	0.87352	0.463618	Yes
row_87	TEKT2	tektin 2 [Source:HGNC Symbol;Acc:HGNC:11725]	17981	0.867373	0.468325	Yes
row_88	GMCL1	germ cell-less 1, spermatogenesis associated [Source:HGNC Symbol;Acc:HGNC:23843]	18132	0.861727	0.472195	Yes
row_89	BRAF	B-Raf proto-oncogene, serine/threonine kinase [Source:HGNC Symbol;Acc:HGNC:1097]	18151	0.860488	0.479306	Yes
row_90	ACE	angiotensin I converting enzyme [Source:HGNC Symbol;Acc:HGNC:2707]	18223	0.856902	0.485079	Yes
row_91	NEFH	neurofilament heavy chain [Source:HGNC Symbol;Acc:HGNC:7737]	18470	0.845305	0.486439	Yes
row_92	HSPA1L	heat shock protein family A (Hsp70) member 1 like [Source:HGNC Symbol;Acc:HGNC:5234]	18913	0.824939	0.482791	Yes
row_93	PCSK4	proprotein convertase subtilisin/kexin type 4 [Source:HGNC Symbol;Acc:HGNC:8746]	18938	0.823432	0.489429	Yes
row_94	TLE4	TLE family member 4, transcriptional corepressor [Source:HGNC Symbol;Acc:HGNC:11840]	19191	0.808705	0.49032	Yes
row_95	LPIN1	lipin 1 [Source:HGNC Symbol;Acc:HGNC:13345]	19242	0.804377	0.496149	Yes
row_96	OAZ3	ornithine decarboxylase antizyme 3 [Source:HGNC Symbol;Acc:HGNC:8097]	19415	0.790763	0.498854	Yes
row_97	GFI1	growth factor independent 1 transcriptional repressor [Source:HGNC Symbol;Acc:HGNC:4237]	20928	0.633253	0.46716	No
row_98	PEBP1	phosphatidylethanolamine binding protein 1 [Source:HGNC Symbol;Acc:HGNC:8630]	21195	0.595603	0.465835	No
row_99	DDX25	DEAD-box helicase 25 [Source:HGNC Symbol;Acc:HGNC:18698]	21787	0.5313	0.455938	No
row_100	NOS1	nitric oxide synthase 1 [Source:HGNC Symbol;Acc:HGNC:7872]	22113	0.442177	0.451812	No
row_101	CAMK4	calcium/calmodulin dependent protein kinase IV [Source:HGNC Symbol;Acc:HGNC:1464]	22307	0.403162	0.450596	No
row_102	GAPDHS	glyceraldehyde-3-phosphate dehydrogenase, spermatogenic [Source:HGNC Symbol;Acc:HGNC:24864]	23094	0	0.431231	No
row_103	IL12RB2	interleukin 12 receptor subunit beta 2 [Source:HGNC Symbol;Acc:HGNC:5972]	23303	0	0.426106	No
row_104	SHE	Src homology 2 domain containing E [Source:HGNC Symbol;Acc:HGNC:27004]	23400	0	0.423741	No
row_105	TCP11	t-complex 11 [Source:HGNC Symbol;Acc:HGNC:11658]	23593	0	0.41901	No
row_106	H1-6	H1.6 linker histone, cluster member [Source:HGNC Symbol;Acc:HGNC:4720]	23791	0	0.414156	No
row_107	MEP1B	meprin A subunit beta [Source:HGNC Symbol;Acc:HGNC:7020]	24076	0	0.407159	No
row_108	PACRG	parkin coregulated [Source:HGNC Symbol;Acc:HGNC:19152]	24579	0	0.39479	No
row_109	HTR5A	5-hydroxytryptamine receptor 5A [Source:HGNC Symbol;Acc:HGNC:5300]	24743	NaN	0.390862	No
row_110	MTNR1A	melatonin receptor 1A [Source:HGNC Symbol;Acc:HGNC:7463]	24906	NaN	0.386959	No
row_111	DCC	DCC netrin 1 receptor [Source:HGNC Symbol;Acc:HGNC:2701]	25066	NaN	0.383129	No
row_112	HBZ	hemoglobin subunit zeta [Source:HGNC Symbol;Acc:HGNC:4835]	25980	NaN	0.360722	No
row_113	SYCP1	synaptonemal complex protein 1 [Source:HGNC Symbol;Acc:HGNC:11487]	26318	NaN	0.352506	No
row_114	ZPBP	zona pellucida binding protein [Source:HGNC Symbol;Acc:HGNC:15662]	26329	NaN	0.352348	No
row_115	THEG	theg spermatid protein [Source:HGNC Symbol;Acc:HGNC:13706]	28894	NaN	0.289263	No
row_116	TUBA3C	tubulin alpha 3c [Source:HGNC Symbol;Acc:HGNC:12408]	29082	NaN	0.284743	No
row_117	PDHA2	pyruvate dehydrogenase E1 subunit alpha 2 [Source:HGNC Symbol;Acc:HGNC:8807]	29829	NaN	0.266451	No
row_118	TNP1	transition protein 1 [Source:HGNC Symbol;Acc:HGNC:11951]	30638	NaN	0.24663	No
row_119	PGK2	phosphoglycerate kinase 2 [Source:HGNC Symbol;Acc:HGNC:8898]	31954	NaN	0.214319	No
row_120	DMRT1	doublesex and mab-3 related transcription factor 1 [Source:HGNC Symbol;Acc:HGNC:2934]	32792	NaN	0.193784	No
row_121	RPL39L	ribosomal protein L39 like [Source:HGNC Symbol;Acc:HGNC:17094]	34563	NaN	0.150262	No
row_122	DPEP3	dipeptidase 3 [Source:HGNC Symbol;Acc:HGNC:23029]	35326	NaN	0.131575	No
row_123	PAPOLB	poly(A) polymerase beta [Source:HGNC Symbol;Acc:HGNC:15970]	35967	NaN	0.115894	No
row_124	TSSK2	testis specific serine kinase 2 [Source:HGNC Symbol;Acc:HGNC:11401]	35984	NaN	0.115588	No
row_125	CST8	cystatin 8 [Source:HGNC Symbol;Acc:HGNC:2480]	36089	NaN	0.113113	No
row_126	ADCYAP1	adenylate cyclase activating polypeptide 1 [Source:HGNC Symbol;Acc:HGNC:241]	37263	NaN	0.0843003	No
row_127	HOXB1	homeobox B1 [Source:HGNC Symbol;Acc:HGNC:5111]	38408	NaN	0.0562017	No
row_128	ADAM2	ADAM metallopeptidase domain 2 [Source:HGNC Symbol;Acc:HGNC:198]	38462	NaN	0.0549837	No
row_129	ADAD1	adenosine deaminase domain containing 1 [Source:HGNC Symbol;Acc:HGNC:30713]	38570	NaN	0.0524352	No
row_130	CRISP2	cysteine rich secretory protein 2 [Source:HGNC Symbol;Acc:HGNC:12024]	38622	NaN	0.0512664	No
row_131	NPY5R	neuropeptide Y receptor Y5 [Source:HGNC Symbol;Acc:HGNC:7958]	38625	NaN	0.0513049	No
row_132	ODF1	outer dense fiber of sperm tails 1 [Source:HGNC Symbol;Acc:HGNC:8113]	39891	NaN	0.0202251	No
row_133	ZNRF4	zinc and ring finger 4 [Source:HGNC Symbol;Acc:HGNC:17726]	39923	NaN	0.0195491	No
row_134	DDX4	DEAD-box helicase 4 [Source:HGNC Symbol;Acc:HGNC:18700]	39989	NaN	0.0180354	No

[truncated: 42 more sheets: HALLMARK_REACTIVE_OXYGEN_SPECIE, HALLMARK_PROTEIN_SECRETION, HALLMARK_ADIPOGENESIS, HALLMARK_ALLOGRAFT_REJECTION, HALLMARK_ANDROGEN_RESPONSE, HALLMARK_ANGIOGENESIS, HALLMARK_APICAL_JUNCTION, HALLMARK_APICAL_SURFACE, HALLMARK_APOPTOSIS, HALLMARK_BILE_ACID_METABOLISM, HALLMARK_CHOLESTEROL_HOMEOSTASI, HALLMARK_COAGULATION, HALLMARK_COMPLEMENT, HALLMARK_DNA_REPAIR, HALLMARK_E2F_TARGETS, HALLMARK_EPITHELIAL_MESENCHYMAL, HALLMARK_ESTROGEN_RESPONSE_EARL, HALLMARK_ESTROGEN_RESPONSE_LATE, HALLMARK_FATTY_ACID_METABOLISM, HALLMARK_G2M_CHECKPOINT …]
