# Supplementary material for: Regulation of mammalian cellular metabolism by endogenous cyanide production
Source: Nat Metab. 2025 Mar 3;7(3):531–55. doi: 10.1038/s42255-025-01225-w (PMC11946912; doi:10.1038/s42255-025-01225-w)
Supplement: Supplementary file 16 — Statistical source data. [file 42255_2025_1225_MOESM16_ESM.xlsx]

## Sheet: 7a
Figure 7a
Detection	Method	Model
Viability	Lactate Dehydrogenase (LDH) Assay	Cells: HepG2
	Hypoxia and Hypoxia/Reoxygenation
	data are expressed as LDH release (fold-change to normoxic control)
Hypoxia
Independent replicate	Vehicle	Gly	KCN	THC	CoE	Ser/Gly free
1	1.07965	0.452592	0.286961	2.22592	1.99331	3.91636
2	1.53242	0.503484	0.980987	2.4549	2.8455	3.17708
3	1.39389	0.458435	0.701301	2.17725	2.64626	4.09392
4	2.68318	0.678771	-0.10019	2.99204	3.01255	2.38882
5	1.03694	0.363371	-0.13054	2.05595	2.64783	2.29691
6	2.10094	0.833842	-0.08826	1.88516	1.72535
7	2.59029	1.29169	0.579468	2.5842
8	1.47429	0.218599	0.993689
9	1.89073	0.138199	1.2197
10	1.91885	0.334829	1.37094
11		0.931044	1.05559
12		1.1053	0.935187
13		0.624684
14		0.655855
15		0.736312
16		0.503796
Hypoxia/Reoxygenation
Independent replicate	Vehicle	Gly	KCN	THC	CoE	Ser/Gly free
1	3.53108	3.61281	2.54146	4.62273	4.04079	4.42856
2	2.49045	3.75652	0.2345	4.01575	3.96409	4.30206
3	2.56504	1.91745	0.410917	4.27879	4.11479	4.40138
4	3.8573	1.98819	3.64992	4.15295	4.06592	4.2586
5	4.43917	2.87301	2.95889	3.85109	4.05494	4.12968
6	3.89285	3.00686	1.96641	4.65605	4.30262	4.65344
7	4.09298	2.8086	4.02112	4.54594	4.42102	4.56176
8	3.87089	2.95002	1.72701	4.46877	4.14923	4.43089
9	4.04315	3.49546	3.92456	5.01255	4.50544	4.4442
10	4.06394	3.85358	4.19357
11	3.85212	2.84704	3.32445

## Sheet: 7b
Figure 7b
Detection	Method	Model
Protein	Western Blot	Cells: HepG2
	data are expressed as fold-change to normoxic control
Western Blot (Hypoxia vs Normoxia) Hif1α
	Normoxia					Hypoxia
	Replicate 1	Replicate 2	Replicate 3	Replicate 4	Replicate 5	Replicate 1	Replicate 2	Replicate 3	Replicate 4	Replicate 5
CTR	1.87616	1.29409	0.257937	0.571815	1.5	4.23012	2.06895	6.39927	2.23221	2.9339
Gly	1.40471	0.193576	0.171177	1.40531	0.8	2.63854	0.607823	2.43185	1.89222	1.07931
Ser Gly free	2.32789	2.16625	1.6321	1.29207	0.7	4.58051	1.75112	5.6876	2.8541	2.66483
	HepG2 - Hypoxia vs Normoxia Hif1α - File names				Order of loading
	Experiment1_Hypoxia_Hif1a				1	CTR
	Experiment2_Hypoxia_Hif1a				2	Glycine 10 mM
	Experiment3_Hypoxia_Hif1a				3	Ser Gly free
	Experiment4_Hypoxia_Hif1a				4	THC 10 µM
	Experiment5_Hypoxia_Hif1a
	Experiment1_Hypoxia_Hif1a_marker
	Experiment2_Hypoxia_Hif1a_marker
	Experiment3_Hypoxia_Hif1a_marker
	Experiment4_Hypoxia_Hif1a_marker
	Experiment5_Hypoxia_Hif1a_marker
	Experiment1_Hypoxia_actin
	Experiment2_Hypoxia_actin
	Experiment3_Hypoxia_actin
	Experiment4_Hypoxia_actin
	Experiment5_Hypoxia_actin
	Experiment1_Hypoxia_actin_marker
	Experiment2_Hypoxia_actin_marker
	Experiment3_Hypoxia_actin_marker
	Experiment4_Hypoxia_actin_marker
	Experiment5_Hypoxia_actin_marker
	Experiment1_Normoxia_Hif1a
	Experiment2_Normoxia_Hif1a
	Experiment3_Normoxia_Hif1a
	Experiment4_Normoxia_Hif1a
	Experiment5_Normoxia_Hif1a
	Experiment1_Normoxia_Hif1a_marker
	Experiment2_Normoxia_Hif1a_marker
	Experiment3_Normoxia_Hif1a_marker
	Experiment4_Normoxia_Hif1a_marker
	Experiment5_Normoxia_Hif1a_marker
	Experiment1_Normoxia_actin
	Experiment2_Normoxia_actin
	Experiment3_Normoxia_actin
	Experiment4_Normoxia_actin
	Experiment5_Normoxia_actin
	Experiment1_Normoxia_actin_marker
	Experiment2_Normoxia_actin_marker
	Experiment3_Normoxia_actin_marker
	Experiment4_Normoxia_actin_marker
	Experiment5_Normoxia_actin_marker

## Sheet: 7c
	Figure 7c
Detection	Method	Model
Cyanide	Electrochemical Method	Cells: HepG2
	data are expressed as nmol CN * mg protein-1 * h-1
Mandelonitrile								Linamarin								Amygdalin
Independent replicate	Vehicle	1 µM	3 µM	10 µM	30 µM	100 µM		Independent replicate	Vehicle	1 µM	3 µM	10 µM	30 µM	100 µM		Independent replicate	Vehicle	1 µM	3 µM	10 µM	30 µM	100 µM
1	0.077691	0.123194	0.122644	0.242977	0.209706	0.272407		1	0.077691	0.133876	0.180345	0.194167	0.164238	0.251723		1	0.077691	0.079683	0.084663	0.086655	0.089643	0.087651
2	0.150146	0.18863	0.222806	0.2112	0.201799	0.296575		2	0.150146	0.161696	0.166773	0.224359	0.263457	0.261366		2	0.150146	0.150146	0.157748	0.161549	0.167251	0.161549
3	0.07233	0.143782	0.147	0.230565	0.25619	0.299364		3	0.07233	0.107441	0.137667	0.144233	0.137747	0.227961		3	0.07233	0.074185	0.077894	0.079749	0.082531	0.079749
4	0.113515	0.096834	0.118643	0.122586	0.123838	0.13887		4	0.113515	0.182102	0.256639	0.31537	0.317295	0.269521		4	0.113515	0.116407	0.120746	0.123638	0.132314	0.125084
5	0.04336	0.091328	0.100588	0.131378	0.143748	0.161076		5	0.04336	0.166701	0.153501	0.157739	0.189591	0.197526		5	0.04336	0.044479	0.046157	0.047276	0.052311	0.049514
6	0.055141							6	0.055141							6	0.055141
7	0.055633							7	0.055633							7	0.055633
8	0.051337							8	0.051337							8	0.051337
9	0.128556							9	0.128556							9	0.128556
10	0.066318							10	0.066318							10	0.066318
11	0.11127							11	0.11127							11	0.11127
12	0.116204							12	0.116204							12	0.116204
13	0.100201							13	0.100201							13	0.100201
14	0.051822							14	0.051822							14	0.051822
15	0.050543							15	0.050543							15	0.050543
16	0.053102							16	0.053102							16	0.053102
17	0.052486							17	0.052486							17	0.052486
18	0.115711							18	0.115711							18	0.115711
19	0.099777							19	0.099777							19	0.099777
20	0.099164							20	0.099164							20	0.099164
21	0.06527							21	0.06527							21	0.06527
22	0.038175							22	0.038175							22	0.038175
23	0.062088							23	0.062088							23	0.062088
24	0.032909							24	0.032909							24	0.032909
25	0.129836							25	0.129836							25	0.129836
26	0.049861							26	0.049861							26	0.049861

## Sheet: 7d
Figure 7d
Detection	Method	Model
Proliferation	Incucyte	Cells: HepG2
	data are expressed as Cell proliferation (fold-change to Vehicle)
HepG2
Independent replicate	Vehicle	Amygdalin 300 µM	Mandelonitrile 300 µM	Linamarin 300 µM
1	0.40076	3.89802	1.65067	2.80596
2	0.506747	3.93213	1.24034	2.37487
3	0.655696	3.7837	1.66023	2.14451
4	1.38962	4.15152	1.59913	2.47879
5	1.68811	3.4767	1.36908	2.1146
6	1.35907	4.00607	1.22786	1.70365
7	0.837478
8	0.647142
9	1.49387
10	1.45638
11	0.794804
12	0.770328
13	0.40076
14	0.506747
15	0.655696
16	1.38962
17	1.68811
18	1.35907

## Sheet: 7e
Figure 7e
Detection	Method	Model
Viability	Lactate Dehydrogenase (LDH) Assay	Cells: HepG2
	Hypoxia and Hypoxia/Reoxygenation
	data are expressed as LDH release (fold-change to normoxic control)
Hypoxia
Independent replicate	Vehicle	Mandelonitrile 100 µM	Linamarin 100 µM	Amygdalin 30 µM
1	1.53242	0.088912	0.129342	0.056246
2	1.39389	1.639	1.69979	1.58546
3	2.10094	0.666379	0.887221	0.752243
4	1.89073	0.980216	1.7496	1.04756
5	1.91885	0.659708	1.28336	0.784507
Hypoxia/Reoxygenation
Independent replicate	Vehicle	Mandelonitrile 100 µM	Linamarin 100 µM	Amygdalin 30 µM
1	3.6614	2.18952	2.12502	2.03883
2	3.74293	1.70392	2.95659	2.69951
3	3.64669	2.78402	2.47909	2.97502
4	3.85035	3.15113	2.60084	3.2766
5	3.85389	3.00537	2.95343	3.48547
6	3.84651	3.9196	2.01448	1.97144

## Sheet: 7f
Figure 7f
Detection	Method	Model
Cyanide	LC-MS/MS	Mouse blood
	data are expressed as nmol/L
Mouse blood
Independent replicate	Male	Female
1	420	470
2	530	380
3	570	310
4	810	340
5	420	440
6	360	250
7	490	290
8	980	510
9	700	410
10	730	490
11	720	450
12	950	530
13	1100	560
14	970	430
15	940	400
16	910	560
17	340	470
18	250	150
19	0	70
20	50	40
21	50	100
22		110
23		150
24		140
25		200
26		390

## Sheet: 7g
Figure 7g
Detection	Method	Model
Cyanide	LC-MS/MS	Mouse blood
	data are expressed as nmol/L
Mouse blood
Independent replicate	Vehicle	KCN 0.1 mg/kg	Glycine 100 mg/kg	Amigdalin 10 mg/kg
1	420	508.4	1146.98	1795.1
2	530	1085.01	1043.47	1123.71
3	570	1881.64	1043.35	979.28
4	810	1318.11	961.34	1039.93
5	420	1399.72	817.95	741.14
6	360	1604.11	832.98	955.97
7	490	1700.55
8	980
9	700
10	730
11	720
12	950
13	1100
14	970
15	940
16	910
17	340
18	250
19	0
20	50
21	50

## Sheet: 7h
Figure 7h
Detection	Method	Model
Infarcted area	Toiphenyltetrazolium chloride (TCC) staining	Mouse
I/AAR %							data are expressed as Infarct size (I)/area at risk (AAR) I/AAR %
Independent replicate	Vehicle	Glycine	Amygdalin 3mg/kg	Amygdalin 10 mg/kg	Amygdalin 30/kg	Amygdalin 100/kg
1	28.97	27.2	30.6346	21.2089	19.4309	25.5321
2	37.72	22.26	31.5893	24.7315	18.5341	31.9477
3	30.06	28.37	30.0962	25.9805	25.5184	21.8174
4	31.56	24.51	30.6201	34.25	20.5012	31.2472
5	34.71	28.61	31.853	25.92	19.8309	30.8761
6	29.63	17	27.357	19.49
7	41.55	20.45	30.3584	27.82
8	38.74	16.69		21.99
9	37.54	15.35		28.16
10	41.08			26.94
11	40.0107
12	34.4937
13	39.5104
AAR/ALL %							data are expressed as area at risk (AAR)/total area (ALL) AAR/ALL %
Independent replicate	Vehicle	Gly	Amygdalin 3mg/kg	Amygdalin 10 mg/kg	Amygdalin 30/kg	Amygdalin 100/kg
1	30.61	39.45	44.0016	42.1824	40.2712	42.583
2	46.05	43.35	40.8878	42.8354	43.9479	42.701
3	34.69	42.47	46.6874	48.4008	46.1255	42.4422
4	45.09	46.81	44.6272	51.91	46.547	46.0197
5	41.51	51.26	44.7912	31.76	42.4319	41.7386
6	41.01	47.76	46.9632	37.22
7	54.01	30.75		37.92
8	42.07	44		49
9	53.47	38.99		42.36
10	51.96			35.48
11	43.1184
12	47.6074
13	48.7379
MI/R %						data are expressed as myocardial ischemia (MI)/reperfusion (R) MI/R %
Independent replicate	Vehicle	Amygdalin 3mg/kg	Amygdalin 10 mg/kg	Amygdalin 30/kg	Amygdalin 100/kg
1	30.61	44.0016	51.91	40.2712	42.583
2	46.05	40.8878	31.76	43.9479	42.701
3	34.69	46.6874	37.22	46.1255	42.4422
4	45.09	44.6272	37.92	46.547	46.0197
5	41.51	44.7912	49	42.4318	41.7385
6	41.01	46.9632	42.36
7	54.01		35.48
8	42.07		42.1824
9	53.47		42.8354
10	51.96		48.4008

## Sheet: 7i
Figure 7i
Detection	Method	Model
Infarcted area	Toiphenyltetrazolium chloride (TCC) staining	Mouse
TCC staining - file name
myocardial_injury_CTR
myocardial_injury_Amygdalin
myocardial_injury_Glycine

## Sheet: 7j
Figure 7j
Detection	Method	Model
Hemorrhagic shock	Spectrophotometric	Mouse
AST					data are expressed as enzymatic activity (U/L)
Independent replicate	T/SS- V	T/SS- Amygdalin	T/HS- V	T/HS- Amygdalin
1	348.981	575.656	3492	1172.31
2	412.408	433.973	3329.87	1309.5
3	360.902	447.346	3342.34	1533.99
4	404.283	632.052	3265.02	1297.03
ALT					data are expressed as enzymatic activity (U/L)
Independent replicate	T/SS- V	T/SS- Amygdalin	T/HS- V	T/HS- Amygdalin
1	321.684	339.909	2007.9	1265.85
2	387.912	334.193	2067.76	1384.33
3	341.683	454.667	2107.67	1446.69
4	385.246	546.673	2294.74	1346.91
Lung Permeability					data are expressed as Evans blue dye (EBD) in the BALF (% in plasma levels)
Independent replicate	T/SS- V	T/SS- Amygdalin	T/HS- V	T/HS- Amygdalin
1	1.35125	1.29994	4.12876	2.92155
2	1.66743	1.43089	4.4813	2.84478
3	1.58675	1.77439	4.69905	2.73277
4	1.49458	1.59968	4.57477	3.22329
