# Supplementary material for: Regulation of mammalian cellular metabolism by endogenous cyanide production
Source: Nat Metab. 2025 Mar 3;7(3):531–55. doi: 10.1038/s42255-025-01225-w (PMC11946912; doi:10.1038/s42255-025-01225-w)
Supplement: Supplementary file 17 — Unprocessed western blots for Fig. 7b. [file 42255_2025_1225_MOESM17_ESM.zip]

Archive with 42 entries (41 files):
- Zuhra_Unmodified_WesternBlot_Fig7/
- Zuhra_Unmodified_WesternBlot_Fig7/Experiment1_Hypoxia_actin.jpg
- Zuhra_Unmodified_WesternBlot_Fig7/Experiment1_Hypoxia_actin_marker.jpg
- Zuhra_Unmodified_WesternBlot_Fig7/Experiment1_Hypoxia_Hif1a.jpg
- Zuhra_Unmodified_WesternBlot_Fig7/Experiment1_Hypoxia_Hif1a_marker.tif
- Zuhra_Unmodified_WesternBlot_Fig7/Experiment1_Normoxia_actin.jpg
- Zuhra_Unmodified_WesternBlot_Fig7/Experiment1_Normoxia_actin_marker.tif
- Zuhra_Unmodified_WesternBlot_Fig7/Experiment1_Normoxia_Hif1a.jpg
- Zuhra_Unmodified_WesternBlot_Fig7/Experiment1_Normoxia_Hif1a_marker.jpg
- Zuhra_Unmodified_WesternBlot_Fig7/Experiment2_Hypoxia_actin.jpg
- Zuhra_Unmodified_WesternBlot_Fig7/Experiment2_Hypoxia_actin_marker.jpg
- Zuhra_Unmodified_WesternBlot_Fig7/Experiment2_Hypoxia_Hif1a.jpg
- Zuhra_Unmodified_WesternBlot_Fig7/Experiment2_Hypoxia_Hif1a_marker.jpg
- Zuhra_Unmodified_WesternBlot_Fig7/Experiment2_Normoxia_actin.jpg
- Zuhra_Unmodified_WesternBlot_Fig7/Experiment2_Normoxia_actin_marker.jpg
- Zuhra_Unmodified_WesternBlot_Fig7/Experiment2_Normoxia_Hif1a.jpg
- Zuhra_Unmodified_WesternBlot_Fig7/Experiment2_Normoxia_Hif1a_marker.jpg
- Zuhra_Unmodified_WesternBlot_Fig7/Experiment3_Hypoxia_actin.jpg
- Zuhra_Unmodified_WesternBlot_Fig7/Experiment3_Hypoxia_actin_marker.jpg
- Zuhra_Unmodified_WesternBlot_Fig7/Experiment3_Hypoxia_Hif1a.jpg
- Zuhra_Unmodified_WesternBlot_Fig7/Experiment3_Hypoxia_Hif1a_marker.jpg
- Zuhra_Unmodified_WesternBlot_Fig7/Experiment3_Normoxia_actin.jpg
- Zuhra_Unmodified_WesternBlot_Fig7/Experiment3_Normoxia_actin_marker.jpg
- Zuhra_Unmodified_WesternBlot_Fig7/Experiment3_Normoxia_Hif1a.jpg
- Zuhra_Unmodified_WesternBlot_Fig7/Experiment3_Normoxia_Hif1a_marker.jpg
- Zuhra_Unmodified_WesternBlot_Fig7/Experiment4_Hypoxia_actin.jpg
- Zuhra_Unmodified_WesternBlot_Fig7/Experiment4_Hypoxia_actin_marker.jpg
- Zuhra_Unmodified_WesternBlot_Fig7/Experiment4_Hypoxia_Hif1a.jpg
- Zuhra_Unmodified_WesternBlot_Fig7/Experiment4_Hypoxia_Hif1a_marker.jpg
- Zuhra_Unmodified_WesternBlot_Fig7/Experiment4_Normoxia_actin.jpg
- Zuhra_Unmodified_WesternBlot_Fig7/Experiment4_Normoxia_actin_marker.jpg
- Zuhra_Unmodified_WesternBlot_Fig7/Experiment4_Normoxia_Hif1a.jpg
- Zuhra_Unmodified_WesternBlot_Fig7/Experiment4_Normoxia_Hif1a_marker.jpg
- Zuhra_Unmodified_WesternBlot_Fig7/Experiment5_Hypoxia_actin.jpg
- Zuhra_Unmodified_WesternBlot_Fig7/Experiment5_Hypoxia_actin_marker.jpg
- Zuhra_Unmodified_WesternBlot_Fig7/Experiment5_Hypoxia_Hif1a.jpg
- Zuhra_Unmodified_WesternBlot_Fig7/Experiment5_Hypoxia_Hif1a_marker.jpg
- Zuhra_Unmodified_WesternBlot_Fig7/Experiment5_Normoxia_actin.jpg
- Zuhra_Unmodified_WesternBlot_Fig7/Experiment5_Normoxia_actin_marker.jpg
- Zuhra_Unmodified_WesternBlot_Fig7/Experiment5_Normoxia_Hif1a.jpg
- Zuhra_Unmodified_WesternBlot_Fig7/Experiment5_Normoxia_Hif1a_marker.jpg
- Zuhra_Unmodified_WesternBlot_Fig7/Thumbs.db
