# Supplementary material for: Regulation of mammalian cellular metabolism by endogenous cyanide production
Source: Nat Metab. 2025 Mar 3;7(3):531–55. doi: 10.1038/s42255-025-01225-w (PMC11946912; doi:10.1038/s42255-025-01225-w)
Supplement: Supplementary file 18 — Unmodified images for Fig. 7i. [file 42255_2025_1225_MOESM18_ESM.zip]

Archive with 4 entries (3 files):
- Zuhra_Microscop_Images_Fig7/
- Zuhra_Microscop_Images_Fig7/myocardial_injury_Amygdalin.tif
- Zuhra_Microscop_Images_Fig7/myocardial_injury_CTR.tif
- Zuhra_Microscop_Images_Fig7/myocardial_injury_Glycine.tif
