# Supplementary material for: Regulation of mammalian cellular metabolism by endogenous cyanide production
Source: Nat Metab. 2025 Mar 3;7(3):531–55. doi: 10.1038/s42255-025-01225-w (PMC11946912; doi:10.1038/s42255-025-01225-w)
Supplement: Supplementary file 19 — Statistical source data. [file 42255_2025_1225_MOESM19_ESM.xlsx]

## Sheet: 6a
Figure 8a
Detection	Method	Model
Cyanide	Confocal Microscopy	Cells: Detroit 551 (CTR) and NKH fibroblasts
	Probe: CSP
Detroit551					GM00747					GM00880					GM10360
Independent replicate	Vehicle	THC 10µM	HCQ 100µM		Independent replicate	Vehicle	THC 10µM	HCQ 100µM		Independent replicate	Vehicle	THC 10µM	HCQ 100µM		Independent replicate	Vehicle	THC 10µM	HCQ 100µM
1	Experiment1_Detroit551_Vehicle_BF_Rep1	Experiment1_Detroit551_THC_BF_Rep1	Experiment1_Detroit551_HCQ_BF_Rep1		1	Experiment1_GM00747_Vehicle_BF_Rep1	Experiment1_GM00747_THC_BF_Rep1	Experiment1_GM00747_HCQ_BF_Rep1		1	Experiment1_GM00880_Vehicle_BF_Rep1	Experiment1_GM00880_THC_BF_Rep1	Experiment1_GM00880_HCQ_BF_Rep1		1	Experiment1_GM10360_Vehicle_BF_Rep1	Experiment1_GM10360_THC_BF_Rep1	Experiment1_GM10360_HCQ_BF_Rep1
	Experiment1_Detroit551_Vehicle_BF_Rep2	Experiment1_Detroit551_THC_BF_Rep2	Experiment1_Detroit551_HCQ_BF_Rep2			Experiment1_GM00747_Vehicle_BF_Rep2	Experiment1_GM00747_THC_BF_Rep2	Experiment1_GM00747_HCQ_BF_Rep2			Experiment1_GM00880_Vehicle_BF_Rep2	Experiment1_GM00880_THC_BF_Rep2	Experiment1_GM00880_HCQ_BF_Rep2			Experiment1_GM10360_Vehicle_BF_Rep2	Experiment1_GM10360_THC_BF_Rep2	Experiment1_GM10360_HCQ_BF_Rep2
	Experiment1_Detroit551_Vehicle_BF_Rep3	Experiment1_Detroit551_THC_BF_Rep3	Experiment1_Detroit551_HCQ_BF_Rep3			Experiment1_GM00747_Vehicle_BF_Rep3	Experiment1_GM00747_THC_BF_Rep3	Experiment1_GM00747_HCQ_BF_Rep3			Experiment1_GM00880_Vehicle_BF_Rep3	Experiment1_GM00880_THC_BF_Rep3	Experiment1_GM00880_HCQ_BF_Rep3			Experiment1_GM10360_Vehicle_BF_Rep3	Experiment1_GM10360_THC_BF_Rep3	Experiment1_GM10360_HCQ_BF_Rep3
	Experiment1_Detroit551_Vehicle_CSP_Rep1	Experiment1_Detroit551_THC_CSP_Rep1	Experiment1_Detroit551_HCQ_CSP_Rep1			Experiment1_GM00747_Vehicle_CSP_Rep1	Experiment1_GM00747_THC_CSP_Rep1	Experiment1_GM00747_HCQ_CSP_Rep1			Experiment1_GM00880_Vehicle_CSP_Rep1	Experiment1_GM00880_THC_CSP_Rep1	Experiment1_GM00880_HCQ_CSP_Rep1			Experiment1_GM10360_Vehicle_CSP_Rep1	Experiment1_GM10360_THC_CSP_Rep1	Experiment1_GM10360_HCQ_CSP_Rep1
	Experiment1_Detroit551_Vehicle_CSP_Rep2	Experiment1_Detroit551_THC_CSP_Rep2	Experiment1_Detroit551_HCQ_CSP_Rep2			Experiment1_GM00747_Vehicle_CSP_Rep2	Experiment1_GM00747_THC_CSP_Rep2	Experiment1_GM00747_HCQ_CSP_Rep2			Experiment1_GM00880_Vehicle_CSP_Rep2	Experiment1_GM00880_THC_CSP_Rep2	Experiment1_GM00880_HCQ_CSP_Rep2			Experiment1_GM10360_Vehicle_CSP_Rep2	Experiment1_GM10360_THC_CSP_Rep2	Experiment1_GM10360_HCQ_CSP_Rep2
	Experiment1_Detroit551_Vehicle_CSP_Rep3	Experiment1_Detroit551_THC_CSP_Rep3	Experiment1_Detroit551_HCQ_CSP_Rep3			Experiment1_GM00747_Vehicle_CSP_Rep3	Experiment1_GM00747_THC_CSP_Rep3	Experiment1_GM00747_HCQ_CSP_Rep3			Experiment1_GM00880_Vehicle_CSP_Rep3	Experiment1_GM00880_THC_CSP_Rep3	Experiment1_GM00880_HCQ_CSP_Rep3			Experiment1_GM10360_Vehicle_CSP_Rep3	Experiment1_GM10360_THC_CSP_Rep3	Experiment1_GM10360_HCQ_CSP_Rep3
	Experiment1_Detroit551_Vehicle_MERGE_Rep1	Experiment1_Detroit551_THC_MERGE_Rep1	Experiment1_Detroit551_HCQ_MERGE_Rep1			Experiment1_GM00747_Vehicle_MERGE_Rep1	Experiment1_GM00747_THC_MERGE_Rep1	Experiment1_GM00747_HCQ_MERGE_Rep1			Experiment1_GM00880_Vehicle_MERGE_Rep1	Experiment1_GM00880_THC_MERGE_Rep1	Experiment1_GM00880_HCQ_MERGE_Rep1			Experiment1_GM10360_Vehicle_MERGE_Rep1	Experiment1_GM10360_THC_MERGE_Rep1	Experiment1_GM10360_HCQ_MERGE_Rep1
	Experiment1_Detroit551_Vehicle_MERGE_Rep2	Experiment1_Detroit551_THC_MERGE_Rep2	Experiment1_Detroit551_HCQ_MERGE_Rep2			Experiment1_GM00747_Vehicle_MERGE_Rep2	Experiment1_GM00747_THC_MERGE_Rep2	Experiment1_GM00747_HCQ_MERGE_Rep2			Experiment1_GM00880_Vehicle_MERGE_Rep2	Experiment1_GM00880_THC_MERGE_Rep2	Experiment1_GM00880_HCQ_MERGE_Rep2			Experiment1_GM10360_Vehicle_MERGE_Rep2	Experiment1_GM10360_THC_MERGE_Rep2	Experiment1_GM10360_HCQ_MERGE_Rep2
	Experiment1_Detroit551_Vehicle_MERGE_Rep3	Experiment1_Detroit551_THC_MERGE_Rep3	Experiment1_Detroit551_HCQ_MERGE_Rep3			Experiment1_GM00747_Vehicle_MERGE_Rep3	Experiment1_GM00747_THC_MERGE_Rep3	Experiment1_GM00747_HCQ_MERGE_Rep3			Experiment1_GM00880_Vehicle_MERGE_Rep3	Experiment1_GM00880_THC_MERGE_Rep3	Experiment1_GM00880_HCQ_MERGE_Rep3			Experiment1_GM10360_Vehicle_MERGE_Rep3	Experiment1_GM10360_THC_MERGE_Rep3	Experiment1_GM10360_HCQ_MERGE_Rep3
2	Experiment2_Detroit551_Vehicle_BF_Rep1	Experiment2_Detroit551_THC_BF_Rep1	Experiment2_Detroit551_HCQ_BF_Rep1		2	Experiment2_GM00747_Vehicle_BF_Rep1	Experiment2_GM00747_THC_BF_Rep1	Experiment2_GM00747_HCQ_BF_Rep1		2	Experiment2_GM00880_Vehicle_BF_Rep1	Experiment2_GM00880_THC_BF_Rep1	Experiment2_GM00880_HCQ_BF_Rep1		2	Experiment2_GM10360_Vehicle_BF_Rep1	Experiment2_GM10360_THC_BF_Rep1	Experiment2_GM10360_HCQ_BF_Rep1
	Experiment2_Detroit551_Vehicle_BF_Rep2	Experiment2_Detroit551_THC_BF_Rep2	Experiment2_Detroit551_HCQ_BF_Rep2			Experiment2_GM00747_Vehicle_BF_Rep2	Experiment2_GM00747_THC_BF_Rep2	Experiment2_GM00747_HCQ_BF_Rep2			Experiment2_GM00880_Vehicle_BF_Rep2	Experiment2_GM00880_THC_BF_Rep2	Experiment2_GM00880_HCQ_BF_Rep2			Experiment2_GM10360_Vehicle_BF_Rep2	Experiment2_GM10360_THC_BF_Rep2	Experiment2_GM10360_HCQ_BF_Rep2
	Experiment2_Detroit551_Vehicle_BF_Rep3	Experiment2_Detroit551_THC_BF_Rep3	Experiment2_Detroit551_HCQ_BF_Rep3			Experiment2_GM00747_Vehicle_BF_Rep3	Experiment2_GM00747_THC_BF_Rep3	Experiment2_GM00747_HCQ_BF_Rep3			Experiment2_GM00880_Vehicle_BF_Rep3	Experiment2_GM00880_THC_BF_Rep3	Experiment2_GM00880_HCQ_BF_Rep3			Experiment2_GM10360_Vehicle_BF_Rep3	Experiment2_GM10360_THC_BF_Rep3	Experiment2_GM10360_HCQ_BF_Rep3
	Experiment2_Detroit551_Vehicle_CSP_Rep1	Experiment2_Detroit551_THC_CSP_Rep1	Experiment2_Detroit551_HCQ_CSP_Rep1			Experiment2_GM00747_Vehicle_CSP_Rep1	Experiment2_GM00747_THC_CSP_Rep1	Experiment2_GM00747_HCQ_CSP_Rep1			Experiment2_GM00880_Vehicle_CSP_Rep1	Experiment2_GM00880_THC_CSP_Rep1	Experiment2_GM00880_HCQ_CSP_Rep1			Experiment2_GM10360_Vehicle_CSP_Rep1	Experiment2_GM10360_THC_CSP_Rep1	Experiment2_GM10360_HCQ_CSP_Rep1
	Experiment2_Detroit551_Vehicle_CSP_Rep2	Experiment2_Detroit551_THC_CSP_Rep2	Experiment2_Detroit551_HCQ_CSP_Rep2			Experiment2_GM00747_Vehicle_CSP_Rep2	Experiment2_GM00747_THC_CSP_Rep2	Experiment2_GM00747_HCQ_CSP_Rep2			Experiment2_GM00880_Vehicle_CSP_Rep2	Experiment2_GM00880_THC_CSP_Rep2	Experiment2_GM00880_HCQ_CSP_Rep2			Experiment2_GM10360_Vehicle_CSP_Rep2	Experiment2_GM10360_THC_CSP_Rep2	Experiment2_GM10360_HCQ_CSP_Rep2
	Experiment2_Detroit551_Vehicle_CSP_Rep3	Experiment2_Detroit551_THC_CSP_Rep3	Experiment2_Detroit551_HCQ_CSP_Rep3			Experiment2_GM00747_Vehicle_CSP_Rep3	Experiment2_GM00747_THC_CSP_Rep3	Experiment2_GM00747_HCQ_CSP_Rep3			Experiment2_GM00880_Vehicle_CSP_Rep3	Experiment2_GM00880_THC_CSP_Rep3	Experiment2_GM00880_HCQ_CSP_Rep3			Experiment2_GM10360_Vehicle_CSP_Rep3	Experiment2_GM10360_THC_CSP_Rep3	Experiment2_GM10360_HCQ_CSP_Rep3
	Experiment2_Detroit551_Vehicle_MERGE_Rep1	Experiment2_Detroit551_THC_MERGE_Rep1	Experiment2_Detroit551_HCQ_MERGE_Rep1			Experiment2_GM00747_Vehicle_MERGE_Rep1	Experiment2_GM00747_THC_MERGE_Rep1	Experiment2_GM00747_HCQ_MERGE_Rep1			Experiment2_GM00880_Vehicle_MERGE_Rep1	Experiment2_GM00880_THC_MERGE_Rep1	Experiment2_GM00880_HCQ_MERGE_Rep1			Experiment2_GM10360_Vehicle_MERGE_Rep1	Experiment2_GM10360_THC_MERGE_Rep1	Experiment2_GM10360_HCQ_MERGE_Rep1
	Experiment2_Detroit551_Vehicle_MERGE_Rep2	Experiment2_Detroit551_THC_MERGE_Rep2	Experiment2_Detroit551_HCQ_MERGE_Rep2			Experiment2_GM00747_Vehicle_MERGE_Rep2	Experiment2_GM00747_THC_MERGE_Rep2	Experiment2_GM00747_HCQ_MERGE_Rep2			Experiment2_GM00880_Vehicle_MERGE_Rep2	Experiment2_GM00880_THC_MERGE_Rep2	Experiment2_GM00880_HCQ_MERGE_Rep2			Experiment2_GM10360_Vehicle_MERGE_Rep2	Experiment2_GM10360_THC_MERGE_Rep2	Experiment2_GM10360_HCQ_MERGE_Rep2
	Experiment2_Detroit551_Vehicle_MERGE_Rep3	Experiment2_Detroit551_THC_MERGE_Rep3	Experiment2_Detroit551_HCQ_MERGE_Rep3			Experiment2_GM00747_Vehicle_MERGE_Rep3	Experiment2_GM00747_THC_MERGE_Rep3	Experiment2_GM00747_HCQ_MERGE_Rep3			Experiment2_GM00880_Vehicle_MERGE_Rep3	Experiment2_GM00880_THC_MERGE_Rep3	Experiment2_GM00880_HCQ_MERGE_Rep3			Experiment2_GM10360_Vehicle_MERGE_Rep3	Experiment2_GM10360_THC_MERGE_Rep3	Experiment2_GM10360_HCQ_MERGE_Rep3
3	Experiment3_Detroit551_Vehicle_BF_Rep1	Experiment3_Detroit551_THC_BF_Rep1	Experiment3_Detroit551_HCQ_BF_Rep1		3	Experiment3_GM00747_Vehicle_BF_Rep1	Experiment3_GM00747_THC_BF_Rep1	Experiment3_GM00747_HCQ_BF_Rep1		3	Experiment3_GM00880_Vehicle_BF_Rep1	Experiment3_GM00880_THC_BF_Rep1	Experiment3_GM00880_HCQ_BF_Rep1		3	Experiment3_GM10360_Vehicle_BF_Rep1	Experiment3_GM10360_THC_BF_Rep1	Experiment3_GM10360_HCQ_BF_Rep1
	Experiment3_Detroit551_Vehicle_BF_Rep2	Experiment3_Detroit551_THC_BF_Rep2	Experiment3_Detroit551_HCQ_BF_Rep2			Experiment3_GM00747_Vehicle_BF_Rep2	Experiment3_GM00747_THC_BF_Rep2	Experiment3_GM00747_HCQ_BF_Rep2			Experiment3_GM00880_Vehicle_BF_Rep2	Experiment3_GM00880_THC_BF_Rep2	Experiment3_GM00880_HCQ_BF_Rep2			Experiment3_GM10360_Vehicle_BF_Rep2	Experiment3_GM10360_THC_BF_Rep2	Experiment3_GM10360_HCQ_BF_Rep2
	Experiment3_Detroit551_Vehicle_BF_Rep3	Experiment3_Detroit551_THC_BF_Rep3	Experiment3_Detroit551_HCQ_BF_Rep3			Experiment3_GM00747_Vehicle_BF_Rep3	Experiment3_GM00747_THC_BF_Rep3	Experiment3_GM00747_HCQ_BF_Rep3			Experiment3_GM00880_Vehicle_BF_Rep3	Experiment3_GM00880_THC_BF_Rep3	Experiment3_GM00880_HCQ_BF_Rep3			Experiment3_GM10360_Vehicle_BF_Rep3	Experiment3_GM10360_THC_BF_Rep3	Experiment3_GM10360_HCQ_BF_Rep3
	Experiment3_Detroit551_Vehicle_CSP_Rep1	Experiment3_Detroit551_THC_CSP_Rep1	Experiment3_Detroit551_HCQ_CSP_Rep1			Experiment3_GM00747_Vehicle_CSP_Rep1	Experiment3_GM00747_THC_CSP_Rep1	Experiment3_GM00747_HCQ_CSP_Rep1			Experiment3_GM00880_Vehicle_CSP_Rep1	Experiment3_GM00880_THC_CSP_Rep1	Experiment3_GM00880_HCQ_CSP_Rep1			Experiment3_GM10360_Vehicle_CSP_Rep1	Experiment3_GM10360_THC_CSP_Rep1	Experiment3_GM10360_HCQ_CSP_Rep1
	Experiment3_Detroit551_Vehicle_CSP_Rep2	Experiment3_Detroit551_THC_CSP_Rep2	Experiment3_Detroit551_HCQ_CSP_Rep2			Experiment3_GM00747_Vehicle_CSP_Rep2	Experiment3_GM00747_THC_CSP_Rep2	Experiment3_GM00747_HCQ_CSP_Rep2			Experiment3_GM00880_Vehicle_CSP_Rep2	Experiment3_GM00880_THC_CSP_Rep2	Experiment3_GM00880_HCQ_CSP_Rep2			Experiment3_GM10360_Vehicle_CSP_Rep2	Experiment3_GM10360_THC_CSP_Rep2	Experiment3_GM10360_HCQ_CSP_Rep2
	Experiment3_Detroit551_Vehicle_CSP_Rep3	Experiment3_Detroit551_THC_CSP_Rep3	Experiment3_Detroit551_HCQ_CSP_Rep3			Experiment3_GM00747_Vehicle_CSP_Rep3	Experiment3_GM00747_THC_CSP_Rep3	Experiment3_GM00747_HCQ_CSP_Rep3			Experiment3_GM00880_Vehicle_CSP_Rep3	Experiment3_GM00880_THC_CSP_Rep3	Experiment3_GM00880_HCQ_CSP_Rep3			Experiment3_GM10360_Vehicle_CSP_Rep3	Experiment3_GM10360_THC_CSP_Rep3	Experiment3_GM10360_HCQ_CSP_Rep3
	Experiment3_Detroit551_Vehicle_MERGE_Rep1	Experiment3_Detroit551_THC_MERGE_Rep1	Experiment3_Detroit551_HCQ_MERGE_Rep1			Experiment3_GM00747_Vehicle_MERGE_Rep1	Experiment3_GM00747_THC_MERGE_Rep1	Experiment3_GM00747_HCQ_MERGE_Rep1			Experiment3_GM00880_Vehicle_MERGE_Rep1	Experiment3_GM00880_THC_MERGE_Rep1	Experiment3_GM00880_HCQ_MERGE_Rep1			Experiment3_GM10360_Vehicle_MERGE_Rep1	Experiment3_GM10360_THC_MERGE_Rep1	Experiment3_GM10360_HCQ_MERGE_Rep1
	Experiment3_Detroit551_Vehicle_MERGE_Rep2	Experiment3_Detroit551_THC_MERGE_Rep2	Experiment3_Detroit551_HCQ_MERGE_Rep2			Experiment3_GM00747_Vehicle_MERGE_Rep2	Experiment3_GM00747_THC_MERGE_Rep2	Experiment3_GM00747_HCQ_MERGE_Rep2			Experiment3_GM00880_Vehicle_MERGE_Rep2	Experiment3_GM00880_THC_MERGE_Rep2	Experiment3_GM00880_HCQ_MERGE_Rep2			Experiment3_GM10360_Vehicle_MERGE_Rep2	Experiment3_GM10360_THC_MERGE_Rep2	Experiment3_GM10360_HCQ_MERGE_Rep2
	Experiment3_Detroit551_Vehicle_MERGE_Rep3	Experiment3_Detroit551_THC_MERGE_Rep3	Experiment3_Detroit551_HCQ_MERGE_Rep3			Experiment3_GM00747_Vehicle_MERGE_Rep3	Experiment3_GM00747_THC_MERGE_Rep3	Experiment3_GM00747_HCQ_MERGE_Rep3			Experiment3_GM00880_Vehicle_MERGE_Rep3	Experiment3_GM00880_THC_MERGE_Rep3	Experiment3_GM00880_HCQ_MERGE_Rep3			Experiment3_GM10360_Vehicle_MERGE_Rep3	Experiment3_GM10360_THC_MERGE_Rep3	Experiment3_GM10360_HCQ_MERGE_Rep3

## Sheet: 6b
Figure 8b
Detection	Method	Model
Cyanide	Confocal Microscopy	Cells: Detroit 551 (CTR) and NKH fibroblasts
Lysosomes	Probe: CSP, Lyso Tracker
Fibroblasts
	Detroit 551	GM00747	GM00880	GM10360
	Detroit551_BF_Rep1	GM00747_BF_Rep1	GM00880_BF_Rep1	GM10360_BF_Rep1
	Detroit551_BF_higher laser int_Rep1	GM00747_BF_Rep2	GM00880_BF_Rep2	GM10360_BF_Rep2
	Detroit551_BF_Rep2	GM00747_BF_Rep3	GM00880_BF_Rep3	GM10360_BF_Rep3
	Detroit551_BF_Rep3	GM00747_CSP_Rep1	GM00880_CSP_Rep1	GM10360_CSP_Rep1
	Detroit551_CSP_Rep1	GM00747_CSP_Rep2	GM00880_CSP_Rep2	GM10360_CSP_Rep2
	Detroit551_CSP_higher laser int_Rep1	GM00747_CSP_Rep3	GM00880_CSP_Rep3	GM10360_CSP_Rep3
	Detroit551_CSP_Rep2	GM00747_LysoTracker_Rep1	GM00880_LysoTracker_Rep1	GM10360_LysoTracker_Rep1
	Detroit551_CSP_Rep3	GM00747_LysoTracker_Rep2	GM00880_LysoTracker_Rep2	GM10360_LysoTracker_Rep2
	Detroit551_LysoTracker_Rep1	GM00747_LysoTracker_Rep3	GM00880_LysoTracker_Rep3	GM10360_LysoTracker_Rep3
	Detroit551_LysoTracker_higher laser int_Rep1	GM00747_MERGE_CSP_LysoTracker_Rep1	GM00880_MERGE_CSP_LysoTracker_Rep1	GM10360_MERGE_CSP_LysoTracker_Rep1
	Detroit551_LysoTracker_Rep2	GM00747_MERGE_CSP_LysoTracker_Rep2	GM00880_MERGE_CSP_LysoTracker_Rep2	GM10360_MERGE_CSP_LysoTracker_Rep2
	Detroit551_LysoTracker_Rep3	GM00747_MERGE_CSP_LysoTracker_Rep3	GM00880_MERGE_CSP_LysoTracker_Rep3	GM10360_MERGE_CSP_LysoTracker_Rep3
	Detroit551_MERGE_CSP_LysoTracker_Rep1	GM00747_MERGE_Rep1	GM00880_MERGE_Rep1	GM10360_MERGE_Rep1
	Detroit551_MERGE_CSP_LysoTracker_higher laser int_Rep1	GM00747_MERGE_Rep2	GM00880_MERGE_Rep2	GM10360_MERGE_Rep2
	Detroit551_MERGE_CSP_LysoTracker_Rep2	GM00747_MERGE_Rep3	GM00880_MERGE_Rep3	GM10360_MERGE_Rep3
	Detroit551_MERGE_CSP_LysoTracker_Rep3
	Detroit551_MERGE_Rep1
	Detroit551_MERGE_higher laser int_Rep1
	Detroit551_MERGE_Rep2
	Detroit551_MERGE_Rep3

## Sheet: 6c
Figure 8c
Detection	Method	Model
Glycine	Glycine detection kit	Cells: Detroit 551 (CTR) and NKH fibroblasts
	data are expressed as nmol glycine * µg protein-1
Fibroblasts
Independent replicate	CTR	NKH
1	0.005765	0.079004
2	0.011628	0.041641
3	0.0057612	0.054584
4	0.0086965	0.057741
5	0.0116317	0.073841

## Sheet: 6d
Figure 8d
Detection	Method	Model
Cyanide	Electrochemical Method	Cells: Detroit 551 (CTR) and NKH fibroblasts
	data are expressed as nmol CN * mg protein-1 * h-1
Fibroblasts
	Vehicle		HCQ		THC
Independent replicate	CTR	NKH	CTR	NKH	CTR	NKH
1	0.099826	0.61788	0	0.006442	0	0.006962
2	0.146539	1.20558	0.007917	0	0	0.117492
3	0.00915594	0.53046	0	0	0	0.225008
4	0.0105456	0.548216	0	0.101906	0	0.333333
5	0.0114593	0.935353	0	0.478066	0	0.542541
6	0.008955	0.582031	0	0.498992	0	0.522587
7	0.011899

## Sheet: 6e
Figure 8e
	Detection	Method	Model
	Bioenergetics	Seahorse	Cells: Detroit 551 (CTR) and NKH fibroblasts
		Mitostress assay
		data are expressed as OCR (pmol/min/µg protein)
	Plot
	Time (minutes)	CTR													NKH
Baseline	1.60021	5.22673	7.18364	10.81	0.773597	0.902801	1.92259	1.4984	1.58788	3.09179	4.49642	2.8968	3.70937	5.79331	0.773597	0.902801	1.92259	1.4984	2.63853	2.17501	4.65889	4.71638	2.38377	3.96461	5.0631	1.494	2.90733	3.60259	5.96852	3.9703	1.64535	1.60705	3.33628	2.56255	2.69019	3.60046	3.72429	4.28158
	10.1007	4.93536	6.79942	10.2378	0.961762	1.15909	2.41521	2.0655	1.65386	3.26241	4.70996	3.03073	3.91406	6.26767	0.961762	1.15909	2.41521	2.0655	2.84953	2.37216	4.80004	6.42311	2.43267	3.88947	5.88166	1.78984	2.93554	3.68038	5.84789	4.02961	1.91271	1.47393	3.74885	2.72591	2.8884	3.58642	3.19685	4.53819
Oligomycin	18.6832	1.791	2.89025	3.80639	0.549349	0.857874	1.74418	1.59971	1.29144	2.29196	3.49899	2.36529	2.84241	4.13694	0.549349	0.857874	1.74418	1.59971	0.75806	0.621934	2.08324	5.13988	0.040089	1.97243	2.88391	0.950564	1.80113	2.25483	3.63541	2.32817	1.81546	1.62207	3.1654	2.41698	2.49136	3.4946	2.08048	3.82754
	27.3996	1.72127	2.667	3.56136	0.397291	0.747187	1.52114	1.65455	1.22358	2.09324	3.11741	2.36475	2.87322	4.24126	0.397291	0.747187	1.52114	1.65455	0.686468	0.425088	1.99501	5.05753	-0.302154	2.17069	2.55767	0.246957	1.66257	2.06915	3.65588	2.47384	1.70359	1.44313	3.38231	2.58535	2.7323	3.24537	2.14823	3.90156
FCCP	35.9689	10.9094	12.4853	21.2821	1.88712	2.12079	2.88682	2.6807	10.7743	13.3806	14.3605	12.4235	15.3485	23.1061	1.88712	2.12079	2.88682	2.6807	4.01225	3.99469	5.52806	8.10479	1.53579	4.04781	14.2196	1.06227	5.5245	5.91114	7.77299	3.79819	7.12274	5.91353	9.55829	7.1114	6.14057	5.96674	3.24125	6.37689
	44.6842	10.8981	12.7998	21.2457	2.31739	2.33723	3.94916	3.19438	10.7357	13.8853	14.3242	12.1089	15.5864	22.55	2.31739	2.33723	3.94916	3.19438	4.8986	4.72387	6.69371	9.57383	2.39893	5.0804	12.2592	1.76142	6.46771	7.6025	10.1765	5.36438	7.62125	6.30196	10.589	7.64401	6.40634	6.8985	4.08919	7.14747
Rotenone/AntimycinA	53.4808	0.96137	2.02481	2.02881	0.017571	0.400121	1.00258	1.42253	0.193762	1.25219	1.83296	1.38706	2.0569	2.7244	0.017571	0.400121	1.00258	1.42253	0.05854	0.206277	1.62664	6.33998	-1.36152	1.62436	8.13388	0.067027	0.622395	0.951802	2.09161	1.14796	0.723101	0.893187	2.02468	1.70525	1.62057	2.25866	-1.57724	2.90848
	61.9756	0.999473	1.8146	2.33506	0.015588	0.389848	0.996403	1.55392	0.429665	1.26429	2.35785	1.61463	2.08147	3.07669	0.015588	0.389848	0.996403	1.55392	0.208947	-0.00905	1.4147	5.98827	-1.57362	1.20001	7.50409	-0.157422	0.978126	1.22945	2.30586	1.39494	1.0621	1.00899	2.24751	1.83619	1.76768	2.49887	-1.2042	2.89648
	Bioenergetic parameters
		Basal respiration		Maximal respiration		ATP generation		data are expressed as OCR (fold-change to CTR)
	Independent replicate	CTR	NKH	CTR	NKH	CTR	NKH
	1	1.48971	0.122461	1.08072	0.088389	1.65034	0.062026
	2	1.50736	0.245241	0.897842	0.46195	1.72262	0.039575
	3	0.481214	0.41769	0.890951	0.254271	0.251547	0.546243
	4	0.521723	0.533076	1.13048	0.313185	0.375496	0.19195
	5	1.49864	0.293918	1.1071	0.235181	1.6888	0.618562
	6		0.687208		0.345007		0.524911

## Sheet: 6f
Figure 8f
Detection	Method	Model
Viability	MTT	Cells: Detroit 551 (CTR) and NKH fibroblasts
	data are expressed as Viability (fold-change to CTR)
Fibroblasts
	Vehicle		HCQ
Independent replicate	CTR	NKH	CTR	NKH
1	1.4692	0.524628	0.990639	0.564909
2	1.47415	0.580241	0.98965	0.645225
3	0.617348	0.499153	0.805462	0.701074
4	0.619467	0.451451	0.809842	0.751488
5	0.993125	0.425786	0.867819	0.626578
6	0.826709	0.645319	0.89353	0.763892

## Sheet: 6g
Figure 8g
Detection	Method	Model
Proliferation	BrDU	Cells: Detroit 551 (CTR) and NKH fibroblasts
	data are expressed as Cell proliferation (fold-change to CTR)
Fibroblasts
	Vehicle		HCQ
Independent replicate	CTR	NKH	CTR	NKH
1	0.803134	0.410644	1.05472	0.62201
2	0.911092	0.755934	0.632344	0.684829
3	0.792656	0.459912	0.724958	0.692918
4	0.692833	0.502654	0.748673	0.945102
5	1.62047	0.958752	0.704414	0.944461
6	1.17982	0.559322	0.821196	0.845838

## Sheet: 6h
Figure 8h
	Detection	Method	Model
	Bioenergetics	Seahorse	Cells: Detroit 551 (CTR) and NKH fibroblasts
		Mitostress assay
		data are expressed as OCR (fold-change to CTR)
Basal respiration
	Vehicle		HCQ
Independent replicate	CTR	NKH	CTR	NKH
1	0.67341	0.0844412	0.309694	0.179922
2	0.532568	0.104853	0.890679	0.126722
3	1.18358	0.099506	1.56673	0.306365
4	1.34126	0.057606	1.34664	0.310703
5	1.26918	0.172203		0.285658
6		0.281251		0.621458
7		0.259179
Maximal respiration
	Vehicle		HCQ
Independent replicate	CTR	NKH	CTR	NKH
1	0.873497	0.544743	0.324961	0.7919
2	0.647422	0.631594	1.1907	0.698365
3	1.00958	0.681791	1.66294	0.525598
4	1.23972	0.712255	2.01614	0.621729
5	1.22978	0.418952	1.2986	0.865721
6		0.379984		0.919126
7		0.494787
8		0.657322
9		0.675116
ATP generation
	Vehicle		HCQ
Independent replicate	CTR	NKH	CTR	NKH
1	0.635658	0.0235545	0.274002	0.242234
2	0.621942	0.0487458	0.810994	0.607297
3	1.23489	0	1.28581	0.0530504
4	1.39469	0	1.28059	0.0491537
5	1.11282	0.051228	0.9128	0.2379
6		0.0929824
7		0
8		0.0979178
9		0

## Sheet: 6i
Figure 8i
Detection	Method	Model
Viability	MTT	Cells: NKH fibroblasts
	data are expressed as Viability (fold-change to CTR)
NKH Fibroblasts
Independent replicate	Vehicle	Glycine 10mM
1	0.5674	0.1219
2	0.5375	0.1194
3	0.4223	0.2952
4	0.3677	0.3404
5	0.5864	0.3971
6	0.6453	0.4571

## Sheet: 6j
Figure 8j
Detection	Method	Model
Proliferation	BrdU	Cells: NKH fibroblasts
	data are expressed as Viability (fold-change to CTR)
NKH Fibroblasts
Independent replicate	Vehicle	Glycine 10mM
1	0.410644	0.0650333
2	0.755934	0.0632667
3	0.459912	0.208933
4	0.502654	0.240967
5	0.958752	0.3519
6	0.559322	0.394333
