# Supplementary material for: Regulation of mammalian cellular metabolism by endogenous cyanide production
Source: Nat Metab. 2025 Mar 3;7(3):531–55. doi: 10.1038/s42255-025-01225-w (PMC11946912; doi:10.1038/s42255-025-01225-w)
Supplement: Supplementary file 21 — Statistical source data. [file 42255_2025_1225_MOESM21_ESM.xlsx]

## Sheet: EF1b
Figure EF1b
Detection	Method	Model
Standard curve Cyanide	Electrochemical Method	KCN in DMEM medium
	data are expressed as mV
KCN in DMEM medium
	mV
[KCN] µM	Replicate1	Replicate2	Replicate3	Replicate4	Replicate5	Replicate6	Replicate7	Replicate8	Replicate9	Replicate10	Replicate11
0	-34	-39	-38	-37	-36	-34	-36	-32
0.25	-37	-40	-39	-37	-37
0.5	-42	-42	-40	-39	-39	-35	-36	-36	-32
1	-41	-43	-42	-42	-41	-36	-37	-37		-38
2.5	-42	-45	-43	-44	-42
5	-43	-46	-45	-45	-44
7.5	-45	-48	-47	-47	-45	-48	-51	-40	-46	-51
10	-46	-49	-48	-49	-47
15	-50	-51	-51	-50	-49	-60	-58	-60	-47	-57
20	-53	-55	-52	-61	-58
25	-57	-60	-54	-60	-63
30	-64	-57	-57	-61	-64	-83	-86	-88	-46	-49	-74

## Sheet: EF1c
Figure EF1c
Detection	Method	Model
Ions	Electrochemical Method	increasing [ions] in DMEM medium
	data are expressed as mV
increasing [ions] in DMEM medium
	mV
	Replicate1	Replicate2	Replicate3	Replicate4	Replicate5	Replicate6	Replicate7	Replicate8	Replicate9	Replicate10	Replicate11
[KCN] µM	CN-
0	-34	-39	-38	-37	-36	-34	-36	-32
0.25	-37	-40	-39	-37	-37
0.5	-42	-42	-40	-39	-39	-35	-36	-36	-32
1	-41	-43	-42	-42	-41	-36	-37	-37		-38
2.5	-42	-45	-43	-44	-42
5	-43	-46	-45	-45	-44
7.5	-45	-48	-47	-47	-45	-48	-51	-40	-46	-51
10	-46	-49	-48	-49	-47
15	-50	-51	-51	-50	-49	-60	-58	-60	-47	-57
20	-53	-55	-52	-61	-58
25	-57	-60	-54	-60	-63
30	-64	-57	-57	-61	-64	-83	-86	-88	-46	-49	-74
[NO32-] µM	NO32-
0	-36.8	-36.8	-36.8
0.25	-36.8	-31.8	-31.8
0.5	-33.8	-32.8	-29.8
1	-36.8	-33.8	-27.8
2.5	-29.8	-29.8	-29.8
5	-25.8	-26.8	-31.8
7.5	-31.8	-40.8	-33.8
10	-42.8	-41.8	-37.8
15	-36.8	-41.8	-36.8
20	-41.8	-38.8	-39.8
25	-39.8	-40.8	-37.8
30	-44.8	-40.8	-40.8
[NO] µM	NO
0	-35.3333	-35.3333	-35.3333
0.25	-35.3333	-32.3333	-37.3333
0.5	-39.3333	-35.3333	-34.3333
1	-37.3333	-33.3333	-34.3333
2.5	-34.3333	-34.3333	-34.3333
5	-39.3333	-34.3333	-33.3333
7.5	-35.3333	-35.3333	-35.3333
10	-33.3333	-33.3333	-34.3333
15	-34.3333	-33.3333	-35.3333
20	-34.3333	-33.3333	-37.3333
25	-33.3333	-33.3333	-37.3333
30	-34.3333	-37.3333	-36.3333
[NO2-] µM	NO2-
0	-35.3333	-35.3333	-35.3333
0.25	-35.3333	-37.3333	-36.3333
0.5	-32.3333	-39.3333	-37.3333
1	-33.3333	-37.3333	-35.3333
2.5	-29.3333	-34.3333	-34.3333
5	-28.3333	-34.3333	-34.3333
7.5	-29.3333	-36.3333	-35.3333
10	-21.3333	-32.3333	-35.3333
15	-31.3333	-36.3333	-38.3333
20	-34.3333	-36.3333	-30.3333
25	-33.3333	-34.3333	-38.3333
30	-30.3333	-36.3333	-38.3333
[S2-] µM	S-
0	-36.3333	-36.3333	-36.3333
0.25	-38.3333	-36.3333	-39.3333
0.5	-37.3333	-38.3333	-36.3333
1	-38.3333	-37.3333	-38.3333
2.5	-35.3333	-35.3333	-36.3333
5	-33.3333	-37.3333	-32.3333
7.5	-30.3333	-36.3333	-37.3333
10	-31.3333	-34.3333	-37.3333
15	-23.3333	-31.3333	-35.3333
20	-36.3333	-37.3333	-30.3333
25	-27.3333	-32.3333	-37.3333
30	-36.3333	-36.3333	-31.3333
[SO32-] µM	SO32-
0	-34.6667	-34.6667	-34.6667
0.25	-34.6667	-36.6667	-32.6667
0.5	-36.6667	-36.6667	-35.6667
1	-36.6667	-35.6667	-34.6667
2.5	-37.6667	-36.6667	-34.6667
5	-37.6667	-37.6667	-32.6667
7.5	-35.6667	-35.6667	-32.6667
10	-34.6667	-34.6667	-34.6667
15	-31.6667	-34.6667	-33.6667
20	-37.6667	-37.6667	-33.6667
25	-31.6667	-36.6667	-34.6667
30	-42.6667	-35.6667	-37.6667
[SO42-] µM	SO42-
0	-36.3333	-36.3333	-36.3333
0.25	-35.3333	-36.3333	-39.3333
0.5	-37.3333	-36.3333	-37.3333
1	-36.3333	-38.3333	-36.3333
2.5	-38.3333	-38.3333	-37.3333
5	-40.3333	-37.3333	-41.3333
7.5	-39.3333	-39.3333	-38.3333
10	-40.3333	-37.3333	-37.3333
15	-36.3333	-34.3333	-37.3333
20	-35.3333	-35.3333	-33.3333
25	-32.3333	-35.3333	-34.3333
30	-33.3333	-34.3333	-36.3333
[CNS-] µM	CNS-
0	-36	-36	-36
0.25	-38	-42	-34
0.5	-37	-36	-34
1	-41	-35	-35
2.5	-39	-36	-36
5	-35	-37	-36
7.5	-38	-35	-33
10	-35	-37	-36
15	-37	-38	-37
20	-35	-38	-36
25	-38	-37	-33
30	-37	-36	-36
[S2O32-] µM	S2O32-
	-35.3333	-35.3333	-35.3333
	-35.3333	-33.3333	-39.3333
	-33.3333	-34.3333	-36.3333
	-35.3333	-32.3333	-40.3333
	-38.3333	-34.3333	-35.3333
	-38.3333	-32.3333	-37.3333
	-38.3333	-33.3333	-36.3333
	-36.3333	-34.3333	-36.3333
	-35.3333	-32.3333	-33.3333
	-33.3333	-32.3333	-34.3333
	-34.3333	-32.3333	-34.3333
	-27.3333	-34.3333	-35.3333

## Sheet: EF1d
Figure EF1d
Detection	Method	Model
Cyanide	Electrochemical Method	Mouse model: Liver
	data are expressed as Δ nmol CN * mg tissue-1 * h-1 as compared to vehicle
Liver
Δ nmol CN * mg tissue-1 * h-1 as compared to vehicle
amino acid	Replicate1	Replicate2	Replicate3	Replicate4	Replicate5	Replicate6	Replicate7	Replicate8	Replicate9	Replicate10	Replicate11
Alanine (A)	0	0		0	0	0	0
Arginine (R)	0	0	0	0	0
Asparagine (N)	0	0		0	0	0	0
Aspartic acid (D)	0	0		0	0	0	0
Cysteine (C)	0	0		0	0	0	0
Glutamine (Q)	0	0		0	0	0	0
Glutamic acid (E)	0	0		0	0	0	0
Glycine (G)	0.00594873	0	0	0	0.172793	0.0604748	0.00594883	0.115	0.0786498	0.133175	0.11734
Histidine (H)	0	0		0	0	0	0
Isoleucine (I)	0	0		0	0	0	0
Leucine (L)	0	0		0	0	0	0
Lysine (K)	0	0		0	0	0	0
Methionine (M)	0	0.0150363		0	0	0	0
Phenylalanine (F)	0	0		0	0	0	0
Proline (P)	0	0		0	0	0	0
Serine (S)	0	0		0	0	0	0
Threonine (T)	0	0		0	0	0	0
Tryptophane (W)	0	0		0	0	0	0
Tyrosine (Y)	0	0		0	0	0	0
Valine (V)	0	0.0332115	0.0241239	0.0150363	0

## Sheet: EF1e
Figure EF1e
Detection	Method	Model
Cyanide	Electrochemical Method	Constant [KCN] vs increasing [Glycine] in DMEM medium
	data are expressed as nmol CN
Constant [KCN] vs increasing [Glycine] in DMEM medium
	Cyanide (nmol)
[Glycine] mM	Replicate1	Replicate2	Replicate3	Replicate4	Replicate5
0	2.27726	2.38896	2.27726	2.50067	2.38896
0.4	2.27726	2.38896	2.50067	2.27726	2.16555
1	2.27726	2.16555	2.38896	2.50067	2.27726
5	2.27726	2.27726	2.27726	2.50067	2.16555
10	2.16555	2.38896	2.27726	2.27726	2.16555

## Sheet: EF1f
Figure EF1f
Detection	Method	Model
Cyanide	Electrochemical Method	Constant [KCN] vs increasing [CN-scavenger] in DMEM medium
	data are expressed as nmol CN
Constant [KCN] vs increasing [CN-scavenger] in DMEM medium
	nmol CN
[THC] µM	Replicate1	Replicate2	Replicate3	Replicate4	Replicate5	Replicate6
0	2.75934	2.75934	2.85824	2.75934	1.66044	2.75934
0.1	2.85824	2.75934	2.75934	1.66044	2.75934	2.75934
0.3	1.66044	2.85824	2.75934	2.75934	1.66044	2.75934
1	0.561538	1.66044	1.66044	1.66044	1.66044	1.66044
3	0	0.561538	0.561538	0.561538	1.66044	1.66044
10	0	0	0	0.561538	1.66044	0.561538
30	0	0	0	0	0	0
100	0	0	0	0	0	0
[CoE] µM	Replicate1	Replicate2	Replicate3
0	2.42487	2.84224	2.84224
0.1	2.21619	2.84224	2.63356
0.3	2.21619	2.00751	3.05092
1	2.84224	2.21619	1.59015
3	1.59015	1.59015	1.17279
10	1.38147	1.59015	0.964107
30	0.964107	0.546745	0
100	0.129382	0.129382	0

## Sheet: EF1g
Figure EF1g
Detection	Method	Model
Cyanide	Electrochemical Method	Constant [KCN] vs selected [effector] in DMEM medium
	data are expressed as nmol CN
Constant [KCN] vs selected [effector] in DMEM medium
	nmol CN
Independent replicate	Vehicle	SHMT inhibitor 100 µM	Bafilomycin 1 µM	Hydroxychoroquine 100 µM	Gly-Gly 150 mM	Phloroglucynol 10 µM	AZD-5904 10 µM
1	2.27726	2.16555	2.38896	2.165	2.389	1.50074	2.389
2	2.38896	2.38896	2.50067	2.277	2.389	2.34874	2.277
3	2.27726	2.27726	2.50067	2.165	2.277	2.34874	2.165
4	2.50067	2.38896	2.38896	2.501	2.165	2.42255	2.389
5	2.38896	2.27726	2.27726	2.277	2.165	2.22698	2.165

## Sheet: EF1i
Figure EF1i
Detection	Method	Model
Standard curve Cyanide	LC-MS/MS	KCN
	data are expressed as RFU
KCN
	Fluorescence signal (RFU)
[KCN] µM	Replicate1	Replicate2	Replicate3
0	0	0	0
10	13.35	6.96	2.27
20	21.45	15.06	8.66
50	50.86	35.51	21.02
100	112.21	96.45	81.11
200	238.35	202.98	169.32

## Sheet: EF1k
Figure EF1k
Detection	Method	Model
Spectral changes MCC	Spectrophotometric	KCN
	Probe: monocyano-cobinamide (MCC)
	data are expressed as Abs
KCN
Wavelength (nm)	0 µM	30 µM	60 µM
250	2.0361	1.9854	1.8296
260	1.5903	1.4413	1.2949
270	1.4419	1.2789	1.2025
280	1.2096	1.156	1.0979
290	1.0017	0.9773	0.9366
300	0.9838	0.9613	0.9837
310	1.0693	1.0241	1.0651
320	1.2015	1.0906	1.0036
330	1.3402	1.1752	1.0082
340	1.547	1.4091	1.2332
350	1.663	1.6827	1.5887
360	1.3291	1.5486	1.777
370	0.7717	1.0121	1.5507
380	0.5196	0.6122	0.8827
390	0.5002	0.5227	0.6129
400	0.5101	0.4977	0.4658
410	0.5036	0.471	0.4096
420	0.4575	0.4129	0.3703
430	0.4633	0.4293	0.3675
440	0.5101	0.4822	0.4003
450	0.5877	0.5588	0.4618
460	0.667	0.6337	0.5306
470	0.723	0.6851	0.5886
480	0.7896	0.7342	0.6463
490	0.8374	0.7703	0.686
500	0.8598	0.7938	0.7315
510	0.8368	0.7727	0.7253
520	0.8277	0.7747	0.7401
530	0.7704	0.7731	0.7821
540	0.6184	0.6859	0.7551
550	0.3849	0.4887	0.6057
560	0.2485	0.3547	0.5123
570	0.1526	0.254	0.5015
580	0.115	0.2114	0.5077
590	0.0907	0.1665	0.4195
600	0.0807	0.1216	0.2678
610	0.0734	0.0935	0.17
620	0.0672	0.0732	0.102
630	0.0636	0.0652	0.0783
640	0.0586	0.0581	0.063
650	0.0587	0.0574	0.0592
660	0.0567	0.0556	0.0556
670	0.0551	0.0543	0.0539
680	0.054	0.0535	0.0529
690	0.0529	0.0526	0.052
700	0.0526	0.0523	0.0518
710	0.0528	0.0527	0.0525
720	0.0537	0.0536	0.0535
730	0.0569	0.0571	0.0569
740	0.0587	0.0594	0.059
750	0.0581	0.0588	0.0586

## Sheet: EF1m
Figure EF1m
Detection	Method	Model
Standard curve cyanide	Spectrophotometric	KCN
	Probe: monocyano-cobinamide (MCC)
	data are expressed as Δ Abs 366 nm
KCN
	Δ Abs 366 nm
[KCN] µM	Replicate1	Replicate2
0	-0.0017	0.0017
5	0.0034	0.0078
10	0.008	0.0127
20	0.0229	0.0252
40	0.0529	0.0551
60	0.0838	0.0942
