# Supplementary material for: Regulation of mammalian cellular metabolism by endogenous cyanide production
Source: Nat Metab. 2025 Mar 3;7(3):531–55. doi: 10.1038/s42255-025-01225-w (PMC11946912; doi:10.1038/s42255-025-01225-w)
Supplement: Supplementary file 22 — Statistical source data. [file 42255_2025_1225_MOESM22_ESM.xlsx]

## Sheet: EF2a
Figure EF2a
Detection	Method	Model
Cyanide	Electrochemical Method	Cells: HepG2
	data are expressed as nmol CN * mg protein-1 * h-1
HepG2
	nmol CN * mg protein-1 * h-1
Independent replicate	CTR (Glycine 0.4 mM)	Gly (Glycine 10 mM)	Glycine 10 mM + THC 1uM	Glycine 10 mM+ THC 10 uM	Glycine 10 mM+ THC 30 uM
1	0.093708	0.489064	0.155095	0.149392	0.114293
2	0.12969	0.149163	0.142059	0.130811	0.0919484
3	0.075296	0.163715	0.118977	0.106054	0.093417
4	0.076308	0.321729	0.113122	0.124164	0.0976202
5	0.089409	0.549063	0.140168	0.11679	0.119491
6	0.052044	0.444272
7	0.104884	0.2269
8	0.085731	0.248945
9	0.049861	0.284382

## Sheet: EF2b
Figure EF2b
Detection	Method	Model
Cyanide	Electrochemical Method	Cells: HepG2
	data are expressed as nmol CN * mg protein-1 * h-1
HepG2
	nmol CN * mg protein-1 * h-1
Independent replicate	CTR (Glycine 0.4 mM)	Gly (Glycine 10 mM)	Glycine 10 mM + CoE 1uM	Glycine 10 mM+ CoE 10 uM	Glycine 10 mM+ CoE 30 uM
1	0.093708	0.489064	0.12302	0.114879	0.108062
2	0.12969	0.149163	0.0857493	0.0829012	0.0640321
3	0.075296	0.163715	0.194126	0.115332	0.185791
4	0.076308	0.321729	0.141354	0.158433	0.143083
5	0.089409	0.549063	0.108732	0.112498	0.0988315
6	0.052044	0.444272
7	0.104884	0.2269
8	0.085731	0.248945
9	0.049861	0.284382

## Sheet: EF2c
Figure EF2c
Detection	Method	Model
Cyanide	Electrochemical Method	Cells: HepG2
	data are expressed as nmol CN * mg protein-1 * h-1
HepG2
	nmol CN * mg protein-1 * h-1
Independent replicate	CTR (gly 0.4 mM)	Gly (gly 10 mM)	Gly + ICE 10uM	Gly + ICE 30 uM	Gly + ICE 100 uM
1	0.093708	0.489064	0.2843	0.0878	0.115168
2	0.12969	0.149163	0.1058	0.117	0.0905
3	0.075296	0.163715	0.135419	0.106851	0.127915
4	0.076308	0.321729	0.077425	0.06053	0.0522
5	0.089409	0.549063	0.284612	0.183673	0.066867
6	0.052044	0.444272
7	0.104884	0.2269
8	0.085731	0.248945
9	0.049861	0.284382

## Sheet: EF2d
Figure EF2d
Detection	Method	Model
Cyanide	Electrochemical Method	Cells: HepG2
	data are expressed as nmol CN * mg protein-1 * h-1
HepG2
	nmol CN * mg protein-1 * h-1
Independent replicate	CTR (gly 0.4 mM)	Gly (gly 10 mM)	Gly + LH 10 uM	Gly + LH 30 uM	Gly + LH 100 uM
1	0.093708	0.489064	0.0985	0.08597	0
2	0.12969	0.149163	0.1305	0.09685	0.15
3	0.075296	0.163715	0.094517	0.094134	0
4	0.076308	0.321729	0.180618	0.149821	0
5	0.089409	0.549063	0.116498	0.0453	0
6	0.052044	0.444272
7	0.104884	0.2269
8	0.085731	0.248945
9	0.049861	0.284382

## Sheet: EF2e
Figure EF2e
Detection	Method	Model
Cyanide	Electrochemical Method	Cells: HepG2
	data are expressed as nmol CN * mg protein-1 * h-1
HepG2
	nmol CN * mg protein-1 * h-1
Independent replicate	CTR (gly 0.4 mM)	Gly (gly 10 mM)	Glycine 10 mM + Strichnine 10 pM
1	0.093708	0.489064	0.386178
2	0.12969	0.149163	0.275012
3	0.075296	0.163715	0.399199
4	0.076308	0.321729	0.0878273
5	0.089409	0.549063	0.407999
6	0.052044	0.444272	0.552493
7	0.104884	0.2269
8	0.085731	0.248945
9	0.049861	0.284382
