# Supplementary material for: Regulation of mammalian cellular metabolism by endogenous cyanide production
Source: Nat Metab. 2025 Mar 3;7(3):531–55. doi: 10.1038/s42255-025-01225-w (PMC11946912; doi:10.1038/s42255-025-01225-w)
Supplement: Supplementary file 23 — Statistical source data. [file 42255_2025_1225_MOESM23_ESM.xlsx]

## Sheet: EF3b
Figure EF3b
Detection	Method	Model
Cyanide	Confocal Microscopy	Cells: HepG2
Calcein	Probes: CP, Calcein AM Dye, CellMask Dye, MitoTracker (MTRdR)
Plasma membraine
Mitochondria
HepG2 - CN Probe - Calcein		HepG2 - CN Probe - CellMask		HepG2 - CN Probe - MTRdR
Calcein_HepG2_BF		CellMask_HepG2_BF		MTRdR_HepG2_BF
Calcein_HepG2_Calcein		CellMask_HepG2_CellMask		MTRdR_HepG2_MitoTracker
Calcein_HepG2_CP		CellMask_HepG2_CP		MTRdR_HepG2_CP
Calcein_HepG2_Merge		CellMask_HepG2_Merge		MTRdR_HepG2_Merge

## Sheet: EF3c
Figure EF3c
Detection	Method	Model
Nuclei	Confocal Microscopy	Cells: HepG2
ER	Probes: DAPI, ER Tracker Green, anti-MPO ab, MitoTracker Deep Red
MPO
Mitochondria
HepG2 - ER MPO		HepG2 - CN Probe - Mito MPO
ER-MPO_HepG2_Nuclei		Mito-MPO_HepG2_Nuclei
ER-MPO_HepG2_ER		Mito-MPO_HepG2_Mitochondria
ER-MPO_HepG2_MPO		Mito-MPO_HepG2_MPO
ER-MPO_HepG2_Merge		Mito-MPO_HepG2_Merge

## Sheet: EF3d
Figure EF3d
Detection	Method	Model
HOCl	Confocal Microscopy	Cells: HepG2
Lysosome	Probes: CP, LysoTracker Green
HepG2
HepG2_HOCl
HepG2_LysoTracker
HepG2_Merge
