# Supplementary material for: Regulation of mammalian cellular metabolism by endogenous cyanide production
Source: Nat Metab. 2025 Mar 3;7(3):531–55. doi: 10.1038/s42255-025-01225-w (PMC11946912; doi:10.1038/s42255-025-01225-w)
Supplement: Supplementary file 24 — Unmodified confocal images for Extended Data Fig. 3b,c,d. [file 42255_2025_1225_MOESM24_ESM.zip]

Archive with 39 entries (29 files):
- Zuhra_Microscopy_Images_Extended_Fig3/
- Zuhra_Microscopy_Images_Extended_Fig3/Zuhra_Microscopy_Images_Extended_Fig3b/
- Zuhra_Microscopy_Images_Extended_Fig3/Zuhra_Microscopy_Images_Extended_Fig3b/CN probe - Calcein/
- Zuhra_Microscopy_Images_Extended_Fig3/Zuhra_Microscopy_Images_Extended_Fig3b/CN probe - Calcein/Calcein_HepG2_BF.tif
- Zuhra_Microscopy_Images_Extended_Fig3/Zuhra_Microscopy_Images_Extended_Fig3b/CN probe - Calcein/Calcein_HepG2_CP.tif
- Zuhra_Microscopy_Images_Extended_Fig3/Zuhra_Microscopy_Images_Extended_Fig3b/CN probe - Calcein/Calcein_HepG2_Merge.tif
- Zuhra_Microscopy_Images_Extended_Fig3/Zuhra_Microscopy_Images_Extended_Fig3b/CN probe - Calcein/FigS3b_Calcein_HepG2_Calcein.tif
- Zuhra_Microscopy_Images_Extended_Fig3/Zuhra_Microscopy_Images_Extended_Fig3b/CN probe - Calcein/Thumbs.db
- Zuhra_Microscopy_Images_Extended_Fig3/Zuhra_Microscopy_Images_Extended_Fig3b/CN probe - Cell mask/
- Zuhra_Microscopy_Images_Extended_Fig3/Zuhra_Microscopy_Images_Extended_Fig3b/CN probe - Cell mask/CellMask_HepG2_BF.tif
- Zuhra_Microscopy_Images_Extended_Fig3/Zuhra_Microscopy_Images_Extended_Fig3b/CN probe - Cell mask/CellMask_HepG2_CP.tif
- Zuhra_Microscopy_Images_Extended_Fig3/Zuhra_Microscopy_Images_Extended_Fig3b/CN probe - Cell mask/FigS3b_CellMask_HepG2_CellMask.tif
- Zuhra_Microscopy_Images_Extended_Fig3/Zuhra_Microscopy_Images_Extended_Fig3b/CN probe - Cell mask/FigS3b_CellMask_HepG2_Merge.tif
- Zuhra_Microscopy_Images_Extended_Fig3/Zuhra_Microscopy_Images_Extended_Fig3b/CN probe - Cell mask/Thumbs.db
- Zuhra_Microscopy_Images_Extended_Fig3/Zuhra_Microscopy_Images_Extended_Fig3b/CN probe - MTRdR/
- Zuhra_Microscopy_Images_Extended_Fig3/Zuhra_Microscopy_Images_Extended_Fig3b/CN probe - MTRdR/FigS3b_MTRdR_HepG2_MitoTracker.tif
- Zuhra_Microscopy_Images_Extended_Fig3/Zuhra_Microscopy_Images_Extended_Fig3b/CN probe - MTRdR/MTRdR_HepG2_BF.tif
- Zuhra_Microscopy_Images_Extended_Fig3/Zuhra_Microscopy_Images_Extended_Fig3b/CN probe - MTRdR/MTRdR_HepG2_CP.tif
- Zuhra_Microscopy_Images_Extended_Fig3/Zuhra_Microscopy_Images_Extended_Fig3b/CN probe - MTRdR/MTRdR_HepG2_Merge.tif
- Zuhra_Microscopy_Images_Extended_Fig3/Zuhra_Microscopy_Images_Extended_Fig3b/CN probe - MTRdR/Thumbs.db
- Zuhra_Microscopy_Images_Extended_Fig3/Zuhra_Microscopy_Images_Extended_Fig3c/
- Zuhra_Microscopy_Images_Extended_Fig3/Zuhra_Microscopy_Images_Extended_Fig3c/ER-MPO/
- Zuhra_Microscopy_Images_Extended_Fig3/Zuhra_Microscopy_Images_Extended_Fig3c/ER-MPO/ER-MPO_HepG2_ER.tif
- Zuhra_Microscopy_Images_Extended_Fig3/Zuhra_Microscopy_Images_Extended_Fig3c/ER-MPO/ER-MPO_HepG2_Merge.tif
- Zuhra_Microscopy_Images_Extended_Fig3/Zuhra_Microscopy_Images_Extended_Fig3c/ER-MPO/ER-MPO_HepG2_MPO.tif
- Zuhra_Microscopy_Images_Extended_Fig3/Zuhra_Microscopy_Images_Extended_Fig3c/ER-MPO/ER-MPO_HepG2_Nuclei.tif
- Zuhra_Microscopy_Images_Extended_Fig3/Zuhra_Microscopy_Images_Extended_Fig3c/ER-MPO/Thumbs.db
- Zuhra_Microscopy_Images_Extended_Fig3/Zuhra_Microscopy_Images_Extended_Fig3c/Mito-MPO/
- Zuhra_Microscopy_Images_Extended_Fig3/Zuhra_Microscopy_Images_Extended_Fig3c/Mito-MPO/Mito-MPO_HepG2_Merge.tif
- Zuhra_Microscopy_Images_Extended_Fig3/Zuhra_Microscopy_Images_Extended_Fig3c/Mito-MPO/Mito-MPO_HepG2_Mitochondria.tif
- Zuhra_Microscopy_Images_Extended_Fig3/Zuhra_Microscopy_Images_Extended_Fig3c/Mito-MPO/Mito-MPO_HepG2_MPO.tif
- Zuhra_Microscopy_Images_Extended_Fig3/Zuhra_Microscopy_Images_Extended_Fig3c/Mito-MPO/Mito-MPO_HepG2_Nuclei.tif
- Zuhra_Microscopy_Images_Extended_Fig3/Zuhra_Microscopy_Images_Extended_Fig3c/Mito-MPO/Thumbs.db
- Zuhra_Microscopy_Images_Extended_Fig3/Zuhra_Microscopy_Images_Extended_Fig3d/
- Zuhra_Microscopy_Images_Extended_Fig3/Zuhra_Microscopy_Images_Extended_Fig3d/HOCl - LysoTracker/
- Zuhra_Microscopy_Images_Extended_Fig3/Zuhra_Microscopy_Images_Extended_Fig3d/HOCl - LysoTracker/HepG2_HOCl.tif
- Zuhra_Microscopy_Images_Extended_Fig3/Zuhra_Microscopy_Images_Extended_Fig3d/HOCl - LysoTracker/HepG2_LysoTracker.tif
- Zuhra_Microscopy_Images_Extended_Fig3/Zuhra_Microscopy_Images_Extended_Fig3d/HOCl - LysoTracker/HepG2_Merge.tif
- Zuhra_Microscopy_Images_Extended_Fig3/Zuhra_Microscopy_Images_Extended_Fig3d/HOCl - LysoTracker/Thumbs.db
