# Supplementary material for: Regulation of mammalian cellular metabolism by endogenous cyanide production
Source: Nat Metab. 2025 Mar 3;7(3):531–55. doi: 10.1038/s42255-025-01225-w (PMC11946912; doi:10.1038/s42255-025-01225-w)
Supplement: Supplementary file 25 — Statistical source data. [file 42255_2025_1225_MOESM25_ESM.xlsx]

## Sheet: EF4a
Figure EF4a
Detection	Method	Model
Protein	Western Blot	Cells: HepG2
HepG2 - File names				Order of loading
LAMP1				1	Cytosol
GAPDH				2	Lysosome
actin

## Sheet: EF4b
Figure EF4b
Detection	Method	Model
Protein	Western Blot	Mouse: Liver
Mouse Liver - File names				Order of loading
LAMP1				1	Lysosome
GAPDH				2	Extra-Lysosome
actin				3	Cytosol

## Sheet: EF4c
Figure EF4c
Detection	Method	Model
Cyanide	LC-MS/MS	Cells: HepG2
	data are expressed as pmol CN * mg protein-1 * h-1
HepG2
	pmol CN * mg protein-1 * h-1
	Lysosome		Cytosol
Independent replicate	Vehicle	Glycine	Vehicle	Glycine
1	0.069	0.082	0.08	0.074
2	0.054	0.121	0.032	0.055
3	0.06	0.093	0.036	0.07
4	0.086	0.121	0.018	0.083
5				0.046

## Sheet: EF4d
Figure EF4d
Detection	Method	Model
Cyanide	Electrochemical Method	Cells: HepG2
	data are expressed as nmol CN * mg protein-1 * h-1
HepG2
	nmol CN * mg protein-1 * h-1
Independent replicate	CTR (Glycine 0.4 mM)	Gly (Glycine 10 mM)	Glycine 10 mM + BAF 10nM	Glycine 10 mM + BAF 100nM	Glycine 10 mM + BAF 1μM
1	0.093708	0.489064	0.147933	0.110052	0.109515
2	0.12969	0.149163	0.122764	0.084588	0.061845
3	0.075296	0.163715	0.151626	0.107865	0.090396
4	0.076308	0.321729	0.122554	0.137251	0.081605
5	0.089409	0.549063	0.12655	0.165603	0.097742
6	0.052044	0.444272
7	0.104884	0.2269
8	0.085731	0.248945
9	0.049861	0.284382

## Sheet: EF4e
Figure EF4e
Detection	Method	Model
Cyanide	Electrochemical Method	Cells: HepG2
	data are expressed as nmol CN * mg protein-1 * h-1
HepG2
	nmol CN * mg protein-1 * h-1
Independent replicate	CTR	HCQ 1µM	HCQ 3µM	HCQ 10µM	HCQ 30µM	HCQ 100µM
1	0.063795	0.113737	0.113524	0.021076	0	0
2	0.037501	0.037354	0.015609	0.039779	0.034732	0
3	0.139452	0.058069	0.031721	0.065823	0	0
4	0.129223	0.040622	0.02693	0.050698	0.04862	0.146935
5	0.161359	0.072043	0.036135	0	0.050875	0.048037
6	0.003386					0.003056
7	0.059242					0
8	0.101338					0
9	0.125096					0
10	0.065518					0
11	0.120872					0

## Sheet: EF4f
Figure EF4f
Detection	Method	Model
Cyanide	Electrochemical Method	Cells: HepG2
	data are expressed as nmol CN * mg protein-1 * h-1
HepG2
	nmol CN * mg protein-1 * h-1
Independent replicate	CTR (Glycine 0.4 mM)	Gly (Glycine 10 mM)	Glycine 10 mM+ Phl 1µM	Glycine 10 mM + Phl 10 µM	Glycine 10 mM+ Phl 30 µM
1	0.093708	0.489064	0.167683	0.178226	0.147261
2	0.12969	0.149163	0.102588	0.0868758	0.0843675
3	0.075296	0.163715	0.117951	0.100785	0.104349
4	0.076308	0.321729	0.104948	0.116639	0.0895717
5	0.089409	0.549063	0.121697	0.120021	0.134557
6	0.052044	0.444272
7	0.104884	0.2269
8	0.085731	0.248945
9	0.049861	0.284382

## Sheet: EF4g
Figure EF4g
Detection	Method	Model
Protein	Western Blot	Cells: HepG2
	data are expressed as relative expression
HepG2
	relative expression
Independent replicate	Catalase		PRDX3		PRDX6		GSTA1		GSTA2		MGST1
1	1	5.62154	1	2.00426	1	0.195475	1	0.0618113	1	0.113331	1	25.753
2	1	5.36807	1	1.30367	1	0.119506	1	0.0469845	1	0.0979867	1	40.952
3	1	5.76346	1	1.52909	1	0.096842	1	0.0547556	1	0.0538407	1	30.6796
4	1	6.41997	1	1.4922	1	0.0773879	1	0.0447674	1	0.0256512	1	36.5473
5	1	4.05843	1	4.05843	1	0.0427338	1	0.0466433	1	0.0612748	1	50.8087
	HepG2 - Peroxidases - File names				Order of loading
	CAT_Experiment1-2-3_CAT				1	Cytosol
	CAT_Experiment1-2-3_CAT_marker				2	Lysosome
	CAT_Experiment4-5-6_CAT
	CAT_Experiment4-5-6_CAT_marker
	CAT_Experiment1-2-3_actin
	CAT_Experiment1-2-3_actin_marker
	CAT_Experiment4-5-6_actin
	CAT_Experiment4-5-6_actin_marker
	GSTA1_Experiment1_GSAT1
	GSTA1_Experiment1_GSAT1_marker
	GSTA1_Experiment2-3-4_GSAT1
	GSTA1_Experiment2-3-4_GSAT1_marker
	GSTA1_Experiment5-6-7_GSAT1
	GSTA1_Experiment5-6-7_GSAT1_marker
	GSTA1_Experiment1_actin
	GSTA1_Experiment1_actin_marker
	GSTA1_Experiment2-3-4_actin
	GSTA1_Experiment2-3-4_actin_marker
	GSTA1_Experiment5-6-7_actin
	GSTA1_Experiment5-6-7_actin_marker
	GSTA2_Experiment1-2-3_GSTA2
	GSTA2_Experiment1-2-3_GSTA2_marker
	GSTA2_Experiment4-5-6_GSTA2
	GSTA2_Experiment4-5-6_GSTA2_marker
	GSTA2_Experiment1-2-3_actin
	GSTA2_Experiment1-2-3_actin_marker
	GSTA2_Experiment4-5-6_actin
	GSTA2_Experiment4-5-6_actin_marker
	MGST1_Experiment1_GSAT1
	MGST1_Experiment1_GSAT1_marker
	MGST1_Experiment2-3-4_GSAT1
	MGST1_Experiment2-3-4_GSAT1_marker
	MGST1_Experiment5-6-7_GSAT1
	MGST1_Experiment5-6-7_GSAT1_marker
	MGST1_Experiment1_actin
	MGST1_Experiment1_actin_marker
	MGST1_Experiment2-3-4_actin
	MGST1_Experiment2-3-4_actin_marker
	MGST1_Experiment5-6-7_actin
	MGST1_Experiment5-6-7_actin_marker
	PRDX1_Experiment1_GSAT1
	PRDX1_Experiment1_GSAT1_marker
	PRDX1_Experiment2-3-4_GSAT1
	PRDX1_Experiment2-3-4_GSAT1_marker
	PRDX1_Experiment1_actin
	PRDX1_Experiment1_actin_marker
	PRDX1_Experiment2-3-4_actin
	PRDX1_Experiment2-3-4_actin_marker
	PRDX6_Experiment1-2-3_PRDX6
	PRDX6_Experiment1-2-3_PRDX6_marker
	PRDX6_Experiment4-5-6_PRDX6
	PRDX6_Experiment4-5-6_PRDX6_marker
	PRDX6_Experiment1-2-3_actin
	PRDX6_Experiment1-2-3_actin_marker
	PRDX6_Experiment4-5-6_actin
	PRDX6_Experiment4-5-6_actin_marker
