# Supplementary material for: Regulation of mammalian cellular metabolism by endogenous cyanide production
Source: Nat Metab. 2025 Mar 3;7(3):531–55. doi: 10.1038/s42255-025-01225-w (PMC11946912; doi:10.1038/s42255-025-01225-w)
Supplement: Supplementary file 26 — Unprocessed western blots for Extended Data Fig. 4a,b. [file 42255_2025_1225_MOESM26_ESM.zip]

Archive with 88 entries (76 files):
- Zuhra_WesternBlot_Extended_Fig4/
- Zuhra_WesternBlot_Extended_Fig4/Zuhra_WesternBlot_Extended_Fig4_a/
- Zuhra_WesternBlot_Extended_Fig4/Zuhra_WesternBlot_Extended_Fig4_a/Actin.tif
- Zuhra_WesternBlot_Extended_Fig4/Zuhra_WesternBlot_Extended_Fig4_a/GAPDH.tif
- Zuhra_WesternBlot_Extended_Fig4/Zuhra_WesternBlot_Extended_Fig4_a/LAMP1.tif
- Zuhra_WesternBlot_Extended_Fig4/Zuhra_WesternBlot_Extended_Fig4_a/Marker/
- Zuhra_WesternBlot_Extended_Fig4/Zuhra_WesternBlot_Extended_Fig4_a/Marker/Actin_marker.tif
- Zuhra_WesternBlot_Extended_Fig4/Zuhra_WesternBlot_Extended_Fig4_a/Marker/GAPDH_marker.tif
- Zuhra_WesternBlot_Extended_Fig4/Zuhra_WesternBlot_Extended_Fig4_a/Marker/LAMP1_marker.tif
- Zuhra_WesternBlot_Extended_Fig4/Zuhra_WesternBlot_Extended_Fig4_a/Thumbs.db
- Zuhra_WesternBlot_Extended_Fig4/Zuhra_WesternBlot_Extended_Fig4_b/
- Zuhra_WesternBlot_Extended_Fig4/Zuhra_WesternBlot_Extended_Fig4_b/Actin.tif
- Zuhra_WesternBlot_Extended_Fig4/Zuhra_WesternBlot_Extended_Fig4_b/GAPDH.tif
- Zuhra_WesternBlot_Extended_Fig4/Zuhra_WesternBlot_Extended_Fig4_b/LAMP1.tif
- Zuhra_WesternBlot_Extended_Fig4/Zuhra_WesternBlot_Extended_Fig4_b/Marker/
- Zuhra_WesternBlot_Extended_Fig4/Zuhra_WesternBlot_Extended_Fig4_b/Marker/Actin_marker.tif
- Zuhra_WesternBlot_Extended_Fig4/Zuhra_WesternBlot_Extended_Fig4_b/Marker/GAPDH_marker.tif
- Zuhra_WesternBlot_Extended_Fig4/Zuhra_WesternBlot_Extended_Fig4_b/Marker/LAMP1_marker.tif
- Zuhra_WesternBlot_Extended_Fig4/Zuhra_WesternBlot_Extended_Fig4_b/Thumbs.db
- Zuhra_WesternBlot_Extended_Fig4/Zuhra_WesternBlot_Extended_Fig4_c/
- Zuhra_WesternBlot_Extended_Fig4/Zuhra_WesternBlot_Extended_Fig4_c/CAT/
- Zuhra_WesternBlot_Extended_Fig4/Zuhra_WesternBlot_Extended_Fig4_c/CAT/FigE4g_CAT_Experiment1-2-3_actin.jpg
- Zuhra_WesternBlot_Extended_Fig4/Zuhra_WesternBlot_Extended_Fig4_c/CAT/FigE4g_CAT_Experiment1-2-3_actin_marker.jpg
- Zuhra_WesternBlot_Extended_Fig4/Zuhra_WesternBlot_Extended_Fig4_c/CAT/FigE4g_CAT_Experiment1-2-3_CAT.jpg
- Zuhra_WesternBlot_Extended_Fig4/Zuhra_WesternBlot_Extended_Fig4_c/CAT/FigE4g_CAT_Experiment1-2-3_CAT_marker.tif
- Zuhra_WesternBlot_Extended_Fig4/Zuhra_WesternBlot_Extended_Fig4_c/CAT/FigE4g_CAT_Experiment4-5-6_actin.jpg
- Zuhra_WesternBlot_Extended_Fig4/Zuhra_WesternBlot_Extended_Fig4_c/CAT/FigE4g_CAT_Experiment4-5-6_actin_marker.jpg
- Zuhra_WesternBlot_Extended_Fig4/Zuhra_WesternBlot_Extended_Fig4_c/CAT/FigE4g_CAT_Experiment4-5-6_CAT.jpg
- Zuhra_WesternBlot_Extended_Fig4/Zuhra_WesternBlot_Extended_Fig4_c/CAT/FigE4g_CAT_Experiment4-5-6_CAT_marker.tif
- Zuhra_WesternBlot_Extended_Fig4/Zuhra_WesternBlot_Extended_Fig4_c/CAT/Thumbs.db
- Zuhra_WesternBlot_Extended_Fig4/Zuhra_WesternBlot_Extended_Fig4_c/GSTA1/
- Zuhra_WesternBlot_Extended_Fig4/Zuhra_WesternBlot_Extended_Fig4_c/GSTA1/FigE4g_GSTA1_Experiment1_actin.jpg
- Zuhra_WesternBlot_Extended_Fig4/Zuhra_WesternBlot_Extended_Fig4_c/GSTA1/FigE4g_GSTA1_Experiment1_actin_marker.jpg
- Zuhra_WesternBlot_Extended_Fig4/Zuhra_WesternBlot_Extended_Fig4_c/GSTA1/FigE4g_GSTA1_Experiment1_GSTA1.jpg
- Zuhra_WesternBlot_Extended_Fig4/Zuhra_WesternBlot_Extended_Fig4_c/GSTA1/FigE4g_GSTA1_Experiment1_GSTA1_marker.jpg
- Zuhra_WesternBlot_Extended_Fig4/Zuhra_WesternBlot_Extended_Fig4_c/GSTA1/FigE4g_GSTA1_Experiment2-3-4_actin.jpg
- Zuhra_WesternBlot_Extended_Fig4/Zuhra_WesternBlot_Extended_Fig4_c/GSTA1/FigE4g_GSTA1_Experiment2-3-4_actin_marker.jpg
- Zuhra_WesternBlot_Extended_Fig4/Zuhra_WesternBlot_Extended_Fig4_c/GSTA1/FigE4g_GSTA1_Experiment2-3-4_GSTA1.jpg
- Zuhra_WesternBlot_Extended_Fig4/Zuhra_WesternBlot_Extended_Fig4_c/GSTA1/FigE4g_GSTA1_Experiment2-3-4_GSTA1_marker.jpg
- Zuhra_WesternBlot_Extended_Fig4/Zuhra_WesternBlot_Extended_Fig4_c/GSTA1/FigE4g_GSTA1_Experiment5-6-7_actin.jpg
- Zuhra_WesternBlot_Extended_Fig4/Zuhra_WesternBlot_Extended_Fig4_c/GSTA1/FigE4g_GSTA1_Experiment5-6-7_actin_marker.jpg
- Zuhra_WesternBlot_Extended_Fig4/Zuhra_WesternBlot_Extended_Fig4_c/GSTA1/FigE4g_GSTA1_Experiment5-6-7_GSTA1.jpg
- Zuhra_WesternBlot_Extended_Fig4/Zuhra_WesternBlot_Extended_Fig4_c/GSTA1/FigE4g_GSTA1_Experiment5-6-7_GSTA1_marker.jpg
- Zuhra_WesternBlot_Extended_Fig4/Zuhra_WesternBlot_Extended_Fig4_c/GSTA1/Thumbs.db
- Zuhra_WesternBlot_Extended_Fig4/Zuhra_WesternBlot_Extended_Fig4_c/GSTA2/
- Zuhra_WesternBlot_Extended_Fig4/Zuhra_WesternBlot_Extended_Fig4_c/GSTA2/FigE4g_GSTA2_Experiment1-2-3_actin.jpg
- Zuhra_WesternBlot_Extended_Fig4/Zuhra_WesternBlot_Extended_Fig4_c/GSTA2/FigE4g_GSTA2_Experiment1-2-3_actin_marker.jpg
- Zuhra_WesternBlot_Extended_Fig4/Zuhra_WesternBlot_Extended_Fig4_c/GSTA2/FigE4g_GSTA2_Experiment1-2-3_GSTA2.jpg
- Zuhra_WesternBlot_Extended_Fig4/Zuhra_WesternBlot_Extended_Fig4_c/GSTA2/FigE4g_GSTA2_Experiment1-2-3_GSTA2_marker.jpg
- Zuhra_WesternBlot_Extended_Fig4/Zuhra_WesternBlot_Extended_Fig4_c/GSTA2/FigE4g_GSTA2_Experiment4-5-6_actin.jpg
- Zuhra_WesternBlot_Extended_Fig4/Zuhra_WesternBlot_Extended_Fig4_c/GSTA2/FigE4g_GSTA2_Experiment4-5-6_actin_marker.jpg
- Zuhra_WesternBlot_Extended_Fig4/Zuhra_WesternBlot_Extended_Fig4_c/GSTA2/FigE4g_GSTA2_Experiment4-5-6_GSTA2.jpg
- Zuhra_WesternBlot_Extended_Fig4/Zuhra_WesternBlot_Extended_Fig4_c/GSTA2/FigE4g_GSTA2_Experiment4-5-6_GSTA2_marker.jpg
- Zuhra_WesternBlot_Extended_Fig4/Zuhra_WesternBlot_Extended_Fig4_c/GSTA2/Thumbs.db
- Zuhra_WesternBlot_Extended_Fig4/Zuhra_WesternBlot_Extended_Fig4_c/MGST1/
- Zuhra_WesternBlot_Extended_Fig4/Zuhra_WesternBlot_Extended_Fig4_c/MGST1/FigE4g_MGST1_Experiment1_actin.jpg
- Zuhra_WesternBlot_Extended_Fig4/Zuhra_WesternBlot_Extended_Fig4_c/MGST1/FigE4g_MGST1_Experiment1_actin_marker.jpg
- Zuhra_WesternBlot_Extended_Fig4/Zuhra_WesternBlot_Extended_Fig4_c/MGST1/FigE4g_MGST1_Experiment1_MGST1.jpg
- Zuhra_WesternBlot_Extended_Fig4/Zuhra_WesternBlot_Extended_Fig4_c/MGST1/FigE4g_MGST1_Experiment1_MGST1_marker.jpg
- Zuhra_WesternBlot_Extended_Fig4/Zuhra_WesternBlot_Extended_Fig4_c/MGST1/FigE4g_MGST1_Experiment2-3-4_actin.jpg
- Zuhra_WesternBlot_Extended_Fig4/Zuhra_WesternBlot_Extended_Fig4_c/MGST1/FigE4g_MGST1_Experiment2-3-4_actin_marker.jpg
- Zuhra_WesternBlot_Extended_Fig4/Zuhra_WesternBlot_Extended_Fig4_c/MGST1/FigE4g_MGST1_Experiment2-3-4_MGST1.jpg
- Zuhra_WesternBlot_Extended_Fig4/Zuhra_WesternBlot_Extended_Fig4_c/MGST1/FigE4g_MGST1_Experiment2-3-4_MGST1_marker.jpg
- Zuhra_WesternBlot_Extended_Fig4/Zuhra_WesternBlot_Extended_Fig4_c/MGST1/FigE4g_MGST1_Experiment5-6-7_actin.jpg
- Zuhra_WesternBlot_Extended_Fig4/Zuhra_WesternBlot_Extended_Fig4_c/MGST1/FigE4g_MGST1_Experiment5-6-7_actin_marker.jpg
- Zuhra_WesternBlot_Extended_Fig4/Zuhra_WesternBlot_Extended_Fig4_c/MGST1/FigE4g_MGST1_Experiment5-6-7_MGST1.jpg
- Zuhra_WesternBlot_Extended_Fig4/Zuhra_WesternBlot_Extended_Fig4_c/MGST1/FigE4g_MGST1_Experiment5-6-7_MGST1_marker.jpg
- Zuhra_WesternBlot_Extended_Fig4/Zuhra_WesternBlot_Extended_Fig4_c/MGST1/Thumbs.db
- Zuhra_WesternBlot_Extended_Fig4/Zuhra_WesternBlot_Extended_Fig4_c/PRDX3/
- Zuhra_WesternBlot_Extended_Fig4/Zuhra_WesternBlot_Extended_Fig4_c/PRDX3/FigE4g_PRDX3_Experiment1_actin.jpg
- Zuhra_WesternBlot_Extended_Fig4/Zuhra_WesternBlot_Extended_Fig4_c/PRDX3/FigE4g_PRDX3_Experiment1_actin_marker.tif
- Zuhra_WesternBlot_Extended_Fig4/Zuhra_WesternBlot_Extended_Fig4_c/PRDX3/FigE4g_PRDX3_Experiment1_PRDX3.jpg
- Zuhra_WesternBlot_Extended_Fig4/Zuhra_WesternBlot_Extended_Fig4_c/PRDX3/FigE4g_PRDX3_Experiment1_PRDX3_marker.tif
- Zuhra_WesternBlot_Extended_Fig4/Zuhra_WesternBlot_Extended_Fig4_c/PRDX3/FigE4g_PRDX3_Experiment2-3-4_actin.jpg
- Zuhra_WesternBlot_Extended_Fig4/Zuhra_WesternBlot_Extended_Fig4_c/PRDX3/FigE4g_PRDX3_Experiment2-3-4_actin_marker.tif
- Zuhra_WesternBlot_Extended_Fig4/Zuhra_WesternBlot_Extended_Fig4_c/PRDX3/FigE4g_PRDX3_Experiment2-3-4_PRDX3.jpg
- Zuhra_WesternBlot_Extended_Fig4/Zuhra_WesternBlot_Extended_Fig4_c/PRDX3/FigE4g_PRDX3_Experiment2-3-4_PRDX3_marker.tif
- Zuhra_WesternBlot_Extended_Fig4/Zuhra_WesternBlot_Extended_Fig4_c/PRDX3/Thumbs.db
- Zuhra_WesternBlot_Extended_Fig4/Zuhra_WesternBlot_Extended_Fig4_c/PRDX6/
- Zuhra_WesternBlot_Extended_Fig4/Zuhra_WesternBlot_Extended_Fig4_c/PRDX6/FigE4g_PRDX6_Experiment1-2-3_actin.jpg
- Zuhra_WesternBlot_Extended_Fig4/Zuhra_WesternBlot_Extended_Fig4_c/PRDX6/FigE4g_PRDX6_Experiment1-2-3_actin_marker.jpg
- Zuhra_WesternBlot_Extended_Fig4/Zuhra_WesternBlot_Extended_Fig4_c/PRDX6/FigE4g_PRDX6_Experiment1-2-3_PRDX6.jpg
- Zuhra_WesternBlot_Extended_Fig4/Zuhra_WesternBlot_Extended_Fig4_c/PRDX6/FigE4g_PRDX6_Experiment1-2-3_PRDX6_marker.tif
- Zuhra_WesternBlot_Extended_Fig4/Zuhra_WesternBlot_Extended_Fig4_c/PRDX6/FigE4g_PRDX6_Experiment4-5-6_actin.jpg
- Zuhra_WesternBlot_Extended_Fig4/Zuhra_WesternBlot_Extended_Fig4_c/PRDX6/FigE4g_PRDX6_Experiment4-5-6_actin_marker.jpg
- Zuhra_WesternBlot_Extended_Fig4/Zuhra_WesternBlot_Extended_Fig4_c/PRDX6/FigE4g_PRDX6_Experiment4-5-6_PRDX6.jpg
- Zuhra_WesternBlot_Extended_Fig4/Zuhra_WesternBlot_Extended_Fig4_c/PRDX6/FigE4g_PRDX6_Experiment4-5-6_PRDX6_marker.jpg
- Zuhra_WesternBlot_Extended_Fig4/Zuhra_WesternBlot_Extended_Fig4_c/PRDX6/Thumbs.db
