# Supplementary material for: Regulation of mammalian cellular metabolism by endogenous cyanide production
Source: Nat Metab. 2025 Mar 3;7(3):531–55. doi: 10.1038/s42255-025-01225-w (PMC11946912; doi:10.1038/s42255-025-01225-w)
Supplement: Supplementary file 27 — Statistical source data for Extended Data Fig. 5e. The statistical source data for Extended Data Fig.5a,b,c are identical to the source data for Fig. 4a (see above). [file 42255_2025_1225_MOESM27_ESM.xlsx]

## Sheet: EF5a
Figure EF5a
Detection	Method	Model
Cyanidylated peptides		HepG2 cells
	Site ID	Log2 Fold Change
P62263|RS14_HUMAN	2	-1.59104
Q06210|GFPT1_HUMAN	3	-1.52876
Q9HAV4|XPO5_HUMAN	4	-1.33415
Q01813|PFKAP_HUMAN	5	-1.31336
O00151|PDLI1_HUMAN	11	-0.732667
Q07954|LRP1_HUMAN	21	-0.543865
Q8WVB6|CTF18_HUMAN	22	-0.540516
Q92896|GSLG1_HUMAN	26	-0.483419
Q8WU20|FRS2_HUMAN	27	-0.474835
Q99575|POP1_HUMAN	39	-0.346727
A6NCS6|CB072_HUMAN	45	-0.254172
Q6PIJ6|FBX38_HUMAN	53	-0.176331
P11310|ACADM_HUMAN	96	0.354689
Q14980|NUMA1_HUMAN	105	0.46286
P49411|EFTU_HUMAN	110	0.561188
P39687|AN32A_HUMAN	112	0.638459
P08133|ANXA6_HUMAN	118	0.758329
Q562F6|SGO2_HUMAN	120	0.810237
Q9ULV4|COR1C_HUMAN	121	0.840636
P51970|NDUA8_HUMAN	122	0.852868
P63104|1433Z_HUMAN	123	0.862555
P13639|EF2_HUMAN	125	0.871514
P05023|AT1A1_HUMAN	127	1.06114
Q15274|NADC_HUMAN	128	1.08781
P02768|ALBU_HUMAN	129	1.09908
Q29RF7|PDS5A_HUMAN	131	1.1129
P62280|RS11_HUMAN	132	1.16655
Q5T4S7|UBR4_HUMAN	134	1.1993
P30086|PEBP1_HUMAN	136	1.23125
Q5TGY3|AHDC1_HUMAN	137	1.33526
Q99536|VAT1_HUMAN	138	1.33689
P07437|TBB5_HUMAN	139	1.35946
O75600|KBL_HUMAN	140	1.37382
P07900|HS90A_HUMAN	142	1.76435
Q04828|AK1C1_HUMAN	143	1.76609
P62266|RS23_HUMAN	144	1.77291
Q96EY1|DNJA3_HUMAN	145	1.93107
P18084|ITB5_HUMAN	146	2.53739
P21333|FLNA_HUMAN	1	-1.64846
P19447|ERCC3_HUMAN	6	-1.11617
Q12899|TRI26_HUMAN	7	-0.877836
Q8TEQ6|GEMI5_HUMAN	8	-0.79702
Q13308|PTK7_HUMAN	9	-0.765522
P51659|DHB4_HUMAN	10	-0.753542
P08238|HS90B_HUMAN	12	-0.708631
Q96C01|F136A_HUMAN	13	-0.699581
P00390|GSHR_HUMAN	14	-0.694977
P08238|HS90B_HUMAN	15	-0.654161
P11142|HSP7C_HUMAN	16	-0.644187
P52597|HNRPF_HUMAN	17	-0.615048
P07942|LAMB1_HUMAN	18	-0.601439
Q76L83|ASXL2_HUMAN	19	-0.578581
Q8IUW5|RELL1_HUMAN	20	-0.555012
P11142|HSP7C_HUMAN	23	-0.540349
Q99615|DNJC7_HUMAN	24	-0.521008
Q13126|MTAP_HUMAN	25	-0.496331
O75369|FLNB_HUMAN	28	-0.463488
P60709|ACTB_HUMAN	29	-0.450387
P11142|HSP7C_HUMAN	30	-0.439659
Q07954|LRP1_HUMAN	31	-0.418669
P09525|ANXA4_HUMAN	32	-0.417926
Q05655|KPCD_HUMAN	33	-0.41182
O43795|MYO1B_HUMAN	34	-0.401782
Q92896|GSLG1_HUMAN	35	-0.396545
P68366|TBA4A_HUMAN	36	-0.378872
P78371|TCPB_HUMAN	37	-0.360962
P51991|ROA3_HUMAN	38	-0.35263
Q8NBJ7|SUMF2_HUMAN	40	-0.346309
Q9UPN3|MACF1_HUMAN	41	-0.32743
Q9UHD1|CHRD1_HUMAN	42	-0.309884
O75410|TACC1_HUMAN	43	-0.29808
Q8TD30|ALAT2_HUMAN	44	-0.291277
P10809|CH60_HUMAN	46	-0.252472
Q9P209|CEP72_HUMAN	47	-0.251385
Q08J23|NSUN2_HUMAN	48	-0.230357
Q96PU4|UHRF2_HUMAN	49	-0.214499
P10809|CH60_HUMAN	50	-0.211001
Q15435|PP1R7_HUMAN	51	-0.207209
P07737|PROF1_HUMAN	52	-0.204786
Q9Y383|LC7L2_HUMAN	54	-0.166923
Q58FF7|H90B3_HUMAN	55	-0.154432
P10809|CH60_HUMAN	56	-0.148624
P11717|MPRI_HUMAN	57	-0.138214
P26640|SYVC_HUMAN	58	-0.134534
Q8TAT6|NPL4_HUMAN	59	-0.0979741
Q8WVV4|POF1B_HUMAN	60	-0.0938604
Q15070|OXA1L_HUMAN	61	-0.0884066
P05362|ICAM1_HUMAN	62	-0.0871435
Q03252|LMNB2_HUMAN	63	-0.0771494
Q7Z6Z7|HUWE1_HUMAN	64	-0.0658581
Q99832|TCPH_HUMAN	65	-0.00783467
Q08379|GOGA2_HUMAN	66	-0.00613785
Q12906|ILF3_HUMAN	67	-0.00409842
O60763|USO1_HUMAN	68	0.02601
Q96RR1|PEO1_HUMAN	69	0.0346997
P06756|ITAV_HUMAN	70	0.0388746
O15230|LAMA5_HUMAN	71	0.0561662
Q9H9P8|L2HDH_HUMAN	72	0.0668777
P52815|RM12_HUMAN	73	0.0704353
Q14980|NUMA1_HUMAN	74	0.0740337
P18084|ITB5_HUMAN	75	0.0799582
P31930|QCR1_HUMAN	76	0.0907454
P07900|HS90A_HUMAN	77	0.124143
Q00839|HNRPU_HUMAN	78	0.135547
O15230|LAMA5_HUMAN	79	0.13777
P13645|K1C10_HUMAN	80	0.179848
Q96AE4|FUBP1_HUMAN	81	0.187104
P51991|ROA3_HUMAN	82	0.197575
P27348|1433T_HUMAN	83	0.205921
Q13427|PPIG_HUMAN	84	0.208976
Q10570|CPSF1_HUMAN	85	0.219891
Q7Z5J4|RAI1_HUMAN	86	0.230317
Q96T37|RBM15_HUMAN	87	0.233392
Q9NXG2|THUM1_HUMAN	88	0.261451
Q14203|DCTN1_HUMAN	89	0.266744
P38646|GRP75_HUMAN	90	0.276872
P49792|RBP2_HUMAN	91	0.319437
P02788|TRFL_HUMAN	92	0.330749
P49721|PSB2_HUMAN	93	0.336128
P10599|THIO_HUMAN	94	0.344752
A0A1B0GTU1|ZC11B_HUMAN	95	0.345078
P20700|LMNB1_HUMAN	97	0.364825
Q9P2E9|RRBP1_HUMAN	98	0.37006
Q15050|RRS1_HUMAN	99	0.381165
P07737|PROF1_HUMAN	100	0.39824
Q5JTV8|TOIP1_HUMAN	101	0.409528
O60701|UGDH_HUMAN	102	0.417541
P23142|FBLN1_HUMAN	103	0.449521
P13645|K1C10_HUMAN	104	0.451521
P12004|PCNA_HUMAN	106	0.466938
P40938|RFC3_HUMAN	107	0.481041
P14314|GLU2B_HUMAN	108	0.512398
P11142|HSP7C_HUMAN	109	0.549389
O00469|PLOD2_HUMAN	111	0.618411
Q32P28|P3H1_HUMAN	113	0.644687
P07900|HS90A_HUMAN	114	0.655668
P60709|ACTB_HUMAN	115	0.737617
Q13595|TRA2A_HUMAN	116	0.750678
Q9NYY8|FAKD2_HUMAN	117	0.757763
P63261|ACTG_HUMAN	119	0.77348
P08779|K1C16_HUMAN	124	0.868241
P04264|K2C1_HUMAN	126	0.903696
P30050|RL12_HUMAN	130	1.10053
P38646|GRP75_HUMAN	133	1.19023
P07437|TBB5_HUMAN	135	1.2077
P62280|RS11_HUMAN	141	1.66471

## Sheet: EF5b
Figure EF5b
Detection	Method	Model
Cyanidylated peptides		HepG2 cells
	Site ID	Log2 Fold Change
P19447|ERCC3_HUMAN	1	-1.49413
Q96RR1|PEO1_HUMAN	3	-1.16023
P68366|TBA4A_HUMAN	5	-1.044
Q9HAV4|XPO5_HUMAN	6	-0.919056
Q76L83|ASXL2_HUMAN	9	-0.805901
P51659|DHB4_HUMAN	13	-0.667373
Q92896|GSLG1_HUMAN	24	-0.444527
Q6PIJ6|FBX38_HUMAN	77	0.261025
P11310|ACADM_HUMAN	82	0.353894
Q14980|NUMA1_HUMAN	85	0.425847
Q9Y383|LC7L2_HUMAN	95	0.524675
Q9UPN3|MACF1_HUMAN	96	0.548239
P51970|NDUA8_HUMAN	101	0.571372
Q562F6|SGO2_HUMAN	103	0.589199
P27348|1433T_HUMAN	110	0.632775
Q03252|LMNB2_HUMAN	114	0.695882
P49411|EFTU_HUMAN	115	0.710424
P05362|ICAM1_HUMAN	120	0.783958
P52815|RM12_HUMAN	123	0.864763
P23142|FBLN1_HUMAN	124	0.905006
P02768|ALBU_HUMAN	125	0.94595
P07737|PROF1_HUMAN	130	1.0022
P39687|AN32A_HUMAN	132	1.0556
P13639|EF2_HUMAN	137	1.15798
Q15274|NADC_HUMAN	138	1.23694
P62280|RS11_HUMAN	139	1.24302
Q29RF7|PDS5A_HUMAN	140	1.36812
P31930|QCR1_HUMAN	141	1.66638
P60709|ACTB_HUMAN	142	1.81604
P63261|ACTG_HUMAN	143	2.03925
Q13595|TRA2A_HUMAN	145	2.2919
O75410|TACC1_HUMAN	146	2.41613
P49792|RBP2_HUMAN	2	-1.3039
P18084|ITB5_HUMAN	4	-1.08913
P52597|HNRPF_HUMAN	7	-0.907814
Q13308|PTK7_HUMAN	8	-0.830329
Q06210|GFPT1_HUMAN	10	-0.800578
O15230|LAMA5_HUMAN	11	-0.746297
P10599|THIO_HUMAN	12	-0.685887
Q8WVB6|CTF18_HUMAN	14	-0.617403
Q99615|DNJC7_HUMAN	15	-0.589557
P07942|LAMB1_HUMAN	16	-0.586869
P51991|ROA3_HUMAN	17	-0.536559
P62263|RS14_HUMAN	18	-0.517777
Q8TEQ6|GEMI5_HUMAN	19	-0.51384
Q9NXG2|THUM1_HUMAN	20	-0.504416
P13645|K1C10_HUMAN	21	-0.483067
Q07954|LRP1_HUMAN	22	-0.478191
A0A1B0GTU1|ZC11B_HUMAN	23	-0.476909
Q8NBJ7|SUMF2_HUMAN	25	-0.418676
P11142|HSP7C_HUMAN	26	-0.417478
Q8TD30|ALAT2_HUMAN	27	-0.404529
Q01813|PFKAP_HUMAN	28	-0.404055
Q96PU4|UHRF2_HUMAN	29	-0.401926
Q92896|GSLG1_HUMAN	30	-0.345095
P06756|ITAV_HUMAN	31	-0.339181
P11142|HSP7C_HUMAN	32	-0.326
P78371|TCPB_HUMAN	33	-0.283345
Q13126|MTAP_HUMAN	34	-0.274209
P10809|CH60_HUMAN	35	-0.246881
P11142|HSP7C_HUMAN	36	-0.242385
P10809|CH60_HUMAN	37	-0.238083
O43795|MYO1B_HUMAN	38	-0.193596
P21333|FLNA_HUMAN	39	-0.190528
Q14203|DCTN1_HUMAN	40	-0.151485
Q15435|PP1R7_HUMAN	41	-0.1328
Q96T37|RBM15_HUMAN	42	-0.113483
P49721|PSB2_HUMAN	43	-0.111728
Q9ULV4|COR1C_HUMAN	44	-0.0939314
Q9H9P8|L2HDH_HUMAN	45	-0.0832383
Q5T4S7|UBR4_HUMAN	46	-0.0815797
Q99832|TCPH_HUMAN	47	-0.073921
Q58FF7|H90B3_HUMAN	48	-0.0691595
P13645|K1C10_HUMAN	49	-0.0680327
P08238|HS90B_HUMAN	50	-0.0674083
Q99575|POP1_HUMAN	51	-0.0669277
Q5TGY3|AHDC1_HUMAN	52	-0.0651071
O60701|UGDH_HUMAN	53	-0.0325246
P07437|TBB5_HUMAN	54	-0.0305192
Q04828|AK1C1_HUMAN	55	-0.0250204
Q15070|OXA1L_HUMAN	56	-0.0174749
O15230|LAMA5_HUMAN	57	-0.0167944
P07737|PROF1_HUMAN	58	-0.00538373
P09525|ANXA4_HUMAN	59	-0.00260925
P08133|ANXA6_HUMAN	60	0.0238624
Q8WU20|FRS2_HUMAN	61	0.0283024
P10809|CH60_HUMAN	62	0.0340273
Q8IUW5|RELL1_HUMAN	63	0.0391657
Q13427|PPIG_HUMAN	64	0.0566711
P04264|K2C1_HUMAN	65	0.116287
O60763|USO1_HUMAN	66	0.137998
P11717|MPRI_HUMAN	67	0.14097
Q96C01|F136A_HUMAN	68	0.152866
P08779|K1C16_HUMAN	69	0.184659
Q10570|CPSF1_HUMAN	70	0.187025
P07900|HS90A_HUMAN	71	0.196877
Q9UHD1|CHRD1_HUMAN	72	0.209796
P51991|ROA3_HUMAN	73	0.21357
P12004|PCNA_HUMAN	74	0.21614
Q9P209|CEP72_HUMAN	75	0.234612
A6NCS6|CB072_HUMAN	76	0.237
Q8TAT6|NPL4_HUMAN	78	0.305141
Q05655|KPCD_HUMAN	79	0.308278
Q8WVV4|POF1B_HUMAN	80	0.336645
P20700|LMNB1_HUMAN	81	0.348779
Q7Z6Z7|HUWE1_HUMAN	83	0.376179
O00151|PDLI1_HUMAN	84	0.380447
P07900|HS90A_HUMAN	86	0.43014
Q5JTV8|TOIP1_HUMAN	87	0.462321
Q9NYY8|FAKD2_HUMAN	88	0.463163
P02788|TRFL_HUMAN	89	0.465592
Q08J23|NSUN2_HUMAN	90	0.500792
P38646|GRP75_HUMAN	91	0.508386
Q7Z5J4|RAI1_HUMAN	92	0.511205
P62266|RS23_HUMAN	93	0.522529
Q08379|GOGA2_HUMAN	94	0.523336
Q12906|ILF3_HUMAN	97	0.560144
P08238|HS90B_HUMAN	98	0.564826
Q12899|TRI26_HUMAN	99	0.569151
P38646|GRP75_HUMAN	100	0.57029
P40938|RFC3_HUMAN	102	0.587592
Q32P28|P3H1_HUMAN	104	0.596057
Q15050|RRS1_HUMAN	105	0.616993
P30086|PEBP1_HUMAN	106	0.617847
P00390|GSHR_HUMAN	107	0.624671
Q07954|LRP1_HUMAN	108	0.625683
O75369|FLNB_HUMAN	109	0.626141
P26640|SYVC_HUMAN	111	0.644189
O75600|KBL_HUMAN	112	0.653163
P60709|ACTB_HUMAN	113	0.686998
Q96AE4|FUBP1_HUMAN	116	0.722219
P63104|1433Z_HUMAN	117	0.725575
Q9P2E9|RRBP1_HUMAN	118	0.737818
P07437|TBB5_HUMAN	119	0.743728
Q14980|NUMA1_HUMAN	121	0.815946
Q00839|HNRPU_HUMAN	122	0.83803
O00469|PLOD2_HUMAN	126	0.958766
P30050|RL12_HUMAN	127	0.975839
P14314|GLU2B_HUMAN	128	0.986209
P11142|HSP7C_HUMAN	129	0.99617
P05023|AT1A1_HUMAN	131	1.04128
Q99536|VAT1_HUMAN	133	1.06711
P18084|ITB5_HUMAN	134	1.08358
Q96EY1|DNJA3_HUMAN	135	1.0908
P07900|HS90A_HUMAN	136	1.12452
P62280|RS11_HUMAN	144	2.2756

## Sheet: EF5c
Figure EF5c
Detection	Method	Model
Cyanidylated peptides		HepG2 cells
	Site ID	Log2 Fold Change
P19447|ERCC3_HUMAN	2	-1.57458
Q99615|DNJC7_HUMAN	3	-1.23762
P07437|TBB5_HUMAN	4	-1.22466
P13645|K1C10_HUMAN	5	-1.19055
P68366|TBA4A_HUMAN	6	-1.17286
Q9UHD1|CHRD1_HUMAN	8	-1.09612
P11142|HSP7C_HUMAN	13	-0.937502
P09525|ANXA4_HUMAN	15	-0.862487
A0A1B0GTU1|ZC11B_HUMAN	18	-0.746176
P12004|PCNA_HUMAN	19	-0.738389
Q8WVB6|CTF18_HUMAN	21	-0.702525
P13639|EF2_HUMAN	37	-0.481311
P10809|CH60_HUMAN	47	-0.328079
Q99575|POP1_HUMAN	59	-0.198785
Q9Y383|LC7L2_HUMAN	112	0.403798
P02768|ALBU_HUMAN	118	0.508875
Q96AE4|FUBP1_HUMAN	120	0.521178
P07737|PROF1_HUMAN	126	0.617594
Q9UPN3|MACF1_HUMAN	128	0.675529
Q8TAT6|NPL4_HUMAN	129	0.712555
Q562F6|SGO2_HUMAN	130	0.721648
P62266|RS23_HUMAN	132	0.771624
Q9ULV4|COR1C_HUMAN	135	0.821045
P39687|AN32A_HUMAN	136	0.905341
Q15274|NADC_HUMAN	138	0.928139
Q7Z5J4|RAI1_HUMAN	139	0.968585
Q5TGY3|AHDC1_HUMAN	140	1.06866
Q14980|NUMA1_HUMAN	143	1.14277
Q29RF7|PDS5A_HUMAN	144	1.27529
P05023|AT1A1_HUMAN	145	1.29523
Q14980|NUMA1_HUMAN	146	1.45687
Q13126|MTAP_HUMAN	1	-1.91613
Q8TEQ6|GEMI5_HUMAN	7	-1.10027
P07437|TBB5_HUMAN	9	-1.08508
P10809|CH60_HUMAN	10	-1.0826
Q00839|HNRPU_HUMAN	11	-1.07177
P51659|DHB4_HUMAN	12	-1.04086
P52597|HNRPF_HUMAN	14	-0.877912
Q8WU20|FRS2_HUMAN	16	-0.810543
Q9H9P8|L2HDH_HUMAN	17	-0.794797
P08779|K1C16_HUMAN	20	-0.705858
P49792|RBP2_HUMAN	22	-0.696733
Q06210|GFPT1_HUMAN	23	-0.69286
P38646|GRP75_HUMAN	24	-0.685919
Q15435|PP1R7_HUMAN	25	-0.684694
P08238|HS90B_HUMAN	26	-0.641724
P13645|K1C10_HUMAN	27	-0.633752
Q5T4S7|UBR4_HUMAN	28	-0.620572
P60709|ACTB_HUMAN	29	-0.607088
P07942|LAMB1_HUMAN	30	-0.591648
Q96RR1|PEO1_HUMAN	31	-0.55848
P07900|HS90A_HUMAN	32	-0.550407
P60709|ACTB_HUMAN	33	-0.505494
Q01813|PFKAP_HUMAN	34	-0.50149
Q8TD30|ALAT2_HUMAN	35	-0.500222
Q76L83|ASXL2_HUMAN	36	-0.483872
P20700|LMNB1_HUMAN	38	-0.478616
Q12906|ILF3_HUMAN	39	-0.475463
Q96C01|F136A_HUMAN	40	-0.468574
P11142|HSP7C_HUMAN	41	-0.424612
Q03252|LMNB2_HUMAN	42	-0.41709
P49721|PSB2_HUMAN	43	-0.395088
P78371|TCPB_HUMAN	44	-0.392627
P62280|RS11_HUMAN	45	-0.361782
Q07954|LRP1_HUMAN	46	-0.339754
Q96PU4|UHRF2_HUMAN	48	-0.325016
O75600|KBL_HUMAN	49	-0.312706
P11310|ACADM_HUMAN	50	-0.302101
Q15070|OXA1L_HUMAN	51	-0.294499
O43795|MYO1B_HUMAN	52	-0.294467
Q9NXG2|THUM1_HUMAN	53	-0.287722
P04264|K2C1_HUMAN	54	-0.28731
P62263|RS14_HUMAN	55	-0.284418
P11142|HSP7C_HUMAN	56	-0.283984
Q92896|GSLG1_HUMAN	57	-0.259868
P10809|CH60_HUMAN	58	-0.249986
P31930|QCR1_HUMAN	60	-0.127294
Q07954|LRP1_HUMAN	61	-0.114822
P52815|RM12_HUMAN	62	-0.110985
P62280|RS11_HUMAN	63	-0.102499
P11717|MPRI_HUMAN	64	-0.0988259
Q92896|GSLG1_HUMAN	65	-0.0865209
Q8NBJ7|SUMF2_HUMAN	66	-0.0803704
Q13427|PPIG_HUMAN	67	-0.0412908
P08133|ANXA6_HUMAN	68	-0.0202935
Q12899|TRI26_HUMAN	69	-0.0168159
Q08J23|NSUN2_HUMAN	70	-0.0136673
P51970|NDUA8_HUMAN	71	-0.00890271
O00469|PLOD2_HUMAN	72	-0.00304906
P30050|RL12_HUMAN	73	0.0249777
Q7Z6Z7|HUWE1_HUMAN	74	0.0294209
Q04828|AK1C1_HUMAN	75	0.0318813
Q6PIJ6|FBX38_HUMAN	76	0.0484641
Q5JTV8|TOIP1_HUMAN	77	0.0583897
Q10570|CPSF1_HUMAN	78	0.0621963
O60763|USO1_HUMAN	79	0.0659428
Q08379|GOGA2_HUMAN	80	0.0788424
P63104|1433Z_HUMAN	81	0.0813022
P14314|GLU2B_HUMAN	82	0.0868306
P23142|FBLN1_HUMAN	83	0.106352
P51991|ROA3_HUMAN	84	0.122688
P38646|GRP75_HUMAN	85	0.133876
P49411|EFTU_HUMAN	86	0.152582
P06756|ITAV_HUMAN	87	0.154484
Q96T37|RBM15_HUMAN	88	0.166212
P05362|ICAM1_HUMAN	89	0.169477
Q58FF7|H90B3_HUMAN	90	0.171683
P63261|ACTG_HUMAN	91	0.180951
Q05655|KPCD_HUMAN	92	0.186659
P21333|FLNA_HUMAN	93	0.19208
P26640|SYVC_HUMAN	94	0.215768
O75369|FLNB_HUMAN	95	0.219993
Q14203|DCTN1_HUMAN	96	0.219998
Q13308|PTK7_HUMAN	97	0.220861
P11142|HSP7C_HUMAN	98	0.223727
Q9HAV4|XPO5_HUMAN	99	0.225684
Q99832|TCPH_HUMAN	100	0.229772
P30086|PEBP1_HUMAN	101	0.231379
P07737|PROF1_HUMAN	102	0.245524
P27348|1433T_HUMAN	103	0.251913
O00151|PDLI1_HUMAN	104	0.271706
Q15050|RRS1_HUMAN	105	0.282475
A6NCS6|CB072_HUMAN	106	0.296813
P10599|THIO_HUMAN	107	0.305286
Q9P2E9|RRBP1_HUMAN	108	0.318554
P07900|HS90A_HUMAN	109	0.366667
O75410|TACC1_HUMAN	110	0.400875
P07900|HS90A_HUMAN	111	0.403477
Q32P28|P3H1_HUMAN	113	0.416366
Q8IUW5|RELL1_HUMAN	114	0.431971
Q9P209|CEP72_HUMAN	115	0.452102
P40938|RFC3_HUMAN	116	0.471364
O15230|LAMA5_HUMAN	117	0.474324
P00390|GSHR_HUMAN	119	0.520572
Q96EY1|DNJA3_HUMAN	121	0.550826
Q8WVV4|POF1B_HUMAN	122	0.554296
P08238|HS90B_HUMAN	123	0.56348
P02788|TRFL_HUMAN	124	0.57464
Q13595|TRA2A_HUMAN	125	0.578233
P51991|ROA3_HUMAN	127	0.642184
P18084|ITB5_HUMAN	131	0.770065
Q99536|VAT1_HUMAN	133	0.778552
O60701|UGDH_HUMAN	134	0.779772
Q9NYY8|FAKD2_HUMAN	137	0.909069
O15230|LAMA5_HUMAN	141	1.11128
P18084|ITB5_HUMAN	142	1.12441

## Sheet: EF5d
Figure EF5d

## Sheet: EF5e
Figure EF5e
Detection	Method	Model
Cyanidylated peptides		HepG2 cells
	Site ID	Log2 Fold Change
P07900|HS90A_HUMAN	1	-2.0804
Q92945|FUBP2_HUMAN	2	-1.95658
Q99436|PSB7_HUMAN	4	-1.39092
Q96GQ5|RUSF1_HUMAN	6	-1.31343
Q9NXH9|TRM1_HUMAN	7	-1.22565
O75592|MYCB2_HUMAN	8	-1.20796
P13640|MT1G_HUMAN	9	-1.13385
P49589|SYCC_HUMAN	10	-1.0845
P61011|SRP54_HUMAN	11	-1.08338
P63261|ACTG_HUMAN	13	-0.967246
P33316|DUT_HUMAN	14	-0.953211
Q96T23|RSF1_HUMAN	16	-0.895167
Q96A65|EXOC4_HUMAN	17	-0.892823
P48735|IDHP_HUMAN	19	-0.849083
O00468|AGRIN_HUMAN	20	-0.834001
P13640|MT1G_HUMAN	22	-0.750589
Q01518|CAP1_HUMAN	23	-0.730673
P16219|ACADS_HUMAN	24	-0.719596
O43813|LANC1_HUMAN	31	-0.572331
O75122|CLAP2_HUMAN	33	-0.499704
P61221|ABCE1_HUMAN	36	-0.446844
Q14004|CDK13_HUMAN	37	-0.445358
P51659|DHB4_HUMAN	41	-0.411421
Q9NWV4|CZIB_HUMAN	46	-0.356023
Q5JRX3|PREP_HUMAN	48	-0.304853
P15121|ALDR_HUMAN	50	-0.290133
Q6I9Y2|THOC7_HUMAN	52	-0.270956
P49588|SYAC_HUMAN	55	-0.241446
Q9UNW1|MINP1_HUMAN	57	-0.219189
Q07157|ZO1_HUMAN	93	0.149148
Q86XA9|HTR5A_HUMAN	98	0.196359
O95202|LETM1_HUMAN	107	0.252529
P16383|GCFC2_HUMAN	108	0.275052
Q96T51|RUFY1_HUMAN	118	0.401116
Q8N3D4|EH1L1_HUMAN	120	0.415259
Q8ND24|RN214_HUMAN	122	0.438417
P28290|ITPI2_HUMAN	123	0.448841
Q6PD62|CTR9_HUMAN	124	0.461739
Q9UPU7|TBD2B_HUMAN	125	0.462195
Q6GMV2|SMYD5_HUMAN	127	0.470996
P25490|TYY1_HUMAN	130	0.494013
P11717|MPRI_HUMAN	134	0.531775
P49792|RBP2_HUMAN	137	0.622176
Q9UL18|AGO1_HUMAN	138	0.750639
Q9H6R3|ACSS3_HUMAN	140	0.807061
O15031|PLXB2_HUMAN	144	0.894141
Q05209|PTN12_HUMAN	146	0.944766
Q7Z2W4|ZCCHV_HUMAN	147	0.993287
P21980|TGM2_HUMAN	148	0.999777
Q8WTW3|COG1_HUMAN	149	1.00121
Q12769|NU160_HUMAN	150	1.0131
P60709|ACTB_HUMAN	152	1.08697
O75113|N4BP1_HUMAN	153	1.09395
Q96EY4|TMA16_HUMAN	154	1.09579
Q8TD30|ALAT2_HUMAN	155	1.12895
Q70EK8|UBP53_HUMAN	158	1.34667
Q8WWI1|LMO7_HUMAN	159	1.49234
Q15022|SUZ12_HUMAN	160	1.55285
Q9H9A5|CNO10_HUMAN	162	1.847
Q9H6Y2|WDR55_HUMAN	163	2.07772
P00491|PNPH_HUMAN	3	-1.43729
P06748|NPM_HUMAN	5	-1.37811
P57088|TMM33_HUMAN	12	-0.969906
P07900|HS90A_HUMAN	15	-0.930799
P52948|NUP98_HUMAN	18	-0.858831
P45880|VDAC2_HUMAN	21	-0.782901
Q01581|HMCS1_HUMAN	25	-0.712657
Q9BUF5|TBB6_HUMAN	26	-0.679914
Q9Y490|TLN1_HUMAN	27	-0.623968
Q14669|TRIPC_HUMAN	28	-0.621986
P22102|PUR2_HUMAN	29	-0.602787
P78527|PRKDC_HUMAN	30	-0.601672
P22102|PUR2_HUMAN	32	-0.550394
O43847|NRDC_HUMAN	34	-0.493607
P50993|AT1A2_HUMAN	35	-0.456478
P08238|HS90B_HUMAN	38	-0.430388
O00462|MANBA_HUMAN	39	-0.425771
P07900|HS90A_HUMAN	40	-0.417268
O95219|SNX4_HUMAN	42	-0.402736
P07900|HS90A_HUMAN	43	-0.401587
P84095|RHOG_HUMAN	44	-0.385762
Q13443|ADAM9_HUMAN	45	-0.369168
Q9Y6D6|BIG1_HUMAN	47	-0.339991
Q86Y37|CACL1_HUMAN	49	-0.291885
Q9ULU4|PKCB1_HUMAN	51	-0.283337
O75717|WDHD1_HUMAN	53	-0.266371
Q6ZS17|RIPR1_HUMAN	54	-0.243437
O75153|CLU_HUMAN	56	-0.225787
Q9NNW5|WDR6_HUMAN	58	-0.212713
O15371|EIF3D_HUMAN	59	-0.211432
Q8WWQ8|STAB2_HUMAN	60	-0.19795
O75131|CPNE3_HUMAN	61	-0.192753
P33992|MCM5_HUMAN	62	-0.177687
Q96EN8|MOCOS_HUMAN	63	-0.168474
P11310|ACADM_HUMAN	64	-0.164919
Q6FI81|CPIN1_HUMAN	65	-0.155441
Q13443|ADAM9_HUMAN	66	-0.154263
Q96Q11|TRNT1_HUMAN	67	-0.150742
O94986|CE152_HUMAN	68	-0.146211
P78527|PRKDC_HUMAN	69	-0.11462
P0CG38|POTEI_HUMAN	70	-0.0964209
P49327|FAS_HUMAN	71	-0.0948107
Q9Y296|TPPC4_HUMAN	72	-0.0765486
Q99615|DNJC7_HUMAN	73	-0.0733318
Q9UP95|S12A4_HUMAN	74	-0.0429261
O60701|UGDH_HUMAN	75	-0.0363514
Q9C0B0|UNK_HUMAN	76	-0.0190496
Q9NUP7|TRM13_HUMAN	77	-0.0175843
Q99829|CPNE1_HUMAN	78	-0.0145874
Q9NUQ3|TXLNG_HUMAN	79	-0.00263739
Q14126|DSG2_HUMAN	80	-0.00192189
Q9Y678|COPG1_HUMAN	81	0.0080874
Q9UJU6|DBNL_HUMAN	82	0.00827956
Q8N0V3|RBFA_HUMAN	83	0.0328423
Q96H79|ZCCHL_HUMAN	84	0.0429733
Q8TEX9|IPO4_HUMAN	85	0.0441682
P45880|VDAC2_HUMAN	86	0.052958
Q9UBV2|SE1L1_HUMAN	87	0.0564702
Q14204|DYHC1_HUMAN	88	0.073801
Q9BQE3|TBA1C_HUMAN	89	0.10751
Q8TDY2|RBCC1_HUMAN	90	0.108715
Q92499|DDX1_HUMAN	91	0.111
O00410|IPO5_HUMAN	92	0.142806
P07737|PROF1_HUMAN	94	0.150239
Q9BV44|THUM3_HUMAN	95	0.173732
Q712K3|UB2R2_HUMAN	96	0.179029
Q9NTI5|PDS5B_HUMAN	97	0.180869
Q9P0L0|VAPA_HUMAN	99	0.199099
O00299|CLIC1_HUMAN	100	0.201384
P49761|CLK3_HUMAN	101	0.203021
O95865|DDAH2_HUMAN	102	0.227872
Q9BPX3|CND3_HUMAN	103	0.229959
O75818|RPP40_HUMAN	104	0.23562
Q63HN8|RN213_HUMAN	105	0.241271
Q7L2E3|DHX30_HUMAN	106	0.249587
P62834|RAP1A_HUMAN	109	0.278857
P49327|FAS_HUMAN	110	0.279993
Q9Y5K5|UCHL5_HUMAN	111	0.281819
Q9P287|BCCIP_HUMAN	112	0.282412
Q96P47|AGAP3_HUMAN	113	0.283841
Q8WWI1|LMO7_HUMAN	114	0.317426
Q9NR45|SIAS_HUMAN	115	0.32424
P61513|RL37A_HUMAN	116	0.325056
Q9GZV5|WWTR1_HUMAN	117	0.396031
Q9NWV4|CZIB_HUMAN	119	0.404034
Q9BQ52|RNZ2_HUMAN	121	0.418195
P20290|BTF3_HUMAN	126	0.466069
Q9H832|UBE2Z_HUMAN	128	0.482391
Q13045|FLII_HUMAN	129	0.490504
Q99832|TCPH_HUMAN	131	0.512166
P63261|ACTG_HUMAN	132	0.51891
P11717|MPRI_HUMAN	133	0.523057
P60709|ACTB_HUMAN	135	0.603989
Q15397|PUM3_HUMAN	136	0.617197
P55265|DSRAD_HUMAN	139	0.75637
Q9UIW2|PLXA1_HUMAN	141	0.829603
P47755|CAZA2_HUMAN	142	0.847423
Q8TCG2|P4K2B_HUMAN	143	0.856996
P62834|RAP1A_HUMAN	145	0.904576
P45880|VDAC2_HUMAN	151	1.08667
Q8TAV3|CP2W1_HUMAN	156	1.20559
Q12996|CSTF3_HUMAN	157	1.29727
Q9Y490|TLN1_HUMAN	161	1.57059
