# Supplementary material for: Regulation of mammalian cellular metabolism by endogenous cyanide production
Source: Nat Metab. 2025 Mar 3;7(3):531–55. doi: 10.1038/s42255-025-01225-w (PMC11946912; doi:10.1038/s42255-025-01225-w)
Supplement: Supplementary file 28 — Statistical source data. [file 42255_2025_1225_MOESM28_ESM.xlsx]

## Sheet: EF6c
Figure EF6c
Independent replicate	CTR	KCN	H2O2	KCN + H2O2
1	1	3.68885	0	0.824511
2	0.241099	2.34567	0.239905	0.609629
3	0.299473	2.24584	0	0.690976

## Sheet: EF6d
Figure EF6d
	Normalized abundancies
	(PS-CN / GPDH)
C7-CN
Independent replicate	Control	H2O2	KCN	KCN+H2O2
1				52000
2				59200000
3				31000000
4				19400000
C162-CN / C168-IAM
Independent replicate	Control	H2O2	KCN	KCN+H2O2
1			5.68e-05	0
2			9.94e-05
3
4			5.39e-06
C162-IAM / C168-CN
Independent replicate	Control	H2O2	KCN	KCN+H2O2
1			227000	719000
2			766000	1340000
3			112000	1060000
4			167000	1450000
C341-CN
Independent replicate	Control	H2O2	KCN	KCN+H2O2
1		17700	18700
2			101000	2110000
3		27600	71400	507000
4		10900	87700	424000
