# Supplementary material for: Regulation of mammalian cellular metabolism by endogenous cyanide production
Source: Nat Metab. 2025 Mar 3;7(3):531–55. doi: 10.1038/s42255-025-01225-w (PMC11946912; doi:10.1038/s42255-025-01225-w)
Supplement: Supplementary file 29 — Statistical source data. [file 42255_2025_1225_MOESM29_ESM.xlsx]

## Sheet: EF7a
Figure EF7a
Detection	Method	Model
Bioenergetics	Seahorse	Cells: HepG2
	Mitostress assay
	data are expressed as OCR (pmol/min/µg protein)
HepG2 + Vehicle
Time (minutes)	OCR (pmol/min/µg protein)
1.37852	3.4578	8.65582	9.35174	9.39882	8.5395	6.53146	3.62804	4.67217	4.00211	7.30741	7.157	3.42921	3.69722	3.94309	4.65081	4.315	3.98105	4.58178	3.57648	5.8525	6.67408	6.57993	5.56277	4.73224	4.3023	5.45819	4.58892	3.60794	3.43922	7.13807	6.76553	8.47494	6.9266	7.72038
9.89848	3.9538	8.73776	9.41725	9.20465	8.58395	6.33444	3.78773	4.6197	4.20303	7.00343	6.71262	3.33393	3.5063	3.53219	4.3537	4.14367	3.75875	4.37701	3.44364	5.61713	6.51666	6.28897	5.00142	4.25328	3.86909	5.22992	5.00715	3.43246	3.32717	6.4177	5.69501	8.32826	7.08697	8.12463
18.5232	2.29571	5.40735	5.96601	5.83838	4.52204	3.91187	2.75084	2.85892	2.25375	4.24981	3.63401	1.88552	1.84916	1.94534	2.09091	2.31618	1.96819	2.71575	1.86481	2.77027	2.82574	2.83947	2.15152	1.40326	1.75825	2.08695	2.49712	1.43419	1.06894	2.69678	2.55541	4.38486	3.66407	4.60417
27.0582	2.7457	6.16278	6.14294	6.41383	5.34563	4.7389	2.87353	3.25804	2.57685	4.90634	4.23092	2.32028	2.40493	2.40151	2.61137	2.77201	2.42609	3.21342	2.19246	3.53614	3.55448	3.4021	2.61727	1.92935	2.16178	2.14758	2.93685	1.6633	0.999324	3.16322	3.37135	5.14161	4.50587	5.11928
35.6819	4.59747	8.76445	10.2151	8.71331	8.09114	7.40528	3.65069	4.71866	4.84614	9.99826	7.54725	3.16341	3.85972	5.99918	7.76527	7.75371	6.4884	6.23267	4.4651	12.1512	15.2554	13.4162	7.96705	7.52424	6.20453	9.19638	7.73876	5.91325	5.5435	9.63424	8.41572	13.0234	10.8213	10.4334
44.2014	3.64497	8.97842	10.1129	8.35537	6.77224	7.69825	4.06696	4.27031	4.0921	8.9748	6.82526	2.79009	3.41181	5.10316	6.2851	6.58709	5.5152	5.07377	3.79873	11.0882	13.8787	11.7543	6.42044	5.62845	4.24166	7.05145	7.52386	4.52491	3.76387	7.8061	7.39072	10.731	8.81315	9.43765
53.0574	1.24152	4.30999	4.95757	4.03875	2.80539	2.20683	1.23251	1.00282	1.47988	3.46915	2.68538	1.04108	0.548419	1.13061	1.13796	1.01084	0.815396	1.15583	0.937365	1.24783	1.60168	1.73693	0.643704	0.290793	1.05979	0.394008	1.35136	0.140513	-0.35393	1.14684	2.16423	3.09774	2.54188	3.83678
61.5404	1.20109	4.26571	5.00488	4.54926	2.45693	3.93136	2.7156	2.7771	1.7344	3.60422	2.80962	1.33781	0.587143	1.11654	1.24214	1.11729	0.827844	1.21053	0.995438	1.3598	1.71393	1.93218	0.814923	0.278267	0.997978	0.436195	2.18297	0.066181	-0.3494	1.00135	1.92672	3.24176	2.47845	3.57903
HepG2 + Glycine 10 mM
Time (minutes)	OCR (pmol/min/µg protein)
1.37852	4.35595	12.2836	11.2794	7.35312	7.96213	10.4672	4.23851	6.61177	7.9459	6.09028	4.69266	5.00203	9.42165	12.4877	13.9054	6.94773	5.68748	5.60786	9.63785	10.9029	7.42425	8.26075	8.02271	6.45504	11.3158	11.8764	8.31091	11.9234	10.7817	10.0923	7.85607
9.89848	4.6425	12.4947	11.3643	7.40389	7.77558	10.376	4.80667	5.80727	7.23982	5.08915	4.25064	4.6336	9.15822	11.707	13.3343	6.64235	5.5119	5.45183	9.41826	10.4812	6.54211	7.55041	7.74914	6.30555	10.2547	11.2537	8.4627	11.864	10.1641	9.96112	7.79683
18.5232	2.91387	7.92186	6.84978	4.14061	4.98586	6.48231	2.74571	3.53446	3.82874	3.27623	2.18141	2.13847	4.17163	4.65534	5.28653	3.21485	2.57669	2.34501	4.2324	4.48019	3.50362	3.58447	4.25327	2.72922	4.68318	5.64009	4.87436	6.59396	5.70096	5.94595	4.29265
27.0582	3.20337	7.85288	7.7903	4.91892	5.5595	7.80079	3.00099	3.88103	4.66298	3.41168	2.44681	2.40671	5.35762	5.6606	6.50011	4.28073	3.38525	3.10041	4.74321	5.06879	3.68618	4.45205	4.54277	2.50449	5.14733	6.55253	5.43631	7.43009	6.21332	6.82209	4.84143
35.6819	5.52844	14.2523	11.7058	9.94642	8.7086	11.2947	4.61032	6.86676	8.885	5.74271	7.64928	9.71753	20.3905	25.3903	30.2029	14.8551	12.1956	12.2572	15.273	13.4441	9.14802	12.5875	11.5584	8.77074	17.3729	18.3638	11.6694	17.4459	15.4116	13.7302	10.986
44.2014	4.37058	12.9501	11.2656	8.13336	8.13147	9.63396	4.0281	6.58666	7.70506	5.30877	6.59905	8.2698	18.3774	23.4408	27.409	12.6195	10.6372	10.6867	13.4802	11.7706	8.06395	10.9287	9.822	7.31249	13.9786	15.1435	10.5059	15.6805	13.5201	12.3857	9.66881
53.0574	1.82798	5.89529	5.13287	1.14185	2.3767	2.54002	0.373736	2.84969	3.02751	2.19107	1.36085	0.988345	2.4454	2.53803	2.76254	1.11901	1.40942	1.12158	2.56949	1.79019	1.80074	2.78408	2.5908	1.19511	2.12444	3.30272	3.91775	5.40111	4.05752	4.7865	3.19685
61.5404	2.25631	6.54601	5.76112	3.58728	4.4619	5.65484	2.18535	2.83949	2.988	2.01004	1.28831	1.13483	2.45362	2.84699	3.09143	1.43291	1.59787	1.37262	2.63401	2.01008	1.76409	3.13357	2.35705	0.793636	2.31778	3.27413	3.77521	5.36003	4.04002	4.68802	3.15678
HepG2 + Glycine 10 mM + THC 10 µM
Time (minutes)	OCR (pmol/min/µg protein)
1.37852	4.6331	4.33107	4.12219	4.17474	6.5914	5.59153	4.56135	4.41293	4.49027	7.23517	7.30818	3.63743	4.81795	4.1081	3.70614	6.29929	7.14055	4.76285
9.89848	4.42075	4.13708	4.01875	3.58982	6.29807	5.19402	4.45925	4.2949	4.32574	6.77867	6.78342	3.42663	4.53934	3.97932	3.51509	6.26896	6.78188	4.50956
18.5232	1.89847	1.80128	2.00497	-0.51676	3.28472	2.46485	1.73443	1.85326	1.91168	3.48038	3.28199	0.989505	1.92217	1.76589	1.67133	2.60222	3.21505	2.25758
27.0582	2.2436	2.12778	2.33939	0.543031	3.54326	2.71366	2.10409	2.26219	2.35186	3.8138	3.57512	1.39334	2.30293	2.20415	1.99591	2.89896	3.5947	2.44374
35.6819	7.77708	7.94221	6.83998	8.986	9.98993	8.28838	8.14776	7.64508	7.78559	10.2756	10.8509	6.66472	9.12721	6.19815	5.29563	10.8262	11.6198	6.6099
44.2014	6.0552	6.10065	5.1101	6.74625	8.14302	6.2092	6.63851	6.09885	6.13788	8.84987	8.99666	5.12108	6.83425	5.17068	4.26439	9.28828	10.4794	5.94884
53.0574	0.86601	0.86683	0.977414	-1.61607	2.01052	1.45848	0.85694	0.921715	1.00455	2.44701	2.10411	0.024014	1.07305	1.20161	0.926153	1.75147	2.39757	1.7135
61.5404	0.864569	0.898684	1.03093	-1.45481	2.16574	1.5753	0.998508	1.15083	1.15616	2.68304	2.36853	0.201883	1.15314	1.28264	0.91687	1.89733	2.46485	1.70486
HepG2 + Glycine 10 mM + CoE 10 µM
Time (minutes)	OCR (pmol/min/µg protein)
1.37852	4.76699	4.28992	4.97757	7.73921	7.94923	4.05427	3.82341	2.82171	3.96122	7.94583	8.7896	2.55679	3.97652	4.08773	3.16611	9.22945	8.68041	3.77548
9.89848	4.60135	4.11213	4.99027	7.24829	7.47164	3.79657	3.8102	2.88293	3.93388	7.47131	7.97258	2.55667	3.80896	4.03295	3.05944	8.92436	8.28308	3.64632
18.5232	2.00339	1.9897	2.29818	3.37285	3.46435	1.99975	1.82316	1.49633	1.94641	3.26736	3.3535	1.53947	1.72651	1.90237	1.59776	3.65602	3.78022	1.94815
27.0582	2.46473	2.38776	2.9316	3.6523	3.98745	2.22795	2.05884	1.81861	2.49742	3.74089	3.91676	1.70706	2.11462	2.42523	2.05401	4.45657	4.2184	2.26028
35.6819	7.43573	6.31159	7.65099	11.5048	11.9665	5.05248	5.42867	3.64394	5.05481	12.3544	13.8344	3.1629	6.12668	6.3122	4.02968	15.1603	13.263	5.40135
44.2014	5.85916	5.00091	5.94213	9.69399	9.79129	4.22453	4.19051	2.84234	4.1017	10.26	10.8247	2.76735	4.92521	5.06359	3.36092	13.1367	11.3217	4.69377
53.0574	1.00907	1.15427	1.08372	2.2496	2.24054	1.4156	0.877064	0.835112	1.04464	1.7415	1.56288	0.957715	0.967633	1.17102	0.928298	2.29905	2.63856	1.30268
61.5404	1.15147	1.23249	1.18217	2.38061	2.35821	1.47142	0.952594	0.947248	1.06646	1.99716	1.72887	0.997967	1.04879	1.22562	0.947818	2.62095	2.79502	1.43582

## Sheet: EF7b
Figure EF7b
Detection	Method	Model
Bioenergetics	Seahorse	Cells: HepG2
	Mitostress assay
	data are expressed as OCR (pmol/min/µg protein)
HepG2 + Serine/Glycine
Time (minutes)	OCR (pmol/min/µg protein)
1.37537	4.47395	4.10091	4.11596	4.12494	3.82469	4.34824	2.53471	3.87537	4.17087	3.55834	2.17333	2.2994	4.5778	3.88614	4.57725	3.47123	3.78499	3.93686
9.8956	4.1495	3.85476	3.91659	3.98261	3.5789	4.14609	2.36402	3.72716	3.97414	3.59473	1.97098	2.21286	4.37099	3.67588	4.43071	3.28569	3.60933	3.86113
18.5089	1.70887	1.47816	1.32594	1.80184	1.42824	1.6237	1.27869	1.75631	1.70802	2.07203	0.767544	1.09953	1.65386	1.51637	1.75494	1.28096	1.48673	1.54015
27.0272	1.83606	1.76719	1.61082	2.05517	1.73636	1.97451	1.27986	1.90939	1.89846	2.07203	0.819097	1.24942	1.85771	1.75403	2.07598	1.50932	1.73438	1.83804
35.6339	7.10757	6.74347	7.18131	6.79128	6.20662	7.50963	3.64486	6.16751	6.82695	5.93536	3.02281	3.47866	6.58064	6.24669	7.42063	5.90923	6.38783	6.64614
44.1521	6.00005	5.5019	5.72314	5.41531	4.75972	5.78614	3.08893	5.10633	5.53572	4.81015	2.40298	2.85639	4.81834	5.36285	6.36229	4.94579	5.36339	5.38887
52.7547	0.943073	0.713012	0.526353	1.05927	0.704219	0.752859	0.849937	1.10925	1.02435	1.13267	0.232034	0.641557	1.08902	0.879489	1.02245	0.606312	0.811306	0.831772
61.5064	0.954835	0.784921	0.646148	1.10023	0.759151	0.890296	0.795088	1.15232	1.05611	1.13096	0.290014	0.672147	1.04881	0.900471	1.10677	0.579469	0.852106	0.921553
HepG2 - Serine/Glycine
Time (minutes)	OCR (pmol/min/µg protein)
1.37537	3.25697	3.02886	3.29865	3.14992	2.94985	2.89498	2.16274	1.8445	2.09837	2.61538	2.17178	2.33459	3.36259	3.6589	2.61409	4.32327	2.5863	2.6515
9.8956	3.01571	2.89201	3.1456	2.97135	2.83263	2.79039	2.09168	1.83536	2.04046	2.48858	2.09008	2.24475	3.23813	3.52357	2.54311	4.10341	2.47303	2.59411
18.5089	1.11994	1.13509	1.30763	1.27822	1.18277	1.21419	1.01971	0.918171	1.00404	1.30317	0.993065	1.05515	1.304	1.48613	1.21534	1.78709	1.14904	1.26162
27.0272	1.33532	1.35945	1.51831	1.45749	1.40949	1.47465	1.13921	1.02965	1.13985	1.31454	1.0914	1.22161	1.50387	1.72148	1.36659	2.07125	1.26235	1.42898
35.6339	4.75419	4.98287	5.5328	4.96631	4.36402	4.69702	3.43356	2.76695	2.93805	3.72335	3.30588	3.592	5.45503	5.97678	3.78007	6.8557	4.06466	4.12444
44.1521	3.54382	4.01448	4.14067	4.15475	3.69105	3.70335	2.62154	2.24193	2.37354	3.21924	2.72257	2.81869	4.41452	5.03181	3.09539	5.8191	3.40481	3.46743
52.7547	0.392239	0.558309	0.612015	0.769297	0.561348	0.655955	0.618705	0.570845	0.631989	0.902959	0.525494	0.63316	0.676265	0.88008	0.740871	1.07882	0.647274	0.829019
61.5064	0.472483	0.700227	0.695292	0.875484	0.66308	0.757451	0.582317	0.573212	0.596446	0.901277	0.554162	0.663709	0.68556	0.894854	0.722358	1.12713	0.694037	0.808056

## Sheet: EF7c
Figure EF7c
Detection	Method	Model
Bioenergetics	Seahorse	Cells: HepG2 expressing CynD
	Mitostress assay
	data are expressed as OCR (pmol/min/µg protein)
HepG2 + Veicle
Time (minutes)	OCR (pmol/min/µg protein)
1.37479	5.0656	3.91379	2.4561	2.05505	3.0055	4.94038	5.86428	4.03407	8.15303	6.0027	6.23838	5.47115	5.90387	4.51726	4.45214
9.86703	4.83883	3.63835	2.38107	1.96097	2.70177	4.60522	4.02185	3.7809	7.6477	5.76104	6.00882	5.23636	5.54099	4.33331	4.25988
18.6753	2.28489	1.56956	1.15478	0.816952	1.05444	2.45611	2.70095	2.05415	3.85144	2.84447	2.96621	2.42573	2.77601	2.2695	2.43099
27.391	2.73382	1.88385	1.59343	0.968516	1.38517	2.78147	2.91261	2.3156	4.23753	3.25026	3.27502	3.04281	3.1725	2.50706	2.66017
35.9629	6.38446	4.47097	2.7394	2.12945	2.39294	6.25726	7.77675	5.26073	11.6886	8.07283	9.26873	7.52404	8.82436	5.89689	5.61043
44.4628	5.62883	3.90988	2.54694	1.83753	1.99381	5.6569	6.57408	4.70209	10.0604	7.0697	8.05619	6.61292	7.47576	5.2852	5.12672
53.0392	2.43224	1.15972	1.46883	0.071896	1.01654	1.77882	1.26834	1.51683	2.29455	1.697	1.60557	1.62744	1.57952	1.39267	1.68804
61.5332	1.33157	0.860454	1.11259	0.165286	0.421558	1.84388	1.87874	1.59405	2.3157	1.83882	1.74096	1.76858	1.78559	1.53987	1.73202
HepG2 + Glycine 10 mM
Time (minutes)	OCR (pmol/min/µg protein)
1.37479	4.88718	6.56391	5.67073	3.6695	4.07105	3.59375	6.13537	7.23709	5.72373	6.70594	6.53409	6.00347	5.88727	6.16231	5.18445	5.0452
9.86703	4.37633	6.20427	5.34955	3.24979	3.69228	3.15941	5.2454	6.57875	5.18068	6.28196	6.14535	5.5741	5.70739	5.76659	4.83707	4.83098
18.6753	2.52544	2.88584	2.40569	1.26201	1.65422	1.48404	2.67784	3.27748	2.52981	3.0136	3.07441	2.90472	3.03232	2.94241	2.52925	2.60562
27.391	2.60744	3.27613	2.81427	1.56924	1.92447	2.04632	3.13297	3.5077	2.72727	3.34796	3.35702	3.199	3.50775	3.24682	2.69039	2.85321
35.9629	6.73212	9.58317	7.90268	3.87841	4.53729	4.05414	7.73171	9.25296	7.93883	9.32863	8.80372	8.96882	8.59844	8.89408	7.71974	7.18199
44.4628	5.9795	8.11015	6.60348	3.31524	4.02277	3.47194	7.05887	8.24993	6.9442	7.89739	7.73818	7.97837	7.72044	7.57599	6.50726	6.43896
53.0392	2.57422	2.76776	1.83729	2.36348	1.88084	1.93045	1.7916	2.15054	1.62962	1.84067	1.72693	1.98945	2.22959	1.85623	0.973814	1.51245
61.5332	1.59762	2.12025	1.55589	0.647936	0.800916	1.24723	1.95699	2.23094	1.67739	1.85163	1.93244	1.94234	2.24732	1.78105	0.902712	1.58511

## Sheet: EF7d
Figure EF7d
Detection	Method	Model
Bioenergetics	Seahorse	Cells: HepG2 expressing CynD
	Mitostress assay
	data are expressed as OCR (fold-change to vehicle)
Basal respiration
	OCR (fold-change to vehicle)
	Vehicle		Glycine 10 mM
Independent replicate	WT	CynD	WT	CynD
1	0.574654	0.665528	1.65112	1.02209
2	0.95676	0.618915	1.5563	0.507996
3	1.17559	1.09386	1.13517	1.10471
4	1.43143	1.33206	2.02264	1.39029
5	1.17601	1.35458	1.1452	1.31003
6	0.685554	0.93506	2.78301	1.2653
Maximal respiration
	OCR (fold-change to vehicle)
	Vehicle		Glycine 10 mM
Independent replicate	WT	CynD	WT	CynD
1	0.597908	0.616001	1.8625	1.22988
2	0.909381	0.371804	1.44752	0.451646
3	1.23864	1.18957	1.31984	1.09472
4	1.33134	1.40854	2.45743	1.49385
5	1.26474	1.50171	1.26328	1.47431
6	0.657987	0.912371	2.97138	1.40417
ATP generation
	OCR (fold-change to vehicle)
	Vehicle		Glycine 10 mM
Independent replicate	WT	CynD	WT	CynD
1	0.838132	0.886218	1.60295	1.2575
2	0.934519	0.647645	1.7334	0.95841
3	1.0734	0.987374	1.11897	1.23245
4	1.22144	1.2908	1.96016	1.38675
5	1.04911	1.30411	1.05024	1.28715
6	0.8834	0.883846	2.38552	1.13145

## Sheet: EF7e
Figure EF7e
Detection	Method	Model
Bioenergetics	Seahorse	Cells: HepG2
	Fatty acid oxydation (FAO) assay
	data are expressed as OCR (pmol/min/µg protein)
HepG2 + Vehicle
Time (minutes)	OCR (pmol/min/µg protein)
1.57374	11.2125	7.34123	11.2321	6.6824	6.00118	8.03592	4.99511	8.38023	7.67619	2.48341	3.9218	3.11867
10.23	10.3098	6.83508	10.0178	6.24074	5.86884	7.70112	5.01761	8.33364	7.05202	2.53853	3.80401	2.93061
18.9736	8.97952	6.23062	9.26302	5.79688	5.74653	7.01871	4.77598	7.65933	6.79148	2.32219	3.69338	3.07425
27.6292	9.03584	6.18564	8.88647	5.46141	5.58255	7.22276	4.73798	7.89104	6.52861	2.35389	3.66669	2.77126
36.2458	8.77183	6.04549	8.72707	5.44464	5.33882	7.03873	4.58552	7.76927	6.2615	2.17258	3.63456	2.60726
44.9043	8.49685	5.99121	8.50023	5.18432	5.11244	6.79284	4.60815	7.6065	6.4021	2.1537	3.54272	2.49929
53.6309	4.14541	3.13698	4.00538	2.56835	2.37462	3.38042	2.9397	4.07156	3.30708	1.09312	1.78214	0.776595
62.288	4.24891	3.3499	4.15831	2.63962	2.50865	3.48038	2.4318	4.29299	3.62986	1.43303	1.89259	0.838509
71.0131	10.7022	7.37627	11.811	6.6364	6.60716	8.94273	4.79872	9.92568	7.10313	2.53702	4.05868	2.57014
79.6771	9.92994	6.58999	10.4261	5.48312	5.91447	8.26399	4.3333	8.59498	6.78292	1.95096	3.43378	1.83735
88.4141	2.22612	2.07429	1.71161	1.35189	1.18796	2.07851	2.22858	2.97129	2.43031	0.870993	1.18281	-0.03594
97.0678	2.1344	2.12309	1.84519	1.28046	1.33141	1.97155	1.77768	2.83354	2.43082	0.926316	1.27507	0.059156
HepG2 + Glycine 10 mM
Time (minutes)	OCR (pmol/min/µg protein)
1.57374	8.05846	13.2432	15.016	13.7326	8.64932	8.68463	11.8504	7.52717	7.83323
10.23	7.27233	12.1245	13.3396	12.8824	8.05393	8.42259	10.9312	6.9074	7.33941
18.9736	6.68787	11.355	12.2781	11.9124	7.65106	8.31373	10.9163	6.57744	7.07526
27.6292	6.50634	10.8927	11.6426	11.4078	7.52827	8.05717	10.7647	6.42636	6.85397
36.2458	6.3087	10.5738	11.3374	11.1206	7.18597	7.66062	10.3145	6.14695	6.75502
44.9043	6.21727	10.18	10.8761	10.7307	6.97182	7.49859	10.0289	6.01982	6.62979
53.6309	3.18086	5.04487	5.67134	5.44547	3.24532	3.72135	5.03336	3.12606	4.23426
62.288	3.34347	5.17853	5.79229	5.59757	3.58346	4.05522	5.13404	3.18538	4.43867
71.0131	7.37794	13.3514	15.3329	16.0971	10.0324	10.6167	14.233	7.49908	7.55429
79.6771	6.70447	11.7836	12.2726	13.4587	8.62253	8.6691	12.5785	5.91561	6.70859
88.4141	1.8094	2.80467	3.05747	2.79598	1.90183	2.46026	3.58339	2.07527	3.3784
97.0678	1.82285	2.85748	3.09024	2.88444	1.95218	2.49531	3.66287	2.03649	3.3433

## Sheet: EF7f
Figure EF7f
Detection	Method	Model
Bioenergetics	Seahorse	Cells: HepG2
	Fatty acid oxydation (FAO) assay
	data are expressed as OCR (pmol/min/µg protein)
HepG2 + Etomoxir
Time (minutes)	OCR (pmol/min/µg protein)
1.57374	10.3018	8.41661	9.32847	6.64194	9.24153	9.57889	9.75036	7.56414	2.91853	1.58053	3.88512	3.12898
10.23	9.26107	7.74691	8.67464	6.36127	8.888	9.2856	9.25445	7.00404	3.09774	1.63256	3.55948	2.88816
18.9736	7.51375	6.47323	7.10384	5.26233	7.19177	7.89572	8.16305	5.87868	2.55948	1.19342	3.06727	2.74129
27.6292	6.58665	5.81245	6.40087	4.75	6.71433	7.38219	7.53814	5.34527	2.18804	1.11993	2.93052	2.32545
36.2458	6.34218	5.54335	6.3213	4.7598	6.37718	7.00689	7.26537	4.98438	2.30226	1.20619	2.87243	2.34985
44.9043	5.98981	5.29591	6.19584	4.70775	6.15388	6.77888	7.02889	4.77413	2.31405	1.30353	2.75552	2.43794
53.6309	2.85839	2.65941	3.58691	2.79385	3.69703	4.08063	4.63208	2.67065	1.19799	0.670221	1.8896	1.66007
62.288	2.95072	2.91163	3.81744	3.08883	3.76681	4.17276	4.72387	2.72256	1.14829	0.589266	1.95581	1.67988
71.0131	6.48955	5.87963	6.85583	4.94551	6.93114	6.95615	7.30581	5.21221	1.92742	1.10169	2.74233	2.21759
79.6771	5.49101	5.02188	6.08784	4.38725	6.02028	6.33762	6.52203	4.46882	1.68226	0.811065	2.27283	2.07652
88.4141	0.92599	1.1109	2.06714	1.75262	2.26584	2.70523	3.2789	1.37461	0.768105	0.343598	1.28262	1.07453
97.0678	1.05028	1.0825	2.13094	1.68054	2.17967	2.66588	3.33047	1.47522	0.499252	0.041574	1.4248	1.0852
HepG2 + Etomoxir + Glycine 10 mM
Time (minutes)	OCR (pmol/min/µg protein)
1.57374	10.0031	8.17321	13.8701	7.94838	6.36452	9.20214	5.0652	2.58763	6.94239	4.80063
10.23	9.03739	7.56661	12.5888	7.47905	7.07722	8.48446	4.95284	2.61309	7.54393	4.43323
18.9736	7.53273	6.55717	10.6873	6.53627	5.93696	7.2919	4.47012	2.2152	7.87573	4.11106
27.6292	6.44961	5.65662	9.4904	6.02163	5.0943	6.60524	4.09973	1.83484	7.05295	3.53429
36.2458	6.26248	5.51736	9.02693	5.75712	4.57499	6.37985	3.86374	1.69353	3.59641	3.50498
44.9043	5.88969	5.29303	8.66832	5.53875	4.33567	6.01229	3.7743	1.80794	6.26221	3.57303
53.6309	3.0422	3.05896	4.81703	3.45928	2.62213	3.94408	1.71891	0.968689	5.12674	2.10492
62.288	3.29127	3.32396	4.90377	3.45125	2.58094	3.85034	1.77593	0.881438	5.94301	2.18389
71.0131	6.77053	5.6407	9.68448	5.39838	4.19465	6.12994	3.75715	1.52002	5.61517	3.37904
79.6771	5.783	4.71639	8.30406	4.93712	3.81723	5.49569	3.11739	1.16943	5.71091	2.83003
88.4141	1.45397	1.89522	2.40972	2.18021	1.73178	2.68044	0.71798	0.522815	4.72278	1.49583
97.0678	1.58352	1.88366	2.50969	2.06435	1.71207	2.66264	0.667139	0.352929	3.79139	1.50527
