# Supplementary material for: Regulation of mammalian cellular metabolism by endogenous cyanide production
Source: Nat Metab. 2025 Mar 3;7(3):531–55. doi: 10.1038/s42255-025-01225-w (PMC11946912; doi:10.1038/s42255-025-01225-w)
Supplement: Supplementary file 30 — Statistical source data. [file 42255_2025_1225_MOESM30_ESM.xlsx]

## Sheet: EF8
Figure EF8
Detection	Method	Model
Metabolites	Metabolomics	Cells: HepG2
	data are expressed as µmol/g of protein (% to vehicle)
HepG2
µmol/g of protein (% to vehicle)
Metbolites	CN/CTR			Gly/CTR			Ser-Gly free/CTR
G6P	17.1694	10.8364	28.9633	6.1855	8.12192	22.0823	-40.4884	-15.9303	-6.03781
Fructose-6-Phosphate	12.911	23.3578	55.1795	13.527	8.0909	15.37	-57.3163	-42.2338	-29.8244
PEP	-18.3473	-27.4484	-20.5048	8.18981	18.4105	47.7776	55.5056	61.9313	99.9
Pyruvate	-40.1235	-38.2723	-2.02222	-21.9878	-25.5685	-34.1929	0.083467	14.2196	36.8896
Acetyl-cCoA	-1.12305	-19.3605	-10.4251	-4.56456	-32.8998	-24.3452	23.4869	3.05532	17.4709
Lactate	32.3999	38.1445	8.00236	23.5861	16.0659	34.6827	-51.7382	-32.7234	-3.50611
Citrate	27.8814	15.5557	30.1046	24.9314	17.0352	13.1285	22.4531	13.0728	26.7631
Cis-Aconitate	121.344	36.5345	97.0814	17.8954	11.3802	24.9152	35.1061	2.4811	23.4292
Isocitrate	43.0184	17.8579	32.6362	22.0787	14.0989	16.9914	-1.3986	-2.1058	-20.6725
a-KG	6.2343	10.0232	26.6545	4.4938	1.0575	28.5214	-33.3769	-2.2204	0.0001
Succinate	34.006	63.5953	9.68578	69.2792	73.8359	106.759	-3.375	-13.195	-18.4352
Malate	26.2927	45.3717	37.3439	35.1634	33.7359	43.1239	-37.9335	-11.9279	-29.3694
